# Supplementary material for: Microbiome-Metabolome Responses to a High-Grain Diet Associated with the Hind-Gut Health of Goats
Source: Front Microbiol. 2017 Sep 14;8:1764. doi: 10.3389/fmicb.2017.01764 (PMC5603706; doi:10.3389/fmicb.2017.01764)
Supplement: Supplementary file 4 [file DataSheet1.XLSX]

## Sheet: Sheet1
Sample	13C3-15N-L-alanine	13C5-15N-L-valine	13C6-15N-L-leucine	13C6-15N-L-isoleucine
Colon digesta
HL1	7395538	6789685	6099100	5960975
HL2	7901165	6816063	6281939	6471555
HL3	7977459	7096077	6373414	6578593
HL4	7597851	7374745	6004384	6600272
HL5	7567413	6897154	6008903	6320559
HS1	7098279	7368515	6854663	6486130
HS2	7389595	7398601	6948497	7035022
HS3	7362520	6397926	6220559	5955650
HS4	7021299	6217165	6091582	5877501
HS5	7584987	7369363	7030073	6817445
LC1	7184835	7428159	7018222	6920221
LC2	7173275	6515087	6446428	6201292
LC3	6970452	6818602	6564909	6301013
LC4	6716763	6871534	6603961	6322137
LC5	7388354	6776344	6363738	6379227
Caecum digesta
HL1	6622426	6276505	5623252	6067204
HL2	7005970	6468991	5931154	6050913
HL3	6535792	7080090	6586354	6566924
HL4	6599549	6726784	6246646	6002357
HL5	7261011	6285890	5587310	5705919
HS1	6323293	5920651	5595589	5936789
HS2	6254882	6864507	6595616	6570172
HS3	6484460	5871597	5677034	5695533
HS4	7161231	6827374	6280892	6364775
HS5	7061461	6176579	5581650	5596510
LC1	6644844	6064077	5693643	5573441
LC2	7026599	5990623	6060433	5830153
LC3	6581613	6215230	5958791	5730068
LC4	7090719	6031309	5911283	5802785
LC5	7107110	6264121	6024167	5953729
