# Supplementary material for: Microbiome-Metabolome Responses to a High-Grain Diet Associated with the Hind-Gut Health of Goats
Source: Front Microbiol. 2017 Sep 14;8:1764. doi: 10.3389/fmicb.2017.01764 (PMC5603706; doi:10.3389/fmicb.2017.01764)
Supplement: Supplementary file 5 [file DataSheet2.XLSX]

## Sheet: Sheet1
rt_mz	compounds	rt/min	m/z	Colon hl1	hl2	hl3	hl4	hl5	hs1	hs2	hs3	hs4	hs5	lc1	lc2	lc3	lc4	lc5	qc1	qc2	Caecum hl1	hl2	hl3	hl4	hl5	hs1	hs2	hs3	hs4	hs5	lc1	lc2	lc3	lc4	lc5	qc1	qc2
class				Colon HL	HL	HL	HL	HL	HS	HS	HS	HS	HS	LC	LC	LC	LC	LC	QC	QC	Caecum HL	HL	hl	HL	HL	HS	HS	HS	HS	HS	LC	LC	LC	LC	LC	QC	QC
y				0	0	0	0	0	1	1	1	1	1	2	2	2	2	2	3	3	4	4	4	4	4	5	5	5	5	5	6	6	6	6	6	7	7
6.55_174	1-propanamine	6.55	174	36969	39446	44693	461581	38731	45090	49444	44407	54148	48159	46465	51641	51880	47779	51466	56184	44898	45698	43450	60398	41699	37245	40062	38144	39574	43488	31782	41000	45343	37939	33855	54580	33103	45557
6.61_174		6.61	174	330669	236664	338664	461581	646783	415934	396490	698091	319089	328347	341728	371349	320131	325103	334958	309767	529232	128887	231881	620007	663459	240202	384265	259050	503673	315396	367748	233768	279014	238687	598530	272602	222357	240312
6.81_152	2-hydroxypyridine	6.81	152	1527038	1447869	1987548	1739237	2403239	1672658	1350747	2470820	1600740	1692915	1647644	1636925	1516209	1668154	1657918	1708807	2334500	739952	1421374	1959813	2198343	1346255	1665041	1175961	2017257	1585355	1668747	1535806	1458531	1381247	2591217	1654185	1502280	1546105
6.88_173		6.88	173	32608	29236	24306	37186	26846	34043	411527	24599	26351	45384	20901	21998	21913	22187	22828	28167	29811	13806	34698	48242	52281	24192	64461	456219	18736	32655	24665	16704	20586	23909	17073	25947	27892	27803
7.01_174		7.01	174	183680	48531	204242	1179365	51058	233057	116288	54266	41630	264526	301118	23974	32808	160374	15183	86598	94036	113957	91418	559675	800955	75622	245832	50417	64466	105771	242105	53257	24367	67240	22619	39179	103830	128485
7.2_117	lactic acid	7.2	117	1194548	743782	1539395	18763359	906635	3691060	1580083	1102768	1004786	2395309	6469607	2281512	904483	8010251	803140	2172266	2285335	955563	677823	7517872	10849713	478798	2391526	1289775	952941	800616	1486030	1224738	1017990	741958	596133	703857	1132980	1117278
7.28_190		7.28	190	49609	57781	111401	135641	64745	39249	41747	91467	61962	61662	54725	41184	56509	49079	70323	75936	68547	75920	81591	40741	21245	94806	54669	42560	175224	89167	91924	95143	102201	80947	85028	118093	77393	99612
7.5_173	hexanoic acid	7.5	173	108642	900017	104764	2393053	634334	855621	85386	146366	117775	3500098	102247	102825	132451	97188	104319	689706	681984	70046	1014157	2802424	4117576	547182	1516523	78246	104350	167763	1908430	84585	96925	118209	88319	102299	556303	566112
7.53_205	glycolic acid	7.53	205	93159	99713	132259	52068	108471	138176	123349	60548	77772	123310	116896	166775	67123	55407	51642	67217	88832	55239	59903	94364	110288	41533	73643	62792	55740	63499	42457	105814	72666	123564	47977	47353	78674	64369
7.89_154		7.89	154	57187	44769	83919	53303	113402	54901	41470	79876	80880	102864	65726	70897	53061	78630	78997	66984	86516	40783	43487	91377	64574	90064	47869	23782	54519	88697	83233	63193	62659	52214	63897	87440	52761	60966
7.9_174	butylamine	7.9	174	220113	25324	65606	167343	82901	84159	15889	23463	86429	147678	10801	12580	10212	10390	14224	85264	50610	8950	16187	76097	86337	98282	56975	5422	5791	42473	61619	12499	7793	10593	9203	48349	13780	44811
7.95_151		7.95	151	35199	61875	42688	32125	62446	34012	40588	49942	67160	42593	40874	61200	58959	35119	57124	39253	60483	96985	53913	50540	33530	53917	35932	59547	46314	47879	40828	41796	49944	37234	45221	47255	35954	39965
8.08_116	alanine	8.08	116	23342577	9778455	22715378	38912137	12686374	23602339	17875818	12778320	13028319	18032321	21233607	9138332	10354123	22249027	6096887	18651077	19183236	16442573	11772482	21015516	27473173	8080379	23445644	18454579	15535984	13476425	13822026	13562875	8919163	13981699	7961616	9114581	14755247	16013402
8.19_89	2-ketoisovaleric acid 1	8.19	89	43200	17994	65913	143499	25739	45170	29846	64581	30460	146078	56917	12878	8545	7968	4703	38949	48751	34737	24434	71685	96191	25227	38449	13296	24920	49607	84277	20410	19867	18780	8098	27114	33435	38825
8.26_103		8.26	103	5171	7376	36775	7565	24608	7171	4263	147363	19258	43865	5973	4261	3430	5382	10478	25583	28424	4993	9471	8253	6089	12456	4474	2170	53431	18033	30584	6438	5221	4295	5115	14899	14396	17535
8.48_176	glycine (2tms)	8.48	176	15917	6242	9899	27118	3816	20108	16113	6764	3670	6445	48340	3743	7570	30684	1926	10045	33734	43238	11848	14518	45470	5850	81527	5168	14299	18317	4384	15171	33163	5921	2363	21575	19307	27640
8.55_131	2-hydroxybutyric acid	8.55	131	34846	19524	37323	148197	38331	57094	41328	38190	20296	25547	57865	29799	21181	118958	17563	34678	37528	21068	26087	44215	46297	16888	46269	63941	25378	26132	15837	23798	24326	17252	21560	22952	24495	24563
8.61_218	glyoxylic acid	8.61	218	4212	3300	7986	5876	6750	5853	4162	7309	4705	6226	7445	3717	7466	8473	5637	7316	6327	2708	3438	7559	4528	3740	4461	2930	7039	5020	4338	7444	4687	5191	5941	7155	4330	4392
8.68_130		8.68	130	25930	23227	25165	30141	28113	26342	28480	27144	26822	27989	30978	26770	43177	32403	29494	25946	29064	16262	21952	33801	24125	21598	21596	25199	25617	21867	23579	25828	22639	25939	27682	24652	20681	21319
8.72_202	2-ketoisovaleric acid 2	8.72	202	13304	4453	17473	44595	5494	13322	10451	15773	6539	37994	16150	2964	1038	10247	469	11488	13036	6004	6040	25028	31210	5655	13125	3036	7571	13265	22861	5552	2193	4951	1766	6181	9993	11027
8.77_116	sarcosine	8.77	116	65346	22656	50321	93510	52182	60422	17826	25359	84208	133171	150877	26818	26985	40559	30878	66867	63258	5466	26369	29823	22649	5706	20800	6521	8743	256747	16510	11024	22527	5926	17828	12367	18693	22382
8.79_152	3-hydroxypyridine	8.79	152	154213	132676	162075	189190	187098	167694	141688	152164	175233	166230	135171	157379	146289	148623	158614	146480	169649	124541	137028	197239	164734	126025	152578	119914	110562	180385	125798	108189	133985	125116	125040	137166	114525	127334
8.95_219	3-hydroxypropionic acid	8.95	219	47627	20872	50382	67895	61608	68041	22319	48597	28440	50620	72586	59409	31607	59462	17454	48067	54496	25372	21177	35886	44311	28600	62431	14195	29124	35134	22673	42614	35814	37262	27561	19189	36339	35771
9.01_234		9.01	234	16220	15646	24714	17316	24897	17151	13720	35790	15897	17224	26376	19935	28334	24640	24329	20318	26100	15691	14629	21761	20964	15889	16401	11631	27977	18112	18268	25226	22055	24261	35919	26121	18256	18241
9.14_165	p-cresol	9.14	165	29058	28509	17647	152625	75033	63999	64742	41990	14475	116366	12770	6266	7688	12315	9301	56912	77919	18362	28726	77867	106552	28762	103845	41553	5592	9431	79369	3707	10285	19448	13585	50557	8709	32460
9.27_233	3-hydroxybutyric acid	9.27	233	14721	40450	18418	62508	23459	14820	31756	18133	27520	35285	26589	12621	13257	24185	8352	17776	21201	8690	35000	38679	31966	6189	18242	31905	10283	19104	12823	13024	10508	12669	7679	10092	12442	12643
9.34_145	2-hydroxyisovaleric acid	9.34	145	387636	42875	319319	2598752	54077	540419	693432	88033	35430	77826	285930	65062	197284	859882	16169	217428	238797	166457	52323	568871	866133	22353	690434	666176	224036	45446	35498	125128	63821	162222	26886	27432	178851	187982
9.38_128		9.38	128	22591	10768	44779	22582	26017	30298	20217	31005	20712	36290	23891	9210	14486	25894	11493	44711	41761	32671	24843	26976	19660	19646	25374	33156	53142	40004	40324	34433	12676	21225	13968	32763	55454	46602
9.48_187	heptanoic acid	9.48	187	49087	86806	59735	385996	146757	130309	22692	34141	32814	518258	29193	39394	27937	29384	28525	112132	120597	30011	107810	454179	637557	105923	159090	14319	26894	37746	302026	20870	39259	20997	19296	27200	84256	88512
9.53_130	2-aminobutyric acid	9.53	130	1214737	204316	2100054	660946	553317	1333545	1347969	440070	259405	406720	1655389	350587	436699	1614235	83615	933674	965089	436420	359792	408535	346490	423327	942936	202687	727085	598303	245115	510764	222939	552146	170739	283027	556451	610095
9.56_215		9.56	215	11071	13454	14001	13866	19415	13816	11569	16958	16398	16411	11173	13399	11011	12182	16885	13230	16598	7237	11762	14305	12426	12771	10967	9691	15653	14775	13762	11717	11005	11902	13609	13233	10645	12053
9.61_241	methylphosphate	9.61	241	4571	13105	24337	7473	26061	5721	3483	19307	20637	34026	6544	16594	4829	5188	11489	12860	14325	61548	24979	17912	5545	24045	8007	1947	13180	37948	31359	11978	16487	5954	5178	20366	20686	18518
9.66_89	3-methyl-2-ketovaleric acid 1	9.66	89	78716	35932	116649	212062	58455	83617	57938	179047	66238	263358	104520	29197	27095	82805	15041	92990	110788	47257	45532	122243	154499	42787	70874	20278	65462	98997	150556	44597	21105	42828	22529	61509	63538	74251
9.69_129		9.69	129	67487	19528	76232	92243	34977	50889	31055	73726	34909	147848	54946	40606	25054	42662	34255	63828	68577	28053	25868	48537	56926	31751	51209	22088	57237	64958	53908	35537	35293	30296	26721	40949	50447	50500
9.73_174		9.73	174	307298	42729	114748	408573	133510	183563	14408	37220	98673	279573	18418	23187	11762	15835	15037	142083	80195	43152	32018	172199	206983	107289	122441	7119	10404	59253	118830	12633	16195	14672	12248	63985	22661	64735
9.86_132	hydroxylamine	9.86	132	28346	36766	32311	31308	16449	21146	15162	16385	26307	19505	25360	22320	17120	32529	39936	28719	31045	11991	41161	43206	36745	31236	30720	28659	7677	31598	13319	24978	38917	28017	13958	34229	27390	30215
9.96_176	beta-alanine (2tms)	9.96	176	78910	26785	53466	83693	13816	123392	95102	41380	7374	41659	56769	7292	4137	37752	2088	58860	62236	26470	116371	78015	136852	14590	208639	33090	83902	67497	26124	44125	20575	19733	4761	31440	82447	74773
10.07_172		10.07	172	19345	20936	31945	49576	28672	26259	26782	27104	26904	42751	20739	16275	17166	23535	19134	22108	26500	9420	22235	33504	31337	18928	18596	9856	17092	30401	22157	14489	14732	15597	11671	20095	17911	18580
10.11_200	3-methyl-2-ketovaleric acid 2	10.11	200	23462	8472	26869	63864	12612	23765	16907	40702	14122	56873	28350	6376	4780	21414	2180	24311	26661	12007	10795	39263	47406	10059	22767	5074	17750	22786	36731	10134	5013	10134	5053	13791	18015	18910
10.29_174		10.29	174	62409	45546	66458	60806	84323	67829	48754	67604	47500	74023	72068	45609	35397	72703	55820	71692	86788	8335	65057	73735	68376	50378	68168	34268	78401	67325	76803	61969	58272	61961	68306	78240	67526	67071
10.44_200	2-ketoisocaproic acid	10.44	200	65078	27667	86578	170250	39808	64927	44143	137707	48613	181873	84151	17486	13788	66485	6709	68535	78765	36562	38193	99816	125915	32140	58639	13704	51765	80922	119137	28939	12417	30593	15237	52416	53424	56831
10.49_144	valine	10.49	144	15389426	5346734	14385631	20973451	8376121	17137490	23631085	8606839	7450419	10713625	14033924	5613761	9729655	15509444	3516889	11676939	12893419	7184464	7401676	15725462	18142904	4969979	15989216	7168468	10678040	9364393	8782485	8192606	4998929	10028607	4993106	6406731	9524675	10023067
10.59_133		10.59	133	8523	7250	8186	10393	8961	9032	8747	7726	9086	13878	11271	9886	12589	9581	8477	8070	11315	6116	6406	10672	10651	5789	8381	6535	9144	7779	8429	8341	9395	8791	7822	8171	7930	7568
10.64_169		10.64	169	13087	18242	24508	18479	24723	14784	13874	21981	25106	19530	11274	14411	19161	16250	19630	12403	20101	14922	17013	15431	11595	15761	13021	7930	13260	20316	14442	11780	14151	16523	11655	16755	11541	13987
10.69_86		10.69	86	11289	11850	12106	35595	11204	22433	12282	8992	10798	9751	14587	10943	15610	10593	10238	12827	14288	10924	18441	15827	7074	8165	24348	10436	9997	5725	5662	10810	13940	9291	9786	10678	9934	12129
10.79_218		10.79	218	2874	2757	4193	3702	5294	3742	2968	4009	3345	4662	3172	3680	3318	3556	3737	3537	4589	3344	2649	3322	3645	3408	3557	2304	3380	3863	3540	3067	3251	2918	3185	3710	2683	3132
10.85_234		10.85	234	7560	2714	6981	15808	3761	8404	6074	4478	13295	2976	11976	4546	9410	19863	4906	7403	8402	3957	2965	5394	5979	945	6227	3819	8039	12462	1238	14148	3166	6614	6049	2530	6276	4273
10.87_103	2-hydroxyisocaproic acid	10.87	103	140827	19399	107544	914657	21485	199997	201304	41968	26859	28755	151756	23643	68924	368353	13663	83274	93089	67258	21688	215235	321469	8839	233696	240537	76345	27114	13849	47614	23110	52837	15863	12833	61618	66002
10.89_244		10.89	244	34774	35454	15969	33419	24785	35527	34290	23239	24833	29560	34247	34793	34642	27580	27850	30175	33914	19419	32562	29626	23188	18197	29352	31436	27891	29583	13290	26647	29564	28745	19341	28880	25291	26079
10.93_159	2-hydroxy-3-methylvaleric acid	10.93	159	195570	25576	174874	1132217	37462	344082	352226	49484	19779	36422	276742	55469	116692	576926	10420	141669	156171	99851	33256	285277	459587	17040	414993	403017	138320	25363	56985	72130	39098	99383	20222	19918	110250	115082
10.99_213		10.99	213	17923	18546	18709	17844	24758	22423	22034	22787	22544	23843	19302	21847	22326	18140	22115	21658	24146	19712	18438	21837	17575	18285	17197	16810	22907	19611	20032	17380	18505	17231	20975	20003	16591	18332
11_103		11	103	18927	3516	13787	114533	4673	31560	38208	5107	3572	7661	12646	4425	12132	41777	3007	12312	13193	10279	4799	26392	39207	2910	37091	25409	12871	4593	4375	6677	4471	9405	2608	3154	9289	10364
11_147		11	147	87493	35482	91461	434893	57340	140768	170673	62710	41211	66558	74213	28640	62957	177689	26011	75453	77301	50653	40053	124902	161719	37818	148413	111738	64934	60032	54871	40474	26164	54793	NA	69819	63157	67664
11.07_189	urea	11.07	189	50401	46973	47725	40671	56200	154446	93376	50443	1566	64217	67687	60551	47785	48929	54271	66208	85898	68493	44879	49636	40185	35559	135194	67329	47805	70089	1478	82282	46896	57120	42302	64490	70450	4605
11.16_192		11.16	192	802058	924200	845884	863751	1056985	919583	933832	955285	976925	1048458	926967	987752	951513	869648	975888	956497	1053859	709593	877402	930319	799973	853082	761138	752950	996188	944500	910029	810083	880958	835532	909042	916174	779412	816396
11.18_179	benzoic acid	11.18	179	203780	169621	213783	162469	195483	150801	140842	190766	176846	296761	193097	204947	158541	163737	168253	190435	215512	133702	197030	249790	225546	152369	158863	148102	178920	214947	191622	159483	175509	158527	158417	167634	163876	184178
11.28_147		11.28	147	183097	211149	570923	206416	484169	329413	463289	274591	323342	714930	232771	247060	152440	195360	87180	375779	429628	105709	229758	244544	183076	158962	231714	353431	91830	237799	270591	116877	201352	128399	124062	154733	189047	240880
11.36_220		11.36	220	57935	59258	56065	39011	55033	42781	42897	51670	56559	53452	47062	49883	51338	50559	57275	49701	46807	31316	44371	51340	42861	58786	39409	54878	56949	50961	74056	55581	37073	63884	66580	45365	59810	51529
11.42_98		11.42	98	28646	40777	86538	179496	22033	40035	41772	74159	85367	195030	24230	57684	28532	25948	37175	54447	66985	31834	40324	292296	383727	19677	24319	30720	49023	119627	123002	19636	49161	21699	22970	37506	43818	47212
11.43_157	4-hydroxyvaleric acid	11.43	157	27604	11725	19384	40234	14587	15996	7441	10776	13118	30686	12707	11383	6763	17640	8132	15350	18026	13999	13413	31523	42717	13461	19034	10058	8463	17484	19412	9737	9962	6484	15499	8196	13657	14547
11.46_159	N-acetylalanine	11.46	159	16812	10014	19285	30505	14644	23604	25607	15732	NA	16099	21780	NA	16542	18053	8178	14962	20015	12173	11276	21085	19870	8990	18221	7941	13261	18894	NA	NA	8862	11369	7766	8567	10063	11676
11.57_174	ethanolamine	11.57	174	2369817	925348	2178042	3608015	1826487	2527067	4277123	1343465	1302609	1719885	1756205	914472	1260728	2376051	567089	1753117	1821165	535216	1122583	2746033	3423230	834236	2729338	1293518	958928	1631818	1073540	727540	633230	1209527	790652	864108	1112884	1219988
11.68_299	phosphate	11.68	299	925767	2305479	2392969	3632541	4033915	1441851	702253	4012642	5168879	3428444	1014008	896982	839359	1194215	1724011	1544960	1741265	1970445	2619158	3194927	672553	4019678	811877	712314	1328380	4279061	8063701	923691	714427	655085	829012	1566347	1360438	5944470
11.71_158	leucine	11.71	158	16552707	5355034	14071785	21418874	8035765	17143765	24888143	8052268	7144793	10197523	14209791	6016963	10736251	17059099	4244589	11477911	12863705	8759302	7167746	15148252	18164365	4591504	16368400	8233073	10825662	9318863	7978813	7539744	5631189	10635682	6121377	7421406	9525358	9742898
11.78_205	glycerol	11.78	205	5394903	2204855	4598457	3256415	3693505	7519102	8186491	2880083	2524672	3680991	5309308	2437731	3189417	4780429	1659415	4268455	4505637	2779764	2476225	6739528	8700426	1716462	7050781	3354468	2893318	3849879	2217442	2632700	2055919	3014150	1845203	1932702	3175896	3095494
11.8_170	2-deoxyribofuranose	11.8	170	94045	43145	66769	199349	64400	138032	163992	133932	55739	82997	78972	87312	53533	132495	40443	70965	81121	67503	51550	103526	166201	34727	150856	58920	62048	71222	58280	50261	78144	52134	56422	88239	59689	62378
11.86_280		11.86	280	59585	63691	55296	58622	65519	60332	58896	59651	58685	65859	60529	59018	60081	60615	63893	58680	69547	31936	62050	69173	59305	63623	58526	59392	63768	65499	62065	56996	64771	57455	65904	72677	59393	58174
11.95_146		11.95	146	NA	15598	11887	42104	12048	17250	15110	13825	19574	12595	10812	9692	23246	13978	13624	14147	19907	14383	104129	57390	8796	10973	28789	13336	7741	12302	9414	12854	25713	14758	13791	16878	15004	15085
12.09_158	norleucine	12.09	158	269336	13720	260008	1764213	100016	456376	279357	93376	44467	347591	314751	28384	208982	219047	12330	217713	248810	87150	17340	451878	752838	57031	249923	36192	305333	51932	151650	91472	17585	144089	7995	22965	145639	152893
12.18_158	isoleucine	12.18	158	12599751	3976455	11188779	15468631	5892025	13594912	19520223	5782941	5360041	7451868	10360056	4178410	8247142	12036738	2735434	8775884	9698373	7097299	5166151	11824989	13946602	3609179	13468224	5562210	8248417	6882677	6079593	5626010	3875413	7734483	3600530	4686755	7289254	7649747
12.25_142	proline	12.25	142	7830415	1763758	6795107	11831263	3617051	8015972	11721263	3776432	2553537	4599298	7548894	2228981	3434290	7896056	1202217	4904917	5668550	1945693	2311892	5997565	8915697	2172237	7200067	1808176	5085119	3558616	3256107	2760685	1923560	3641028	1598334	2235209	3765650	4009242
12.28_164	phenylacetic acid	12.28	164	78800	19660	101051	150028	136779	58276	27855	223560	52536	228654	152164	28789	121043	149198	153199	138781	151307	54118	25703	85118	108972	55233	115994	24177	123741	121704	128168	90489	19051	113996	126149	116494	106952	107057
12.44_174	glycine (3tms)	12.44	174	12778005	4070974	11514370	20232817	6672409	14124742	19648774	5300069	5326335	8388573	10299010	5002914	7394690	12442956	2405118	9090649	8681349	5670975	4784395	13264202	16343000	3812942	13099105	3995375	7808588	5988694	6449206	5651117	2706705	7586604	3223998	3005633	7042400	6602311
12.52_294		12.52	294	15344	18355	14523	13858	16615	14653	13652	15502	14933	17054	16887	14976	14428	16247	16489	14871	17479	9378	18086	17472	13377	17823	15665	16825	15914	17398	17992	15539	19102	14350	17526	20503	15973	15809
12.54_174		12.54	174	39525	15490	26789	20520	18880	19281	19601	33576	29214	26046	10172	14015	9495	13282	12615	27724	29022	15905	13703	21564	18556	6184	9544	9322	5467	23779	13857	7370	13225	7437	10942	19351	10135	14327
12.59_240		12.59	240	26634	30279	43269	37391	72669	32789	26106	84178	41312	46858	26934	30567	32199	34364	45078	28709	57541	25233	22204	52862	47339	32595	22497	16485	48306	32993	41781	20094	21483	19396	68048	32572	18338	26295
12.6_174		12.6	174	16800	15251	15858	32637	12328	22893	51781	12048	13960	13485	18222	12303	12394	13306	7892	14491	10989	3792	18787	30444	22348	6376	13872	16844	9185	12218	8108	11596	6110	8806	17843	4931	7560	8797
12.65_247	succinic acid	12.65	247	203932	116587	479044	235024	139094	359713	96591	268955	96655	303283	362686	150265	293213	392319	83320	320611	339964	188240	121283	180513	182588	106851	358028	22673	369786	114076	141261	345561	138726	276502	138230	100137	270359	261853
12.72_130		12.72	130	97752	94516	90872	92120	96022	91890	92709	88697	91095	96498	105509	79495	63216	90744	85593	89604	99373	14782	87853	97185	87866	89836	81411	88026	88420	103627	92334	73354	80476	86621	88016	93763	88148	95079
12.77_229		12.77	229	38622	43047	37591	38446	42830	39185	39774	41824	39776	41738	41738	38119	39457	39720	42746	39367	42461	30011	41839	44404	39855	42679	37365	41588	40710	42022	44102	35996	40124	38191	41282	44041	39049	37911
12.84_196		12.84	196	113956	64066	70825	113820	189815	138651	77274	123422	131990	111093	123700	179401	121123	135264	149156	115921	144020	103220	64448	113758	104884	92863	118557	67713	67237	119189	84837	114905	139732	120595	149207	129256	95960	97410
12.89_261	methyl succinic acid	12.89	261	NA	7349	6672	10862	10085	9357	8629	6721	7800	15809	6968	7360	5845	5061	6383	8392	9555	4299	8942	10670	9947	9223	11457	5738	5808	11412	8558	5783	6979	5915	3781	6962	7152	7688
12.98_189	glyceric acid	12.98	189	225720	477608	357819	448906	388629	290510	270173	280234	469042	527018	381122	412553	233311	237713	236599	298810	339781	148958	438277	524842	445450	235244	226791	162423	281568	414329	347609	266668	325069	260026	188101	230194	262166	269712
13.13_241	uracil	13.13	241	7840307	2949306	9404590	13097331	4007031	10262258	7427533	3794860	4143086	6868192	6817176	3563738	5690514	6695662	2290867	6272802	6811710	4843872	3465256	8234261	9669508	2538565	7625875	3539757	5299927	5163780	4704461	4136156	2910320	4705177	1582338	2826052	4772500	5048743
13.29_189		13.29	189	2724	2941	2808	2463	4727	2818	2458	4853	4949	5184	4653	3633	2703	4223	5264	5329	4816	1858	3708	3949	2437	3878	3520	2046	3357	4398	4070	5715	4547	3778	5078	6301	5815	5639
13.37_235		13.37	235	5282	3982	5580	7756	6686	6705	3268	7615	4785	11635	4070	5991	3354	3020	4746	5228	6186	2499	3624	6014	5739	4609	5885	2886	3972	5115	6968	2674	4958	2468	3469	5120	3247	4042
13.38_240	pyrrole-2-carboxylic acid	13.38	240	40360	24431	55791	59079	43546	43812	50525	43412	48149	47539	41291	26631	45060	57198	31207	40902	40656	22260	19805	39669	32049	22041	26888	11485	27713	32471	26690	20745	16689	31425	17369	24805	23128	27853
13.45_245	fumaric acid	13.45	245	79687	84382	206906	50158	200831	85576	45482	182321	122755	241003	101459	101753	73968	103943	90942	123534	153995	116410	103158	85933	56770	152026	58478	21012	136073	179143	186473	89833	98437	95864	112289	126226	113453	124288
13.53_319		13.53	319	8364	7284	24321	19271	8997	15253	3498	42261	13688	16524	8336	6829	3198	5298	10369	15019	19580	670	9176	12375	14059	7497	8851	2609	27344	21268	11364	6787	10736	4759	4096	15952	9612	12766
13.55_194		13.55	194	10495	7657	7389	10785	15556	11528	7578	10557	12769	10721	11486	15341	10443	10977	11518	10195	10962	8942	7931	10441	9492	8750	10809	6756	4762	12023	7770	9152	13183	9274	11105	12391	8463	8857
13.55_117		13.55	117	52480	58845	51099	243093	111093	89888	43252	48591	33155	292587	47761	55448	52951	49479	43555	85311	89848	34517	62205	173766	224680	69074	123629	39758	37485	44648	128763	34870	49557	53423	38457	39386	62039	62695
13.64_204	serine (3tms)	13.64	204	5062396	2610754	4502071	7028053	2780888	4735398	10057966	2921986	3138514	4165902	5650338	2415986	3534560	5789118	1652208	3911442	4132050	2945924	3111086	6215629	7151860	1943012	4269381	2759277	3755665	4110311	3633891	2775754	1990769	3245983	2092710	2692795	3255898	3400743
13.66_215	nonanoic acid	13.66	215	130017	89400	125918	205998	150795	186362	90742	95938	101243	94234	95489	100204	106546	97822	105688	122514	132420	97151	115718	107898	65824	80582	186236	56403	89452	71674	64630	78920	112302	61506	75488	99769	101020	98595
13.67_156	pipecolinic acid	13.67	156	96093	83330	206685	233496	72396	198797	183877	78117	57633	62636	163764	101735	82411	227045	43888	115299	120269	36869	82795	184271	255606	47626	258029	139931	85458	56996	45335	84030	88307	85829	58525	48494	106406	107506
13.75_255		13.75	255	11806	16674	25123	19398	27800	16697	13103	25873	29390	28281	9362	15136	15226	12121	18929	14379	17034	9984	14787	21616	13659	19545	9974	7640	12442	24353	23805	6999	10389	9072	9032	18666	8336	12651
13.78_143		13.78	143	35692	16106	36315	46572	30627	39707	36161	30053	23466	35314	39349	17634	19256	39142	13029	29472	40576	6936	14367	46456	46986	17434	32868	12183	26099	28298	26851	15207	14716	19328	17699	18789	12086	20203
13.8_103		13.8	103	17172	9877	8882	14292	23387	18309	13815	12116	9932	28794	7865	11854	5868	11605	6441	14766	16893	10412	11973	14316	13163	13432	17285	12288	6686	13116	15254	5352	11334	6487	10270	9218	8482	9187
13.96_179		13.96	179	11922	13905	15594	19151	20313	15172	16317	15638	14194	17744	11694	14160	10777	12947	14794	13307	16112	16456	13789	19866	17993	10838	18678	20291	8617	12342	13901	11300	12711	11956	13112	14236	11553	10120
14.11_240		14.11	240	63084	48222	73654	65611	109873	68539	51881	137937	65276	60704	57483	62863	74335	65534	72716	57284	98143	42173	42109	85933	89897	47187	62454	40032	82541	63620	62163	47102	51376	56316	126549	60680	42119	50893
14.18_218	threonine	14.18	218	2998972	1281985	2174792	4098782	1486192	3193409	5794398	1805063	1523093	2421653	3072900	1199807	1964980	3453803	730338	2221082	2405104	1717907	1630075	3253973	3751528	919141	3397962	1606953	1904996	2042298	1934190	1479043	1027118	1696284	1026555	1149496	1762974	1871034
14.3_219		14.3	219	84147	13849	91823	145347	41514	144001	166560	33696	20107	41789	121940	42034	72675	67758	8369	70520	75913	42764	19655	79602	121065	21702	110145	9422	71585	24780	24835	60786	31031	65806	13697	12822	51720	53491
14.38_191		14.38	191	10258	12479	11751	11658	12906	11171	10685	12481	13767	11186	12949	12134	12211	11409	13804	11750	13044	9964	12507	13997	10235	11756	11104	12153	11537	11386	10521	11616	13061	11944	12766	12331	12488	12179
14.42_264		14.42	264	8597	7597	9074	12442	7762	8522	9112	7364	9169	7213	7844	7218	11240	8380	5442	6071	9354	6392	5162	10367	7603	5745	6975	6258	6577	5944	5465	5923	4993	5663	4120	3848	5170	6176
14.46_255	thymine	14.46	255	2589075	622462	2773316	4142023	1067826	3458258	2681214	1390540	733776	1432651	2592279	671364	2092818	2729227	423181	1981873	2173033	1497922	704700	2202854	2914790	527324	2825984	499675	1907890	940729	825344	1350171	658489	1677741	303884	539603	1375565	1474601
14.51_204		14.51	204	8551	10861	10929	11476	12654	11188	12564	9312	8686	12258	12468	10129	9350	7818	7140	8690	9285	27318	13288	15881	13483	8673	16344	11667	7441	11088	9561	11797	13090	9623	8293	8325	8441	7843
14.62_261	glutaric acid	14.62	261	57613	58313	151662	109337	52323	76998	50602	62931	63034	70684	101819	62286	55073	76881	82330	81996	91303	57717	74851	106245	95493	58176	47644	44368	66900	80600	63160	102153	56474	53540	58534	95440	75561	80385
14.7_104	methionine (1tms)	14.7	104	34328	16430	26984	47967	17347	34389	57671	18116	21191	22211	28248	17932	31713	34718	11422	20468	24976	26924	17103	29217	43218	12704	38766	27973	20536	20540	18968	17101	16312	26973	19525	15027	19640	16526
14.75_103	2,4-dihydroxybutyric acid	14.75	103	13846	10181	15304	37442	12953	15956	15958	11912	9113	16938	17409	15885	10611	15312	9336	11715	15711	13607	11543	21714	25879	8513	15294	14123	11520	11112	9401	14234	13585	10201	8658	8481	12354	10312
14.85_104	hydrocinnamic acid	14.85	104	2639347	1329035	1282833	2297650	3379336	2021285	1387499	2041378	1735703	3654540	1315912	1186635	1667699	1031614	1505364	2100686	2315005	1279001	1532428	2373731	2408889	2501876	2553650	1637078	1520993	2126439	2294412	973289	1140977	1729047	905208	1556666	1847370	1860461
14.91_218		14.91	218	10959	5654	17874	16049	11050	14112	17925	14334	6598	10217	19003	5376	13839	24484	5520	12401	16488	6066	6506	12620	14525	4906	13286	5383	8527	11271	5929	9954	6968	7406	6751	11492	7314	8598
14.98_160	aspartic acid (2tms)	14.98	160	14381	26901	36529	7967	32183	13746	16841	29996	33175	64805	25157	44102	58243	42733	38447	28165	32754	30718	27912	15673	11559	54059	14527	5257	58210	38072	79952	37586	44116	46918	42449	44757	39887	37383
15.03_258		15.03	258	14743	8063	11701	18319	13461	16542	16049	14692	10276	20849	27060	22376	10610	23552	11938	14023	15276	10012	10369	19390	20895	10293	17211	6906	9780	15445	17407	13858	17075	12211	15261	19176	12643	15403
15.05_174	beta-alanine	15.05	174	1077285	638740	1138394	1658928	426139	1638003	2429837	833173	516168	613798	421540	326956	329731	416358	251249	720913	799109	542327	893712	1371202	1077715	272008	913308	897881	770654	527514	381009	289497	214054	281822	209307	263467	483709	562566
15.1_171		15.1	171	11443	6408	11016	17154	9410	8177	10080	4632	6501	15992	8473	11746	7167	7379	8135	10218	10030	8475	7588	16157	19085	7574	8294	9456	5572	9130	9935	6457	12126	7552	5859	7364	8506	8653
15.11_116		15.11	116	21546	12190	268704	119200	18561	31164	27289	16334	16825	16765	38630	18225	30030	32073	9861	51145	57808	24443	13147	55700	79623	12006	27400	8136	23211	19624	12474	35303	16998	26777	14267	12297	23375	22632
15.2_233	3,4-dihydroxybutyric acid	15.2	233	14630	13089	15746	7881	18379	24881	15432	10243	11409	24160	21625	27028	12929	11388	12268	11211	16326	8883	5642	14347	19452	5780	14484	10101	12616	10839	7528	22094	8194	21047	7306	6448	14186	12856
15.21_160		15.21	160	25165	11681	22942	35069	18663	28574	38529	20500	14627	23627	32782	17046	24469	34880	13428	22013	25349	21956	15886	30622	35238	12842	31287	12025	20466	20172	20948	22317	17413	23622	18513	16866	25440	20632
15.26_243		15.26	243	78050	117114	149947	117428	129007	87951	79296	134232	164520	117713	70923	96681	148228	121842	145496	86209	143206	50733	73029	106230	59880	92898	37334	37681	77698	118488	80540	38976	58410	93554	66537	99380	48561	88921
15.28_219		15.28	219	9335	16572	15124	59221	13142	29277	15493	12716	22252	17729	13656	10772	23362	18741	12727	19560	23362	22574	140423	93015	13233	13800	46554	16345	7404	14309	11555	14727	27103	16375	13617	17874	20871	21396
15.38_174		15.38	174	11078	7557	11465	40637	9597	12921	14387	10292	7458	9543	8659	7874	6842	6487	5474	9100	10521	6816	8476	17876	20897	6274	11452	14585	7919	8170	6365	8445	6894	6923	6374	5668	7947	8424
15.42_268		15.42	268	21486	3983	835	4514	32763	45124	8544	10656	2809	2588	7098	2401	14359	7308	4847	16265	17818	6731	3267	3619	2148	6142	50294	10417	1872	2228	1773	2681	2416	19220	3734	3943	9980	11507
15.44_169		15.44	169	16380	18757	16135	18508	20523	17957	18176	20521	19287	20523	18783	18507	19911	19668	19171	20052	22136	15736	16290	20576	16820	16485	17010	17618	18548	19291	17378	15984	19031	16435	18647	19421	17493	16679
15.47_103		15.47	103	55957	4526	51453	168295	55464	76337	21095	85227	13729	21101	43686	8616	31315	74127	11273	51853	51728	29004	9601	38232	52522	25251	68128	6047	66757	28767	11902	38278	14565	27862	14235	24915	37335	37992
15.53_218	homoserine	15.53	218	149136	174939	166830	269406	140195	215988	322645	119181	103630	194732	209600	217613	129562	131935	59104	159210	168799	95580	224131	284803	278200	83558	174043	194436	110098	198497	110897	143400	189352	126833	84779	78995	119855	122454
15.59_350		15.59	350	23805	30867	66792	26308	46077	24399	11477	79451	30743	43653	57672	27117	48913	60282	69931	47359	55428	22812	26176	22899	13686	33489	16054	7931	58406	44784	34465	65620	37650	39397	54030	92572	36951	40275
15.64_128	ornithine-1,5-lactam	15.64	128	539187	112631	316583	828684	168883	529291	969331	244827	172018	267433	682791	159320	251052	744033	94157	341221	390324	305398	190313	556704	750630	104989	582350	144564	256728	242922	167884	275410	153732	253708	157529	228953	312086	285147
15.72_229	decanoic acid	15.72	229	38105	26583	22549	57354	56673	69107	32031	38670	25714	41787	40488	24012	35577	45938	30174	41004	42372	26671	28240	40727	29601	24025	58576	20083	25740	23950	31655	31003	19999	32163	26136	33919	32870	29442
15.74_256		15.74	256	5648	6676	7595	7481	9363	9037	6279	12199	8535	10011	5548	6376	5369	7382	8305	6531	7669	4431	5608	7548	5714	5998	6171	2305	6308	7815	5659	4347	4834	4033	4291	6829	4162	4661
15.82_255		15.82	255	33844	50309	64452	55816	61446	40721	36697	54881	74739	53646	30514	43791	58997	54272	65408	34440	65727	17645	26400	48779	25949	38946	13608	18100	28628	45286	32974	14764	20905	33580	26766	36132	17329	34836
15.82_143		15.82	143	23738	29778	36362	31949	22122	64010	30059	22627	19564	13902	19715	21051	11544	16400	23974	26099	27671	23791	35665	43799	43733	24252	51036	33212	24726	26893	15032	22729	19686	10166	15058	27543	26557	25023
15.84_174		15.84	174	60766	19296	161264	69915	40703	92745	43992	72366	78526	23471	37671	23729	43867	68555	11955	57547	66711	41130	25782	47980	55582	19450	90944	16421	109113	130766	15029	38189	26723	38191	25249	15892	49388	51002
15.93_218	aminomalonic acid	15.93	218	282137	139697	702387	390488	251650	356204	256194	384358	114538	305964	686926	79802	319348	771816	95248	395326	676561	162039	115481	234985	259289	154864	226101	136063	404475	272515	186970	308649	132947	230129	108811	337686	243630	337813
16_155	glutamine[-H2O] (2tms)	16	155	38235	23814	14600	86606	20606	49540	120383	25240	23248	22278	41379	18816	21830	32682	16602	20512	23359	23945	20698	73052	107902	12791	81533	19119	13384	21694	17765	25321	21746	31117	21689	23321	18545	17293
16.11_100		16.11	100	12834	14961	19901	21330	24607	14361	14063	23020	19282	25106	11950	11462	9051	13867	15153	16018	21331	11811	15346	13319	19699	16246	16051	12371	16246	21339	19316	9546	10593	8318	11252	18293	12831	17444
16.12_131		16.12	131	6700	5316	5719	8968	6930	9552	7040	5585	4926	7289	4872	5824	4926	5993	3984	7158	7326	4896	5479	9200	9992	4292	8145	5941	3813	6341	7595	4034	4851	4033	5037	5981	5355	6099
16.35_233	malic acid	16.35	233	68214	97741	166846	37025	135171	117396	69853	62882	70752	231833	230741	147291	73298	140634	63148	104727	136180	52572	42536	77618	92075	70352	76096	26313	88793	101792	89077	165654	78957	161912	29953	73187	134582	164955
16.42_202		16.42	202	74285	64755	7048	66201	190227	283709	55994	94664	143490	213756	25886	5286	86945	34940	40541	110589	119814	31300	51574	51187	38872	93947	410804	31146	63510	102738	148921	13969	5506	90000	21179	36160	96157	100187
16.43_223	4-hydroxybenzaldehyde	16.43	223	37284	9764	41731	87853	16063	64843	77210	15525	17716	25642	37900	19233	35700	31898	23402	33807	36278	18657	14151	38036	44800	10541	36562	10561	28734	12319	15519	34885	11755	33542	18393	18080	21986	36527
16.5_205		16.5	205	8096	5025	8887	27034	16584	17405	11752	9898	7499	26181	8706	10676	6660	7497	4767	13005	12567	5853	6154	10726	16801	9239	16992	10308	5090	9586	13783	5633	9491	7159	4236	7455	8886	8328
16.53_327		16.53	327	22062	26948	92736	21718	84962	25409	8895	88593	108298	353735	28141	18110	15205	33591	44497	62129	64912	19743	25827	17443	8250	91904	7294	1970	39257	130725	234059	16825	10075	9633	14173	50640	22199	42545
16.54_174		16.54	174	49414	48424	49208	62957	46387	52213	57457	45709	51078	49823	47771	47489	50708	46854	49673	46040	50119	29757	42559	54686	52053	49172	46783	48373	49113	47600	45412	42997	41129	46437	45903	43340	44510	44700
16.59_243	asparagine[-H2O]	16.59	243	8715	7942	11397	13534	12101	10512	24520	11929	18296	42168	10925	10798	7476	12722	9111	10817	12186	7097	10827	13430	19142	9682	11480	8886	7476	21719	29706	8348	10209	7567	11181	12205	8042	11195
16.61_174		16.61	174	38953	37623	39760	45577	37817	37855	43068	37731	41519	38864	39341	38221	40026	34505	41124	37097	42386	27297	36347	42064	40545	37562	35877	37922	37469	35903	33982	32620	34150	37666	36569	34785	35617	35111
16.67_84		16.67	84	28665	23940	34454	55440	51114	42865	30538	73315	31137	102145	30674	29777	22640	35375	28237	54517	60945	36210	44374	56099	40349	24862	37288	12091	31768	53504	37170	21711	29277	26195	19880	36524	39314	38923
16.71_111	adipic acid	16.71	111	47320	32012	54722	53175	70573	126898	49943	103130	104855	77048	127563	44557	65692	48023	77113	86110	96595	43642	45591	50732	38401	43471	108696	42832	73313	135569	42512	114221	42232	68080	32533	72772	79038	79186
16.75_217	threitol	16.75	217	28589	23377	32439	109474	26670	51731	49772	36060	36313	63903	42352	21158	26747	24095	22556	32137	38473	20256	26362	58826	80302	17199	39977	37414	22256	46578	36858	35348	20810	22361	14198	26811	27642	29739
16.78_174		16.78	174	15739	13736	14604	24038	12255	17495	24992	12882	10927	14226	9812	17243	9189	13584	7179	10831	15041	11110	16030	43679	26635	7852	28715	20030	9246	14631	8155	8563	24303	6845	7886	8881	10058	12748
16.82_306		16.82	306	42037	16103	18349	15410	25203	66750	12637	9865	7184	11104	43626	18064	111515	52014	9196	43482	43127	10011	8740	16821	22736	5205	17897	7892	6446	6202	6815	21485	6009	8435	8642	9135	11250	11801
16.87_246		16.87	246	71938	26325	75263	57422	25642	52971	34599	29590	20959	54526	26917	10551	22233	31337	8550	46690	43987	19272	57723	51370	53770	15128	49712	15240	42829	42681	36963	26052	14740	27417	10576	15337	35863	38318
16.93_176	methionine (2tms)	16.93	176	2652260	912980	2232764	3732427	1142895	2817348	4490773	1395399	1153693	1952849	2163858	787788	1251123	2656141	429643	1679307	1952294	1497983	1236328	2470459	3038012	747047	2803158	1094326	1609129	1617568	1572896	1051886	708157	1386667	852326	995845	1471394	1598085
16.96_156	pyroglutamic acid	16.96	156	4003883	2942813	7237607	5113149	4851677	5425465	3006696	6483490	4521057	7252567	4192639	2817883	4291438	5863819	3440672	5325033	5972041	3295721	3100690	4344731	2897955	3376175	3139782	462596	5867718	4935276	5219877	3380482	2259763	3259693	1838332	3508237	4336161	4456519
16.98_240	cytosine(2tms)	16.98	240	46977	81737	88092	122483	189244	69273	77544	89802	85338	151105	55667	61893	47342	43886	52087	87779	92140	46711	93404	145020	124414	98435	37465	26891	69725	103425	124078	47761	43492	38219	48961	84706	62829	70737
16.99_232	aspartic acid (3tms)	16.99	232	974300	1012728	2244711	631547	1517464	1006412	1161601	1383530	1175218	3992358	1427091	1249883	1373212	2236581	1029381	1791568	1865847	1110278	1488167	1070973	892150	2397587	984477	208381	2635519	2024618	4054644	1594651	1333577	1597625	1317550	1971564	2184126	2222536
17.09_230	4-hydroxyproline	17.09	230	189205	37493	49082	163476	78707	170184	84604	70962	45850	71779	140850	52514	115332	165935	25826	94766	105213	94686	41583	83242	101542	41190	141202	33075	86406	56333	40412	89060	55988	107090	35698	33719	72393	78075
17.13_121		17.13	121	30675	43235	29295	41791	36707	32224	39199	32246	43010	36534	31777	37140	29203	34898	37527	29747	35651	39059	35700	47411	29929	32725	36243	39922	30425	35983	28335	28275	36806	32677	29424	35560	25364	27762
17.15_174	gamma-aminobutyric acid	17.15	174	450478	267596	569939	798354	372214	535954	777099	308925	373814	434576	581539	311648	308983	689948	222020	403327	428826	186633	272480	545812	620635	222592	501214	299089	296935	409739	252517	265358	254441	291459	195943	240244	293995	320319
17.22_174	glutamic acid (2tms)	17.22	174	107952	74313	162380	105911	97695	112998	34366	109714	94214	175226	111528	89543	150616	122353	75661	123394	134954	177187	87086	93731	77576	78187	105309	26477	149724	99263	130098	111461	90076	142224	68093	71221	120820	109586
17.23_199		17.23	199	6199	5445	4892	11627	12206	5398	3925	6156	5467	5482	7748	8762	4825	8193	6514	6406	7238	4429	5883	10315	10394	5168	5422	4058	2345	4196	4507	6402	5621	5794	8263	6700	4686	5552
17.27_194		17.27	194	12063	21373	15775	19355	21051	15323	20978	15732	18351	18464	11796	16640	12514	11993	15724	13632	17236	14943	17357	21804	19295	13200	18372	20674	8896	19651	15911	9591	14697	12732	12848	14465	10709	11789
17.3_125	3-methyladipic acid	17.3	125	33184	27753	41397	51895	21500	39141	27079	31994	19235	23976	13787	14364	9638	20697	10406	25753	27904	22254	32543	50175	42045	14171	38394	25360	20711	23783	12463	12569	12495	9134	15985	9499	23550	23647
17.39_191		17.39	191	76319	82581	66463	35342	79013	64681	74086	80558	96754	73330	80652	88830	96838	75771	104955	69117	86150	28667	67851	88430	32667	72977	54469	61235	66131	79370	65250	70048	74354	89921	74758	75383	62388	71157
17.4_156		17.4	156	22023	19089	30251	32108	32493	29386	26995	32256	27354	31326	30118	26428	27746	27947	28006	24358	31969	14350	24501	29499	18752	21644	NA	5130	16893	28554	21824	23954	NA	21559	26952	21930	17020	21092
17.43_292	erythronic acid	17.43	292	53930	40003	73970	22704	62212	91538	83657	30183	34293	82425	180020	111559	181772	136714	44814	76844	103736	51152	17538	46546	59653	19025	52074	24747	177805	29455	21211	186304	42804	144004	25515	26431	88821	55474
17.45_120	phenylalanine (1tms)	17.45	120	215734	89679	162708	281223	108200	223327	283632	117189	120251	103872	184622	103910	220909	231181	88310	134335	146495	269477	97934	177514	229287	64712	256143	171067	130100	107478	97195	130088	98541	171049	119770	99761	131421	112242
17.5_260		17.5	260	5676	2053	16098	7618	4478	6397	5986	6844	3380	5366	12949	2633	6487	12725	3281	7670	6874	2451	2009	5287	5336	1895	8119	2157	15405	4437	4055	29778	3285	6319	3677	3491	6059	5425
17.55_84		17.55	84	59040	26075	32638	47139	36206	35027	64714	26080	35797	37564	31216	62780	45348	58777	31936	51292	30402	32704	27777	36694	31972	15773	43130	27768	32311	53977	34094	36395	27957	38359	37333	26570	56680	34056
17.55_115	creatinine	17.55	115	29940	60810	26773	59447	7347	28061	135784	27791	52827	34099	117870	8956	4844	6213	3916	20569	21402	36598	59772	36399	5963	3559	6459	13456	4867	94082	6859	3902	14658	4733	4363	5094	12676	14459
17.59_219		17.59	219	16528	13536	20361	115469	11606	18878	29936	10953	10744	47351	13945	14687	8043	11307	7548	18185	19502	11741	16904	62989	87599	4747	15835	17184	8807	16736	30487	10184	15251	8707	10210	6327	13420	12942
17.64_220	cysteine	17.64	220	61122	72931	68521	66054	40223	74529	47115	20908	73154	102103	44126	50166	21067	50266	36326	63945	58515	30776	92063	73471	45956	74915	55286	32172	17820	103306	43924	35033	53069	24604	11112	52739	52912	63828
17.66_243	undecanoic acid	17.66	243	26785	14142	27639	34988	38783	27880	50553	26812	27247	14379	19954	17735	19356	28104	20345	23732	26422	16911	14799	20574	19628	13850	24776	22655	14155	22150	10594	13486	13395	17139	13712	23818	15746	16823
17.76_292	threonic acid	17.76	292	19143	16190	23275	13140	22648	29127	19511	11231	13914	31492	55291	41940	52025	26779	17654	21049	28883	16367	9006	20107	22681	11045	18459	8034	45356	12318	9612	52842	18011	40669	13537	12139	25759	23255
17.77_174	phenylethylamine	17.77	174	1627363	382482	881597	1236680	1141524	1079465	25334	453318	336551	1455086	140725	425683	191618	223737	267561	1057742	1070138	581803	285385	711574	895031	780094	1182679	106128	115805	346973	815123	120638	460545	358545	237927	904213	401158	664530
17.84_267	3-hydroxybenzoic acid	17.84	267	214089	143416	127460	221348	314825	306217	210807	198547	185026	260596	194618	143841	184518	170995	136892	214406	233762	127217	148648	194220	198820	208809	339452	217106	145718	223544	172823	134580	127764	187548	139231	139035	185865	186694
17.94_179	4-hydroxyphenylethanol	17.94	179	37237	21205	44346	81903	28519	78369	129884	37968	33274	60421	730948	33706	26263	60184	35113	109865	125762	54428	18642	44292	54511	16901	86632	116242	25651	32600	35403	570783	27023	26910	22848	44621	91155	95423
17.97_142	2-deoxy-D-ribose	17.97	142	1056970	123264	978340	1241983	231943	1050494	1384927	613110	188495	285424	1184479	204948	1075718	1124177	73998	739607	804225	562339	163345	842105	1192956	98419	899259	196215	933199	268306	182873	697790	301211	911604	90231	112563	539277	582726
18.01_103	arabinose	18.01	103	1884152	231528	1737525	2210453	431819	1874247	2309983	1092403	380763	569964	2034435	396741	1873121	1990775	89298	702649	1437475	546068	173342	1565567	2112532	200144	1563524	358907	1721797	494094	364115	664261	540047	1608072	176732	219206	1021516	1065178
18.04_129	2-hydroxyglutaric acid	18.04	129	NA	52714	245711	570989	81955	217594	135964	130613	79316	201942	242961	144923	NA	397221	53112	191318	190854	129132	61887	277842	340453	84123	230683	81963	247986	95921	130332	178661	124443	188147	56885	70904	170500	182860
18.05_198	2-ketoglutaric acid	18.05	198	6770	4196	31388	12728	6579	6933	17238	14579	6492	106549	7289	2766	5228	6543	7896	12818	7886	4810	7341	6084	1972	18763	11401	1424	8866	16574	95300	1953	1991	5550	4215	6424	10320	15716
18.09_160		18.09	160	6552	17286	25766	37483	2328	11803	4218	2560	4099	2362	3204	9443	2937	3591	5997	6092	7530	3342	26756	80224	100103	NA	10562	4676	2775	4372	1596	3274	6548	2923	4071	6155	5484	5633
18.11_142	proline [+CO2]	18.11	142	22610	11420	131989	29099	53412	26772	22358	76996	34764	55005	37924	11055	34707	62653	23938	52549	54145	42954	15080	30144	15889	17887	15700	5376	77780	34392	27063	42246	9640	24229	17356	30594	33674	31913
18.12_193	phenyllactic acid	18.12	193	92205	17034	64141	410833	16266	140409	171049	16470	13204	14777	53889	16519	48290	156965	7873	50856	56874	53093	18986	106277	142602	9404	175161	313172	46194	12676	9001	31125	18690	40877	11857	10860	47852	46703
18.14_84		18.14	84	23747	19426	37507	34964	29372	31712	27462	36110	20055	49119	24966	17004	14139	30831	15628	29651	35951	20313	22834	32533	22166	17475	25133	6493	27059	30377	23112	15104	15659	17315	11343	18551	22172	24483
18.17_284		18.17	284	6423	3863	3753	4379	6507	6650	2226	3543	7447	7141	7049	11334	6057	6953	8453	5920	5210	5318	2897	3763	3194	7107	4357	1881	2236	8293	3454	7267	8181	7085	5866	7742	6509	6234
18.2_91	phenylpyruvic acid	18.2	91	7363	4818	8526	12767	6116	6469	4724	6502	5261	13626	5225	3961	2437	7308	5605	5002	6058	6574	5341	8729	8980	5487	6668	3461	5413	9388	10465	4131	2445	4347	4652	7916	6420	5586
18.23_296		18.23	296	18735	4361	3936	7360	3274	11569	5966	10998	4896	7930	8136	6602	4786	17654	21635	9985	11697	14801	4655	6105	6536	1694	9952	6158	3408	3995	7054	6831	3729	6671	20220	25721	8172	8594
18.25_202		18.25	202	39264	10954	30554	54561	19268	194911	11564	4822	52657	57234	3026	18591	2634	4054	2762	39553	44874	41677	14755	47420	64260	28278	158111	8967	8001	72274	38323	8997	26384	3981	15524	3540	40679	40169
18.29_117		18.29	117	11930	7453	11021	17220	17464	14070	10924	12887	18507	NA	10307	12394	10969	15892	7508	15488	14992	10560	12392	12719	11887	11168	11852	12912	10612	13286	7869	8907	13285	8122	9176	9895	9665	8766
18.36_153		18.36	153	4008	4480	9987	7498	7689	6059	5583	8794	6364	7189	4748	3596	4635	6443	4675	5136	10186	8188	4177	8783	5832	3890	4105	1130	4944	6932	4755	4118	3419	2851	2960	5727	3979	4682
18.39_217		18.39	217	25163	32067	68914	21879	46718	26235	53133	61134	49715	63547	24732	40346	31700	22651	22860	36045	36380	119695	59729	32986	31157	34197	63274	31567	38154	65978	50216	40415	66376	33332	20483	32719	46474	36401
18.4_133		18.4	133	6232	9262	9928	9834	19641	5956	5261	9217	9302	16714	7123	9179	3877	4860	8591	7867	8388	12866	12795	17236	19402	8293	6856	5889	7984	13341	10298	7364	8041	4907	6575	11846	11636	11851
18.42_156		18.42	156	30681	25207	59694	43454	68105	39137	28847	54802	49548	79724	27179	22230	23368	33896	37323	38191	40518	20493	23533	46027	28578	49714	11428	4937	37457	46871	65443	21843	17546	20787	17583	35139	25159	32340
18.43_196		18.43	196	3720	3857	4633	4282	5876	3965	2547	4833	5539	5837	3229	3036	3120	3802	4726	3252	4773	3059	3436	3799	2979	3757	2690	1147	2969	4694	3433	2683	2892	2393	2327	4057	2585	3402
18.44_342	pyrogallol	18.44	342	26762	44640	47757	44125	40640	32060	29069	41488	55587	32684	22870	37774	54470	34005	50083	25118	38007	18699	27541	37472	28193	32246	14766	19481	24102	46192	25060	16776	22275	35822	22362	33533	18964	24773
18.46_220		18.46	220	15549	6719	19785	35783	17023	22686	21489	22446	6756	13844	17504	5969	16955	19654	6386	15925	18767	8900	8780	20575	26109	17796	22471	10816	27361	9858	10096	12968	5532	12737	6373	8188	14072	15401
18.47_103		18.47	103	168001	42049	199378	417299	136267	256566	237904	230766	57902	128472	177155	50095	187555	204697	26513	164417	181332	92908	70282	216989	276336	141094	243322	116296	282854	77368	63317	128164	49270	132667	26789	43585	140250	143544
18.49_241		18.49	241	3819	4346	6149	4034	8113	4291	3799	5758	6270	10135	4180	4792	3549	4459	5031	4779	5362	4793	3962	5254	3986	6096	3709	1686	3472	8589	9159	3887	4999	3498	4469	6591	3330	3742
18.53_129		18.53	129	12839	14468	29183	14198	26075	18349	11970	21820	22808	25413	15588	16341	11219	18207	15235	19216	22323	21080	20750	16557	10840	16939	26967	10288	14600	26659	18774	15941	17045	12222	14611	16926	19153	17797
18.56_103		18.56	103	161087	69548	85594	133695	213484	168077	63328	127327	140626	139866	178267	249411	157803	179656	179589	141501	180964	138661	72854	133525	127957	130917	149834	57868	86373	146692	97561	162133	212950	161466	208334	153988	129210	122748
18.57_164	3-hydroxyphenylacetic acid	18.57	164	38646	34638	37220	38886	29918	24580	30019	37872	24667	52249	25446	29223	11103	9217	6970	29098	32363	25417	37145	44018	40999	20855	25763	29974	28675	32421	33306	20755	26050	11698	8873	6773	25496	25780
18.62_170		18.62	170	4997	4256	5200	5660	4551	5406	8043	3956	4018	5823	5699	4292	4191	5316	3719	4109	5228	2959	2857	6465	7840	3368	6543	4981	2957	4977	3938	4699	4072	4443	3881	4053	4059	3479
18.71_142	ornithine (3tms)	18.71	142	906838	276038	1044571	1323208	595165	1029512	1501123	785732	484022	1078838	806400	165380	343904	1208958	236251	894753	942941	87894	347210	825386	844407	395552	544536	68880	862362	790213	836687	358315	106384	393002	281138	606578	554922	813757
18.8_246	glutamic acid (3tms)	18.8	246	6431336	3164236	10372285	7454523	5218187	7362620	5877637	6128407	4166219	11118970	6696158	3088635	4594800	8042001	2516909	7437679	8254519	4697506	4341163	6846062	6208473	4041160	5814638	1011647	7596816	6274462	7573395	4757763	2931497	4817423	2422862	3991961	6243912	6737310
18.85_218	phenylalanine (2tms)	18.85	218	3354035	1181743	3764832	4320507	1694291	3565865	6073983	1878547	1576499	2786058	2994793	1146219	2041523	3517033	928601	2317887	2453937	2130908	1429623	3136111	3800642	1026402	3445268	1552879	2056563	1981939	1773848	1716904	1051001	1958425	1365156	1668837	1975433	2022110
18.89_174	5-aminovaleric acid	18.89	174	2490230	1939794	2396728	3192708	2612955	3731214	2042225	2627609	1822794	2120635	2466032	1985027	1976151	1627147	1131024	2348791	2499708	1417267	2458996	2805001	2656140	1253035	3194226	1130505	1670871	2637134	1295821	2000654	2101577	1821050	1694556	1308303	1940280	1943871
18.93_328		18.93	328	73354	24287	150945	89228	95351	64141	99780	110741	84094	120516	89325	44428	107558	158590	58124	126380	78543	95696	32770	58987	47835	44359	59202	19102	60145	62866	82327	79336	35827	85247	45776	56540	91856	92009
18.98_103		18.98	103	28469	12217	24913	27907	23267	34277	26203	15820	16031	27036	28200	21711	26908	21915	12790	22867	25946	22895	15370	21432	24102	19285	30556	15402	14978	20362	16779	25700	24399	24805	11659	15083	20894	21589
19.01_303		19.01	303	6574	2215	4453	2902	5655	8217	5480	3990	3211	8154	7722	5143	8900	5306	1254	5894	7110	4563	2270	2581	2410	4898	4696	2536	2826	4381	3490	6312	6117	6866	1583	1580	5380	5420
19.04_258		19.04	258	2511	2465	6998	3037	5794	2960	3118	6023	4516	8145	3159	3918	3279	4668	3834	3949	4163	2466	3417	4257	4074	4505	3175	1721	2837	6311	7361	3007	4306	3532	5066	6187	3740	4160
19.06_292		19.06	292	4979	6952	8743	1587	13602	11161	4879	3185	4178	22707	11092	12598	2634	3182	3669	4824	7410	3124	1453	6355	8588	4536	6095	3339	3642	6035	2557	8289	2566	11002	2300	2828	11347	14819
19.08_179	4-hydroxyphenylacetic acid	19.08	179	243080	30987	319235	121861	121085	63552	36102	508883	68693	127550	158983	32291	65166	53256	403547	219857	244639	230440	37444	104892	136247	89836	74891	31055	372668	202860	109992	143703	32607	66279	163702	363370	200413	201335
19.11_174	1,2-diaminopropane	19.11	174	157086	71301	169777	363215	194586	252549	256117	103062	117995	111855	124428	124914	69783	169796	76274	121674	128249	52204	99788	287756	386926	141796	259791	212133	53617	183851	69523	51812	146751	87853	108785	99323	86819	120326
19.12_131		19.12	131	22177	25602	33218	29653	37521	36852	50075	34159	18354	29048	24984	33978	28682	29166	25269	29296	31305	23012	22816	27733	25656	17678	22009	24921	20677	49385	49918	42924	20503	21611	26974	36860	24431	30740
19.18_223		19.18	223	9842	5553	12430	13688	9904	12466	11136	6520	9093	10324	9365	7734	8368	7787	6825	9257	9498	8083	5961	10072	12180	6930	9890	4220	8757	7138	6918	7802	6503	8741	5881	9206	8283	9667
19.2_103	ribose	19.2	103	1149791	266399	1381570	1832533	559499	1639153	1019457	404761	345154	569734	949531	274307	1042141	665907	144863	869446	959029	576006	283712	1313100	1821200	309037	1759989	262400	883330	364126	309931	593802	271486	861147	141963	152150	665740	688042
19.31_257	lauric acid	19.31	257	94565	59531	74011	136344	105729	100934	108059	101280	62998	105099	78415	57807	65031	84488	70396	86511	95181	62329	55759	86630	80739	43473	92192	53794	47785	52645	81629	58236	45698	50124	49687	89992	65115	55694
19.35_103	lyxose	19.35	103	3848006	1138612	4920265	5913101	2196856	5501925	3498552	1563585	1334367	2259935	3518210	1082527	3531259	2419358	631633	3138369	3616879	2286636	1132748	4645922	6001648	1318725	5604923	1013700	3279192	1502876	1334056	2242055	1039352	3132113	600425	660179	2576352	2515727
19.35_156		19.35	156	11217	5759	16260	18221	11181	17407	12115	9430	9770	10002	20041	6139	9521	9490	7116	11014	12215	8765	6850	14059	16645	6415	NA	4177	10955	8729	6798	6969	NA	8625	4865	5307	8259	9818
19.39_306		19.39	306	24893	5934	12097	27042	37353	21034	11421	37657	8578	20602	18566	11061	35834	27228	7311	23155	22535	13759	8430	16063	18847	13352	31137	4937	31408	17809	8538	19248	8221	27844	6957	8396	20292	19143
19.45_103		19.45	103	9940278	1715664	9577896	18284811	3918086	13469945	6910462	3681397	2056426	4895994	7050569	2190026	7057913	7759438	966955	6800562	7546653	4916451	1931845	10349463	14662628	2191745	13002079	1610812	6232682	2905205	2737944	4446936	2238743	5789262	1148863	1518508	5084492	5387757
19.58_328		19.58	328	14527	6431	24714	28349	15563	18293	35558	25747	9735	14228	25379	9144	10671	30012	8711	17591	34865	11614	6595	26888	42311	6593	24979	7369	16201	12390	8938	15487	15817	13501	15659	19791	8013	14960
19.6_359		19.6	359	22307	24968	30451	41279	27031	27752	19346	40694	38155	32048	24057	22544	25017	27143	28924	25228	31032	13707	21628	29369	21984	17458	13998	8704	19564	35094	19707	13810	12637	14407	15431	23187	11601	17644
19.64_327		19.64	327	4295	1151	1159	7328	1154	4189	8286	1481	1266	2013	6739	3778	4334	13437	1814	3813	3355	2610	1450	11564	7830	886	8816	2450	1033	1960	1024	4746	5242	3176	2942	4480	2789	2582
19.67_314		19.67	314	10214	5083	12157	13028	6188	12558	12270	6221	7698	13922	9634	6914	7559	9255	4918	10061	10088	6331	5933	13279	13737	3632	10075	3922	6682	8956	9121	6137	6125	7140	3730	5121	6820	8328
19.68_103		19.68	103	16794232	7031523	19957563	9854125	7757298	18973728	22092845	8635493	9878582	20848981	15068827	11002178	11819966	14974490	6102081	14004653	16281856	10327945	8894184	NA	NA	4702163	16207605	6102035	12743299	13170168	15468371	10441676	9725923	11571422	5092627	6936463	11007746	11626109
19.88_282		19.88	282	5076	5635	20006	4976	9450	5804	3354	18332	5266	5986	18317	7226	16391	20809	19121	10592	12551	1987	4578	5705	3957	5444	4354	4201	13548	7424	5398	20230	12464	16706	19459	22115	8263	7521
19.94_103		19.94	103	38999	4726	8548	42773	8859	28464	31004	13059	5731	20909	22643	12764	18939	21073	4805	22204	21916	17712	11825	33470	45916	2651	24923	7588	19610	16411	4942	18895	9742	15485	7073	3212	15362	16980
19.98_187		19.98	187	15592	12904	17661	15678	27058	19472	7111	22452	19545	25679	14816	14339	13772	19563	17504	20189	24295	17110	17219	15143	9986	16932	12207	4909	15844	21306	12241	14191	13407	15088	13923	17203	18214	19113
19.99_303	suberic acid	19.99	303	9288	7789	10787	9530	14850	11859	4297	12640	10663	16604	8936	9371	7922	11748	10318	12593	13861	9423	10294	9333	5591	10642	7847	2776	8138	13662	8494	8362	8984	8947	8888	10118	11080	10523
20.06_217		20.06	217	29413	11997	26813	57968	18820	41291	33140	20997	14293	22757	22483	13371	20436	18361	8206	24281	26880	17094	15852	31149	44804	13225	44702	13652	19299	19426	14301	15095	12816	16185	8020	8124	17504	18117
20.07_219		20.07	219	209493	30360	200486	406450	78705	272994	174917	76355	28313	127388	205715	48596	146161	136791	22360	151840	160228	96328	48757	187723	269169	45080	310198	24549	117504	41957	67890	115338	52227	132703	25153	35605	107862	109144
20.2_117	rhamnose	20.2	117	2316394	520224	2100210	3850446	933355	2846603	2058353	738227	441721	1771899	1843029	570462	1617532	1376519	322931	1561331	1817272	1173996	604022	1915700	2485133	460260	2978491	582310	1483171	596250	1000663	1222303	534293	1482071	314722	415328	1278150	1338086
20.25_217	arabitol	20.25	217	81404	38012	103621	206814	89900	111138	90493	86411	58106	95205	87525	54354	105341	109680	46521	88059	89115	61222	53628	99124	126737	60167	118907	83503	84021	85808	54080	70401	60834	93597	50302	46956	69382	66316
20.3_117	fucose	20.3	117	1084683	429649	1216329	2194222	640634	1998751	1810919	654538	277322	937705	4202353	614599	855733	870747	262106	1340478	1403850	688248	566955	1323331	1544577	279974	1556289	504674	648444	366595	627080	778427	548501	778440	263588	340982	724316	760224
20.3_217	ribitol	20.3	217	293344	217868	325186	552951	136634	391081	351497	159591	182678	290510	304418	149560	178368	336469	76491	236815	258597	178444	256693	399170	418968	72598	352032	133476	225131	263870	171523	182252	145622	170746	99119	102536	174260	189061
20.32_299		20.32	299	9127	21820	13307	11848	28428	12170	8668	17424	19165	25011	10047	16087	11422	15597	23428	12703	14512	6686	13971	9466	6487	15644	6249	3281	8332	14548	15574	9059	8641	6288	9760	18199	8166	7825
20.37_205	3-hydroxyphenylpropionic acid	20.37	205	324510	72913	132693	179771	79185	183873	27177	69953	55137	47249	64121	179989	56760	32313	49933	104784	117196	295594	96508	332308	418865	65732	278935	23580	183312	79988	54527	111908	140149	50697	99718	62602	136229	139200
20.4_271		20.4	271	3024	8685	3212	35328	12277	18605	6119	5092	6462	13718	4050	4545	1736	3456	1693	8912	8369	3851	10811	16410	17054	3736	18503	2576	1255	3013	7547	2177	8415	2305	3710	6242	1540	3888
20.47_174	putrescine	20.47	174	715348	413368	438422	1184080	368679	1167277	1434688	335099	285713	326611	383832	997408	266412	719888	113381	442829	475760	255386	433437	1431047	1972721	202373	1752516	1188995	370406	513527	173779	267096	885681	336626	290907	125301	429610	447788
20.53_272		20.53	272	10759	4589	13236	8200	7764	11950	4538	3800	6056	9196	14322	10507	9114	19409	8075	12014	11717	4279	5540	7148	6809	7894	7133	1121	10033	8997	5765	12940	10348	8194	11294	9851	8918	9325
20.56_184		20.56	184	34632	14059	15300	39492	16421	25643	32890	19558	18347	13374	32644	24170	30878	51244	16167	18790	18504	9018	14011	21062	27471	10439	30601	12626	15271	13489	12986	20922	13739	37915	28916	12842	21113	12628
20.58_167		20.58	167	36025	19318	87150	80510	132743	134895	14973	177924	41144	54371	31480	14653	18406	54605	17914	83954	96990	32287	24760	27199	14345	39196	51289	1733	80046	55069	28266	32946	9955	13761	13374	36251	50238	73647
20.59_254	orotic acid	20.59	254	1583	1471	63261	3942	14623	2034	3468	10375	8182	70819	1775	2015	1303	2594	2286	5505	5564	2252	1526	2496	4157	5974	1562	2491	17792	8265	41854	1024	2014	1111	2026	2222	3457	5510
20.64_240		20.64	240	7755	9630	13350	84863	13171	38014	9336	10634	26885	10657	6774	9494	23786	8172	12513	10739	15279	24184	92614	59354	6159	8238	65521	10494	8657	9769	8212	7802	36982	12107	6803	9055	15772	15400
20.68_174	ornithine (3tms)	20.68	174	73741	56241	79191	86549	34267	87174	71547	44467	52939	42767	74826	76009	84529	83890	28386	66443	67552	43141	33792	74893	69439	24456	89014	39294	97982	43159	29553	61340	44149	82076	33222	25559	63313	52958
20.69_271	tridecanoic acid	20.69	271	56628	31285	44626	88620	79408	72370	102011	67490	72827	47195	44752	45219	35878	38761	32614	49604	54487	36978	32776	45433	49718	22242	73841	43451	26268	62656	37190	31788	31137	34972	19874	43908	35921	37103
20.7_143		20.7	143	22140	16707	18786	32624	21667	23339	23303	19503	22179	18343	18150	18018	13846	17253	16345	22656	23916	21171	16421	36963	23988	15828	26383	17162	14800	20625	16702	15940	19539	16495	14141	19555	14497	16858
20.8_179	4-hydroxyphenylpropionic acid	20.8	179	139998	69693	183083	187326	102296	175325	113725	92269	90899	95046	107466	73087	140336	129030	86076	116411	138891	98849	59295	137159	161668	74634	171811	46612	115977	79839	71930	82813	65219	101167	64565	78790	92537	107805
20.81_357	glycerol-3-phosphate	20.81	357	54099	185560	194360	66871	531630	82725	32897	362968	371485	474157	60729	95910	49960	84415	254416	179423	211363	83282	176946	68437	27715	272366	26151	8042	95769	297584	370971	51747	43756	33567	66943	298990	85190	142984
20.84_297	vanillic acid	20.84	297	11563	9158	14216	16009	12397	11344	8059	10610	11014	11842	9589	9209	10207	9657	10344	9845	12753	9718	8323	11724	11782	8861	7811	3732	9434	11394	9128	8548	7024	9339	6728	8577	8149	9800
20.94_194		20.94	194	6301	7064	7252	10920	9933	7450	6479	8423	8129	8847	5232	5265	4678	6002	5659	7472	6912	7080	7724	7952	7517	6366	7152	5514	3773	7966	8326	4449	5141	4855	6211	7543	5628	5963
20.96_277	5-hydroxyindole	20.96	277	898016	256776	696506	607059	840170	425194	70811	650767	428929	537511	545719	221964	387792	634806	531898	652949	704035	450047	256350	404628	464530	572289	288050	38338	235330	471377	432912	447168	182455	495007	756351	701016	467664	525917
21.04_292	lyxonic acid	21.04	292	137557	107893	146970	130385	126936	310463	137471	47508	53318	166079	202228	216385	139308	60563	57229	83443	146449	75842	29064	140880	206331	37174	220672	57948	68786	54400	34751	251934	33576	181123	24239	25772	125215	108469
21.05_299	phosphoethanolamine	21.05	299	3765	6667	8554	3737	15739	6295	10159	16132	18524	24135	3456	4166	2855	3546	9446	9932	8684	4476	9266	5588	NA	6749	2622	757	5931	10405	19871	5684	NA	2725	3895	8099	11173	9257
21.06_194		21.06	194	3766	2729	3478	3126	4863	5335	2331	2594	4645	4245	4496	4943	3066	3024	1931	3963	4496	4216	2359	4856	3791	6608	3522	777	2644	6361	3209	6097	5013	3407	3039	1868	3977	4678
21.07_274		21.07	274	79333	7243	11224	95365	9070	89792	5328	9432	40378	23206	4987	37614	2509	4855	2926	28723	30927	35786	8527	60760	71077	32612	39590	4015	18074	52010	24097	4584	34489	2648	4255	4101	26951	27926
21.09_128		21.09	128	119301	36177	119747	163106	82243	141640	183159	79485	53584	96850	99989	44527	94906	114336	48370	106718	115979	62111	44299	120786	123493	43601	107317	25960	104116	70434	89690	61756	38787	69021	41346	69355	75323	78096
21.11_131		21.11	131	22299	12326	13651	34684	21355	22554	9759	18541	17474	29404	13615	14358	12455	14211	11727	18333	21785	20609	32709	26347	21985	15609	23919	10501	15604	23373	22239	12316	16587	11718	12360	12753	17317	17159
21.13_204		21.13	204	14086	11251	11832	25012	13908	15771	12190	13131	14758	12942	14712	13392	12457	12702	11973	14244	13438	14970	10608	40218	15631	10240	10671	10377	10710	12998	7246	11132	12729	11372	10565	9338	10224	11001
21.17_295	terephthalic acid	21.17	295	7767	11168	11666	8264	10455	8487	5917	10891	12004	10167	7377	8417	8151	9066	9885	9797	11374	15038	14982	8443	7547	9484	11247	7475	11481	11243	8727	14538	11495	10420	8843	10515	20037	12358
21.18_117		21.18	117	21352	23285	26531	51279	30318	33667	24281	28435	22772	29464	18291	14131	11495	16971	10904	24210	26730	18658	29336	38944	37694	13491	32586	21220	11751	21155	16794	13655	15562	12188	12564	17994	11508	17456
21.18_312		21.18	312	44659	33743	44566	39896	71947	54804	21883	55066	55975	55823	50118	58740	43806	51149	57915	50624	61438	51231	37842	44296	34414	44967	42076	10561	35996	60663	38753	53984	51357	42169	51677	56647	48615	45039
21.27_317	azelaic acid	21.27	317	98863	89447	128902	83625	180551	126736	29454	158613	130184	200362	84706	86457	79518	119559	134782	148904	165523	93970	111790	83601	43891	120331	68510	19555	111763	161913	109505	85225	77546	82563	82139	128522	129782	127211
21.33_217		21.33	217	44201	27409	30132	34091	74045	180446	50433	52241	20022	21569	110840	86908	10673	22156	10903	29762	44151	30490	22243	95316	54476	16051	111745	11808	20358	22940	17100	87962	20863	12127	12005	12816	21420	39106
21.35_245		21.35	245	21170	14280	11786	64866	46780	76732	15541	39725	15084	39352	20448	48638	28636	27484	6437	33482	36763	15118	12947	39337	51824	26141	57619	12855	23994	21674	21844	18193	44597	32049	8836	13634	24977	27223
21.36_265	hypoxanthine	21.36	265	2299019	1597924	5594063	2897481	1896777	2856760	844153	2029564	2722875	4131273	1655794	778817	1492999	2512228	1313959	3305253	3444095	1975487	1781005	2383831	1193111	1163410	684201	88491	2997651	3089093	3326299	1579220	444405	1163928	440829	1551233	2360446	2626175
21.43_231		21.43	231	17001	21650	20820	10859	9354	31049	169853	8316	11444	9395	46609	34371	46475	21244	8064	11688	17052	88279	14739	35212	48725	6736	33371	39032	7112	11631	6195	21008	37687	31625	16287	7096	11650	10106
21.45_218		21.45	218	142878	107444	65146	128161	106228	218685	154491	99429	119393	82645	39993	36882	29106	30844	54716	87045	102185	47411	115057	139618	108423	66360	117357	78523	73681	187313	73879	27655	21747	22669	14523	32603	62377	81690
21.47_285	myristic acid	21.47	285	149510	98227	90109	314558	303569	289374	256642	159536	273741	137890	161874	193347	120699	186796	110670	166212	183474	103545	103528	155446	179707	97140	301900	104948	65830	231542	112125	117522	136406	120787	100345	144859	122396	122668
21.49_142	ornithine (4tms)	21.49	142	1029984	261385	1015611	2037109	246983	1334810	1894296	374147	177381	450857	1010834	334729	713163	987686	112225	689693	755144	245387	360801	1274388	1697025	184956	1471458	347464	912644	360295	259725	454563	411611	646598	184299	175490	547813	597936
21.52_273	citric acid	21.52	273	7506	11765	14303	3974	18131	11530	7121	7489	8976	28801	11079	24696	3673	4583	6430	8051	12916	7993	5432	8412	8392	7445	10520	2915	9753	11926	8774	16006	10147	14484	4854	6662	15595	18571
21.53_103		21.53	103	55413	47092	107016	58491	42529	65293	155552	19442	36630	55476	130973	42443	11598	28239	15586	50246	58159	39898	46279	77469	80759	25474	44032	28126	4571	40449	36712	64838	28175	64249	21660	28019	44571	54505
21.54_193		21.54	193	26009	26654	31668	29754	34346	28722	17373	27547	34906	31314	28465	30437	31865	27687	33561	28768	33703	25292	23694	30056	29973	23663	20654	12869	17769	30227	24066	26989	21770	25236	21836	31009	22635	24315
21.55_225		21.55	225	32031	20407	20621	36218	23674	26082	22694	25615	25917	26833	13903	12169	12196	11785	10847	21706	23724	18016	22414	35982	40622	18968	27847	22106	21032	33582	16529	11396	9549	12157	9779	11908	17037	18209
21.6_157	AMDA	21.6	157	868721	245726	521559	1224485	274982	943988	1382718	392879	262280	441593	973031	330411	453100	1273051	203045	501212	528197	83197	250070	763225	1003313	167275	720302	163123	359338	350671	327822	352881	227840	490397	383538	311635	355236	338430
21.65_204		21.65	204	11162	19346	14371	23401	23477	16362	9452	20461	17242	19655	13249	27241	14885	12493	18318	17492	17206	16278	18167	17857	16707	12438	15346	18145	8925	19620	16084	17465	23318	13001	16075	16602	14554	13918
21.66_160		21.66	160	3851	13572	10027	3768	17398	10828	18285	11030	12435	10054	3856	12034	8785	5949	8403	7749	11323	13001	13374	11650	7940	9406	8487	25342	4614	11605	7787	7652	9784	5496	11030	8443	7835	8164
21.71_131		21.71	131	35511	13416	26202	60535	24965	53997	28557	19686	15356	36583	33528	17695	22717	19667	11662	29670	31437	24190	36916	52433	53083	15464	59730	15469	25592	18579	19883	22317	17495	22317	9897	13600	24563	25034
21.72_174	cadaverine	21.72	174	324754	177610	70794	184234	353102	360532	571422	189092	85003	721742	249152	217730	124680	86800	159143	282099	302259	140448	212606	329496	360248	227797	389037	420263	315072	129419	335555	168330	228594	128909	76116	215784	238759	244671
21.74_267	4-hydroxymandelic acid	21.74	267	190516	36255	14550	79516	136847	96380	19355	82206	139623	40515	59249	45194	45664	39018	72024	87866	88167	122879	38191	60597	68107	125479	63362	17320	50112	194152	28681	45717	44592	52489	27741	76472	69884	70714
21.8_103		21.8	103	38239	73705	182715	207486	58960	72991	117699	34713	60565	78155	56893	40857	58625	39569	27430	67567	85406	69185	106326	99804	55101	45577	35990	19646	52357	79235	55381	70339	54176	48533	31111	38378	58469	69026
21.83_290		21.83	290	202046	85713	114450	407889	140818	207327	160951	52547	120424	168368	129584	40181	102809	118226	34923	141015	147998	127398	77087	215097	246370	93719	193532	146933	64018	98466	117573	69343	30549	115847	55529	39798	107371	110064
21.86_308		21.86	308	13819	8505	19623	11258	8025	18419	20821	5060	6319	11878	21569	6459	5462	8272	3041	11916	13652	7503	7379	14411	17816	4977	15327	5223	5208	7075	7638	10708	5044	10525	3849	4365	8452	10725
21.87_103		21.87	103	153038	139918	271178	207486	122330	225091	294450	61413	91421	150382	265335	93749	102263	136413	34995	170291	182000	133755	138312	242956	244553	67766	168287	66867	73845	114644	93023	158978	84306	153687	59744	58215	122857	139586
21.88_157		21.88	157	61176	111883	196731	9723	72594	116600	274252	40141	69497	100172	127278	78302	108730	70533	40593	101434	116533	137701	156957	158476	107566	47296	68246	35796	62428	102298	63687	113065	89098	87869	56324	52073	80410	83351
21.91_285	myristic acid	21.91	285	491148	274365	286844	625937	696055	645080	368738	558016	350215	655324	368515	210085	248427	356023	215870	442227	460369	290955	245615	380136	405534	232058	652834	199019	195908	301772	540069	273312	146180	239132	245278	241702	339001	331707
21.93_174	lysine (3tms)	21.93	174	455246	210875	293538	607764	154091	413481	676382	249964	204015	165102	354965	285550	469079	546127	193421	276964	291851	586481	207310	432045	556050	171055	579020	303914	385576	209079	149446	349990	296951	494565	250909	158912	355381	263347
21.95_307		21.95	307	20067	13493	24092	49510	17058	44940	125996	12186	10889	15942	22765	17212	23106	13914	5973	19545	20584	10696	20433	41829	55930	8943	51571	13870	20321	20721	9378	17977	17404	21360	5306	7518	18104	18264
21.98_345	quinic acid	21.98	345	91356	55409	80975	57620	73021	94510	45417	48832	44199	78243	128481	107367	84592	97605	52076	68587	96199	65022	36984	59025	68598	49236	83303	26834	48602	53639	44915	123574	73001	113851	57491	66661	82006	84980
22.07_285	1-pentadecanol	22.07	285	49956	189558	71414	138087	127162	159827	36308	89250	95197	237377	63493	103076	14065	96068	33709	105134	119233	62942	201681	188307	140001	56312	106976	45935	8469	42807	220334	32175	101168	25296	111220	97290	35777	86936
22.09_264	adenine	22.09	264	61621	59004	54024	84509	86297	86851	53630	96221	78995	870941	55684	77603	59805	54099	76422	150131	162013	47195	53930	147880	77502	60930	104011	23266	43896	82639	955818	68494	70332	62014	70973	98632	163248	164820
22.13_103	fructose 1	22.13	103	2059879	1885071	2126014	2415872	1957747	3128850	7692518	1084326	1048748	1967667	1707047	2238268	1278240	599831	707526	1431969	2011774	1141788	1802270	2977444	3216321	759383	3272110	1979569	975856	1503532	820735	1771098	1206886	2226527	638336	643801	1730216	2126064
22.16_312		22.16	312	5994	5040	6029	8455	5483	7353	5596	4901	4796	5653	3107	2298	2619	3270	2585	4204	5419	NA	5124	7525	8854	3973	7033	NA	3212	6631	3545	984	1611	NA	1996	3906	4006	4231
22.25_217	fructose 2	22.25	217	606464	621007	697199	671061	713286	931693	1015109	400666	372228	738377	512961	680293	458691	188721	236898	484292	659869	519822	555912	831443	884760	270876	889084	562610	343788	505420	311015	584977	333234	635652	187537	214014	546440	668196
22.32_179	tyrosine (2tms)	22.32	179	192932	108350	133605	183923	121911	142558	252539	139269	181471	95385	169407	95175	214930	257551	133684	142604	150130	460489	104480	146380	165312	108893	185024	127179	141809	122380	111993	174547	121490	221370	142440	114169	179113	122021
22.54_97		22.54	97	386257	362568	273018	383689	349918	487784	452201	452259	243330	335348	414684	515982	556276	496892	487637	355653	448376	140345	309283	335574	233560	203838	271242	306861	260306	412047	329632	316202	264005	376096	438920	485758	260129	362401
22.61_368		22.61	368	53823	17543	85332	120212	33020	91262	19526	55578	24432	35282	40347	10358	31666	38688	10062	57952	55077	27845	20738	43164	44785	13740	50681	6483	63237	30735	24219	23619	7371	27884	4630	17154	40626	43154
22.69_154	histidine	22.69	154	16603	31610	41700	22659	99815	33597	11730	62733	55301	29193	32635	35609	33031	22175	12886	24830	28547	15467	38370	40475	38884	58704	37159	51644	11840	20130	177528	29788	33534	27630	21218	97456	22293	59727
22.72_299		22.72	299	395439	218229	314440	907557	746374	783184	380987	520553	362942	426262	380550	255594	262098	586722	245580	446381	509662	266138	238145	407854	443963	220548	688326	151086	198559	316947	347017	256944	178039	260518	287560	321785	323648	328665
22.73_174	lysine (4tms)	22.73	174	6859833	1606962	5449757	11616360	1838037	8402627	10464808	2917611	1625901	3529517	6245634	2031249	3585275	7306418	1043170	4405796	4903758	1971918	2293957	7250650	9189625	1411190	8037025	1685869	4806299	2933224	2245862	2904997	1933834	3547709	1640187	1810484	3499497	3741276
22.78_205	mannitol	22.78	205	271901	217085	444867	821629	126220	723822	303080	219865	170768	81534	194858	235472	101062	144838	67579	240017	279470	152536	398262	624684	721049	58410	579686	757869	439583	236297	49591	166587	251824	88827	53269	89216	207388	206970
22.83_333	glucuronic acid	22.83	333	128773	51117	151732	160302	65036	179502	80116	41712	49587	77413	136811	61775	95104	113456	38012	99754	115923	79985	60237	138928	188046	57582	179637	24764	82135	74077	51016	116384	60507	89778	75623	35252	88382	85690
22.84_205		22.84	205	93109	37545	60765	140987	45427	143157	43144	57513	31079	45031	87888	127239	72997	86229	26750	60891	79918	55044	49049	87845	99438	28494	125207	57327	75112	37342	30579	54596	132837	68124	26895	29680	56755	58521
22.9_218	tyrosine（3tms）	22.9	218	7469394	2402385	6380534	9194105	4048162	7945015	8872824	4661251	3649603	5222685	6740249	2079771	4334916	7732553	1915859	5405632	6161203	4329665	3350734	6641475	7343076	2263223	6601817	1805386	5024229	5120002	4463419	3796595	2036573	4006974	2764523	3810770	4611072	4857442
22.91_333		22.91	333	174533	56839	270937	262551	74974	410058	249289	62064	50217	127330	427662	126768	238688	162740	32181	202873	224949	80203	58844	211881	321773	90340	316863	25197	214485	76365	79073	276441	135332	186685	45684	32140	161880	169487
22.94_293	4-hydroxycinnamic acid	22.94	293	98451	172859	185841	163818	221497	130307	116244	158173	185691	201528	99294	144160	162192	124137	180813	131033	171530	84359	132187	121284	110896	134443	86035	62116	95378	161447	129254	85594	95398	122609	112000	156977	104962	122028
22.96_398	hydrocaffeic acid	22.96	398	13115	20824	24548	15460	28630	15362	11677	23586	25591	25655	13086	16688	17310	16360	25529	17454	21396	11406	14057	13190	9315	23516	7026	5034	11996	21660	20190	8930	10301	10441	10995	22609	11563	14783
23_333		23	333	26911	10155	27553	33344	14891	36631	11256	9105	11003	17130	25864	14420	19242	21192	8124	20115	22790	15009	12720	29556	40640	10979	35873	6322	17715	14478	10291	21009	12742	17662	14959	7665	18097	17354
23.02_299	pentadecanoic acid	23.02	299	539990	371693	334135	873922	1129606	772291	429089	845297	755570	947160	496429	454035	356611	524554	365908	640449	709673	366809	356207	493914	537249	379868	747812	193705	268493	624842	738172	355748	318094	327649	371289	438714	470464	467195
23.08_217		23.08	217	131324	271485	587479	22314	225376	243286	1077430	101588	188087	336944	270653	175646	212694	142727	84151	250620	287918	136506	404115	374912	286887	160126	178215	155254	158461	295520	218399	237323	192735	202095	127580	126940	215309	230731
23.12_333	galacturonic acid	23.12	333	56800	18885	72139	88481	23339	125163	64767	20074	16276	36406	127595	44819	63970	54311	10768	59698	65176	29126	22143	75932	112248	29034	120484	10302	64504	23234	22907	87845	49752	62462	16067	11472	52835	55258
23.13_174		23.13	174	34964	19733	28443	54139	23769	61953	24519	27975	28375	25918	24331	25156	24668	47952	13641	27696	33556	8009	22736	37490	26069	15856	40813	7743	18640	29966	11438	14189	17396	17782	11349	15236	20369	19514
23.15_202	Indole-3-acetic acid	23.15	202	115202	47990	68658	142284	135330	137401	71796	48217	75464	261803	96217	57096	70120	108728	94627	114155	125364	81164	49407	93693	108554	101227	123528	44105	41887	79715	160354	78345	53578	70769	92833	99056	99623	99758
23.16_299	1-hexadecanol	23.16	299	244867	493857	253031	522734	461791	691176	187902	377939	314946	826486	294941	432052	81943	408859	178411	417067	450969	261355	515734	538529	432728	188201	462049	189703	56254	180542	734394	170909	304352	113766	385920	318225	219532	334812
23.23_219		23.23	219	8298	5801	7126	9197	8166	7123	5076	9014	8943	7963	3523	6360	3177	4746	8456	6918	6926	9668	6012	9303	7552	6589	3761	2500	7036	7764	7215	6193	5764	4968	9485	8376	7199	6876
23.24_292		23.24	292	37704	12402	41508	52453	11466	10093	27000	5163	30084	6407	23787	24729	5362	9922	15558	18933	20523	26838	14118	38066	32957	15905	4391	7997	23112	27201	3477	29949	18693	5304	9606	17599	18402	16866
23.25_318		23.25	318	209384	81135	195925	249184	21761	59864	86358	25820	85751	13709	76902	79490	23811	51885	72180	81931	89422	153798	98009	198070	207130	19558	18662	47745	26362	111904	10030	70087	68139	18721	47905	85665	72971	72682
23.29_179		23.29	179	5909	4027	7138	8672	6887	8392	4629	5768	6596	5402	5547	3966	4980	6723	5054	5273	6782	4082	4377	5325	3706	4204	4466	4051	3864	5866	3479	5476	3696	3423	3100	4463	4482	4402
23.3_204		23.3	204	239361	235865	629517	50460	640657	1066480	691517	268970	192842	385564	832528	454834	80975	240655	123669	318252	694288	284649	255190	554853	376264	428213	772013	257567	607036	268266	306879	2713620	386476	139335	347141	126648	400107	479649
23.34_373	glycylproline	23.34	373	43144	28965	55015	67695	33939	59119	63411	30303	42394	57790	19880	18583	27774	29041	17218	43193	40279	27051	38821	54101	48649	18861	43818	7159	29822	59888	48209	21506	12582	26996	19968	23224	37418	37942
23.42_200		23.42	200	19564	19020	22033	16465	15882	24173	18118	11315	12331	21137	24551	22521	10343	27115	8993	21225	23789	8979	15458	24772	17963	24974	12368	3312	44425	22623	15843	18889	11956	14304	10831	16009	24451	25012
23.44_103	pantothenic acid	23.44	103	97781	109337	108358	201597	123404	122658	151406	172255	112699	261986	73574	86633	63310	64247	49837	115831	132831	95675	147134	220676	184460	63333	107379	42857	79197	193835	123321	68398	79075	61628	54318	63086	84064	90515
23.46_345	undecanedioic acid	23.46	345	13468	12537	20568	11694	33221	16428	4288	24439	15885	28804	10215	9729	10115	12413	16057	20203	22608	16607	19843	13531	5697	21537	7342	2052	16368	17263	16080	11894	8882	9457	8915	16588	17832	17975
23.51_333	gluconic acid	23.51	333	44004	18264	45014	112422	26300	56532	42062	8712	16081	49102	104266	68575	70454	30819	20503	42807	51585	36478	39145	83467	106965	14251	26459	9741	26810	13150	19129	66428	20307	74937	13847	10744	40928	38676
23.55_267	urocanic acid	23.55	267	196841	91882	224479	239474	134699	219896	216528	180353	126618	202313	128812	75128	105235	199289	65525	169933	192835	149101	95617	230334	160677	82982	103365	7130	199112	158686	143112	93517	46002	83317	56357	112311	139947	157412
23.59_236		23.59	236	4614	7852	26541	4109	27586	6432	2285	20475	13921	33063	4606	4790	4169	5057	9138	13736	11762	4052	12232	6897	5633	30095	5943	1322	21870	21470	27339	5581	4163	5310	6428	13305	14891	15997
23.67_313		23.67	313	158303	131797	142779	375138	515059	304254	236360	383862	211959	353445	196401	186052	131902	275872	206106	262486	277118	108211	137396	196548	227024	168962	295041	87850	134108	170604	274364	146039	126887	132466	170799	251033	180017	181711
23.73_353	xanthine	23.73	353	1894215	848992	5187917	3151613	1758286	3073174	850829	2175790	1497884	3022577	1615945	424500	1191304	1940181	544892	2777547	3125740	1669966	1064601	1968743	1152967	896803	944199	47098	3065473	2011195	2070637	1249608	309619	1151727	204569	1077663	2040361	2344727
23.82_204		23.82	204	226097	413643	803106	43883	335539	398512	2495204	123378	329488	436947	403437	364675	515204	232935	157985	316065	311685	135485	527244	723589	553917	209984	295949	640438	177721	346847	281080	295506	293796	374953	226002	151262	239561	254969
23.84_286		23.84	286	46049	26136	22889	724194	52180	289261	84021	40785	178700	30026	29430	22894	207643	23140	28309	82266	89544	275256	840284	443906	21915	84888	672296	147628	19479	73021	28328	28837	313209	19584	32668	26443	130607	133761
23.85_370		23.85	370	6462	5190	11400	10423	8455	9435	4595	6754	6944	9612	7323	5382	7531	7722	5205	7028	8888	6018	4923	6481	7065	5673	6232	1162	7958	7224	7094	7143	4317	6428	3981	6351	7728	7777
23.88_313		23.88	313	44339	75811	41033	80734	97216	106099	24718	96416	53876	190650	64724	99659	21384	115188	41952	81625	88926	44013	69748	81928	75983	40278	76588	29513	18868	37159	162069	42649	66847	25948	103026	62702	49829	66332
23.9_270		23.9	270	20722	26253	24195	148897	29212	64505	36212	28935	41019	35712	27705	19383	37560	28835	14486	35584	40489	11120	120483	87895	16045	27636	115470	22693	24575	25942	24885	22439	39841	18984	20155	28419	32361	39934
23.94_183		23.94	183	541303	161619	219607	1441961	97385	1070194	716115	144007	94005	129439	322190	311088	298228	342235	80012	293528	332548	96411	123427	813802	960110	46713	789503	123682	145047	123605	49746	172005	169440	203013	85681	62560	191940	157833
24.05_313	palmitic acid	24.05	313	3180324	2796888	2437926	3969475	6051581	4251295	2642303	4243501	2892207	5251831	2873674	2294528	2251566	2930912	2427831	3676513	4140357	2309144	2893270	3227520	2910627	2455212	4156590	1260565	1605074	2973045	4224184	2072329	1746047	1960064	2434882	2631796	2716021	2723664
24.14_298		24.14	298	6419	2400	2748	6669	5503	9477	3052	4370	5205	4814	7234	7497	5449	8221	5606	6100	6398	4867	2870	4345	6265	3900	9129	3357	3283	8030	2552	5811	7086	5297	5908	5621	5284	5136
24.16_117		24.16	117	229083	145137	207518	304654	212679	245794	187458	187290	193762	233808	96862	87457	69464	87468	74501	164377	185881	148270	185893	282239	298285	140684	233693	165398	138699	284186	122079	78854	90910	81426	63981	74099	137438	143787
24.27_205		24.27	205	583242	103034	466775	857175	324962	998267	805995	302785	69866	488038	1231519	140980	83280	433269	28949	592198	497905	69816	160579	540757	974504	63368	722612	115822	394995	299856	402416	180059	78211	92354	111848	160622	235784	407606
24.32_205	N-acetylgalactosamine	24.32	205	604482	293254	735963	1414168	372581	888648	989606	370979	358302	451259	851872	379151	430753	532924	189461	446817	616540	447665	406167	891623	906112	245459	897010	292102	331135	353812	189866	297334	377119	384129	220358	156817	384368	301296
24.41_354		24.41	354	7080	9259	12849	8356	18745	8321	6831	12963	12333	17129	7160	7508	6802	7916	10883	9789	11674	6764	7375	8372	4959	10142	4920	3808	6024	10999	12105	4757	3873	5292	5773	11454	6767	7586
24.41_408		24.41	408	612575	333607	228917	343002	278243	568056	606576	305416	326348	304524	119668	82825	71405	96104	81326	320815	337944	103854	356489	361070	281745	168399	525357	273943	220217	507295	188288	89618	63220	76247	72153	133572	287076	308684
24.48_122		24.48	122	524879	506336	422241	304231	485544	699890	3015700	555679	283178	529293	575749	658453	850694	595557	573997	442887	615307	232598	349960	413506	351447	308456	304434	444125	449114	702003	513182	545189	335332	489705	603147	685197	378190	475203
24.49_338	ferulic acid	24.49	338	54924	50397	87405	78912	68951	80511	50397	43140	76147	72598	36732	32148	36631	29115	35894	52631	63489	39304	41307	72168	75147	43684	47055	8680	41466	78292	51811	24986	20985	27491	19227	38322	40140	44492
24.52_205		24.52	205	142949	83225	175860	394591	84693	195755	345610	111218	89418	128252	542938	133456	122506	201652	44751	159813	189890	129389	112585	256550	299782	56079	164689	111261	111299	112102	73714	140312	122415	120375	115531	40403	105148	98384
24.53_122		24.53	122	687887	678452	469518	402397	629803	908367	1388259	794014	305842	589878	782581	1035824	1114506	946906	892102	679413	835211	277225	443039	540222	400676	293111	333928	569957	672419	885677	937951	817695	365350	744719	798037	902496	584401	745512
24.59_311		24.59	311	10479	9594	15820	14595	16579	13254	9676	16956	14292	16664	10012	11253	9576	13680	9888	12610	14399	8862	10868	11656	9850	9428	9505	3807	7570	11792	14184	9606	10826	9590	11218	10295	10686	11000
24.6_174		24.6	174	46726	34738	117203	73974	131749	62101	25352	107988	71262	136605	30830	20580	24701	65764	31799	82353	96123	36770	67745	52977	31442	74499	35726	7465	93588	99392	61896	35837	18378	27875	21136	55889	71856	76371
24.64_327		24.64	327	267588	213971	187488	403132	529194	390987	189410	455860	237131	602743	261005	137425	134040	276163	142790	311420	336503	218248	228546	274424	267944	180557	343867	77517	151320	199373	486814	209093	107066	129769	206463	172949	241351	239293
24.66_97		24.66	97	305701	310563	272354	308769	329572	391864	536617	359762	236433	326970	363886	373280	409799	351516	330486	317827	376489	156835	294293	337394	239363	213065	249278	270961	243925	368564	318226	288699	208286	294560	299464	353858	248192	314810
24.68_122		24.68	122	55918	53551	47668	41423	56943	68530	100158	62233	36793	52309	68973	71353	75433	67267	63147	56189	68545	26104	41972	50325	42844	35325	33483	47920	42419	69708	54260	52579	34554	58406	59652	65355	44752	55134
24.72_327		24.72	327	195486	165170	137627	300203	379473	420912	193842	346475	159626	317866	197395	116393	115416	276089	134123	236369	269400	151591	176728	194377	176872	121300	348934	71702	115504	149715	262282	146003	89482	120541	176834	165499	179784	173534
24.73_271		24.73	271	5507	3257	4342	9539	7634	7899	5403	5991	4303	5719	4272	3136	2825	4465	2835	4752	5322	4103	3646	6416	5967	3426	6527	2494	3255	4555	4434	3292	2687	2900	2882	3720	3869	3862
24.78_352	guanine	24.78	352	141366	370722	127083	158983	402316	218577	145888	320031	618512	858505	73395	164118	87507	126233	357288	286929	318167	202373	411570	349406	193277	258762	82107	18813	97118	670790	1233982	218852	67248	96387	122216	471585	301931	347647
24.81_319		24.81	319	154413	100376	413886	412751	304976	490256	331931	166133	110980	332771	157281	105861	99912	113744	43831	231311	251359	93335	130009	296667	384063	130040	452598	118586	118143	212406	193368	88637	95500	84070	46853	64571	164456	171394
24.87_319		24.87	319	239402	147018	601105	628595	380029	741171	554249	216515	149291	390056	240421	167393	138543	182590	64920	328323	364954	144012	201145	456291	615146	164146	790508	203677	170766	288409	219836	139000	163241	136060	72262	98401	237202	240723
24.94_306		24.94	306	74337	69867	42209	49145	35394	60937	130206	41665	82675	28841	17066	25074	24618	16022	31517	37311	41645	152060	63931	55511	39393	40045	76624	81779	31926	59981	20416	19967	23397	25434	17501	17679	43222	38206
24.97_394		24.97	394	79035	132378	263216	98451	152725	71666	45516	74812	115678	149881	55897	47646	30613	39676	43353	104302	111249	39674	156173	142473	102624	108485	48590	20351	64608	206838	111973	49768	35413	36038	35105	60088	99661	107531
24.99_327	margaric acid	24.99	327	286871	260441	212478	319904	1005100	327745	179766	649732	352929	712631	270753	218796	205165	272927	281280	402981	464788	212430	263905	268690	204850	362317	290917	64872	204494	310274	600299	180013	162308	166839	222978	305884	284732	298459
25.1_327	1-octadecanol	25.1	327	209046	355705	197360	401244	470882	398986	254325	356335	311871	413281	262194	373395	149194	277595	283320	312426	339161	174606	373150	368166	287386	201786	319578	209637	93273	249096	349712	193373	228496	148398	217445	351917	228433	267267
25.12_268		25.12	268	7301	4153	4229	7336	5322	9994	3210	3767	6790	7052	4588	5650	2460	3960	3717	5394	6152	5025	4962	6259	5689	3786	6230	1541	3251	7917	4822	3879	5770	3003	3430	4478	4630	4539
25.14_197		25.14	197	3718	6729	7321	3720	4689	3793	4019	5273	5953	4104	3532	3118	2812	2956	2817	3895	4819	3459	7635	6111	3935	3570	3541	2708	5443	7079	3813	3311	3293	3228	3188	3538	4329	4082
25.15_169		25.15	169	20214	19471	13646	13804	16215	28070	34192	20047	11091	17121	20393	24198	21599	24096	16307	15261	18028	5576	16038	14284	12885	9461	12756	10029	15322	25478	31215	19983	14268	19157	18687	32399	13984	18961
25.18_174		25.18	174	38312	25861	74525	40366	86231	60127	20796	67179	56267	88959	25043	17967	18425	55795	20762	57764	68070	26291	52423	39793	21506	55586	42686	3786	70905	78843	33784	25255	13963	24964	18895	29027	55131	56258
25.22_202	indole-3-lactic acid	25.22	202	57781	49843	57916	196634	27167	44837	154831	16107	54849	18060	26231	23811	16787	50357	12973	31014	30806	32577	51934	90731	89355	23943	36497	143548	23186	71724	11606	16651	21046	18591	10754	17371	27711	29470
25.23_290	5-hydroxyindolacetic acid	25.23	290	198455	224098	188647	370901	99349	50579	232519	35043	220218	25162	53672	62982	9799	26755	35168	79648	77914	99723	264576	320249	278632	100834	19525	147004	19948	341299	21038	39564	57448	8906	22007	60293	69754	83967
25.24_143	phytol	25.24	143	160360	172112	143134	250818	328258	183026	153001	210719	177937	242910	395676	341393	186099	434031	218184	216773	232400	156811	188989	202181	171330	139985	169243	103652	58202	139702	183454	221646	216542	203160	346624	284985	156846	183929
25.39_129		25.39	129	41388	64069	77094	40343	88159	56689	42653	70232	78729	83560	29352	35979	25385	34351	46982	60679	72233	60098	81659	55949	27858	56029	23744	10254	47529	98227	52498	39166	23318	24805	27304	50444	54056	56041
25.44_369	phytanic acid	25.44	369	26578	48186	31316	55170	53078	27494	13475	31784	33242	28244	44583	54676	29606	88340	48517	34216	38736	22107	53559	50410	36296	19540	20512	6690	14373	28372	23642	41316	37011	30727	80354	59069	29959	32596
25.47_299		25.47	299	50449	70549	38674	75923	154409	59294	33758	88808	84328	121064	97909	54473	59074	115191	76274	81546	88139	42102	70041	65809	45259	80143	46581	9327	33437	69368	100334	79394	36590	50207	98116	77101	65397	64779
25.48_315		25.48	315	4656	6864	4200	2839	16116	5361	5130	13540	10592	8306	4421	14200	3718	3892	20244	9790	10936	2206	6510	5786	2541	4369	3719	3256	2873	10726	4532	4561	9185	4336	5828	16040	7321	7094
25.5_202	tryptophan (2tms)	25.5	202	49467	40304	61394	104195	14684	40685	76546	12694	91369	32452	32115	29829	72930	101519	35943	15197	46857	270172	55824	67044	66516	34656	85398	52271	19085	10786	9856	16902	50568	92758	22279	3101	11147	8816
25.53_341		25.53	341	26399	33344	22274	43985	163418	34939	19672	70157	51494	119566	27076	35641	31099	29452	35726	60125	62493	23541	37958	37874	29401	59872	33437	11452	23281	43158	99161	22875	25754	27431	27171	39215	41068	41725
25.57_202	tryptophan (3tms)	25.57	202	2203375	770217	1913308	2650544	1230127	2406173	4400242	1310117	1164511	1603154	2268179	555895	948336	2649355	519261	1724195	1815456	794240	1008376	1927657	1768965	591243	1583817	436944	1425923	1569829	1621209	1133550	388211	926686	758681	1193668	1379975	1547095
25.57_337	linolenic acid	25.57	337	247380	206584	225378	493302	197298	490997	488237	248220	302610	229805	221712	221189	120043	78864	67853	224263	243031	190341	249788	506755	590319	66738	376640	185163	62356	579177	152016	67779	81961	105544	104328	110389	154963	156358
25.62_339	oleic acid	25.62	339	795960	461642	499949	716118	941859	712644	580334	629828	735326	337844	999092	341957	248519	870436	332186	584951	666226	353080	505532	619665	588860	191327	423457	192711	161596	899745	253139	288531	159282	256833	342413	473880	320951	345798
25.66_174		25.66	174	153065	63552	100104	74004	88623	134924	59020	80057	63514	102984	65559	83339	191298	102459	85734	107016	124717	66884	46324	73331	81913	46190	145921	38575	78701	63137	71093	61712	58893	227013	56017	99522	103822	103226
25.7_339	trans-oleic acid	25.7	339	386032	337616	371584	477531	814493	564895	398930	387505	343531	287240	313063	310828	219541	300527	245735	327890	376169	264997	334158	367176	319501	263562	298770	143323	177581	352382	184273	176083	169582	260715	241463	279811	336015	345102
25.74_217		25.74	217	45351	69627	45155	59095	88228	53794	78389	113336	45610	98168	39540	61219	32836	36798	50018	56729	66145	57966	99887	100510	81688	58942	65800	105574	38649	52998	110134	51515	59180	43285	72066	83634	63261	61581
25.8_212		25.8	212	26430	22179	36701	17219	53824	30711	21798	46104	30747	63551	25562	17943	19310	20101	29878	44128	48186	35024	32126	24940	12150	35923	13854	8739	38732	58611	34944	28553	12252	16481	19880	36140	46683	44549
25.81_312	palmitic acid-amine	25.81	312	363474	312647	309880	217487	423236	434890	477179	473182	239599	493758	480918	343056	391226	314845	407747	489786	504117	504229	528783	363811	199006	311977	262529	189050	416579	558493	346625	564468	225665	319460	389476	469326	616386	545100
25.83_341	stearic acid	25.83	341	1849144	3374740	2771788	1773899	7018036	2072300	2033235	4367528	3020487	4231693	2836798	2182208	2570715	2500316	3557290	3524432	3914220	1416991	3161209	2327754	1209150	3607696	1983986	781446	1281707	2936978	3535762	2037207	2155844	1830510	2487352	3078525	2686224	2654149
25.85_339		25.85	339	13561	26027	20693	16672	60305	16067	16004	31473	22156	39184	19898	16104	18175	17730	23721	26189	29838	10701	23530	17898	11658	25231	15290	7082	9885	24161	30568	14537	16586	12987	16614	18780	18872	20273
25.88_174	spermidine	25.88	174	52604	28461	32198	82841	34736	77886	130373	68777	22573	37220	41606	51127	35126	60042	16889	46838	51881	11135	34461	76510	99135	19375	60915	80251	38263	33861	25257	27220	46944	20874	23625	19326	28168	34295
25.95_406	xanthurenic acid	25.95	406	149940	160056	169477	154693	155694	151815	87049	121945	138952	130793	72155	72331	56013	62388	69105	127500	135739	120304	182933	160835	122162	109173	102102	38060	100833	179273	88479	61776	62751	51809	54325	87732	115099	116508
26.03_227		26.03	227	12637	11934	12454	9338	12633	22726	22993	17913	9334	13149	17563	19901	26899	19782	22258	14547	17089	7936	10831	13358	10027	7340	10527	11492	16699	19072	19769	21389	8014	16864	18484	19876	14348	15668
26.04_204		26.04	204	36808	15022	37218	63004	50688	49731	67981	11869	12908	16722	52381	22887	26790	48288	21604	32568	34053	23477	15964	35046	48962	31702	39646	13177	24257	15667	20325	23954	21029	26118	24664	37246	24309	26583
26.08_391		26.08	391	14402	11319	102782	21163	58017	28714	3918	51112	21240	95835	6517	4030	5430	12384	7942	40353	42401	16787	16842	12705	7005	32789	6945	827	70618	34679	34194	8157	3229	6705	3434	12679	25187	39646
26.17_204		26.17	204	362426	240499	601914	318716	276268	640799	6763441	182193	166810	396453	972139	469649	407839	368485	83920	424879	480457	199976	309947	1808257	2754823	142511	572547	905960	342373	284391	194318	499972	469766	382110	266288	128462	305152	315925
26.22_122		26.22	122	176081	166557	136862	114235	161973	218139	274983	207548	96358	153069	190676	222253	246593	208697	193932	156337	209337	86669	116590	154178	104186	84490	96696	135356	123337	190178	100987	142324	111389	167537	185707	201352	148442	175914
26.23_339		26.23	339	4414	6657	8480	6111	15644	6849	15339	7574	7432	8009	6718	5617	5551	7194	6355	7028	7860	4297	7004	9591	10064	7668	5642	3183	3845	6700	6231	5332	4613	5361	5977	5243	5719	6029
26.27_129		26.27	129	33841	39881	41059	58797	58014	34378	14231	33718	47562	56779	37166	34642	28674	43722	36871	34880	42209	25513	42111	40451	33117	33047	31625	14046	19996	44869	37426	23961	33083	30121	26264	39358	28473	29420
26.33_175		26.33	175	10844	12370	11450	17359	17146	13076	9616	12726	11251	12473	9780	12469	8413	11697	16661	10555	11402	7953	12362	11989	13129	11017	10796	7079	7830	9901	8144	8397	8788	7361	9900	17252	7942	7845
26.35_97		26.35	97	76850	69843	64175	60016	70989	95752	118197	85699	53385	73649	93798	92658	112555	90738	82829	80470	95764	45082	69764	76154	45920	52523	59775	57929	81926	84252	93685	94994	54772	73951	82362	86955	72866	83899
26.39_345		26.39	345	14596	11288	11765	16639	17693	16799	9656	12691	15376	17089	5093	4699	3201	4607	4764	11795	12429	5702	12172	17041	14890	12276	12285	4379	10596	21588	11935	4530	3665	3356	4148	6230	10121	10953
26.41_217	pseudo uridine	26.41	217	737017	424889	1571806	1083468	610198	1726281	1051050	454558	411405	469668	561823	314485	283867	625242	191884	774033	868991	396019	518818	664407	447308	290210	993123	47077	510972	486647	269711	277403	245977	234380	128389	266524	534527	590033
26.43_205		26.43	205	19503	18497	22744	31528	37130	29038	25547	24464	43651	40426	17168	30605	15349	22323	18824	21350	26066	13391	21212	29094	27269	18655	26063	20010	11739	40938	17717	14766	19884	13918	23729	18119	17373	16820
26.48_169		26.48	169	36434	33290	17089	17072	29942	55240	82553	46799	10792	27925	36556	53705	43633	49562	38636	31372	36738	4826	23128	17640	13901	10886	14004	13575	42946	59218	93639	62545	15814	36979	41849	66307	33547	36709
26.52_355	nonadecanoic acid	26.52	355	5745	10434	8516	5038	27994	6090	5815	15751	11761	15152	7585	7382	8621	5964	13489	13063	13089	3258	11792	6583	2660	11687	5143	4516	3937	10286	10386	3650	6727	4941	6371	11043	7918	8256
26.55_204		26.55	204	500784	163811	328419	359187	343641	1060546	939498	200429	128439	163332	378195	98315	235194	351827	92215	357281	400033	249116	211152	434690	529875	168790	901270	340224	284878	175936	153244	238800	91630	216007	115084	150368	277462	288380
26.56_394		26.56	394	5854	9017	6431	5855	7637	3415	2645	3939	6381	5315	5219	16659	6171	5486	10886	4707	6699	6203	14570	2755	4863	6645	2844	1889	3183	6562	4709	6596	11675	8416	5523	10109	5304	4614
26.58_355	1-eicosanol	26.58	355	10825	11619	8039	13281	18293	15724	11548	16358	13568	16174	22287	22075	14762	19518	21076	16402	18301	9392	11492	12762	9384	9376	16107	9325	6980	13388	12329	18536	14982	12601	18293	17552	13196	13949
26.59_169		26.59	169	27438	27720	15165	14263	22056	31318	46791	29113	11415	22437	28749	39062	28327	32377	28035	20254	25665	2074	22301	12606	11071	9740	8124	11291	25493	37244	37522	40254	15046	25073	30936	41155	24489	25104
26.6_103		26.6	103	22869	27170	12472	47649	50746	34748	29227	35784	58528	44227	16028	60662	20832	25363	31130	27595	31422	16042	48329	47877	40157	24582	36847	54119	8544	51183	33232	17758	41287	18868	29501	30997	18540	19443
26.63_259		26.63	259	11366	6732	11345	12856	13430	15897	15370	9602	10022	12974	10359	10523	9645	7948	10075	9265	11387	7325	7241	13637	15516	12048	14249	9924	8275	20389	7305	10219	7891	7747	5138	9616	10329	11917
26.68_91	arachidonic acid	26.68	91	42099	42856	56544	59349	68787	46929	105146	82290	85417	29908	131612	24836	20498	58132	33873	55554	62713	29336	51109	42612	24753	16175	24511	16968	20831	62190	20243	22707	13928	16191	25907	40192	27416	26404
26.71_193		26.71	193	5745	7223	6730	10166	8812	9843	12720	11434	15280	10083	4996	5299	6123	6156	5862	7529	8401	6524	9599	9186	5675	6116	11895	12379	5980	11275	7820	4986	6321	3785	4962	6384	7024	7127
26.75_131		26.75	131	42719	27009	36248	59184	36556	46724	33589	36441	29365	45990	66659	31154	19751	32166	24729	36593	38438	35804	64962	39461	36022	32410	31548	19303	31485	41930	42854	35476	29698	24362	46495	34905	35754	36880
26.78_373		26.78	373	12755	12072	17466	14679	15302	13699	7875	13496	13312	15563	6743	7168	7271	6371	6956	13344	14635	9749	14845	16437	12540	10967	10362	4228	11518	17791	10641	5982	6308	7203	5675	8339	12356	11992
26.84_179		26.84	179	61053	46973	81809	65286	66842	62584	51077	77770	47690	53756	100297	82217	79317	93309	100084	77425	89290	50436	47725	64948	56578	42168	50378	30783	57995	52325	39954	83479	69717	88679	95713	112919	75422	79464
26.86_204		26.86	204	107156	138299	105315	177468	187293	144724	120084	137369	126983	163500	115222	96978	66779	119090	98028	101884	113531	77827	132918	150094	158709	160273	158315	106339	102450	148258	105284	91051	81552	85399	84276	108515	93088	99101
26.87_359		26.87	359	14983	31782	29119	20467	18751	18243	10209	3800	18217	14673	6990	16548	6591	12744	11476	15127	15026	5552	31470	25999	17469	11716	13992	4970	5216	17667	12243	8007	11936	8852	13326	13715	15430	15448
26.97_338	oleic acid-amine	26.97	338	389170	317694	216822	119874	522840	514689	823222	815767	104467	493829	527587	477103	548367	406610	585748	688764	640706	489908	390905	259741	112932	141557	136559	117694	929692	960465	1312694	1228305	115015	376417	483203	784202	1061472	969032
27_217		27	217	70349	41667	51831	77324	57737	85267	85059	54919	35625	70532	76785	44763	55667	47325	31657	54637	61373	44165	43105	71505	73996	38057	67122	43237	49155	44279	46631	48377	40231	51723	41690	45961	48027	48393
27.02_268		27.02	268	55169	50655	42590	23865	81455	68452	81119	92853	29709	83235	73057	55389	63220	50859	65764	87374	80235	86045	64977	47860	26187	40387	30185	21857	87762	109589	113693	115102	28460	52300	67801	98555	117994	106223
27.05_131		27.05	131	1303808	1077555	1029415	569918	1906893	1417750	1764653	2118503	659312	1881432	1688138	1175909	1394484	1222202	1537850	2007611	1909617	1951295	1453266	1131860	603751	915423	625762	533085	1321818	1607464	1653718	1692171	629763	1195820	1429645	2098285	1738317	2514882
27.07_204		27.07	204	28940	26845	40520	51011	27046	31400	27746	27748	25435	35013	23911	28890	22598	27381	17839	25225	29032	15928	30274	41554	36788	15197	27971	17206	20978	27507	24913	21011	19066	16064	20139	21975	22459	22505
27.14_353		27.14	353	8431	7670	7898	7372	12946	9191	11028	13202	6233	12996	11948	7936	9119	7369	9767	11971	12478	11790	9270	7102	5179	7835	4921	5694	11065	15311	12827	14069	4994	7254	8887	14874	15797	13990
27.17_103		27.17	103	107555	96329	85519	226367	153012	182128	155836	112939	127826	103570	82667	93935	64878	100773	78011	102892	118265	67331	112876	157107	151467	59942	147466	118564	43905	110979	75309	54930	73008	56590	68835	93809	72000	73904
27.2_313		27.2	313	27932	22336	25224	39128	27467	33034	23071	30917	18303	26730	42280	13998	20885	62843	14202	28380	31121	19760	25692	27827	24038	10652	28565	10298	16196	14486	21902	31940	12061	18959	31145	16920	21206	22511
27.21_204		27.21	204	97783	113279	100558	132644	65069	82518	89862	75503	69221	96483	87467	93019	64790	133130	37403	53480	61070	36090	86467	138847	118001	35968	44276	31344	36519	84851	59330	55791	50018	38414	94878	43547	39309	47755
27.25_548		27.25	548	7105	1681	2048	1071	4059	8222	1841	2686	3704	2048	8104	4070	4248	3486	3207	5073	5343	4584	1792	1489	1024	2723	7523	1145	1501	4429	1573	5896	3993	5055	3084	4045	4829	4397
27.25_131		27.25	131	37160	35008	33464	46911	57762	47015	33880	37825	38509	67741	32506	47610	35460	31302	36069	38518	40657	39230	38974	40179	41607	34866	37944	18794	31896	50058	50969	35420	33152	34754	33186	41133	41056	37490
27.26_103		27.26	103	52941	38656	58581	110560	85436	75060	32016	44421	55623	75880	31956	60599	34094	42007	47427	49331	56814	40797	58126	72333	67642	35842	67870	20084	24033	50846	59611	25950	48614	27952	25416	57868	38891	43562
27.33_205		27.33	205	40153	23781	42422	83650	50090	52674	67905	20669	28517	50008	72315	19544	27339	96962	21159	40209	43669	25356	26960	43358	48904	15598	43574	20265	14989	29573	40077	29636	15939	25681	35725	27226	26763	29371
27.36_357		27.36	357	17759	19444	11757	7608	53085	21950	22395	38642	89628	32247	13220	73711	12162	6444	31015	27967	30751	12139	18944	15117	6991	11845	14154	15973	8749	81783	18675	15539	38057	12047	13044	26065	20862	18589
27.38_174		27.38	174	18220	18519	29065	18447	24320	18369	19599	27577	14472	31525	15258	15984	13324	20058	15385	20059	23189	18745	23786	23553	22011	15302	10316	7060	23190	37399	20646	15088	11597	13999	20710	24467	19212	22979
27.43_83		27.43	83	86786	107717	71138	91675	74830	74391	67679	57376	64254	61759	86726	62046	44619	99422	78741	65621	83748	47226	69365	206226	63520	64737	98510	75502	43892	108224	50000	53551	45719	59450	79080	74429	64267	74217
27.46_85		27.46	85	39294	44905	31167	32959	40605	61253	39025	45911	26224	36438	45969	53568	22817	33715	32184	35987	49368	29221	27664	70695	31588	27309	116349	42167	22664	37751	21595	36346	30824	42360	37692	32422	32798	42040
27.51_268		27.51	268	13628	16880	8161	9707	19389	15323	10871	5579	19052	11541	14413	8330	7007	9356	6566	11207	12840	7673	14534	12493	7406	8770	14684	10842	3538	15020	8088	9535	5774	12723	8253	7243	9641	10014
27.52_361		27.52	361	29992	14918	59507	37689	NA	33173	242382	5893	8190	27263	51046	21095	37247	27525	4848	28075	31207	18443	18227	110403	178777	NA	25280	21462	29933	11441	15994	34953	26878	30281	9142	5730	20922	20529
27.54_380		27.54	380	43879	50696	60877	49409	84152	26976	45896	44069	67988	45966	39883	59119	32636	46195	68387	50133	54836	37816	49059	50176	45413	35863	22836	42368	18961	56168	41018	34562	32143	39193	50169	73098	46056	45036
27.55_117		27.55	117	56396	31846	35641	64609	59222	68416	16513	43445	43745	41365	62628	48962	39366	55131	47281	47752	53271	42642	34918	42311	37449	32616	53406	28162	32943	44464	27898	50176	36591	45568	44032	52445	40053	42256
27.67_209	2'-deoxyinosine	27.67	209	176850	169886	237125	227040	553936	289430	87238	844219	257056	885722	120161	156743	43048	326668	116181	403995	413032	203873	369698	259697	120317	202033	142449	13289	240645	504108	534772	155264	137159	68416	144659	524073	368267	404796
27.68_179		27.68	179	34547	34687	40094	36724	49593	36200	23265	33017	40039	41582	40042	31414	24392	36668	38169	36665	42138	27409	38197	42781	31193	31888	29772	15615	22807	42442	34357	33681	27225	30517	32959	46130	35972	36129
27.7_247		27.7	247	55099	58832	54804	41303	45542	40276	43810	42824	41434	45160	61433	40044	44650	58826	39949	41944	48426	51711	57828	64761	54641	54459	55056	58326	46592	61386	69785	56832	59669	56149	61074	59833	57108	58979
27.78_230	inosine	27.78	230	233224	918992	319311	43371	2509158	927697	244877	1653668	1056965	134821	62030	512732	145919	96211	629431	676244	769467	415441	1417968	327924	51087	1298701	382705	34152	286037	1443429	105418	164110	428650	147994	431360	1769347	904323	892204
27.79_382		27.79	382	36255	42135	52338	51911	73424	39694	32583	43178	55327	73348	33593	27241	24916	32133	38411	45508	49436	30297	43421	51810	43700	45996	30131	15278	37418	62271	61894	31351	21553	27590	31486	44182	43221	43567
27.82_299		27.82	299	6191	4793	7680	9566	8561	6669	4926	8981	7796	10651	7271	4321	4909	7568	5135	8199	8270	5311	9251	7067	6532	5600	4705	2718	5898	7687	9718	7632	3834	5388	4542	7132	6177	6911
27.82_91		27.82	91	15223	18517	16806	19729	22441	15108	21571	21950	28328	17376	43628	13882	12284	30159	16799	18660	20595	12152	20180	15910	24321	NA	10608	9958	10913	25744	11736	16158	8706	11435	15897	18517	10565	10734
27.83_180		27.83	180	45473	94583	100433	79744	78742	63829	69926	57618	52125	46128	57671	58606	57846	67094	81881	65397	72622	38256	91881	95786	68426	35440	57314	63017	28948	41516	37978	50458	35170	65076	73870	81622	57366	58881
27.84_515		27.84	515	1995	806	1027	2654	1655	2760	967	1267	1567	1641	1706	1604	1153	1865	1336	1683	1631	1141	969	1870	2362	1347	2848	1065	1241	2118	1030	1170	1258	1387	1269	1436	1288	1323
27.85_371	1-palmitoylglycerol	27.85	371	89759	89764	56909	128925	179009	125036	121376	115785	180474	126398	57472	121182	77870	32621	84575	122101	122700	81952	147188	106920	40255	58596	154505	104744	33883	153441	79895	57136	106732	41073	52768	69416	94011	81102
27.91_192		27.91	192	175310	140613	136506	233908	159822	293220	223350	160330	188909	218420	72320	113510	69534	75738	117869	156223	173580	133091	132196	219943	236228	81223	279783	214539	84991	143833	167098	63938	65699	82962	91013	117739	139064	139661
27.92_179		27.92	179	26743	22708	22798	38533	29349	40742	29588	25099	30063	36109	11971	17576	11426	14295	20047	23991	27450	20862	21893	36714	36954	18077	37365	29021	16803	27325	28001	11176	11432	13608	14441	20395	22047	21587
27.92_343		27.92	343	27806	27055	26423	54902	58756	25346	23563	27730	31255	35070	8959	13647	5653	9057	13772	24899	28378	18139	26306	48868	55459	39236	20956	15227	26765	36024	23659	7635	11963	5584	8271	15464	22460	23757
27.95_85		27.95	85	41077	45837	32996	25827	41420	73711	41471	53765	22942	41231	52353	65083	27142	27671	29510	38142	55223	33845	25064	55255	33615	28773	146141	46075	27372	31134	23644	43764	37122	53838	39834	40215	37881	47530
27.99_474		27.99	474	18641	21303	37655	30299	45895	23347	15047	38769	43432	31908	13133	13390	11464	14080	26200	29463	32349	18826	23906	27058	21559	24959	13483	5301	23916	42294	28811	14500	8975	12335	15607	33548	28959	27338
28.05_361	sucrose	28.05	361	297227	491106	551291	198078	617965	1068323	821155	259938	344482	975932	914682	943339	119219	246819	196144	248212	406781	258932	115484	520062	681367	158141	391069	254094	119662	226037	148522	501403	74347	726865	103680	406818	428848	832497
28.08_268		28.08	268	27059	64707	20638	34554	35645	32004	20039	9650	36540	27479	21023	17212	6845	18554	10995	23399	24571	15659	54233	47302	26070	15294	27718	21922	3719	28944	20398	13725	11175	17169	18212	11772	18706	17822
28.09_236	adenosine	28.09	236	8382	16407	5169	6821	57838	28435	14923	82363	28617	30270	9159	56396	8585	6844	51166	29685	33737	8394	21196	14928	7694	16484	65713	13306	4184	30437	20416	14272	43813	8021	34145	70809	26493	24691
28.14_397	docosanoic acid	28.14	397	10503	19077	20643	10238	41481	12681	6487	32506	23988	32027	13021	14253	12406	13682	26977	23844	25757	12476	21551	12507	6546	24445	8020	2255	12334	21388	29867	12799	13187	9866	13931	27650	21491	19301
28.18_385		28.18	385	15002	15328	9743	5987	42373	20704	15388	31800	25877	22368	7367	24910	6860	6458	25391	22185	26276	12746	16087	10944	4873	14364	11541	9066	10070	27605	15383	10562	14612	6515	13798	20386	17506	14641
28.19_386		28.19	386	7688	7043	5403	49388	17652	23872	10969	13602	19718	10799	5754	9035	13251	4368	9659	13846	14760	21995	63000	34879	4205	8758	46778	10015	5218	14159	7665	6514	23201	4004	6533	8233	15366	14276
28.22_488		28.22	488	1641	3423	3856	4023	5511	2897	1794	3937	4547	5484	1358	1655	1437	2003	2780	3611	3788	1875	3928	3633	2163	2851	1806	501	2170	4527	4817	1206	1037	1494	1501	3454	2807	3064
28.23_571		28.23	571	6236	13793	8178	7651	9225	10385	9722	7194	7956	6744	6168	11105	1412	3706	2870	6717	7884	5030	13232	10107	6912	4428	10091	9565	1980	6488	6058	4115	6630	3848	4334	3335	6607	6762
28.25_325	xanthosine	28.25	325	44614	21311	73909	9259	49887	145975	13887	37423	16599	9812	9366	13848	7359	15909	10037	55630	64115	30703	22951	9964	3279	19127	38894	1447	26321	16483	5906	6605	7315	6916	5031	16164	41562	46811
28.36_204		28.36	204	1148114	641472	1673726	395287	790081	2384859	1845534	539360	428764	758396	1371543	480136	1068377	746972	221676	1127633	1291477	606626	672396	1527543	1840270	445625	1960039	987451	633903	505108	472054	853923	429740	1018747	332672	335591	817406	845005
28.41_280		28.41	280	316983	97834	116895	328338	434170	499737	216987	177993	300614	244850	439398	605789	277949	376543	365609	340184	379185	242595	85980	240494	312878	189278	445126	199409	60637	219879	193042	324267	316816	420804	470441	421382	291840	294918
28.54_361	maltose	28.54	361	252205	4771552	729761	241541	1282918	752594	6768065	276100	1954139	4017727	856903	6063249	509278	328443	825864	992919	1122448	286044	5409313	6297406	6259749	1505890	2173887	5328827	190320	2467129	1146784	799589	6333076	325264	4946088	1099009	1140629	1165382
28.6_383		28.6	383	1788	1972	1541	3205	4203	2798	2187	3348	2423	2985	1898	2127	1254	2037	2583	2152	2626	1713	2037	3627	2188	2496	2324	1254	1507	2717	2026	1792	1571	1427	1995	3119	2265	2215
28.61_280		28.61	280	26495	13331	7555	33239	27312	45684	19086	11009	22449	17644	9249	15742	6652	10651	9357	17857	20069	17016	11854	25136	32093	11762	37614	19277	3976	17215	13431	6387	8483	11245	12628	10427	13463	14796
28.68_397	1-oleoylglycerol	28.68	397	16449	12665	7180	11041	64856	14890	5949	36818	23768	20793	7013	18162	1567	5359	11691	21757	25570	5134	9922	12336	11272	3496	7419	16439	2933	20506	11786	5376	5176	3804	9047	9550	13602	10040
28.72_324	guanosine	28.72	324	45622	377216	62631	11063	1262739	149816	46243	991990	727578	49183	19665	209982	29995	25121	472289	261098	292964	118642	560559	131558	14635	657452	57642	7307	78990	853484	42801	63707	137676	43391	274933	1591210	316535	360585
28.78_399	1-stearoylglycerol	28.78	399	28333	27785	18126	61302	55843	42381	60909	36942	47566	27597	23159	22133	31113	14314	21319	39846	37857	36898	62350	41804	14555	26967	67780	48974	11325	44973	21150	19582	34296	11628	15701	22448	31947	28251
28.79_280	2'-deoxyguanosine	28.79	280	31684	151628	49796	23591	447924	58021	33386	591962	231966	561334	19982	109439	14149	49841	131016	177798	187155	60833	261930	86046	22832	191880	21046	5580	59761	457224	427714	53766	63172	21245	118207	618524	167460	205077
28.84_356		28.84	356	8836	18435	11291	6876	8054	15376	16460	5833	9954	5511	5004	4930	1739	2267	2951	6772	8046	5041	15791	10291	5634	3511	15166	15817	2152	8675	4321	3598	3012	2884	2482	3482	6480	6870
28.86_370		28.86	370	11343	11436	11174	13174	13327	12865	5917	6783	11133	8452	5645	7093	7157	4182	4255	8753	10334	7315	11319	12059	9842	8048	8331	4012	5101	11319	5872	4250	5086	3769	3548	4552	7726	7991
28.98_180		28.98	180	40847	63530	42584	61561	54178	35658	18556	22794	46847	57694	21775	34798	18639	18788	38427	37726	43124	29140	65552	62506	35836	39830	21288	6502	18124	54114	44294	22824	27122	20675	18648	48888	38245	39139
29.02_394		29.02	394	13102	10073	6677	10889	21057	15556	6420	10723	12048	13527	9834	12663	1324	8408	7688	11494	11828	11550	11123	15672	8924	9136	13201	6547	3463	15685	10244	5551	7585	5878	7742	11049	10904	11946
29.04_391		29.04	391	7421	12032	9715	10457	17300	9408	6381	9762	14044	15263	3786	4020	3330	4759	5883	9622	10461	5864	12243	11905	7917	9087	5948	2458	7230	14017	13006	3095	3170	3689	4691	7283	7715	8082
29.07_204		29.07	204	76772	39340	76572	40606	41941	151740	132802	30886	31735	61164	67397	27951	48935	63903	18905	56933	70094	46132	41494	74638	95155	20139	120444	68081	42827	50876	36893	42334	36648	55307	26907	21163	43111	47923
29.1_425	tetracosanoic acid	29.1	425	6721	12175	17536	7430	30063	10637	3051	24906	17236	26251	6929	8361	6145	7848	16572	17325	19261	8389	13600	7238	3688	20978	5759	1222	9666	13901	23757	8638	7326	4859	7116	17473	17446	14705
29.17_180		29.17	180	838327	776567	427067	1329319	1344020	861903	570825	573172	463899	453858	222303	295775	154740	237579	377816	611076	631065	667646	933611	1089122	935091	529048	646517	427284	194979	413556	363076	182805	191904	188482	249396	483675	456710	465794
29.25_598		29.25	598	18934	32727	24816	25551	40563	25318	15907	17438	29850	29307	4538	18923	5629	3917	8891	19892	21278	14747	33901	27334	19965	23122	16142	5669	11311	32700	25672	4535	13423	9042	3718	11341	18694	19375
29.33_179		29.33	179	132860	324166	812466	80983	1865615	176170	23300	1002785	855645	2054109	98641	65909	54146	146470	417396	693832	790347	276378	527765	145492	28907	926210	30022	7483	591714	1465195	1093062	146601	35577	50064	92399	831281	499697	705994
29.48_103		29.48	103	32855	41395	65380	72732	64112	38148	10147	43539	46980	52176	28663	34950	22873	34803	38586	32291	36486	32109	42237	42928	41108	41696	48618	21768	49128	53199	33641	25550	21734	25638	31556	43516	25215	26981
29.53_527		29.53	527	4892	16710	19472	2536	49902	7460	1519	21612	18440	25973	2410	2254	1682	3446	6621	16225	17340	6419	24999	6501	982	33858	1675	433	17612	29527	17654	3163	1324	1562	3068	9350	13896	16934
29.61_180		29.61	180	52289	47477	25498	82446	78974	54508	36333	35802	29342	29977	14995	20109	11869	15057	21843	34773	37905	40356	55141	67798	59391	32662	40762	26878	13372	27133	23395	13077	14228	13063	16040	29489	26963	28026
29.87_411		29.87	411	11620	16721	19350	12895	37781	13546	6827	33398	23316	32476	22241	10567	10788	22085	18669	22726	24123	11752	15099	10163	5520	33483	6008	1304	10746	20252	48924	25039	5934	8128	19343	19765	21257	19165
29.92_268		29.92	268	27475	46997	13150	22473	21639	55167	24944	15965	21753	24225	9089	13048	3123	9585	9875	20394	22100	20082	39576	33373	18261	8310	41565	20983	5710	15362	17355	6871	8063	7942	11001	11674	16650	16967
29.94_119		29.94	119	210173	351581	178610	214355	235237	208610	243335	197695	189170	288021	235982	199574	210081	205573	194064	247749	272888	181225	234375	217363	150513	122650	224877	258718	196579	236634	200970	235167	246951	190642	243974	200055	240941	234365
29.98_496		29.98	496	13666	26040	23935	20551	51792	23830	7797	32746	37864	50739	9396	10277	7086	11000	19068	26381	27994	15923	34192	19093	10183	23287	9435	2294	14480	36376	43605	11239	6381	6469	10027	25104	24494	23467
30.02_103		30.02	103	42581	42014	39069	47711	61370	39836	42529	55651	36638	57128	33373	44309	25160	38339	40466	38902	46629	33493	44900	49661	41230	27139	30894	30926	23120	33515	41118	33653	30743	34653	40574	46594	35073	33313
30.1_488	gamma-tocopherol	30.1	488	91833	118656	97771	152283	142859	110497	125006	87539	107042	91910	59452	67400	49859	65792	76159	94983	97579	74938	126680	129429	125496	68648	105047	113179	35856	103285	78637	48214	46245	50344	64683	82440	82871	80928
30.22_268		30.22	268	28103	27804	24068	35569	36308	40235	21623	16882	40149	37785	13735	21493	7247	9794	18185	26102	26831	22147	27879	29072	26077	18469	30766	13911	7714	32731	29082	10156	13218	13758	11171	23082	22956	22309
30.32_81		30.32	81	62391	43418	33717	72298	92747	63594	42263	62434	60307	56064	69496	87636	52769	84505	76161	63186	71960	47046	42764	52525	47163	31645	51383	37667	21871	45146	38945	50313	48465	43857	62904	74655	46697	45937
30.34_356		30.34	356	7874	12732	9476	9498	10790	10480	7894	7919	8731	9861	6206	8559	4273	6357	8401	9233	9378	5740	11876	11178	9352	5518	9340	7147	3694	7946	8273	4908	5845	6251	9347	11038	7741	8082
30.51_204		30.51	204	47535	17742	63205	160504	28627	72798	101854	29406	25666	36833	43456	20311	46333	42033	12964	40965	45918	23220	19143	73522	101874	15810	58809	31635	44050	33883	22222	29604	17318	43318	14718	18237	29051	32508
30.64_370	coprostanol	30.64	370	138480	177037	70225	344854	590662	221417	261447	354468	269193	491827	458585	218781	281730	639661	259055	317899	348607	99323	168691	231932	247227	261491	284893	219109	124586	241933	376683	302531	148418	284716	486216	296723	266082	263754
30.77_413		30.77	413	21782	14836	28312	34812	23185	30299	14944	14774	23860	32592	27666	41720	16119	12555	15260	25344	24215	24929	17778	23618	32629	20015	24961	7870	8968	21387	26283	23231	26325	26617	16947	18503	25658	22695
30.78_215		30.78	215	71028	57217	50153	103268	90031	98248	100957	88141	76651	81852	52282	51473	49414	49773	75300	73144	85427	61043	61529	85978	92361	41968	89481	87707	37334	70033	69398	40687	36234	50177	43707	83586	60628	63478
30.84_85		30.84	85	17092	17239	14368	12065	24885	34424	17298	24792	14455	23988	33371	27433	12309	20702	14655	16945	23291	18038	11704	21978	13430	15633	87537	20658	13868	16205	21906	25211	21786	25560	26209	20715	18199	19556
30.85_204		30.85	204	25616	23564	28321	24979	56485	37593	33817	32944	30324	53649	34488	54005	33190	36162	32902	26606	29037	25095	25258	30107	36055	28465	30951	24925	21636	36506	35718	35084	46716	34916	52338	48244	26279	27388
30.86_133		30.86	133	13093	21014	29683	7609	75196	11497	36310	37152	37705	89628	11387	11844	10155	16102	19940	24124	23287	18746	25323	10640	2344	42434	5205	6042	27951	43839	61244	12470	12243	8900	12016	32684	19358	24308
30.96_223		30.96	223	56193	70024	44831	105979	96107	68174	69494	58095	66805	67186	23384	34358	18748	25302	27944	51123	55543	40486	72869	84103	78263	33178	54685	59480	18871	54622	47339	17634	17456	17408	23944	30647	36660	36806
31.11_143		31.11	143	307899	311862	226736	446772	367481	333307	324349	300452	349330	242028	199158	167110	149272	174820	263819	277278	304289	231514	310131	369432	341444	138620	283129	283538	110248	302685	188368	167922	104683	145411	158285	287987	212018	218873
31.18_237	alpha-tocopherol	31.18	237	320002	325726	250627	456873	396603	335608	382389	268399	345109	284586	220211	219342	138339	227217	238189	269758	296163	228865	332069	409664	358817	180483	336523	338454	106252	306805	227221	167886	161394	157779	206013	268505	243695	244493
31.29_133		31.29	133	87798	180521	80494	87015	103264	95047	111917	88295	78985	132023	105660	87309	85562	88266	81005	110178	112336	82345	112450	184805	68317	51800	112464	125845	87129	109938	101930	108735	127691	88258	114552	92025	111314	103407
31.32_268		31.32	268	40497	49367	27605	57832	32026	44707	22708	19538	53757	67157	20925	30585	5050	10957	18937	34410	34301	28101	44057	48702	41119	18834	28953	16761	6698	45662	50086	14867	15039	13103	13086	28911	29515	25954
31.36_329	cholesterol	31.36	329	131318	216150	180420	214237	175072	140187	226637	152456	217278	110021	388201	127779	91654	285500	139418	169878	191062	105385	207266	216432	174382	105157	112221	113090	58667	226080	102197	123094	101408	88698	186116	163278	125720	130125
31.42_388		31.42	388	4014	3618	2065	8839	12339	6350	6758	8137	7113	11793	5485	4405	4635	7809	5542	6290	6594	3138	4037	5248	6279	5829	6684	5330	2935	6356	9330	4144	3203	5048	6621	5950	5797	5068
31.47_215	dihydrocholesterol	31.47	215	107496	116973	77243	143482	162896	156192	157341	147870	118058	184296	105051	109117	113057	142293	122449	128236	143292	84816	105202	127036	116856	100869	165011	140878	67841	111342	131816	80650	87494	119543	118714	127941	115207	119538
31.56_430	alpha-tocopherolacetate	31.56	430	12635	12216	12403	7857	19360	24554	45361	31079	71052	14860	12695	9168	8857	12995	7449	17582	17587	13831	13067	10506	9179	9179	23444	33163	11621	27597	11839	13462	7108	10436	14763	10885	16579	15702
31.63_384		31.63	384	176213	184009	134376	253488	273078	197293	208950	182964	180336	172807	114552	106780	86274	95303	128744	181588	190719	137728	191595	243463	217310	122614	180176	171642	76628	184058	143368	94168	66392	86768	89230	151113	160289	150214
31.72_81	24-ethyl-22-coprostenol	31.72	81	36894	42896	25604	70823	100079	43766	56543	65178	47929	115076	68279	69488	55754	99678	70653	64233	69951	28450	41309	57603	59177	48580	48214	48638	28301	43501	77722	52223	50918	52971	86267	69226	55024	57380
31.9_81		31.9	81	70455	93863	68171	94562	87869	82929	86053	68219	75725	61617	75654	71687	60874	62080	95955	75421	80329	64796	85910	93199	81595	61610	73833	76404	40868	73012	55893	61680	52107	66962	57590	103658	70744	71144
31.95_291		31.95	291	29813	53206	56285	68975	33081	54172	74515	34209	40351	21606	15657	35353	13393	22650	19751	32835	36165	38534	59499	80184	83364	13133	34898	58137	19645	30582	24486	20084	23506	15911	38074	19702	29698	29253
32.28_398		32.28	398	223414	204959	105211	411244	560237	265718	355663	377136	259308	630610	334956	307738	251671	449076	270031	355264	387005	155783	195910	303535	327867	306512	293782	306792	157944	260642	511267	237814	223592	255550	406321	305725	311510	306258
32.3_496		32.3	496	13048	16836	9349	20497	20447	14604	14173	12259	14588	14341	5284	6736	3253	5612	6622	11744	12121	10764	17125	15736	15752	8193	12307	13821	4619	14204	10438	4211	3469	3135	4900	7710	9887	8937
32.34_343	campesterol	32.34	343	31504	35471	36790	30671	21091	29488	35789	25281	32188	21173	33579	30936	24504	24663	22859	29005	30974	30370	30886	35760	35623	22208	25318	32712	16049	36012	19272	31315	29462	25287	26413	26424	28610	28741
32.46_215		32.46	215	674300	703449	509926	806257	746478	773248	881067	605361	729626	587654	410637	362462	328596	297185	485715	605241	662142	552410	699439	819688	695753	498037	725059	738824	320469	755226	503437	339165	275179	351753	283893	545908	550526	550811
32.47_306		32.47	306	29507	38733	24165	29396	31779	39704	49789	29152	41137	32179	25736	25174	19324	22873	23046	27067	28545	27525	32674	31774	29107	28425	39130	43278	18731	42599	28646	21936	17719	20706	17833	24306	29014	27158
32.61_255	deoxycholic acid	32.61	255	877940	1836996	3110203	1990197	2657106	1061622	883859	3089027	1942982	1803735	437746	539585	355919	1307517	946962	1619431	1742066	995313	2630320	2386690	1255476	1395614	335149	93908	1562870	2726651	2141345	544757	317956	317476	1246014	1524120	1485625	1459987
32.7_253	allocholic acid	32.7	253	88890	38568	54962	19205	62657	37299	30406	38000	42428	59034	28103	17664	11521	26294	28845	47530	54249	36660	57055	30745	12718	23876	8866	3397	17539	58431	38037	14625	9560	8855	17596	26823	30248	30518
32.78_232		32.78	232	20484	21675	29567	43193	12444	22968	26444	28965	9590	11513	9704	17318	6491	15739	13911	19522	18907	30264	32393	39883	61969	6041	16106	25322	18087	8516	13981	12066	13427	7845	36328	16127	21390	19320
32.95_242		32.95	242	15620	10643	15037	18923	22372	13426	18920	28367	10526	15913	10716	11938	8676	12741	13197	18338	15432	20378	15649	12982	17658	10901	20843	13362	10558	11778	18719	14578	13624	12245	15756	19245	15396	15487
33.01_255		33.01	255	25720	17680	19020	13883	22050	19775	27420	20490	26942	16932	39079	29330	24250	25609	22451	23055	27038	23661	18169	18963	13071	14891	17042	25199	12408	27559	15397	33259	24371	26428	25027	22141	24275	22274
33.27_357	beta-sitosterol	33.27	357	76335	98061	92651	84001	51321	73959	92663	51322	65723	58994	58172	70159	47221	51061	45229	68880	70131	78014	80308	95977	98030	55691	65604	89601	38321	78460	56985	55571	69212	51995	62608	57030	69643	69039
33.29_255	stigmasterol	33.29	255	94603	74557	70425	78527	78549	99382	78826	77649	71892	83607	165231	134980	138704	151730	100468	108486	114152	87571	63264	80394	82840	80165	89646	78486	50156	85288	73437	161448	143667	160049	166749	123981	111442	114017
33.43_215	stigmastanol	33.43	215	306638	403256	281914	253705	300488	395842	421556	289159	370010	319838	200606	166250	173522	171413	208973	288312	315120	280697	336505	341676	286465	307946	406821	433875	191460	410303	295005	184223	162324	200769	176369	242305	288094	297284
