# Supplementary material for: Microbiome-Metabolome Responses to a High-Grain Diet Associated with the Hind-Gut Health of Goats
Source: Front Microbiol. 2017 Sep 14;8:1764. doi: 10.3389/fmicb.2017.01764 (PMC5603706; doi:10.3389/fmicb.2017.01764)
Supplement: Supplementary file 6 [file DataSheet3.XLSX]

## Sheet: colon otu_table
#OTU_num	LC1	LC2	LC3	LC4	LC5	HS1	HS2	HS3	HS4	HS5	HL1	HL2	HL3	HL4	HL5	Taxonomy
#Total_tag	42054	46939	47493	43647	38851	39583	39797	50531	45964	50319	40276	46783	52769	41148	49961
#Uniq_tag	3979	3856	3761	3761	3510	2801	3493	4442	3360	3241	2751	3818	3466	1986	4629
#Tax_tag	38075	43083	43732	39886	35341	36782	36304	46089	42604	47078	37525	42965	49303	39162	45332
#Unclassified_tag	0	0	0	0	0	0	0	0	0	0	0	0	0	0	0
OTU_1	1368	1123	2641	1444	2844	1734	622	980	785	1883	4206	2980	3998	2998	2295	k__Bacteria;p__Firmicutes;c__Clostridia;o__Clostridiales;f__Clostridiaceae;g__SMB53;s__
OTU_2	1129	545	1302	1144	1337	2992	1223	980	545	1193	3129	2392	3473	3770	4107	k__Bacteria;p__Firmicutes;c__Clostridia;o__Clostridiales;f__Clostridiaceae;g__Clostridium
OTU_3	954	543	2002	1055	1543	3953	1825	866	648	1856	3668	2352	3947	2763	1621	k__Bacteria;p__Firmicutes;c__Bacilli;o__Turicibacterales;f__Turicibacteraceae;g__Turicibacter;s__
OTU_4	318	355	669	433	662	424	624	274	252	655	1009	773	1849	779	230	k__Bacteria;p__Firmicutes;c__Clostridia;o__Clostridiales;f__Ruminococcaceae;g__;s__
OTU_5	53	59	142	79	66	28	71	37	22	3697	372	73	107	4288	27	k__Bacteria;p__Actinobacteria;c__Actinobacteria;o__Bifidobacteriales;f__Bifidobacteriaceae;g__Bifidobacterium;s__pseudolongum
OTU_6	785	679	1300	841	1574	860	292	637	516	920	1782	1199	1941	652	1371	k__Bacteria;p__Firmicutes;c__Clostridia;o__Clostridiales;f__Peptostreptococcaceae;g__;s__
OTU_7	2594	3574	2103	2791	1948	2375	3874	4418	3783	2367	1352	2580	2390	1438	3239	k__Bacteria;p__Firmicutes;c__Clostridia;o__Clostridiales;f__Ruminococcaceae;g__;s__
OTU_8	308	939	447	357	307	1786	197	211	2043	235	312	341	407	164	207	k__Bacteria;p__Firmicutes;c__Clostridia;o__Clostridiales;f__Ruminococcaceae;g__Ruminococcus;s__
OTU_9	631	1028	635	550	502	1622	399	651	2410	486	442	486	625	259	527	k__Bacteria;p__Firmicutes;c__Clostridia;o__Clostridiales;f__Ruminococcaceae;g__;s__
OTU_10	367	1462	1096	1028	1238	856	557	384	1310	950	892	2869	661	545	1428	k__Bacteria;p__Firmicutes;c__Clostridia;o__Clostridiales;f__Ruminococcaceae;g__;s__
OTU_11	136	575	909	503	1244	258	58	195	119	516	684	375	3424	5291	73	k__Archaea;p__Euryarchaeota;c__Methanobacteria;o__Methanobacteriales;f__Methanobacteriaceae;g__Methanobrevibacter;s__
OTU_12	153	1137	129	859	140	217	236	375	1125	305	88	166	136	85	330	k__Bacteria;p__Firmicutes;c__Clostridia;o__Clostridiales;f__;g__;s__
OTU_13	30	283	452	105	271	329	67	32	293	371	1154	48	691	113	607	k__Bacteria;p__Firmicutes;c__Clostridia;o__Clostridiales;f__Lachnospiraceae;g__;s__
OTU_14	198	1236	212	632	154	373	281	481	869	403	184	231	249	120	554	k__Bacteria;p__Firmicutes;c__Clostridia;o__Clostridiales;f__Lachnospiraceae
OTU_15	544	580	1183	540	541	485	455	762	658	1116	958	1622	526	553	1289	k__Bacteria;p__Firmicutes;c__Clostridia;o__Clostridiales;f__Lachnospiraceae
OTU_16	132	1005	146	471	155	285	167	254	739	249	138	190	209	75	238	k__Bacteria;p__Firmicutes;c__Clostridia;o__Clostridiales;f__Ruminococcaceae;g__Ruminococcus
OTU_17	361	92	255	399	317	131	112	304	39	201	175	65	587	187	263	k__Bacteria;p__Spirochaetes;c__Spirochaetes;o__Spirochaetales;f__Spirochaetaceae;g__Treponema;s__
OTU_18	10	30	105	125	89	18	739	14	19	71	62	1039	722	61	13	k__Bacteria;p__Actinobacteria;c__Actinobacteria;o__Bifidobacteriales;f__Bifidobacteriaceae;g__;s__
OTU_19	181	260	347	193	100	378	264	287	371	481	181	67	252	132	520	k__Bacteria;p__Spirochaetes;c__Spirochaetes;o__Spirochaetales;f__Spirochaetaceae;g__Treponema;s__
OTU_20	393	919	232	297	557	280	170	376	773	174	153	247	175	155	201	k__Bacteria;p__Firmicutes;c__Clostridia;o__Clostridiales;f__;g__;s__
OTU_21	71	328	72	90	42	550	44	67	695	90	63	20	79	69	71	k__Bacteria;p__Spirochaetes;c__Spirochaetes;o__Spirochaetales;f__Spirochaetaceae;g__Treponema;s__
OTU_22	1382	817	1037	887	728	667	1469	2166	923	1300	663	898	807	614	1408	k__Bacteria;p__Firmicutes;c__Clostridia;o__Clostridiales;f__Ruminococcaceae;g__;s__
OTU_23	28	10	11	16	6	440	1459	169	85	70	8	10	45	84	69	k__Bacteria;p__Bacteroidetes;c__Bacteroidia;o__Bacteroidales;f__BS11;g__;s__
OTU_24	172	166	209	143	158	139	173	299	186	398	120	149	169	70	221	k__Bacteria;p__Firmicutes;c__Clostridia;o__Clostridiales;f__Ruminococcaceae;g__Oscillospira;s__
OTU_25	666	880	358	461	553	229	193	622	720	283	324	345	290	286	421	k__Bacteria;p__Firmicutes;c__Clostridia;o__Clostridiales;f__Ruminococcaceae;g__Ruminococcus;s__
OTU_26	254	154	198	119	116	183	207	528	214	285	76	137	147	69	366	k__Bacteria;p__Firmicutes;c__Clostridia;o__Clostridiales;f__Ruminococcaceae;g__Oscillospira;s__
OTU_27	120	122	186	110	121	92	80	130	112	160	95	133	142	55	130	k__Bacteria;p__Firmicutes;c__Clostridia;o__Clostridiales;f__[Mogibacteriaceae];g__;s__
OTU_28	163	193	456	200	272	29	28	118	101	287	337	114	621	90	94	k__Bacteria;p__Firmicutes;c__Clostridia;o__Clostridiales;f__Ruminococcaceae;g__Ruminococcus
OTU_29	208	281	165	195	215	312	211	312	336	200	99	146	310	118	262	k__Bacteria;p__Firmicutes;c__Clostridia;o__Clostridiales;f__Ruminococcaceae;g__Ruminococcus
OTU_30	196	705	26	184	22	79	34	97	103	81	14	37	49	11	98	k__Bacteria;p__Spirochaetes;c__Spirochaetes;o__Spirochaetales;f__Spirochaetaceae;g__Treponema;s__
OTU_31	156	137	282	273	70	82	118	205	100	303	72	325	78	63	138	k__Bacteria;p__Firmicutes;c__Clostridia;o__Clostridiales;f__;g__;s__
OTU_32	93	181	67	69	113	228	117	183	243	90	58	139	89	67	168	k__Bacteria;p__Firmicutes;c__Clostridia;o__Clostridiales;f__Clostridiaceae;g__Clostridium;s__
OTU_33	123	144	251	157	122	221	55	121	149	178	132	198	264	44	140	k__Bacteria;p__Firmicutes;c__Clostridia;o__Clostridiales;f__Ruminococcaceae;g__;s__
OTU_34	67	99	88	64	67	65	82	95	89	99	44	106	63	42	114	k__Bacteria;p__Firmicutes;c__Clostridia;o__Clostridiales;f__Ruminococcaceae;g__Oscillospira;s__
OTU_35	30	8	399	15	7	5	69	27	9	361	172	48	2	1	4	k__Bacteria;p__Firmicutes;c__Clostridia;o__Clostridiales;f__Ruminococcaceae;g__Ruminococcus;s__albus
OTU_36	268	177	194	421	123	38	78	234	98	173	86	59	85	53	67	k__Bacteria;p__Firmicutes;c__Clostridia;o__Clostridiales;f__Ruminococcaceae;g__Ruminococcus;s__
OTU_37	70	48	100	86	89	46	31	42	42	79	69	109	90	40	49	k__Bacteria;p__Firmicutes;c__Clostridia;o__Clostridiales;f__[Mogibacteriaceae];g__;s__
OTU_38	189	43	261	51	49	4	83	105	4	72	36	53	39	27	45	k__Bacteria;p__Firmicutes;c__Clostridia;o__Clostridiales;f__Christensenellaceae;g__;s__
OTU_39	106	121	117	93	76	106	144	136	153	83	58	81	68	75	97	k__Bacteria;p__Firmicutes;c__Clostridia;o__Clostridiales;f__Ruminococcaceae
OTU_40	40	356	62	49	330	2	11	14	274	20	27	50	44	40	5	k__Bacteria;p__Tenericutes;c__Mollicutes;o__RF39;f__;g__;s__
OTU_41	33	72	351	33	8	29	56	37	66	377	29	91	0	0	19	k__Bacteria;p__Bacteroidetes;c__Bacteroidia;o__Bacteroidales;f__;g__;s__
OTU_42	11	21	11	122	123	22	16	17	17	10	522	85	69	573	28	k__Bacteria;p__Firmicutes;c__Clostridia;o__Clostridiales;f__Ruminococcaceae;g__Ruminococcus;s__
OTU_43	75	66	112	33	49	51	98	75	57	74	38	53	49	35	90	k__Bacteria;p__Firmicutes;c__Clostridia;o__Clostridiales;f__Christensenellaceae;g__;s__
OTU_44	45	81	100	60	31	73	75	66	105	143	22	13	68	31	48	k__Bacteria;p__Spirochaetes;c__Spirochaetes;o__Spirochaetales;f__Spirochaetaceae;g__Treponema;s__
OTU_45	71	81	278	67	74	88	164	83	66	307	215	91	80	61	71	k__Bacteria;p__Firmicutes;c__Clostridia;o__Clostridiales;f__Clostridiaceae;g__Clostridium;s__
OTU_46	71	117	38	100	46	36	35	108	87	49	40	68	50	36	78	k__Bacteria;p__Firmicutes;c__Clostridia;o__Clostridiales;f__Ruminococcaceae;g__;s__
OTU_47	65	198	54	152	44	106	124	148	192	89	36	55	71	79	127	k__Bacteria;p__Firmicutes;c__Clostridia;o__Clostridiales;f__Ruminococcaceae;g__Ruminococcus;s__bromii
OTU_48	81	62	256	95	73	111	123	104	83	133	137	248	80	110	283	k__Bacteria;p__Firmicutes;c__Clostridia;o__Clostridiales;f__;g__;s__
OTU_49	223	179	204	158	170	95	167	218	126	163	120	203	142	87	189	k__Bacteria;p__Firmicutes;c__Clostridia;o__Clostridiales;f__Ruminococcaceae;g__;s__
OTU_50	272	167	223	197	165	53	95	338	192	257	211	154	114	243	218	k__Bacteria;p__TM7;c__TM7-3;o__CW040;f__F16;g__;s__
OTU_51	240	246	166	142	137	45	107	213	190	154	75	200	42	51	248	k__Bacteria;p__Firmicutes;c__Clostridia;o__Clostridiales
OTU_52	95	49	37	240	32	28	10	55	49	11	22	43	70	16	29	k__Bacteria;p__Firmicutes;c__Bacilli;o__Lactobacillales;f__Enterococcaceae;g__Enterococcus;s__
OTU_53	62	69	76	60	81	62	37	77	79	67	60	83	113	42	73	k__Bacteria;p__Firmicutes;c__Clostridia;o__Clostridiales;f__[Mogibacteriaceae];g__;s__
OTU_54	85	170	82	56	16	232	93	119	127	56	74	19	101	4	242	k__Bacteria;p__Firmicutes;c__Clostridia;o__Clostridiales;f__Lachnospiraceae;g__;s__
OTU_55	232	181	200	188	104	77	203	309	181	223	65	205	81	64	272	k__Bacteria;p__Firmicutes;c__Clostridia;o__Clostridiales;f__;g__;s__
OTU_56	2772	1994	2474	1877	1956	1298	3067	4637	1873	3249	1551	2135	3147	1250	2922	k__Bacteria;p__Firmicutes;c__Clostridia;o__Clostridiales;f__Ruminococcaceae;g__;s__
OTU_57	77	58	43	32	58	41	31	110	53	29	29	43	64	27	95	k__Bacteria;p__Firmicutes;c__Clostridia;o__Clostridiales;f__Lachnospiraceae
OTU_58	2	8	33	11	21	2	7	1	4	283	44	6	15	128	2	k__Archaea;p__Euryarchaeota;c__Methanobacteria;o__Methanobacteriales;f__Methanobacteriaceae;g__Methanobrevibacter;s__
OTU_59	0	15	253	4	0	10	0	0	12	256	34	0	0	0	0	k__Bacteria;p__Firmicutes;c__Erysipelotrichi;o__Erysipelotrichales;f__Erysipelotrichaceae;g__RFN20;s__
OTU_60	71	128	210	102	124	37	93	82	141	237	26	82	46	31	83	k__Bacteria;p__Tenericutes;c__Mollicutes;o__RF39;f__;g__;s__
OTU_61	88	37	49	97	50	17	7	81	20	29	12	6	108	11	34	k__Bacteria;p__Spirochaetes;c__Spirochaetes;o__Spirochaetales;f__Spirochaetaceae;g__Treponema;s__
OTU_62	45	18	77	21	42	57	23	52	37	60	79	71	86	21	85	k__Bacteria;p__Firmicutes;c__Clostridia;o__Clostridiales;f__Lachnospiraceae;g__Epulopiscium;s__
OTU_63	33	7	2	15	4	43	173	98	65	44	23	5	2	124	59	k__Bacteria;p__Firmicutes;c__Clostridia;o__Clostridiales;f__;g__;s__
OTU_64	8	21	36	8	4	15	25	16	20	659	5	16	8	5	9	k__Bacteria;p__Bacteroidetes;c__Bacteroidia;o__Bacteroidales;f__;g__;s__
OTU_65	31	77	49	65	55	48	42	29	47	33	34	51	40	30	27	k__Bacteria;p__Firmicutes;c__Clostridia;o__Clostridiales;f__Ruminococcaceae;g__;s__
OTU_66	11	39	57	44	107	10	0	1	7	3	139	22	81	363	0	k__Archaea;p__Euryarchaeota;c__Methanobacteria;o__Methanobacteriales;f__Methanobacteriaceae;g__Methanobrevibacter;s__
OTU_67	19	39	36	35	27	51	17	19	493	27	6	22	8	5	49	k__Bacteria;p__Bacteroidetes;c__Bacteroidia;o__Bacteroidales;f__;g__;s__
OTU_68	41	22	33	24	17	47	116	72	49	62	13	27	16	24	82	k__Bacteria;p__Bacteroidetes;c__Bacteroidia;o__Bacteroidales;f__Bacteroidaceae;g__Bacteroides;s__
OTU_69	6	144	9	23	9	98	5	6	127	7	12	9	35	24	26	k__Bacteria;p__Spirochaetes;c__Spirochaetes;o__Spirochaetales;f__Spirochaetaceae;g__Treponema;s__
OTU_70	16	76	25	86	12	31	35	46	104	38	10	26	14	9	42	k__Bacteria;p__Firmicutes;c__Clostridia;o__Clostridiales;f__Ruminococcaceae;g__;s__
OTU_71	127	121	72	84	81	63	55	117	105	56	77	85	96	36	83	k__Bacteria;p__Firmicutes;c__Clostridia;o__Clostridiales;f__Ruminococcaceae;g__Ruminococcus;s__
OTU_72	83	178	200	117	60	77	187	192	282	114	108	156	77	75	122	k__Bacteria;p__Bacteroidetes;c__Bacteroidia;o__Bacteroidales;f__;g__;s__
OTU_73	91	51	97	43	48	39	63	84	62	135	36	87	60	22	70	k__Bacteria;p__Firmicutes;c__Clostridia;o__Clostridiales;f__Ruminococcaceae
OTU_74	117	63	50	127	27	28	72	145	36	42	63	58	21	63	152	k__Bacteria;p__Firmicutes;c__Clostridia;o__Clostridiales;f__;g__;s__
OTU_75	31	89	58	116	27	42	53	52	110	74	19	64	51	13	53	k__Bacteria;p__Bacteroidetes;c__Bacteroidia;o__Bacteroidales;f__RF16;g__;s__
OTU_76	312	150	166	144	135	83	91	163	95	106	126	299	133	132	157	k__Bacteria;p__Firmicutes;c__Clostridia;o__Clostridiales;f__;g__;s__
OTU_77	88	55	85	79	44	42	112	118	46	109	31	76	59	33	78	k__Bacteria;p__Firmicutes;c__Clostridia;o__Clostridiales;f__;g__;s__
OTU_78	45	96	57	43	74	27	28	63	99	56	30	51	49	35	67	k__Bacteria;p__Firmicutes;c__Clostridia;o__Clostridiales;f__Clostridiaceae;g__Clostridium;s__
OTU_79	2	4	83	97	13	45	5	0	11	79	21	14	0	0	11	k__Bacteria;p__Bacteroidetes;c__Bacteroidia;o__Bacteroidales;f__;g__;s__
OTU_80	27	30	115	18	16	18	90	13	12	52	119	28	24	21	21	k__Bacteria;p__Firmicutes;c__Clostridia;o__Clostridiales;f__Lachnospiraceae
OTU_81	209	185	173	32	34	70	69	205	173	153	130	54	135	3	176	k__Bacteria;p__Firmicutes;c__Clostridia;o__Clostridiales;f__Lachnospiraceae;g__Butyrivibrio;s__
OTU_82	52	19	19	81	10	11	84	54	9	7	9	12	18	38	17	k__Bacteria;p__Firmicutes;c__Clostridia;o__Clostridiales;f__Christensenellaceae;g__;s__
OTU_83	192	183	209	155	198	36	58	213	151	167	58	249	67	55	244	k__Bacteria;p__Tenericutes;c__Mollicutes;o__RF39;f__;g__;s__
OTU_84	64	60	48	48	16	46	29	83	50	50	47	61	39	17	112	k__Bacteria;p__Firmicutes;c__Clostridia;o__Clostridiales;f__Ruminococcaceae;g__;s__
OTU_85	27	26	42	205	64	1	4	6	8	27	41	14	59	51	2	k__Archaea;p__Euryarchaeota;c__Methanobacteria;o__Methanobacteriales;f__Methanobacteriaceae;g__Methanosphaera;s__
OTU_86	12	21	62	77	62	43	6	15	24	50	57	82	170	70	24	k__Bacteria;p__Firmicutes;c__Erysipelotrichi;o__Erysipelotrichales;f__Erysipelotrichaceae;g__Bulleidia;s__
OTU_87	42	54	48	48	28	31	29	65	37	31	29	44	28	26	26	k__Bacteria;p__Firmicutes;c__Clostridia;o__Clostridiales;f__Ruminococcaceae;g__;s__
OTU_88	15	13	70	18	21	24	42	44	42	92	7	17	17	7	36	k__Bacteria;p__Firmicutes;c__Clostridia;o__Clostridiales
OTU_89	41	59	58	25	11	28	25	40	59	74	5	3	1	0	20	k__Bacteria;p__Bacteroidetes;c__Bacteroidia;o__Bacteroidales;f__;g__;s__
OTU_90	2	23	0	234	1	0	2	0	23	0	0	3	0	0	0	k__Bacteria;p__Bacteroidetes;c__Bacteroidia;o__Bacteroidales;f__;g__;s__
OTU_91	17	14	34	20	35	18	9	29	20	35	38	27	34	20	21	k__Bacteria;p__Firmicutes;c__Clostridia;o__Clostridiales;f__[Mogibacteriaceae];g__;s__
OTU_92	96	158	160	116	119	131	149	106	165	276	104	140	173	117	143	k__Bacteria;p__Firmicutes;c__Clostridia;o__Clostridiales;f__;g__;s__
OTU_93	33	57	85	99	67	57	13	31	34	77	22	81	31	6	34	k__Bacteria;p__Firmicutes;c__Clostridia;o__Clostridiales;f__Lachnospiraceae
OTU_94	60	17	34	25	24	10	18	49	21	30	15	20	24	42	46	k__Bacteria;p__Tenericutes;c__Mollicutes;o__RF39;f__;g__;s__
OTU_95	26	24	51	23	57	30	22	33	35	52	33	39	70	27	34	k__Bacteria;p__Firmicutes;c__Clostridia;o__Clostridiales;f__Lachnospiraceae
OTU_96	28	18	43	21	43	39	31	28	33	55	52	56	90	35	71	k__Bacteria;p__Firmicutes;c__Clostridia;o__Clostridiales;f__Clostridiaceae
OTU_97	62	40	86	48	31	17	24	40	21	57	32	33	22	15	32	k__Bacteria;p__Firmicutes;c__Clostridia;o__Clostridiales
OTU_98	35	22	31	29	18	19	28	45	27	50	10	18	17	10	31	k__Bacteria;p__Firmicutes;c__Clostridia;o__Clostridiales;f__Christensenellaceae;g__;s__
OTU_99	6	42	83	132	8	111	58	8	39	67	0	5	0	0	35	k__Bacteria;p__Bacteroidetes;c__Bacteroidia;o__Bacteroidales;f__;g__;s__
OTU_100	64	26	22	72	14	2	1	36	5	1	36	10	8	8	14	k__Bacteria;p__Firmicutes;c__Clostridia;o__Clostridiales;f__Christensenellaceae;g__;s__
OTU_101	29	3	10	102	52	13	11	42	11	10	27	26	1	4	31	k__Bacteria;p__Firmicutes;c__Clostridia;o__Clostridiales;f__Lachnospiraceae;g__Shuttleworthia;s__
OTU_102	111	125	119	138	99	61	90	144	137	120	64	154	75	76	132	k__Bacteria;p__Firmicutes;c__Clostridia;o__Clostridiales
OTU_103	46	50	60	87	137	44	29	42	20	28	17	30	565	18	20	k__Bacteria;p__Bacteroidetes;c__Bacteroidia;o__Bacteroidales;f__;g__;s__
OTU_104	32	27	41	112	58	37	6	31	11	33	29	44	67	15	23	k__Bacteria;p__Firmicutes;c__Clostridia;o__Clostridiales
OTU_105	89	86	62	61	106	57	51	104	65	62	55	75	117	32	74	k__Bacteria;p__Firmicutes;c__Clostridia;o__Clostridiales;f__Ruminococcaceae
OTU_106	20	15	24	14	10	20	61	36	29	49	15	33	5	23	50	k__Bacteria;p__Firmicutes;c__Clostridia;o__Clostridiales
OTU_107	24	26	58	18	26	20	40	45	24	72	31	30	40	24	34	k__Bacteria;p__Firmicutes;c__Clostridia;o__Clostridiales;f__Lachnospiraceae;g__Dorea;s__
OTU_108	59	36	39	46	26	9	22	60	25	50	44	51	31	26	75	k__Bacteria;p__Firmicutes;c__Clostridia;o__Clostridiales;f__Ruminococcaceae;g__;s__
OTU_109	73	36	21	44	25	8	19	86	22	28	16	18	16	8	42	k__Bacteria;p__Firmicutes;c__Clostridia;o__Clostridiales;f__;g__;s__
OTU_110	23	11	52	38	40	15	15	17	17	17	59	75	90	42	9	k__Bacteria;p__Firmicutes;c__Erysipelotrichi;o__Erysipelotrichales;f__Erysipelotrichaceae;g__Coprobacillus;s__
OTU_111	71	16	51	42	20	3	40	25	4	16	6	12	37	14	45	k__Bacteria;p__Bacteroidetes;c__Bacteroidia;o__Bacteroidales;f__;g__;s__
OTU_112	153	1	2	0	0	10	43	182	1	2	0	0	0	0	0	k__Bacteria;p__Bacteroidetes;c__Bacteroidia;o__Bacteroidales
OTU_113	27	16	27	29	28	13	9	22	18	21	21	20	47	10	17	k__Bacteria;p__Firmicutes;c__Clostridia;o__Clostridiales;f__Lachnospiraceae;g__;s__
OTU_114	48	28	36	32	35	27	23	63	50	35	15	59	17	5	73	k__Bacteria;p__Firmicutes;c__Clostridia;o__Clostridiales;f__Ruminococcaceae;g__;s__
OTU_115	30	49	14	140	14	2	2	5	4	2	7	4	26	5	0	k__Bacteria;p__Verrucomicrobia;c__Verrucomicrobiae;o__Verrucomicrobiales;f__Verrucomicrobiaceae;g__Akkermansia;s__
OTU_116	32	57	43	64	35	39	54	43	89	56	15	40	56	19	44	k__Bacteria;p__Bacteroidetes;c__Bacteroidia;o__Bacteroidales;f__;g__;s__
OTU_117	23	41	36	30	61	11	16	21	32	25	6	40	61	11	40	k__Bacteria;p__Bacteroidetes;c__Bacteroidia;o__Bacteroidales;f__Rikenellaceae;g__;s__
OTU_118	49	44	54	30	36	33	26	53	59	58	36	43	41	10	58	k__Bacteria;p__Firmicutes;c__Clostridia;o__Clostridiales;f__Ruminococcaceae;g__;s__
OTU_119	78	55	37	114	36	17	20	75	31	19	23	69	27	18	39	k__Bacteria;p__Firmicutes;c__Clostridia;o__Clostridiales
OTU_120	156	72	95	85	61	40	62	138	57	56	50	77	34	43	83	k__Bacteria;p__Firmicutes;c__Clostridia;o__Clostridiales
OTU_121	50	73	45	53	36	19	33	58	57	35	34	43	43	38	31	k__Bacteria;p__Firmicutes;c__Clostridia;o__Clostridiales;f__Ruminococcaceae
OTU_122	63	28	14	19	16	15	15	88	20	23	10	35	9	10	85	k__Bacteria;p__Firmicutes;c__Clostridia;o__Clostridiales;f__;g__;s__
OTU_123	10	105	25	17	92	4	13	7	63	10	14	16	19	30	21	k__Bacteria;p__Tenericutes;c__Mollicutes;o__RF39;f__;g__;s__
OTU_124	26	17	17	60	18	1	2	9	6	5	14	21	28	8	8	k__Bacteria;p__Actinobacteria;c__Coriobacteriia;o__Coriobacteriales;f__Coriobacteriaceae
OTU_125	29	20	35	26	59	5	10	22	11	19	42	34	41	28	17	k__Bacteria;p__Firmicutes;c__Clostridia;o__Clostridiales;f__[Mogibacteriaceae];g__Mogibacterium;s__
OTU_126	2	0	0	193	0	0	33	0	0	0	0	23	0	0	0	k__Bacteria;p__Bacteroidetes;c__Bacteroidia;o__Bacteroidales;f__;g__;s__
OTU_127	27	22	34	10	14	20	32	32	25	25	16	23	20	22	51	k__Bacteria;p__Firmicutes;c__Clostridia;o__Clostridiales;f__Lachnospiraceae;g__;s__
OTU_128	52	53	23	54	29	13	22	48	27	28	24	28	26	12	50	k__Bacteria;p__Firmicutes;c__Clostridia;o__Clostridiales;f__Ruminococcaceae;g__;s__
OTU_129	102	52	95	57	34	7	54	95	15	39	37	30	37	23	87	k__Bacteria;p__Firmicutes;c__Clostridia;o__Clostridiales;f__Ruminococcaceae
OTU_130	64	58	27	28	29	39	40	84	56	45	18	70	35	17	77	k__Bacteria;p__Firmicutes;c__Clostridia;o__Clostridiales;f__Ruminococcaceae;g__;s__
OTU_131	25	19	30	22	23	10	18	20	16	16	24	15	22	11	18	k__Bacteria;p__Firmicutes;c__Clostridia;o__Clostridiales;f__[Mogibacteriaceae];g__;s__
OTU_132	68	94	89	94	90	45	76	54	99	73	41	85	108	66	52	k__Bacteria;p__Bacteroidetes;c__Bacteroidia;o__Bacteroidales;f__;g__;s__
OTU_133	22	17	25	20	21	7	20	18	11	22	11	27	22	8	16	k__Bacteria;p__Firmicutes;c__Clostridia;o__Clostridiales;f__Ruminococcaceae
OTU_134	18	25	19	43	45	7	7	11	8	9	11	6	114	8	21	k__Bacteria;p__Spirochaetes;c__Spirochaetes;o__M2PT2-76;f__;g__;s__
OTU_135	15	38	30	55	29	9	9	13	29	25	47	69	65	17	22	k__Bacteria;p__Firmicutes;c__Clostridia;o__Clostridiales;f__Lachnospiraceae;g__Blautia;s__
OTU_136	10	13	31	13	20	17	12	11	12	21	72	20	38	22	25	k__Bacteria;p__Firmicutes;c__Clostridia;o__Clostridiales
OTU_137	29	116	26	37	62	20	17	21	99	20	13	15	16	15	23	k__Bacteria;p__Firmicutes;c__Clostridia;o__Clostridiales;f__Ruminococcaceae;g__;s__
OTU_138	13	16	23	12	8	32	8	41	27	28	18	26	12	19	11	k__Bacteria;p__Firmicutes;c__Erysipelotrichi;o__Erysipelotrichales;f__Erysipelotrichaceae;g__;s__
OTU_139	134	71	29	79	49	14	28	86	51	19	35	31	38	15	85	k__Bacteria;p__Firmicutes;c__Clostridia;o__Clostridiales;f__Ruminococcaceae;g__;s__
OTU_140	86	119	117	106	74	26	72	116	90	121	37	46	27	22	69	k__Bacteria;p__Firmicutes;c__Clostridia;o__Clostridiales
OTU_141	62	37	27	42	28	37	34	99	41	40	17	45	32	16	80	k__Bacteria;p__Firmicutes;c__Clostridia;o__Clostridiales;f__Ruminococcaceae
OTU_142	22	12	38	48	7	11	16	38	12	11	14	21	11	8	34	k__Bacteria;p__Firmicutes;c__Clostridia;o__Clostridiales;f__Christensenellaceae;g__;s__
OTU_143	23	24	46	22	19	15	41	22	21	61	17	14	29	10	21	k__Bacteria;p__Firmicutes;c__Clostridia;o__Clostridiales;f__Ruminococcaceae
OTU_144	26	19	9	29	29	2	3	19	9	12	9	3	20	20	6	k__Bacteria;p__Actinobacteria;c__Coriobacteriia;o__Coriobacteriales;f__Coriobacteriaceae
OTU_145	9	14	44	7	0	13	13	11	13	41	2	86	0	0	13	k__Bacteria;p__Bacteroidetes;c__Bacteroidia;o__Bacteroidales;f__;g__;s__
OTU_146	7	143	33	32	27	4	7	0	1	37	11	5	25	97	1	k__Archaea;p__Euryarchaeota;c__Methanobacteria;o__Methanobacteriales;f__Methanobacteriaceae;g__Methanobrevibacter;s__
OTU_147	3	3	24	30	12	28	10	9	12	34	26	5	19	9	11	k__Bacteria;p__Firmicutes;c__Clostridia;o__Clostridiales;f__Ruminococcaceae;g__;s__
OTU_148	34	47	53	55	27	16	30	73	27	89	12	22	16	20	26	k__Bacteria;p__Tenericutes;c__Mollicutes;o__RF39;f__;g__;s__
OTU_149	31	31	21	34	24	7	17	39	28	21	16	15	14	7	23	k__Bacteria;p__Firmicutes;c__Clostridia;o__Clostridiales;f__Ruminococcaceae;g__;s__
OTU_150	28	76	54	42	65	46	40	31	61	29	20	58	86	37	37	k__Bacteria;p__Bacteroidetes;c__Bacteroidia;o__Bacteroidales;f__Rikenellaceae;g__;s__
OTU_151	81	54	58	66	71	56	27	64	57	45	31	55	51	22	73	k__Bacteria;p__Firmicutes;c__Clostridia;o__Clostridiales;f__Ruminococcaceae;g__;s__
OTU_152	11	25	44	36	22	22	41	31	38	62	14	35	22	9	46	k__Bacteria;p__Firmicutes;c__Clostridia;o__Clostridiales;f__Ruminococcaceae;g__;s__
OTU_153	5	3	9	3	11	6	4	4	2	9	2	11	96	0	84	k__Bacteria;p__Cyanobacteria;c__4C0d-2;o__YS2;f__;g__;s__
OTU_154	55	31	75	49	29	18	28	100	45	87	32	23	27	44	52	k__Bacteria;p__TM7;c__TM7-3;o__CW040;f__F16;g__;s__
OTU_155	22	23	18	24	32	11	3	17	17	15	56	17	32	54	11	k__Bacteria;p__Firmicutes;c__Clostridia;o__Clostridiales;f__Ruminococcaceae;g__;s__
OTU_156	9	19	61	8	23	42	26	23	51	251	6	9	14	1	101	k__Bacteria;p__Spirochaetes;c__Spirochaetes;o__Spirochaetales;f__Spirochaetaceae;g__Treponema;s__
OTU_157	33	13	14	41	6	4	3	47	5	13	8	17	13	7	21	k__Bacteria;p__Firmicutes;c__Clostridia;o__Clostridiales;f__Ruminococcaceae;g__;s__
OTU_158	129	133	91	77	72	58	79	145	99	78	52	56	66	48	115	k__Bacteria;p__Firmicutes;c__Clostridia;o__Clostridiales;f__Ruminococcaceae
OTU_159	7	13	4	6	3	20	5	71	65	2	0	1	2	1	9	k__Bacteria;p__Spirochaetes;c__Spirochaetes;o__Spirochaetales;f__Spirochaetaceae;g__Treponema;s__
OTU_160	18	90	22	43	32	35	42	39	46	44	13	50	45	14	23	k__Bacteria;p__Bacteroidetes;c__Bacteroidia;o__Bacteroidales;f__BS11;g__;s__
OTU_161	20	36	22	20	28	5	7	19	9	8	18	11	29	6	5	k__Bacteria;p__Firmicutes;c__Clostridia;o__Clostridiales;f__Ruminococcaceae;g__Ruminococcus;s__
OTU_162	67	131	0	0	0	21	37	63	143	0	1	0	0	1	0	k__Bacteria;p__Bacteroidetes;c__Bacteroidia;o__Bacteroidales;f__;g__;s__
OTU_163	15	10	20	19	24	9	8	23	9	15	16	19	19	3	15	k__Bacteria;p__Firmicutes;c__Clostridia;o__Clostridiales;f__Lachnospiraceae;g__;s__
OTU_164	49	24	33	13	12	24	30	123	20	47	11	30	15	13	63	k__Bacteria;p__Firmicutes;c__Clostridia;o__Clostridiales;f__Ruminococcaceae;g__;s__
OTU_165	8	9	20	7	2	7	8	15	13	115	2	9	2	1	10	k__Bacteria;p__Bacteroidetes;c__Bacteroidia;o__Bacteroidales;f__[Paraprevotellaceae];g__[Prevotella];s__
OTU_166	30	162	23	81	61	76	74	65	156	47	25	93	52	34	106	k__Bacteria;p__Firmicutes;c__Clostridia;o__Clostridiales;f__Ruminococcaceae;g__Ruminococcus;s__
OTU_167	41	34	44	32	48	35	55	42	42	35	34	60	63	29	48	k__Bacteria;p__Firmicutes;c__Clostridia;o__Clostridiales;f__;g__;s__
OTU_168	55	17	18	70	6	3	0	60	8	4	6	8	6	5	3	k__Bacteria;p__Firmicutes;c__Erysipelotrichi;o__Erysipelotrichales;f__Erysipelotrichaceae;g__Bulleidia
OTU_169	37	11	8	27	10	5	4	39	6	7	4	29	5	7	12	k__Bacteria;p__Firmicutes;c__Clostridia;o__Clostridiales
OTU_170	5	16	8	14	27	2	3	4	4	5	21	25	42	39	2	k__Bacteria;p__Actinobacteria;c__Actinobacteria;o__Bifidobacteriales;f__Bifidobacteriaceae;g__;s__
OTU_171	16	23	18	45	9	8	21	10	15	13	4	5	7	7	12	k__Bacteria;p__Firmicutes;c__Clostridia;o__Clostridiales;f__Ruminococcaceae;g__Ruminococcus;s__
OTU_172	7	11	35	5	17	5	9	5	15	12	48	15	12	36	2	k__Bacteria;p__Proteobacteria;c__Gammaproteobacteria;o__Enterobacteriales;f__Enterobacteriaceae;g__Escherichia;s__coli
OTU_173	43	49	63	43	37	40	44	69	60	77	30	45	35	31	57	k__Bacteria;p__Firmicutes;c__Clostridia;o__Clostridiales;f__Ruminococcaceae;g__;s__
OTU_174	50	66	63	84	64	30	66	44	62	53	25	57	60	44	68	k__Bacteria;p__Bacteroidetes;c__Bacteroidia;o__Bacteroidales;f__Bacteroidaceae;g__5-7N15;s__
OTU_175	5	7	29	7	7	6	24	8	13	34	8	11	7	4	10	k__Bacteria;p__Firmicutes;c__Clostridia;o__Clostridiales;f__Ruminococcaceae;g__;s__
OTU_176	34	39	64	30	62	15	18	67	26	61	82	39	92	60	58	k__Bacteria;p__Firmicutes;c__Clostridia;o__Clostridiales;f__Lachnospiraceae;g__Butyrivibrio;s__
OTU_177	19	14	16	11	15	12	20	22	15	18	5	11	16	12	27	k__Bacteria;p__Firmicutes;c__Clostridia;o__Clostridiales;f__Ruminococcaceae;g__;s__
OTU_178	18	15	16	24	21	6	5	11	4	8	9	6	21	9	10	k__Bacteria;p__Firmicutes;c__Clostridia;o__Clostridiales;f__Lachnospiraceae;g__Coprococcus;s__
OTU_179	58	51	58	48	37	39	30	74	49	45	24	63	38	27	63	k__Bacteria;p__Firmicutes;c__Clostridia;o__Clostridiales
OTU_180	30	16	8	17	7	4	15	39	13	13	10	13	6	8	46	k__Bacteria;p__Firmicutes;c__Clostridia;o__Clostridiales;f__Ruminococcaceae;g__;s__
OTU_181	25	16	18	23	12	7	26	27	9	10	3	10	9	8	19	k__Bacteria;p__Firmicutes;c__Clostridia;o__Clostridiales;f__Ruminococcaceae;g__Oscillospira;s__
OTU_182	0	1	0	0	0	0	144	0	0	4	1	1	0	0	4	k__Bacteria;p__Firmicutes;c__Clostridia;o__Clostridiales;f__Lachnospiraceae;g__Shuttleworthia;s__
OTU_183	177	143	120	138	118	46	142	170	160	90	81	102	40	97	78	k__Bacteria;p__Firmicutes;c__Clostridia;o__Clostridiales;f__;g__;s__
OTU_184	24	24	23	14	20	12	18	40	15	33	13	13	14	4	21	k__Bacteria;p__Firmicutes;c__Clostridia;o__Clostridiales;f__Ruminococcaceae;g__;s__
OTU_185	21	16	11	39	10	4	4	11	14	4	7	10	7	4	10	k__Bacteria;p__Firmicutes;c__Clostridia;o__Clostridiales;f__Lachnospiraceae;g__Anaerostipes;s__
OTU_186	52	50	62	37	47	46	49	46	44	49	39	37	31	76	41	k__Bacteria;p__Firmicutes;c__Clostridia;o__Clostridiales;f__Lachnospiraceae;g__Dorea;s__
OTU_187	6	12	18	2	4	2	1	6	6	19	41	2	27	0	19	k__Bacteria;p__Firmicutes;c__Clostridia;o__Clostridiales;f__Lachnospiraceae;g__Butyrivibrio;s__
OTU_188	30	15	10	49	22	1	5	22	9	2	5	5	16	7	3	k__Bacteria;p__Firmicutes;c__Erysipelotrichi;o__Erysipelotrichales;f__Erysipelotrichaceae;g__L7A_E11;s__
OTU_189	32	23	21	22	19	23	21	38	24	16	14	10	36	20	21	k__Bacteria;p__Firmicutes;c__Clostridia;o__Clostridiales;f__Ruminococcaceae;g__Ruminococcus;s__
OTU_190	12	14	20	14	24	6	7	10	7	17	17	8	22	9	8	k__Bacteria;p__Firmicutes;c__Clostridia;o__Clostridiales;f__[Mogibacteriaceae];g__;s__
OTU_191	11	80	2	0	0	11	21	12	76	4	0	1	0	0	0	k__Bacteria;p__Firmicutes;c__Clostridia;o__Clostridiales;f__Clostridiaceae;g__Clostridium;s__
OTU_192	33	16	9	9	5	6	8	14	20	10	9	10	5	6	11	k__Bacteria;p__Firmicutes;c__Clostridia;o__Clostridiales;f__Ruminococcaceae
OTU_193	35	11	19	15	13	3	12	18	14	16	7	8	9	7	9	k__Bacteria;p__Firmicutes;c__Clostridia;o__Clostridiales;f__Ruminococcaceae;g__;s__
OTU_194	5	16	16	8	3	13	19	11	47	7	6	6	7	2	5	k__Bacteria;p__Bacteroidetes;c__Bacteroidia;o__Bacteroidales;f__[Paraprevotellaceae];g__YRC22;s__
OTU_195	21	16	14	7	3	10	16	29	17	15	6	7	11	12	5	k__Bacteria;p__Firmicutes;c__Clostridia;o__Clostridiales;f__Ruminococcaceae
OTU_196	14	19	13	14	10	11	14	19	14	20	3	8	10	3	11	k__Bacteria;p__Firmicutes;c__Clostridia;o__Clostridiales;f__Ruminococcaceae
OTU_197	72	53	69	118	91	27	41	104	59	65	51	71	109	49	55	k__Bacteria;p__Firmicutes;c__Clostridia;o__Clostridiales;f__Lachnospiraceae;g__Butyrivibrio;s__
OTU_198	17	21	16	19	20	27	20	15	28	20	17	17	26	15	22	k__Bacteria;p__Firmicutes;c__Clostridia;o__Clostridiales;f__Ruminococcaceae;g__;s__
OTU_199	29	13	12	25	12	20	39	37	31	23	13	61	13	13	75	k__Bacteria;p__Firmicutes;c__Clostridia;o__Clostridiales
OTU_200	85	129	145	126	83	187	23	49	119	113	51	61	270	62	65	k__Bacteria;p__Firmicutes;c__Clostridia;o__Clostridiales;f__Ruminococcaceae;g__Ruminococcus;s__
OTU_201	30	17	35	22	24	9	30	30	20	51	14	34	19	11	25	k__Bacteria;p__Firmicutes;c__Clostridia;o__Clostridiales;f__Christensenellaceae;g__;s__
OTU_202	10	10	4	5	1	105	27	14	6	2	2	4	3	3	273	k__Bacteria;p__Firmicutes;c__Clostridia;o__Clostridiales;f__;g__;s__
OTU_203	59	53	53	43	51	32	49	62	45	55	43	47	45	31	73	k__Bacteria;p__Firmicutes;c__Clostridia;o__Clostridiales;f__Ruminococcaceae
OTU_204	39	20	31	29	40	11	16	48	29	22	20	21	24	32	19	k__Bacteria;p__Tenericutes;c__Mollicutes;o__RF39;f__;g__;s__
OTU_205	1	6	62	7	0	3	6	3	5	44	3	0	0	0	18	k__Bacteria;p__Firmicutes;c__Clostridia;o__Clostridiales;f__Ruminococcaceae
OTU_206	14	15	13	15	10	22	37	22	20	15	11	27	14	24	26	k__Bacteria;p__Firmicutes;c__Clostridia;o__Clostridiales;f__Ruminococcaceae;g__;s__
OTU_207	4	2	7	4	5	12	16	5	6	8	6	5	28	23	10	k__Bacteria;p__Proteobacteria;c__Gammaproteobacteria;o__Aeromonadales;f__Succinivibrionaceae;g__Succinivibrio;s__
OTU_208	19	10	17	17	4	9	17	17	10	20	5	9	9	12	10	k__Bacteria;p__Firmicutes;c__Clostridia;o__Clostridiales;f__Ruminococcaceae
OTU_209	17	32	36	35	42	18	16	20	17	13	23	67	57	17	22	k__Bacteria;p__Firmicutes;c__Clostridia;o__Clostridiales;f__Ruminococcaceae;g__;s__
OTU_210	25	36	33	31	24	52	37	32	42	46	29	33	100	43	43	k__Bacteria;p__Firmicutes;c__Clostridia;o__Clostridiales;f__Lachnospiraceae;g__;s__
OTU_211	26	30	23	22	11	4	28	25	17	38	10	11	7	5	10	k__Bacteria;p__Firmicutes;c__Clostridia;o__Clostridiales;f__Ruminococcaceae;g__;s__
OTU_212	18	27	10	22	8	4	8	26	21	10	6	9	18	5	15	k__Bacteria;p__Firmicutes;c__Clostridia;o__Clostridiales;f__Ruminococcaceae;g__;s__
OTU_213	26	18	10	13	6	20	2	21	6	2	8	8	14	8	17	k__Bacteria;p__Firmicutes;c__Clostridia;o__Clostridiales
OTU_214	79	82	109	81	67	79	139	79	96	116	68	131	65	76	107	k__Bacteria;p__Firmicutes;c__Clostridia;o__Clostridiales;f__Ruminococcaceae;g__Oscillospira;s__
OTU_215	175	74	58	54	61	60	61	79	63	48	58	94	82	84	70	k__Bacteria;p__Firmicutes;c__Clostridia;o__Clostridiales;f__;g__;s__
OTU_216	23	16	12	6	22	6	4	16	15	6	7	17	12	3	25	k__Bacteria;p__Firmicutes;c__Clostridia;o__Clostridiales;f__Ruminococcaceae;g__;s__
OTU_217	9	7	33	4	7	8	1	7	3	38	8	8	16	2	5	k__Bacteria;p__Firmicutes;c__Erysipelotrichi;o__Erysipelotrichales;f__Erysipelotrichaceae;g__p-75-a5;s__
OTU_218	47	46	54	45	38	43	45	61	53	60	35	55	45	23	71	k__Bacteria;p__Firmicutes;c__Clostridia;o__Clostridiales;f__Ruminococcaceae;g__;s__
OTU_219	23	13	15	23	11	2	16	33	14	15	6	13	8	5	17	k__Bacteria;p__Firmicutes;c__Clostridia;o__Clostridiales;f__Ruminococcaceae
OTU_220	5	11	20	13	23	12	10	9	5	19	13	10	40	13	6	k__Bacteria;p__Firmicutes;c__Clostridia;o__Clostridiales;f__Lachnospiraceae;g__;s__
OTU_221	21	21	23	15	30	18	28	37	18	11	11	16	16	12	14	k__Bacteria;p__Firmicutes;c__Erysipelotrichi;o__Erysipelotrichales;f__Erysipelotrichaceae;g__;s__
OTU_222	7	10	16	7	2	17	2	8	37	6	4	14	6	4	4	k__Bacteria;p__Bacteroidetes;c__Bacteroidia;o__Bacteroidales;f__S24-7;g__;s__
OTU_223	15	17	36	40	14	1	6	8	8	13	12	56	19	11	11	k__Bacteria;p__Bacteroidetes;c__Bacteroidia;o__Bacteroidales;f__Rikenellaceae;g__;s__
OTU_224	2	0	46	24	5	7	2	0	1	42	29	2	58	3	2	k__Bacteria;p__Firmicutes;c__Clostridia;o__Clostridiales;f__;g__;s__
OTU_225	3	1	23	7	1	8	14	17	12	38	3	3	5	2	12	k__Bacteria;p__Tenericutes;c__Mollicutes;o__RF39;f__;g__;s__
OTU_226	53	54	34	64	60	32	50	82	49	34	38	65	48	39	61	k__Bacteria;p__Firmicutes;c__Clostridia;o__Clostridiales
OTU_227	33	5	11	52	12	4	5	35	3	11	8	21	14	3	29	k__Bacteria;p__Firmicutes;c__Clostridia;o__Clostridiales;f__Ruminococcaceae;g__;s__
OTU_228	22	35	20	13	23	15	26	30	33	14	10	15	13	14	22	k__Bacteria;p__Firmicutes;c__Clostridia;o__Clostridiales;f__Ruminococcaceae
OTU_229	5	8	17	13	8	5	16	16	15	149	2	7	29	1	21	k__Bacteria;p__Bacteroidetes;c__Bacteroidia;o__Bacteroidales;f__S24-7;g__;s__
OTU_230	8	6	13	2	2	10	22	21	29	233	1	2	3	0	11	k__Bacteria;p__Bacteroidetes;c__Bacteroidia;o__Bacteroidales;f__Bacteroidaceae;g__BF311;s__
OTU_231	9	6	16	8	17	10	40	19	20	13	6	12	12	41	29	k__Bacteria;p__Firmicutes;c__Clostridia;o__Clostridiales;f__Lachnospiraceae;g__Coprococcus;s__
OTU_232	12	18	17	15	16	6	17	18	15	18	1	11	18	14	15	k__Bacteria;p__Firmicutes;c__Clostridia;o__Clostridiales;f__Ruminococcaceae;g__;s__
OTU_233	0	70	1	0	1	3	2	0	74	0	11	8	0	1	6	k__Bacteria;p__Firmicutes;c__Clostridia;o__Clostridiales;f__Ruminococcaceae;g__Oscillospira;s__
OTU_234	18	20	42	21	26	7	14	22	24	24	17	13	9	32	24	k__Bacteria;p__TM7;c__TM7-3;o__CW040;f__F16;g__;s__
OTU_235	29	30	61	28	14	10	30	23	37	61	11	18	23	10	31	k__Bacteria;p__Firmicutes;c__Clostridia;o__Clostridiales;f__Ruminococcaceae;g__Ruminococcus;s__
OTU_236	3	43	11	20	12	13	24	6	51	17	10	4	0	2	11	k__Bacteria;p__Bacteroidetes;c__Bacteroidia;o__Bacteroidales;f__Prevotellaceae;g__Prevotella;s__
OTU_237	15	7	5	10	11	7	8	12	10	7	8	13	5	3	14	k__Bacteria;p__Firmicutes;c__Clostridia;o__Clostridiales;f__Ruminococcaceae
OTU_238	11	32	22	7	23	2	13	7	28	12	8	15	7	8	12	k__Bacteria;p__Firmicutes;c__Clostridia;o__Clostridiales;f__Ruminococcaceae;g__;s__
OTU_239	1	9	4	3	1	7	8	9	65	5	3	2	1	0	1	k__Bacteria;p__Bacteroidetes;c__Bacteroidia;o__Bacteroidales;f__Bacteroidaceae;g__;s__
OTU_240	8	33	39	55	14	11	17	8	32	36	28	29	12	8	18	k__Bacteria;p__Bacteroidetes;c__Bacteroidia;o__Bacteroidales;f__S24-7;g__;s__
OTU_241	0	0	0	0	0	9	44	12	13	15	0	0	0	17	15	k__Bacteria;p__Bacteroidetes;c__Bacteroidia;o__Bacteroidales;f__;g__;s__
OTU_242	31	13	17	20	13	18	40	35	36	25	17	17	25	16	24	k__Bacteria;p__Firmicutes;c__Clostridia;o__Clostridiales;f__Ruminococcaceae
OTU_243	26	26	16	23	22	18	12	22	28	15	5	23	11	6	19	k__Bacteria;p__Firmicutes;c__Clostridia;o__Clostridiales
OTU_244	26	18	14	20	16	5	5	17	16	9	9	7	18	6	4	k__Bacteria;p__Firmicutes;c__Clostridia;o__Clostridiales;f__Lachnospiraceae
OTU_245	10	8	6	5	16	4	9	11	12	10	7	9	24	5	12	k__Bacteria;p__Actinobacteria;c__Coriobacteriia;o__Coriobacteriales;f__Coriobacteriaceae;g__;s__
OTU_246	11	22	20	16	8	8	5	8	16	31	3	8	15	1	13	k__Bacteria;p__Bacteroidetes;c__Bacteroidia;o__Bacteroidales;f__Rikenellaceae;g__;s__
OTU_247	21	29	14	20	19	18	27	30	34	31	22	16	15	15	31	k__Bacteria;p__Firmicutes;c__Clostridia;o__Clostridiales;f__Ruminococcaceae;g__;s__
OTU_248	32	9	12	24	11	11	9	48	11	12	6	14	2	2	25	k__Bacteria;p__Firmicutes;c__Clostridia;o__Clostridiales;f__;g__;s__
OTU_249	18	32	31	27	35	8	24	8	19	29	11	29	19	9	15	k__Bacteria;p__Bacteroidetes;c__Bacteroidia;o__Bacteroidales;f__Bacteroidaceae;g__5-7N15;s__
OTU_250	16	15	11	13	4	5	15	22	21	10	6	9	7	1	40	k__Bacteria;p__Bacteroidetes;c__Bacteroidia;o__Bacteroidales;f__Rikenellaceae;g__;s__
OTU_251	17	11	14	13	56	9	8	31	10	12	10	26	82	9	21	k__Bacteria;p__Firmicutes;c__Clostridia;o__Clostridiales;f__Ruminococcaceae;g__;s__
OTU_252	10	20	47	13	5	15	24	12	21	42	4	13	5	6	7	k__Bacteria;p__Firmicutes;c__Clostridia;o__Clostridiales;f__Ruminococcaceae;g__Ruminococcus;s__
OTU_253	12	4	9	12	6	10	3	19	5	11	2	12	9	6	12	k__Bacteria;p__Firmicutes;c__Clostridia;o__Clostridiales;f__Ruminococcaceae;g__;s__
OTU_254	79	44	65	103	20	46	75	60	35	43	52	63	52	33	50	k__Bacteria;p__Firmicutes;c__Clostridia;o__Clostridiales;f__;g__;s__
OTU_255	1	11	6	4	12	10	8	9	9	19	2	28	13	2	37	k__Bacteria;p__Bacteroidetes;c__Bacteroidia;o__Bacteroidales;f__;g__;s__
OTU_256	31	36	22	28	25	23	17	27	37	15	17	18	11	19	21	k__Bacteria;p__Firmicutes;c__Clostridia;o__Clostridiales;f__Lachnospiraceae
OTU_257	28	12	20	22	16	13	14	29	16	8	4	19	19	4	28	k__Bacteria;p__Firmicutes;c__Clostridia;o__Clostridiales;f__Christensenellaceae;g__;s__
OTU_258	0	1	47	0	4	24	35	0	1	40	6	3	0	0	4	k__Bacteria;p__Bacteroidetes;c__Bacteroidia;o__Bacteroidales;f__;g__;s__
OTU_259	15	10	18	25	27	5	7	21	22	27	11	18	17	7	23	k__Bacteria;p__Firmicutes;c__Clostridia;o__Clostridiales
OTU_260	107	74	127	66	76	33	101	149	93	170	40	67	49	63	100	k__Bacteria;p__Tenericutes;c__Mollicutes;o__RF39;f__;g__;s__
OTU_261	7	27	14	13	6	55	30	31	44	45	11	6	42	8	61	k__Bacteria;p__Spirochaetes;c__Spirochaetes;o__Spirochaetales;f__Spirochaetaceae;g__Treponema;s__
OTU_262	13	8	8	8	9	7	8	20	7	12	14	5	6	8	10	k__Bacteria;p__Firmicutes;c__Clostridia;o__Clostridiales;f__Ruminococcaceae;g__;s__
OTU_263	28	16	23	14	19	4	14	33	23	19	12	16	12	6	20	k__Bacteria;p__Firmicutes;c__Clostridia;o__Clostridiales;f__Ruminococcaceae;g__;s__
OTU_264	3	3	2	7	5	36	25	30	65	6	1	4	4	1	3	k__Bacteria;p__Bacteroidetes;c__Bacteroidia;o__Bacteroidales;f__Prevotellaceae;g__Prevotella;s__
OTU_265	26	11	22	3	16	12	28	47	22	27	1	34	0	0	7	k__Bacteria;p__Bacteroidetes;c__Bacteroidia;o__Bacteroidales;f__Prevotellaceae;g__Prevotella;s__
OTU_266	46	47	65	74	24	29	151	74	61	191	22	44	56	33	57	k__Bacteria;p__Bacteroidetes;c__Bacteroidia;o__Bacteroidales;f__;g__;s__
OTU_267	28	14	25	32	12	8	21	31	11	9	7	13	8	6	16	k__Bacteria;p__Firmicutes;c__Clostridia;o__Clostridiales;f__Ruminococcaceae
OTU_268	16	23	9	18	10	12	11	26	24	10	5	14	9	7	18	k__Bacteria;p__Firmicutes;c__Clostridia;o__Clostridiales;f__Ruminococcaceae;g__;s__
OTU_269	6	20	2	2	0	1	6	4	25	3	5	2	32	0	48	k__Bacteria;p__Firmicutes;c__Clostridia;o__Clostridiales;f__Ruminococcaceae;g__Ruminococcus
OTU_270	0	2	60	0	1	0	1	0	3	44	1	1	2	0	8	k__Bacteria;p__Firmicutes;c__Clostridia;o__Clostridiales;f__Lachnospiraceae;g__;s__
OTU_271	4	8	11	10	11	2	9	8	9	10	4	14	6	3	6	k__Bacteria;p__Firmicutes;c__Clostridia;o__Clostridiales;f__Christensenellaceae;g__;s__
OTU_272	6	6	5	3	2	9	13	11	9	9	3	5	6	10	20	k__Bacteria;p__Firmicutes;c__Clostridia;o__Clostridiales;f__Ruminococcaceae
OTU_273	28	0	0	0	0	0	22	22	0	0	0	1	0	0	9	k__Bacteria;p__Firmicutes;c__Clostridia;o__Clostridiales
OTU_274	2	3	2	1	0	7	50	5	8	11	0	1	1	14	4	k__Bacteria;p__Firmicutes;c__Clostridia;o__Clostridiales;f__Ruminococcaceae;g__Ruminococcus;s__
OTU_275	36	1	0	0	0	1	1	52	2	0	0	0	0	0	0	k__Bacteria;p__Bacteroidetes;c__Bacteroidia;o__Bacteroidales;f__[Paraprevotellaceae];g__;s__
OTU_276	6	14	10	6	8	12	9	21	14	7	1	4	8	4	14	k__Bacteria;p__Firmicutes;c__Clostridia;o__Clostridiales;f__Ruminococcaceae;g__;s__
OTU_277	8	16	14	11	19	16	17	14	16	10	11	11	26	12	12	k__Bacteria;p__Tenericutes;c__RF3;o__ML615J-28;f__;g__;s__
OTU_278	14	29	12	25	23	1	6	18	10	13	24	13	39	38	5	k__Bacteria;p__Actinobacteria;c__Coriobacteriia;o__Coriobacteriales;f__Coriobacteriaceae;g__Adlercreutzia;s__
OTU_279	36	5	2	2	1	2	2	40	5	0	0	1	0	0	3	k__Bacteria;p__Firmicutes;c__Clostridia;o__Clostridiales
OTU_280	10	11	4	6	2	7	5	8	13	7	3	12	5	5	7	k__Bacteria;p__Firmicutes;c__Clostridia;o__Clostridiales;f__Christensenellaceae;g__;s__
OTU_281	15	27	10	10	15	18	11	23	25	11	4	14	17	1	27	k__Bacteria;p__Firmicutes;c__Clostridia;o__Clostridiales;f__Ruminococcaceae;g__;s__
OTU_282	10	23	10	12	7	32	7	12	27	7	6	5	8	5	16	k__Bacteria;p__Firmicutes;c__Clostridia;o__Clostridiales
OTU_283	5	5	20	2	6	5	10	4	7	28	3	6	8	2	9	k__Bacteria;p__Firmicutes;c__Clostridia;o__Clostridiales;f__Ruminococcaceae;g__;s__
OTU_284	21	26	23	30	24	13	17	28	27	14	13	27	19	10	24	k__Bacteria;p__Firmicutes;c__Clostridia;o__Clostridiales;f__Ruminococcaceae;g__Oscillospira;s__
OTU_285	16	4	4	10	2	2	5	22	7	0	7	2	1	3	1	k__Bacteria;p__Proteobacteria;c__Alphaproteobacteria;o__Rhodospirillales;f__Acetobacteraceae;g__Acetobacter;s__
OTU_286	19	9	19	12	29	10	5	10	8	3	5	4	45	8	9	k__Bacteria;p__Firmicutes;c__Bacilli;o__Bacillales;f__Planococcaceae;g__Rummeliibacillus;s__
OTU_287	17	11	10	15	14	12	9	13	6	5	11	17	20	9	12	k__Bacteria;p__Actinobacteria;c__Coriobacteriia;o__Coriobacteriales;f__Coriobacteriaceae;g__Adlercreutzia;s__
OTU_288	12	11	10	6	4	13	16	13	10	10	11	19	11	3	14	k__Bacteria;p__Firmicutes;c__Clostridia;o__Clostridiales;f__Lachnospiraceae
OTU_289	6	11	7	9	3	13	1	4	17	0	9	8	7	8	2	k__Bacteria;p__Firmicutes;c__Clostridia;o__Clostridiales;f__Ruminococcaceae;g__;s__
OTU_290	7	7	9	9	5	9	4	5	10	12	1	6	1	3	14	k__Bacteria;p__Firmicutes;c__Clostridia;o__Clostridiales;f__Ruminococcaceae
OTU_291	2	17	7	5	10	17	3	6	11	4	3	5	7	11	8	k__Bacteria;p__Tenericutes;c__RF3;o__ML615J-28;f__;g__;s__
OTU_292	99	114	78	82	80	58	81	99	84	87	41	90	82	35	87	k__Bacteria;p__Firmicutes;c__Clostridia;o__Clostridiales;f__;g__;s__
OTU_293	32	59	30	50	57	78	80	61	48	55	33	66	109	67	34	k__Bacteria;p__Firmicutes;c__Clostridia;o__Clostridiales;f__Ruminococcaceae;g__Ruminococcus;s__bromii
OTU_294	26	15	17	13	8	9	14	19	9	10	10	7	7	13	23	k__Bacteria;p__Firmicutes;c__Clostridia;o__Clostridiales;f__Ruminococcaceae;g__;s__
OTU_295	17	19	19	16	12	12	28	14	14	23	14	19	15	14	19	k__Bacteria;p__Firmicutes;c__Clostridia;o__Clostridiales;f__Ruminococcaceae
OTU_296	12	8	4	10	8	9	5	12	9	11	6	5	10	3	9	k__Bacteria;p__Firmicutes;c__Clostridia;o__Clostridiales;f__Ruminococcaceae;g__;s__
OTU_297	35	6	1	12	1	0	9	43	11	4	5	0	0	0	0	k__Bacteria;p__Bacteroidetes;c__Bacteroidia;o__Bacteroidales;f__S24-7;g__;s__
OTU_298	23	22	28	54	18	8	13	30	26	31	4	27	4	8	22	k__Bacteria;p__Tenericutes;c__Mollicutes;o__RF39;f__;g__;s__
OTU_299	30	22	4	0	1	1	19	31	21	2	0	11	0	0	2	k__Bacteria;p__Firmicutes;c__Clostridia;o__Clostridiales;f__Ruminococcaceae
OTU_300	28	12	3	17	5	9	2	17	1	5	4	6	2	4	1	k__Bacteria;p__TM7;c__TM7-3;o__CW040;f__F16;g__;s__
OTU_301	33	3	2	18	2	1	2	30	4	0	2	1	3	1	2	k__Bacteria;p__Firmicutes;c__Clostridia;o__Clostridiales;f__;g__;s__
OTU_302	24	4	8	13	6	10	14	36	9	11	3	8	1	3	25	k__Bacteria;p__Firmicutes;c__Clostridia;o__Clostridiales;f__Ruminococcaceae;g__;s__
OTU_303	53	35	42	55	31	32	31	45	40	32	18	62	20	24	44	k__Bacteria;p__Firmicutes;c__Clostridia;o__Clostridiales
OTU_304	27	14	16	26	18	11	7	17	2	6	14	50	14	7	33	k__Bacteria;p__Firmicutes;c__Clostridia;o__Clostridiales;f__Lachnospiraceae;g__Coprococcus;s__
OTU_305	12	5	24	16	6	9	4	15	5	19	7	6	49	0	20	k__Bacteria;p__Firmicutes;c__Clostridia;o__Clostridiales
OTU_306	2	10	12	13	4	7	6	9	8	19	2	6	29	4	6	k__Bacteria;p__Bacteroidetes;c__Bacteroidia;o__Bacteroidales;f__RF16;g__;s__
OTU_307	8	7	11	9	7	2	4	7	9	8	7	9	11	8	7	k__Bacteria;p__Firmicutes;c__Erysipelotrichi;o__Erysipelotrichales;f__Erysipelotrichaceae;g__;s__
OTU_308	11	7	5	13	0	3	10	20	5	6	5	7	3	2	13	k__Bacteria;p__Firmicutes;c__Clostridia;o__Clostridiales;f__;g__;s__
OTU_309	11	17	28	19	9	16	9	18	12	30	15	28	10	4	18	k__Bacteria;p__Firmicutes;c__Clostridia;o__Clostridiales;f__Ruminococcaceae;g__;s__
OTU_310	7	3	2	13	16	9	3	4	5	2	2	4	22	8	2	k__Bacteria;p__Firmicutes;c__Clostridia;o__Clostridiales;f__Eubacteriaceae;g__Pseudoramibacter_Eubacterium;s__
OTU_311	11	5	6	9	10	5	9	11	8	9	3	9	5	5	7	k__Bacteria;p__Firmicutes;c__Clostridia;o__Clostridiales;f__Christensenellaceae;g__;s__
OTU_312	21	7	10	14	3	5	15	21	3	13	3	8	7	11	7	k__Bacteria;p__Firmicutes;c__Clostridia;o__Clostridiales;f__Ruminococcaceae
OTU_313	58	33	25	52	34	16	22	66	36	21	17	24	28	13	25	k__Bacteria;p__Firmicutes;c__Clostridia;o__Clostridiales
OTU_314	121	83	71	100	76	41	74	128	59	60	47	128	93	76	88	k__Bacteria;p__Firmicutes;c__Clostridia;o__Clostridiales
OTU_315	1	7	32	13	28	5	1	0	3	35	4	6	1	0	1	k__Bacteria;p__Firmicutes;c__Clostridia;o__Clostridiales;f__Clostridiaceae;g__Clostridium;s__
OTU_316	17	9	12	12	10	7	12	16	12	5	5	12	8	7	12	k__Bacteria;p__Firmicutes;c__Clostridia;o__Clostridiales;f__Christensenellaceae;g__;s__
OTU_317	15	16	7	5	15	12	4	10	18	15	6	16	8	3	27	k__Bacteria;p__Firmicutes;c__Clostridia;o__Clostridiales;f__[Mogibacteriaceae];g__;s__
OTU_318	3	3	17	4	0	6	16	6	8	4	2	6	10	9	5	k__Bacteria;p__Firmicutes;c__Clostridia;o__Clostridiales;f__Ruminococcaceae;g__Ruminococcus;s__
OTU_319	4	18	15	13	5	22	12	13	13	14	13	14	16	5	14	k__Bacteria;p__Firmicutes;c__Clostridia;o__Clostridiales;f__Lachnospiraceae;g__;s__
OTU_320	16	35	32	33	30	25	50	46	38	50	10	27	19	10	41	k__Bacteria;p__Bacteroidetes;c__Bacteroidia;o__Bacteroidales;f__Bacteroidaceae
OTU_321	9	25	26	22	13	22	71	57	19	30	7	40	23	16	36	k__Bacteria;p__Bacteroidetes;c__Bacteroidia;o__Bacteroidales;f__Prevotellaceae;g__Prevotella;s__
OTU_322	30	3	0	0	0	0	20	15	3	0	1	0	1	0	1	k__Bacteria;p__Firmicutes;c__Clostridia;o__Clostridiales
OTU_323	0	0	22	9	7	1	0	0	0	14	0	0	124	0	0	k__Bacteria;p__Synergistetes;c__Synergistia;o__Synergistales;f__Dethiosulfovibrionaceae;g__TG5;s__
OTU_324	12	10	17	16	9	6	13	8	7	19	7	10	16	20	20	k__Bacteria;p__Firmicutes;c__Clostridia;o__Clostridiales;f__Lachnospiraceae;g__Coprococcus;s__
OTU_325	19	25	41	38	20	15	20	28	18	41	41	33	24	20	28	k__Bacteria;p__Firmicutes;c__Clostridia;o__Clostridiales;f__Lachnospiraceae
OTU_326	3	11	11	9	6	19	10	5	10	13	2	7	13	8	7	k__Bacteria;p__Firmicutes;c__Clostridia;o__Clostridiales;f__Ruminococcaceae;g__Ruminococcus
OTU_327	1	0	16	6	3	2	6	3	4	82	1	0	7	1	2	k__Bacteria;p__Bacteroidetes;c__Bacteroidia;o__Bacteroidales;f__S24-7;g__;s__
OTU_328	7	13	10	2	6	7	6	18	8	9	6	9	7	1	12	k__Bacteria;p__Firmicutes;c__Clostridia;o__Clostridiales;f__Christensenellaceae;g__;s__
OTU_329	13	20	8	6	9	12	22	27	19	16	3	18	6	4	31	k__Bacteria;p__Firmicutes;c__Clostridia;o__Clostridiales;f__;g__;s__
OTU_330	41	55	37	56	68	28	40	68	40	54	19	34	67	24	46	k__Bacteria;p__Firmicutes;c__Clostridia;o__Clostridiales;f__Ruminococcaceae;g__;s__
OTU_331	6	9	4	7	8	4	5	15	7	2	4	2	5	4	7	k__Bacteria;p__Firmicutes;c__Clostridia;o__Clostridiales;f__Ruminococcaceae
OTU_332	36	9	25	37	15	6	28	43	9	27	9	15	10	14	17	k__Bacteria;p__Firmicutes;c__Clostridia;o__Clostridiales;f__;g__;s__
OTU_333	3	7	9	10	5	3	6	8	1	3	7	6	12	7	3	k__Bacteria;p__Actinobacteria;c__Coriobacteriia;o__Coriobacteriales;f__Coriobacteriaceae
OTU_334	10	7	5	9	3	15	10	20	11	5	4	4	4	5	11	k__Bacteria;p__Firmicutes;c__Clostridia;o__Clostridiales;f__Ruminococcaceae;g__Ruminococcus;s__
OTU_335	12	1	15	8	2	0	5	9	2	11	5	10	2	3	8	k__Bacteria;p__Firmicutes;c__Clostridia;o__Clostridiales;f__Ruminococcaceae;g__;s__
OTU_336	7	22	0	0	0	2	13	9	26	0	0	0	0	0	0	k__Bacteria;p__Firmicutes;c__Clostridia;o__Clostridiales;f__Clostridiaceae;g__Clostridium;s__
OTU_337	5	11	12	17	6	5	20	2	6	9	29	52	36	0	6	k__Bacteria;p__Firmicutes;c__Clostridia;o__Clostridiales;f__Ruminococcaceae;g__Ruminococcus;s__
OTU_338	7	6	2	55	30	0	0	4	2	2	6	4	13	1	6	k__Bacteria;p__Cyanobacteria;c__4C0d-2;o__YS2;f__;g__;s__
OTU_339	10	35	15	11	18	1	9	12	27	8	3	24	8	10	9	k__Bacteria;p__Tenericutes;c__Mollicutes;o__RF39;f__;g__;s__
OTU_340	11	17	23	15	14	12	26	20	14	23	16	32	13	11	22	k__Bacteria;p__Firmicutes;c__Clostridia;o__Clostridiales
OTU_341	54	76	59	46	29	71	35	82	85	45	16	44	29	27	78	k__Bacteria;p__Firmicutes;c__Clostridia;o__Clostridiales;f__;g__;s__
OTU_342	19	6	4	10	15	42	5	20	2	1	8	16	14	4	6	k__Bacteria;p__Firmicutes;c__Clostridia;o__Clostridiales;f__;g__;s__
OTU_343	2	0	12	10	1	4	6	10	7	19	5	5	6	0	8	k__Bacteria;p__Firmicutes;c__Clostridia;o__Clostridiales;f__Ruminococcaceae;g__;s__
OTU_344	0	0	0	1	0	54	2	1	0	2	0	2	15	0	2	k__Bacteria;p__Fibrobacteres;c__Fibrobacteria;o__Fibrobacterales;f__Fibrobacteraceae;g__Fibrobacter;s__succinogenes
OTU_345	35	23	40	26	34	9	14	28	21	23	27	16	35	17	13	k__Bacteria;p__Firmicutes;c__Clostridia;o__Clostridiales;f__[Mogibacteriaceae];g__;s__
OTU_346	11	16	13	16	5	6	3	10	10	10	8	11	8	2	4	k__Bacteria;p__Firmicutes;c__Clostridia;o__Clostridiales;f__Ruminococcaceae;g__;s__
OTU_347	11	18	18	15	16	12	8	15	12	9	8	39	13	8	40	k__Bacteria;p__Firmicutes;c__Clostridia;o__Clostridiales;f__;g__;s__
OTU_348	33	39	39	36	33	9	11	22	32	35	8	17	12	12	16	k__Bacteria;p__Tenericutes;c__Mollicutes;o__RF39;f__;g__;s__
OTU_349	3	11	13	0	0	1	2	3	14	9	4	2	0	0	7	k__Bacteria;p__Firmicutes;c__Clostridia;o__Clostridiales;f__Ruminococcaceae
OTU_350	4	0	7	55	15	20	9	1	4	7	15	14	4	4	8	k__Bacteria;p__Firmicutes;c__Clostridia;o__Clostridiales;f__Lachnospiraceae;g__Butyrivibrio;s__
OTU_351	5	4	3	1	3	5	6	3	4	5	2	7	10	8	9	k__Bacteria;p__Firmicutes;c__Clostridia;o__Clostridiales;f__Lachnospiraceae;g__;s__
OTU_352	21	20	20	26	14	6	6	27	12	12	9	33	20	14	24	k__Bacteria;p__Bacteroidetes;c__Bacteroidia;o__Bacteroidales;f__Rikenellaceae;g__;s__
OTU_353	24	12	7	108	7	0	9	8	17	2	6	4	6	5	2	k__Bacteria;p__Verrucomicrobia;c__Verrucomicrobiae;o__Verrucomicrobiales;f__Verrucomicrobiaceae;g__Akkermansia;s__
OTU_354	2	9	3	6	4	10	16	5	9	4	10	2	0	0	7	k__Bacteria;p__Bacteroidetes;c__Bacteroidia;o__Bacteroidales;f__;g__;s__
OTU_355	8	19	21	12	11	8	8	7	12	25	4	10	13	5	17	k__Bacteria;p__Bacteroidetes;c__Bacteroidia;o__Bacteroidales;f__;g__;s__
OTU_356	13	7	8	15	8	7	4	17	3	9	9	8	15	11	14	k__Bacteria;p__Firmicutes;c__Clostridia;o__Clostridiales;f__Eubacteriaceae;g__Anaerofustis;s__
OTU_357	0	0	57	2	1	1	0	0	0	42	1	4	1	0	1	k__Bacteria;p__Firmicutes;c__Clostridia;o__Clostridiales;f__Ruminococcaceae;g__Ruminococcus;s__
OTU_358	4	2	19	3	0	5	4	2	4	17	0	0	1	0	3	k__Bacteria;p__Synergistetes;c__Synergistia;o__Synergistales;f__Dethiosulfovibrionaceae;g__TG5;s__
OTU_359	2	4	2	1	2	2	47	14	4	18	0	2	1	3	9	k__Bacteria;p__Firmicutes;c__Erysipelotrichi;o__Erysipelotrichales;f__Erysipelotrichaceae
OTU_360	24	34	29	27	32	27	22	44	34	35	23	37	48	20	43	k__Bacteria;p__Firmicutes;c__Clostridia;o__Clostridiales
OTU_361	20	13	14	10	3	17	4	22	10	4	7	4	11	4	13	k__Bacteria;p__Firmicutes;c__Clostridia;o__Clostridiales
OTU_362	1	12	5	14	1	8	7	8	6	1	1	1	3	0	7	k__Bacteria;p__Firmicutes;c__Clostridia;o__Clostridiales;f__Ruminococcaceae;g__;s__
OTU_363	22	3	2	24	2	1	1	14	2	2	2	6	4	2	6	k__Bacteria;p__Firmicutes;c__Clostridia;o__Clostridiales;f__;g__;s__
OTU_364	9	12	14	10	8	3	5	7	7	13	21	13	5	15	5	k__Bacteria;p__Firmicutes;c__Clostridia;o__Clostridiales;f__Lachnospiraceae
OTU_365	5	4	9	5	4	5	2	7	2	14	19	6	17	0	5	k__Bacteria;p__Firmicutes;c__Clostridia;o__Clostridiales;f__Lachnospiraceae;g__Epulopiscium;s__
OTU_366	16	22	24	32	9	6	19	13	12	13	12	24	9	11	27	k__Bacteria;p__Firmicutes;c__Clostridia;o__Clostridiales
OTU_367	38	47	42	72	37	29	46	43	34	66	24	61	106	67	49	k__Bacteria;p__Bacteroidetes;c__Bacteroidia;o__Bacteroidales;f__;g__;s__
OTU_368	70	70	125	76	61	77	92	101	70	183	87	81	122	96	90	k__Bacteria;p__Firmicutes;c__Clostridia;o__Clostridiales;f__;g__;s__
OTU_369	19	19	51	36	11	13	24	17	11	20	8	44	15	6	18	k__Bacteria;p__Bacteroidetes;c__Bacteroidia;o__Bacteroidales;f__Bacteroidaceae;g__;s__
OTU_370	26	4	7	5	2	0	1	12	1	2	2	5	4	3	9	k__Bacteria;p__Tenericutes;c__Mollicutes;o__RF39;f__;g__;s__
OTU_371	6	7	5	6	16	9	6	13	12	11	14	36	5	20	38	k__Bacteria;p__Firmicutes;c__Clostridia;o__Clostridiales;f__Ruminococcaceae;g__Ruminococcus;s__
OTU_372	2	2	5	5	12	10	5	0	2	5	8	13	9	6	2	k__Bacteria;p__Firmicutes;c__Clostridia;o__Clostridiales;f__[Mogibacteriaceae];g__;s__
OTU_373	12	19	19	22	10	3	6	16	13	9	10	17	15	6	16	k__Bacteria;p__Bacteroidetes;c__Bacteroidia;o__Bacteroidales;f__Rikenellaceae;g__;s__
OTU_374	6	8	10	20	8	14	4	8	13	19	5	6	10	3	5	k__Bacteria;p__Bacteroidetes;c__Bacteroidia;o__Bacteroidales;f__S24-7;g__;s__
OTU_375	5	6	23	7	11	3	18	15	11	46	6	9	6	10	5	k__Bacteria;p__Tenericutes;c__Mollicutes;o__RF39;f__;g__;s__
OTU_376	2	5	35	7	5	14	9	7	2	31	1	0	0	0	4	k__Bacteria;p__Bacteroidetes;c__Bacteroidia;o__Bacteroidales;f__Prevotellaceae;g__Prevotella;s__
OTU_377	25	6	11	12	8	11	6	15	7	4	6	14	15	3	23	k__Bacteria;p__Firmicutes;c__Clostridia;o__Clostridiales;f__Ruminococcaceae;g__Ruminococcus;s__
OTU_378	52	11	3	7	4	1	21	3	7	2	0	4	2	4	7	k__Bacteria;p__Verrucomicrobia;c__Verrucomicrobiae;o__Verrucomicrobiales;f__Verrucomicrobiaceae;g__Akkermansia;s__
OTU_379	10	39	17	19	2	6	21	14	51	15	7	16	4	5	17	k__Bacteria;p__Firmicutes;c__Clostridia;o__Clostridiales;f__Ruminococcaceae
OTU_380	4	3	8	1	3	0	1	0	0	2	7	3	7	64	0	k__Bacteria;p__Bacteroidetes;c__Bacteroidia;o__Bacteroidales;f__S24-7;g__;s__
OTU_381	40	9	19	25	5	12	15	49	16	18	8	9	8	8	16	k__Bacteria;p__Firmicutes;c__Clostridia;o__Clostridiales;f__;g__;s__
OTU_382	10	9	18	10	11	12	25	13	25	19	6	13	8	15	14	k__Bacteria;p__Bacteroidetes;c__Bacteroidia;o__Bacteroidales;f__;g__;s__
OTU_383	3	1	7	12	2	0	0	0	0	0	9	12	3	8	0	k__Bacteria;p__Tenericutes;c__Mollicutes;o__RF39;f__;g__;s__
OTU_384	25	64	9	26	11	13	46	66	91	11	21	14	0	0	2	k__Bacteria;p__Bacteroidetes;c__Bacteroidia;o__Bacteroidales;f__Prevotellaceae;g__Prevotella;s__
OTU_385	13	0	1	4	1	11	7	28	9	9	1	0	21	3	8	k__Bacteria;p__TM7;c__TM7-3;o__CW040;f__F16;g__;s__
OTU_386	12	15	13	25	16	1	5	13	6	12	5	36	14	10	5	k__Bacteria;p__Tenericutes;c__Mollicutes;o__RF39;f__;g__;s__
OTU_387	3	0	0	0	0	9	29	14	13	8	1	0	0	16	12	k__Bacteria;p__Bacteroidetes;c__Bacteroidia;o__Bacteroidales;f__[Paraprevotellaceae];g__CF231;s__
OTU_388	12	25	18	18	27	11	7	10	10	10	12	28	33	9	11	k__Bacteria;p__Firmicutes;c__Clostridia;o__Clostridiales;f__Ruminococcaceae;g__;s__
OTU_389	6	16	9	14	10	6	4	10	7	5	5	5	10	0	15	k__Bacteria;p__Firmicutes;c__Clostridia;o__Clostridiales;f__Ruminococcaceae;g__;s__
OTU_390	10	9	9	9	8	7	3	8	6	3	6	11	5	6	7	k__Bacteria;p__Firmicutes;c__Clostridia;o__Clostridiales;f__Lachnospiraceae
OTU_391	13	8	7	21	6	1	0	8	1	3	2	3	5	4	0	k__Bacteria;p__Firmicutes;c__Erysipelotrichi;o__Erysipelotrichales;f__Erysipelotrichaceae;g__p-75-a5;s__
OTU_392	4	4	7	5	10	5	4	12	6	2	4	6	3	9	6	k__Bacteria;p__Firmicutes;c__Clostridia;o__Clostridiales;f__Christensenellaceae;g__;s__
OTU_393	19	25	20	17	13	5	6	15	23	21	9	9	9	5	10	k__Bacteria;p__Firmicutes;c__Clostridia;o__Clostridiales;f__Ruminococcaceae;g__;s__
OTU_394	1513	887	900	1048	745	904	1454	1961	940	986	602	1342	905	757	1235	k__Bacteria;p__Firmicutes;c__Clostridia;o__Clostridiales;f__Ruminococcaceae
OTU_395	10	16	18	21	10	4	5	14	19	14	15	14	8	19	9	k__Bacteria;p__TM7;c__TM7-3;o__CW040;f__F16;g__;s__
OTU_396	0	0	0	0	0	14	17	6	6	8	0	2	0	0	37	k__Bacteria;p__Bacteroidetes;c__Bacteroidia;o__Bacteroidales;f__Prevotellaceae;g__Prevotella;s__
OTU_397	0	24	23	11	4	32	5	2	27	20	32	4	10	0	19	k__Bacteria;p__Firmicutes;c__Clostridia;o__Clostridiales;f__Ruminococcaceae
OTU_398	23	43	16	33	28	28	28	41	35	29	10	20	51	12	30	k__Bacteria;p__Firmicutes;c__Clostridia;o__Clostridiales;f__Ruminococcaceae;g__;s__
OTU_399	4	3	7	3	8	1	3	5	3	8	7	6	12	4	2	k__Bacteria;p__Actinobacteria;c__Coriobacteriia;o__Coriobacteriales;f__Coriobacteriaceae
OTU_400	15	4	14	21	6	2	4	8	6	12	7	10	9	19	6	k__Bacteria;p__Actinobacteria;c__Coriobacteriia;o__Coriobacteriales;f__Coriobacteriaceae;g__;s__
OTU_401	11	5	6	8	7	13	10	11	12	9	5	10	10	7	5	k__Bacteria;p__Firmicutes;c__Clostridia;o__Clostridiales
OTU_402	4	16	11	7	14	2	13	4	22	0	4	6	3	1	6	k__Bacteria;p__Firmicutes;c__Clostridia;o__Clostridiales;f__Ruminococcaceae;g__Ruminococcus;s__
OTU_403	0	0	1	6	0	8	0	0	0	0	1	4	33	3	0	k__Bacteria;p__Firmicutes;c__Clostridia;o__Clostridiales;f__;g__;s__
OTU_404	20	14	41	7	15	8	4	7	16	42	97	72	3	3	36	k__Bacteria;p__Firmicutes;c__Clostridia;o__Clostridiales
OTU_405	2	4	7	49	16	9	1	1	2	5	17	5	3	0	2	k__Bacteria;p__Firmicutes;c__Clostridia;o__Clostridiales
OTU_406	9	5	10	8	6	0	6	2	0	5	6	3	6	2	4	k__Bacteria;p__Firmicutes;c__Clostridia;o__Clostridiales;f__Lachnospiraceae;g__;s__
OTU_407	4	7	14	8	22	2	6	10	8	4	3	12	18	2	14	k__Bacteria;p__Bacteroidetes;c__Bacteroidia;o__Bacteroidales;f__Bacteroidaceae;g__5-7N15;s__
OTU_408	5	11	7	6	3	18	5	5	18	5	4	13	1	3	5	k__Bacteria;p__Firmicutes;c__Clostridia;o__Clostridiales;f__Ruminococcaceae;g__;s__
OTU_409	0	2	26	1	3	0	27	5	0	3	3	7	5	2	1	k__Bacteria;p__Proteobacteria;c__Gammaproteobacteria;o__Aeromonadales;f__Succinivibrionaceae
OTU_410	0	3	1	1	0	17	2	2	7	6	0	2	75	0	3	k__Bacteria;p__Spirochaetes;c__Spirochaetes;o__Spirochaetales;f__Spirochaetaceae;g__Treponema;s__
OTU_411	7	13	11	8	5	7	11	2	7	13	4	12	4	4	9	k__Bacteria;p__Firmicutes;c__Clostridia;o__Clostridiales;f__Ruminococcaceae;g__;s__
OTU_412	23	24	19	30	10	9	32	35	28	23	14	20	14	13	21	k__Bacteria;p__Firmicutes;c__Clostridia;o__Clostridiales
OTU_413	1	21	38	9	0	7	0	0	23	38	8	17	0	0	0	k__Bacteria;p__Firmicutes;c__Clostridia;o__Clostridiales;f__Lachnospiraceae;g__;s__
OTU_414	0	21	0	2	11	0	1	0	18	0	4	1	0	1	0	k__Bacteria;p__Firmicutes;c__Clostridia;o__Clostridiales;f__Ruminococcaceae;g__;s__
OTU_415	6	7	8	8	3	11	11	8	11	8	6	26	4	2	25	k__Bacteria;p__Firmicutes;c__Clostridia;o__Clostridiales;f__Clostridiaceae;g__Clostridium;s__
OTU_416	1	1	20	2	0	0	0	0	0	11	1	0	2	8	3	k__Bacteria;p__Chloroflexi;c__Anaerolineae;o__Anaerolineales;f__Anaerolinaceae;g__SHD-231;s__
OTU_417	29	35	55	24	12	25	9	46	27	41	30	14	9	13	29	k__Bacteria;p__Firmicutes;c__Clostridia;o__Clostridiales;f__Ruminococcaceae;g__;s__
OTU_418	8	7	4	11	10	1	1	3	2	2	9	7	14	21	1	k__Bacteria;p__Actinobacteria;c__Coriobacteriia;o__Coriobacteriales;f__Coriobacteriaceae
OTU_419	71	10	12	7	24	32	62	82	9	16	36	4	2	0	22	k__Bacteria;p__Firmicutes;c__Clostridia;o__Clostridiales;f__Ruminococcaceae;g__Ruminococcus;s__
OTU_420	6	8	7	4	5	3	6	4	7	9	4	7	3	1	6	k__Bacteria;p__Firmicutes;c__Clostridia;o__Clostridiales;f__Ruminococcaceae;g__;s__
OTU_421	7	1	6	31	3	3	1	10	1	0	1	4	1	1	7	k__Bacteria;p__Cyanobacteria;c__4C0d-2;o__YS2;f__;g__;s__
OTU_422	3	19	4	6	46	1	1	0	15	1	2	6	42	1	1	k__Bacteria;p__Bacteroidetes;c__Bacteroidia;o__Bacteroidales;f__S24-7;g__;s__
OTU_423	3	10	1	8	1	4	3	3	8	2	2	2	1	2	2	k__Bacteria;p__Firmicutes;c__Clostridia;o__Clostridiales;f__Ruminococcaceae
OTU_424	8	3	22	2	3	2	1	4	1	10	8	1	2	2	6	k__Bacteria;p__Firmicutes;c__Clostridia;o__Clostridiales;f__Clostridiaceae;g__Clostridium;s__
OTU_425	26	28	34	30	13	16	40	46	34	20	21	17	16	16	31	k__Bacteria;p__Firmicutes;c__Clostridia;o__Clostridiales;f__Ruminococcaceae
OTU_426	3	14	8	2	12	4	1	3	8	5	1	1	4	4	5	k__Bacteria;p__Tenericutes;c__Mollicutes;o__RF39;f__;g__;s__
OTU_427	9	3	6	7	5	4	11	6	4	6	1	2	4	11	6	k__Bacteria;p__Firmicutes;c__Erysipelotrichi;o__Erysipelotrichales;f__Erysipelotrichaceae;g__;s__
OTU_428	0	20	20	39	4	1	7	0	24	10	11	1	6	0	6	k__Bacteria;p__Firmicutes;c__Clostridia;o__Clostridiales;f__Lachnospiraceae;g__Coprococcus;s__
OTU_429	2	6	2	2	1	3	4	6	4	2	1	2	3	10	7	k__Bacteria;p__Firmicutes;c__Clostridia;o__Clostridiales;f__Ruminococcaceae
OTU_430	5	5	22	0	3	5	22	4	7	24	3	2	6	1	10	k__Bacteria
OTU_431	12	12	19	22	14	8	12	18	20	21	7	27	15	5	26	k__Bacteria;p__Bacteroidetes;c__Bacteroidia;o__Bacteroidales;f__Bacteroidaceae;g__5-7N15;s__
OTU_432	5	20	16	1	9	2	2	6	9	15	5	3	0	0	0	k__Bacteria;p__Firmicutes;c__Clostridia;o__Clostridiales;f__Ruminococcaceae;g__;s__
OTU_433	5	2	2	1	0	4	7	7	2	1	0	5	1	12	6	k__Bacteria;p__Firmicutes;c__Clostridia;o__Clostridiales;f__Ruminococcaceae;g__Ruminococcus;s__
OTU_434	17	10	13	17	5	0	7	10	2	8	6	8	5	3	4	k__Bacteria;p__Firmicutes;c__Erysipelotrichi;o__Erysipelotrichales;f__Erysipelotrichaceae;g__p-75-a5;s__
OTU_435	4	2	4	4	2	3	1	6	7	9	3	3	11	0	4	k__Bacteria;p__Bacteroidetes;c__Bacteroidia;o__Bacteroidales;f__[Paraprevotellaceae];g__CF231;s__
OTU_436	16	13	10	15	6	12	12	10	14	7	3	4	5	3	12	k__Bacteria;p__Firmicutes;c__Clostridia;o__Clostridiales;f__Ruminococcaceae
OTU_437	7	8	12	13	12	0	2	10	4	6	0	16	1	5	3	k__Bacteria;p__Tenericutes;c__Mollicutes;o__RF39;f__;g__;s__
OTU_438	2	4	5	2	3	4	0	0	6	6	1	3	5	1	5	k__Bacteria;p__Firmicutes;c__Clostridia;o__Clostridiales;f__Christensenellaceae;g__;s__
OTU_439	7	8	9	3	5	0	12	1	4	9	9	14	9	3	2	k__Bacteria;p__Firmicutes;c__Clostridia;o__Clostridiales;f__Lachnospiraceae;g__;s__
OTU_440	5	5	18	5	3	7	4	2	4	6	7	7	7	3	3	k__Bacteria;p__Firmicutes;c__Clostridia;o__Clostridiales;f__Lachnospiraceae
OTU_441	3	12	7	9	1	7	2	4	10	3	4	3	5	4	6	k__Bacteria;p__Firmicutes;c__Clostridia;o__Clostridiales
OTU_442	12	9	7	12	13	1	3	18	7	1	3	8	5	11	12	k__Bacteria;p__Tenericutes;c__Mollicutes;o__RF39;f__;g__;s__
OTU_443	9	16	8	10	14	4	9	1	22	7	3	6	6	6	5	k__Bacteria;p__Firmicutes;c__Clostridia;o__Clostridiales;f__Ruminococcaceae
OTU_444	34	24	32	21	24	34	19	27	23	25	44	29	49	38	35	k__Bacteria;p__Firmicutes;c__Clostridia;o__Clostridiales;f__Lachnospiraceae;g__;s__
OTU_445	8	8	23	5	5	2	9	17	4	26	5	7	9	7	7	k__Bacteria;p__TM7;c__TM7-3;o__CW040;f__F16;g__;s__
OTU_446	10	6	11	6	4	4	4	6	5	6	29	18	7	15	10	k__Bacteria;p__Firmicutes;c__Clostridia;o__Clostridiales;f__[Mogibacteriaceae];g__;s__
OTU_447	3	1	12	5	6	1	0	1	1	6	13	6	14	3	0	k__Bacteria;p__Firmicutes;c__Erysipelotrichi;o__Erysipelotrichales;f__Erysipelotrichaceae;g__Bulleidia;s__
OTU_448	7	6	1	8	8	0	0	4	3	1	3	3	5	2	2	k__Bacteria;p__Firmicutes;c__Clostridia;o__Clostridiales;f__Christensenellaceae;g__;s__
OTU_449	7	4	5	5	3	0	1	7	7	1	1	2	2	0	3	k__Bacteria;p__Firmicutes;c__Clostridia;o__Clostridiales;f__Ruminococcaceae;g__;s__
OTU_450	6	8	6	12	3	8	4	2	8	8	0	8	6	2	5	k__Bacteria;p__Bacteroidetes;c__Bacteroidia;o__Bacteroidales;f__Porphyromonadaceae;g__Parabacteroides;s__
OTU_451	0	2	2	10	7	1	2	12	4	2	2	8	4	2	9	k__Bacteria;p__Actinobacteria;c__Coriobacteriia;o__Coriobacteriales;f__Coriobacteriaceae;g__;s__
OTU_452	7	6	2	6	3	6	2	4	4	4	8	4	3	2	9	k__Bacteria;p__Firmicutes;c__Clostridia;o__Clostridiales;f__Lachnospiraceae
OTU_453	1	13	0	0	0	8	4	0	11	0	0	0	0	0	5	k__Bacteria;p__Firmicutes;c__Clostridia;o__Clostridiales;f__Lachnospiraceae;g__;s__
OTU_454	4	30	3	3	3	2	4	6	21	6	2	2	3	2	0	k__Bacteria;p__Firmicutes;c__Clostridia;o__Clostridiales;f__Ruminococcaceae;g__;s__
OTU_455	26	18	9	23	28	2	1	7	6	3	10	7	6	8	9	k__Bacteria;p__Firmicutes;c__Clostridia;o__Clostridiales;f__Ruminococcaceae;g__;s__
OTU_456	0	0	0	0	0	0	37	0	0	0	0	1	0	0	0	k__Bacteria;p__Bacteroidetes;c__Bacteroidia;o__Bacteroidales;f__BS11;g__;s__
OTU_457	7	5	3	3	2	2	3	6	2	6	0	0	2	5	8	k__Bacteria;p__Firmicutes;c__Clostridia;o__Clostridiales;f__Ruminococcaceae;g__;s__
OTU_458	6	7	8	4	6	2	5	10	5	9	4	6	4	3	4	k__Bacteria;p__Firmicutes;c__Clostridia;o__Clostridiales;f__;g__;s__
OTU_459	3	8	5	6	3	4	1	6	1	5	2	3	3	1	5	k__Bacteria;p__Firmicutes;c__Clostridia;o__Clostridiales
OTU_460	3	9	4	6	6	0	2	5	9	2	1	0	2	0	2	k__Bacteria;p__Tenericutes;c__Mollicutes;o__RF39;f__;g__;s__
OTU_461	6	4	5	8	3	2	2	7	1	2	6	8	5	2	6	k__Bacteria;p__Firmicutes;c__Clostridia;o__Clostridiales;f__Christensenellaceae;g__;s__
OTU_462	4	12	5	11	9	2	2	8	2	2	7	5	13	8	2	k__Bacteria;p__Actinobacteria;c__Coriobacteriia;o__Coriobacteriales;f__Coriobacteriaceae;g__Adlercreutzia;s__
OTU_463	13	3	3	4	0	0	4	7	4	3	4	1	1	7	7	k__Bacteria;p__Firmicutes;c__Clostridia;o__Clostridiales;f__Ruminococcaceae;g__Ruminococcus;s__
OTU_464	4	4	5	6	8	2	3	4	1	4	8	8	2	1	1	k__Bacteria;p__Firmicutes;c__Clostridia;o__Clostridiales;f__Ruminococcaceae;g__;s__
OTU_465	13	16	11	8	3	2	7	10	7	9	7	20	9	8	7	k__Bacteria;p__Firmicutes;c__Clostridia;o__Clostridiales;f__Ruminococcaceae;g__Ruminococcus;s__
OTU_466	1	22	0	0	0	1	0	1	17	0	0	0	0	1	0	k__Bacteria;p__Firmicutes;c__Erysipelotrichi;o__Erysipelotrichales;f__Erysipelotrichaceae;g__Bulleidia;s__
OTU_467	3	15	19	37	5	1	6	0	15	20	9	10	0	0	0	k__Bacteria;p__Bacteroidetes;c__Bacteroidia;o__Bacteroidales;f__Prevotellaceae;g__Prevotella;s__
OTU_468	5	6	2	4	7	0	2	8	3	2	2	0	2	1	5	k__Bacteria;p__Firmicutes;c__Clostridia;o__Clostridiales;f__Ruminococcaceae
OTU_469	10	16	15	16	12	6	21	18	11	9	9	9	1	8	14	k__Bacteria;p__Firmicutes;c__Clostridia;o__Clostridiales;f__Ruminococcaceae
OTU_470	0	0	3	0	2	0	1	0	0	1	4	39	0	0	2	k__Bacteria;p__Firmicutes;c__Clostridia;o__Clostridiales;f__Lachnospiraceae
OTU_471	5	0	11	6	0	3	6	3	0	5	3	6	0	0	8	k__Bacteria;p__Firmicutes;c__Clostridia;o__Clostridiales;f__Lachnospiraceae
OTU_472	11	17	2	1	3	0	1	4	8	2	2	2	0	2	5	k__Bacteria;p__Tenericutes;c__Mollicutes;o__RF39;f__;g__;s__
OTU_473	1	20	0	0	0	0	3	0	26	0	0	0	0	0	1	k__Bacteria;p__Firmicutes;c__Clostridia;o__Clostridiales;f__Veillonellaceae;g__Succiniclasticum;s__
OTU_474	10	2	11	5	9	1	1	6	1	7	11	3	11	9	5	k__Bacteria;p__Firmicutes;c__Clostridia;o__Clostridiales;f__Lachnospiraceae;g__;s__
OTU_475	2	5	5	5	3	1	0	5	3	4	3	6	0	0	4	k__Bacteria;p__Proteobacteria;c__Alphaproteobacteria;o__Rickettsiales;f__;g__;s__
OTU_476	1	7	2	4	1	4	0	3	3	7	4	6	3	2	4	k__Bacteria;p__Firmicutes;c__Clostridia;o__Clostridiales;f__Ruminococcaceae;g__;s__
OTU_477	31	33	55	54	21	34	32	29	30	41	27	42	30	40	32	k__Bacteria;p__Tenericutes;c__Mollicutes;o__RF39;f__;g__;s__
OTU_478	7	2	1	0	6	2	4	6	0	2	1	3	7	3	3	k__Bacteria;p__Firmicutes;c__Clostridia;o__Clostridiales
OTU_479	15	15	21	9	13	12	19	9	17	25	13	12	16	6	9	k__Bacteria;p__Firmicutes;c__Clostridia;o__Clostridiales
OTU_480	0	17	0	1	10	0	0	0	16	0	0	1	0	0	0	k__Bacteria;p__Firmicutes;c__Clostridia;o__Clostridiales;f__Ruminococcaceae;g__Ruminococcus;s__
OTU_481	5	1	3	1	2	9	5	7	5	4	1	1	6	1	7	k__Bacteria;p__Firmicutes;c__Clostridia;o__Clostridiales;f__Ruminococcaceae;g__Ruminococcus;s__
OTU_482	3	2	9	4	0	11	1	6	7	12	4	2	24	1	5	k__Bacteria;p__Bacteroidetes;c__Bacteroidia;o__Bacteroidales;f__;g__;s__
OTU_483	10	36	15	24	7	15	17	18	23	30	8	9	19	9	8	k__Bacteria;p__Firmicutes;c__Clostridia;o__Clostridiales;f__;g__;s__
OTU_484	9	12	11	7	10	15	4	7	4	10	6	7	15	10	14	k__Bacteria;p__Firmicutes;c__Erysipelotrichi;o__Erysipelotrichales;f__Erysipelotrichaceae;g__Bulleidia
OTU_485	0	0	6	6	4	11	0	0	0	12	0	1	1	0	0	k__Bacteria;p__Bacteroidetes;c__Bacteroidia;o__Bacteroidales;f__Prevotellaceae;g__Prevotella;s__
OTU_486	13	0	0	0	0	1	1	18	2	0	0	0	0	0	0	k__Bacteria;p__Bacteroidetes;c__Bacteroidia;o__Bacteroidales;f__Prevotellaceae;g__Prevotella;s__
OTU_487	0	4	4	5	7	1	2	0	0	1	5	4	12	6	1	k__Bacteria;p__Actinobacteria;c__Coriobacteriia;o__Coriobacteriales;f__Coriobacteriaceae
OTU_488	6	6	6	9	11	1	1	3	2	2	11	3	15	13	3	k__Bacteria;p__Actinobacteria;c__Coriobacteriia;o__Coriobacteriales;f__Coriobacteriaceae;g__Atopobium;s__
OTU_489	4	5	3	6	3	1	1	6	1	0	3	2	8	1	1	k__Bacteria;p__Firmicutes;c__Bacilli;o__Bacillales
OTU_490	20	7	6	17	10	13	7	22	18	6	6	23	5	7	25	k__Bacteria
OTU_491	16	0	0	0	0	3	4	10	0	0	0	0	0	0	0	k__Bacteria;p__Firmicutes;c__Clostridia;o__Clostridiales;f__Ruminococcaceae
OTU_492	8	2	0	7	13	3	4	6	4	5	5	7	8	8	8	k__Bacteria;p__Firmicutes;c__Clostridia;o__Clostridiales
OTU_493	0	0	0	0	37	0	0	0	0	0	0	1	0	0	0	k__Bacteria;p__Bacteroidetes;c__Bacteroidia;o__Bacteroidales;f__Prevotellaceae;g__Prevotella;s__
OTU_494	8	9	2	7	7	0	0	5	5	0	1	3	4	3	3	k__Bacteria;p__Firmicutes;c__Clostridia;o__Clostridiales;f__Clostridiaceae;g__Clostridium
OTU_495	2	22	5	17	7	2	10	2	15	12	0	4	23	0	8	k__Bacteria;p__Bacteroidetes;c__Bacteroidia;o__Bacteroidales;f__;g__;s__
OTU_496	5	2	6	4	1	1	0	0	0	0	12	3	6	1	0	k__Bacteria;p__Firmicutes;c__Clostridia;o__Clostridiales;f__Clostridiaceae
OTU_497	20	9	5	2	0	2	14	29	5	2	5	4	2	0	2	k__Bacteria;p__Firmicutes;c__Clostridia;o__Clostridiales;f__Lachnospiraceae
OTU_498	3	1	13	3	1	2	5	1	0	8	5	3	1	0	3	k__Bacteria;p__Firmicutes;c__Clostridia;o__Clostridiales;f__Lachnospiraceae
OTU_499	17	6	21	19	14	10	9	21	12	12	20	11	27	9	5	k__Bacteria;p__Firmicutes;c__Erysipelotrichi;o__Erysipelotrichales;f__Erysipelotrichaceae;g__Bulleidia;s__
OTU_500	4	4	3	2	4	1	2	4	3	4	1	5	2	1	4	k__Bacteria;p__Firmicutes;c__Clostridia;o__Clostridiales
OTU_501	1	2	13	4	4	3	4	4	0	9	5	4	3	6	2	k__Bacteria;p__Tenericutes;c__Mollicutes;o__RF39;f__;g__;s__
OTU_502	6	13	9	12	13	1	1	9	7	7	1	15	3	1	10	k__Bacteria;p__Tenericutes;c__Mollicutes;o__RF39;f__;g__;s__
OTU_503	0	3	0	13	5	18	12	2	1	0	1	10	0	0	37	k__Bacteria;p__Firmicutes;c__Clostridia;o__Clostridiales;f__Clostridiaceae;g__Clostridium;s__
OTU_504	3	0	1	6	0	1	1	23	3	3	1	3	3	7	3	k__Bacteria;p__Spirochaetes;c__Spirochaetes;o__Spirochaetales;f__Spirochaetaceae;g__Treponema;s__
OTU_505	4	5	2	4	5	4	3	4	2	3	2	4	4	2	2	k__Bacteria;p__Actinobacteria;c__Coriobacteriia;o__Coriobacteriales;f__Coriobacteriaceae;g__;s__
OTU_506	9	9	12	9	5	4	15	14	10	9	3	10	7	7	13	k__Bacteria;p__Firmicutes;c__Clostridia;o__Clostridiales;f__Ruminococcaceae;g__;s__
OTU_507	11	12	19	18	8	4	5	12	8	15	5	5	6	0	16	k__Bacteria;p__Bacteroidetes;c__Bacteroidia;o__Bacteroidales;f__Rikenellaceae;g__;s__
OTU_508	5	9	8	3	11	7	4	6	13	7	2	8	16	4	10	k__Bacteria;p__Firmicutes
OTU_509	8	25	7	12	17	2	3	9	21	8	2	3	23	2	10	k__Bacteria;p__Firmicutes;c__Clostridia;o__Clostridiales;f__Ruminococcaceae;g__;s__
OTU_510	8	28	12	44	13	2	1	3	7	2	5	42	2	7	3	k__Bacteria;p__Tenericutes;c__Mollicutes;o__RF39;f__;g__;s__
OTU_511	6	5	16	16	5	0	5	3	2	11	1	7	2	0	7	k__Bacteria;p__Bacteroidetes;c__Bacteroidia;o__Bacteroidales;f__Rikenellaceae;g__;s__
OTU_512	5	6	5	2	1	6	4	8	3	7	2	9	5	2	9	k__Bacteria;p__Firmicutes;c__Clostridia;o__Clostridiales;f__Ruminococcaceae;g__;s__
OTU_513	1	0	8	2	0	2	2	4	2	8	6	1	2	0	2	k__Bacteria;p__Firmicutes;c__Clostridia;o__Clostridiales;f__[Mogibacteriaceae];g__;s__
OTU_514	4	5	8	0	0	0	4	4	4	12	3	2	0	0	9	k__Bacteria;p__Firmicutes;c__Clostridia;o__Clostridiales;f__Ruminococcaceae
OTU_515	3	15	6	12	11	1	1	2	4	3	5	36	6	8	27	k__Bacteria;p__Cyanobacteria;c__4C0d-2;o__YS2;f__;g__;s__
OTU_516	0	1	6	5	2	5	2	1	1	5	3	0	18	12	1	k__Bacteria;p__Firmicutes;c__Clostridia
OTU_517	4	5	2	0	2	2	2	2	3	7	0	5	0	0	6	k__Bacteria;p__Firmicutes;c__Clostridia;o__Clostridiales;f__Ruminococcaceae;g__Oscillospira;s__
OTU_518	3	9	6	4	0	2	8	5	12	5	0	2	5	0	6	k__Bacteria;p__Bacteroidetes;c__Bacteroidia;o__Bacteroidales;f__;g__;s__
OTU_519	2	2	5	5	9	4	0	2	0	2	4	2	12	2	0	k__Bacteria;p__Firmicutes;c__Erysipelotrichi;o__Erysipelotrichales;f__Erysipelotrichaceae;g__p-75-a5;s__
OTU_520	5	3	5	2	1	5	1	3	3	1	1	0	0	2	1	k__Bacteria;p__Firmicutes;c__Clostridia;o__Clostridiales;f__Ruminococcaceae;g__Ruminococcus;s__
OTU_521	4	9	3	5	4	4	6	5	6	6	2	4	4	4	5	k__Bacteria;p__Bacteroidetes;c__Bacteroidia;o__Bacteroidales;f__Rikenellaceae
OTU_522	3	2	7	3	8	0	0	0	3	2	4	5	8	0	0	k__Bacteria;p__Proteobacteria;c__Alphaproteobacteria;o__Rickettsiales;f__;g__;s__
OTU_523	13	0	0	0	0	0	0	21	0	0	0	0	0	0	0	k__Bacteria;p__Bacteroidetes;c__Bacteroidia;o__Bacteroidales;f__Prevotellaceae;g__Prevotella;s__
OTU_524	63	63	41	42	41	19	36	89	43	51	20	37	26	17	49	k__Bacteria;p__Firmicutes;c__Clostridia;o__Clostridiales;f__;g__;s__
OTU_525	6	9	13	14	7	9	5	1	4	10	0	16	19	1	3	k__Bacteria;p__Bacteroidetes;c__Bacteroidia;o__Bacteroidales;f__RF16;g__;s__
OTU_526	3	1	0	22	1	0	0	2	0	1	3	0	1	1	0	k__Bacteria;p__Cyanobacteria;c__4C0d-2;o__YS2;f__;g__;s__
OTU_527	1	4	9	5	4	2	1	9	4	7	3	8	9	3	8	k__Bacteria;p__Firmicutes;c__Clostridia;o__Clostridiales
OTU_528	0	9	3	4	0	2	2	1	6	1	0	4	0	0	0	k__Bacteria;p__Spirochaetes;c__Spirochaetes;o__Spirochaetales;f__Spirochaetaceae;g__Treponema;s__
OTU_529	6	8	11	3	1	6	6	8	3	5	3	3	12	0	10	k__Bacteria;p__Firmicutes;c__Clostridia;o__Clostridiales;f__Ruminococcaceae;g__Ruminococcus;s__
OTU_530	8	6	7	9	3	5	6	5	11	12	2	4	8	7	7	k__Bacteria;p__Bacteroidetes;c__Bacteroidia;o__Bacteroidales;f__;g__;s__
OTU_531	1	2	3	0	0	1	3	3	2	4	0	5	0	2	12	k__Bacteria;p__Tenericutes;c__Mollicutes;o__Anaeroplasmatales;f__Anaeroplasmataceae;g__Anaeroplasma;s__
OTU_532	38	60	37	41	39	11	15	38	31	41	14	14	21	27	17	k__Bacteria;p__TM7;c__TM7-3;o__CW040;f__F16;g__;s__
OTU_533	11	8	3	11	12	9	6	12	11	9	11	12	8	5	12	k__Bacteria;p__Firmicutes;c__Clostridia;o__Clostridiales;f__Christensenellaceae;g__;s__
OTU_534	31	27	27	59	26	5	12	28	26	19	10	19	15	17	9	k__Bacteria;p__Tenericutes;c__Mollicutes;o__RF39;f__;g__;s__
OTU_535	8	8	12	8	6	1	17	8	4	5	6	10	3	9	7	k__Bacteria;p__Firmicutes;c__Clostridia;o__Clostridiales;f__Ruminococcaceae
OTU_536	48	56	39	48	31	8	18	46	34	23	69	16	26	76	36	k__Bacteria;p__TM7;c__TM7-3;o__CW040;f__F16;g__;s__
OTU_537	5	8	3	6	5	7	3	11	17	3	6	7	8	0	12	k__Bacteria;p__Firmicutes;c__Clostridia;o__Clostridiales;f__Ruminococcaceae;g__;s__
OTU_538	1	0	18	0	0	4	0	3	5	16	0	0	0	0	1	k__Bacteria;p__Tenericutes;c__Mollicutes;o__Anaeroplasmatales;f__Anaeroplasmataceae;g__Anaeroplasma;s__
OTU_539	61	54	61	64	30	12	68	39	29	31	54	48	11	50	18	k__Bacteria;p__Firmicutes;c__Clostridia;o__Clostridiales;f__;g__;s__
OTU_540	2	1	0	3	0	0	46	3	5	0	0	2	0	0	0	k__Bacteria;p__Bacteroidetes;c__Bacteroidia;o__Bacteroidales;f__;g__;s__
OTU_541	10	16	2	0	2	1	21	14	13	4	1	2	0	0	2	k__Bacteria;p__Firmicutes;c__Clostridia;o__Clostridiales;f__Lachnospiraceae;g__Coprococcus;s__
OTU_542	13	7	10	21	7	1	2	15	4	11	2	5	1	3	3	k__Bacteria;p__Actinobacteria;c__Coriobacteriia;o__Coriobacteriales;f__Coriobacteriaceae
OTU_543	12	9	21	9	12	9	30	14	12	15	10	5	17	17	17	k__Bacteria;p__Firmicutes;c__Clostridia;o__Clostridiales;f__Ruminococcaceae;g__;s__
OTU_544	14	9	24	2	5	6	10	13	5	25	7	5	1	3	5	k__Bacteria;p__Firmicutes;c__Clostridia;o__Clostridiales;f__Ruminococcaceae;g__Oscillospira;s__
OTU_545	30	10	15	10	2	1	5	14	0	2	9	6	9	3	11	k__Bacteria;p__Firmicutes;c__Clostridia;o__Clostridiales;f__Ruminococcaceae;g__;s__
OTU_546	8	7	3	1	2	8	9	6	7	4	0	3	1	23	9	k__Bacteria;p__Firmicutes;c__Clostridia;o__Clostridiales;f__Ruminococcaceae;g__;s__
OTU_547	1	25	1	10	2	4	5	3	13	5	0	2	2	0	4	k__Bacteria;p__Bacteroidetes;c__Bacteroidia;o__Bacteroidales;f__BS11;g__;s__
OTU_548	1	3	8	3	1	2	0	2	0	2	1	5	10	2	0	k__Bacteria;p__Bacteroidetes;c__Bacteroidia;o__Bacteroidales;f__RF16;g__;s__
OTU_549	5	9	1	0	0	1	0	0	15	1	5	0	0	0	1	k__Bacteria;p__Bacteroidetes;c__Bacteroidia;o__Bacteroidales;f__;g__;s__
OTU_550	25	34	38	62	13	42	18	24	25	39	27	29	20	30	88	k__Bacteria;p__Firmicutes;c__Clostridia;o__Clostridiales;f__;g__;s__
OTU_551	5	2	4	4	8	1	5	3	2	6	6	4	8	4	4	k__Bacteria;p__Firmicutes;c__Clostridia;o__Clostridiales;f__Lachnospiraceae;g__;s__
OTU_552	0	0	0	0	0	0	0	0	0	6	22	5	0	0	0	k__Bacteria;p__Bacteroidetes;c__Bacteroidia;o__Bacteroidales;f__Prevotellaceae;g__Prevotella;s__
OTU_553	3	3	7	1	2	2	5	2	4	4	0	0	1	2	2	k__Bacteria;p__Firmicutes;c__Clostridia;o__Clostridiales
OTU_554	3	11	1	13	3	1	6	8	8	8	1	1	2	1	6	k__Bacteria
OTU_555	8	8	5	17	7	7	3	4	6	6	4	18	9	7	6	k__Bacteria;p__Firmicutes;c__Clostridia;o__Clostridiales
OTU_556	1	2	3	1	1	0	1	0	1	5	1	29	0	0	0	k__Bacteria;p__Bacteroidetes;c__Bacteroidia;o__Bacteroidales;f__Prevotellaceae;g__Prevotella;s__
OTU_557	0	0	4	1	15	0	1	0	0	4	0	2	6	0	1	k__Bacteria;p__Synergistetes;c__Synergistia;o__Synergistales;f__Dethiosulfovibrionaceae;g__TG5;s__
OTU_558	7	24	10	8	10	7	12	18	15	8	9	30	16	5	12	k__Bacteria;p__Firmicutes;c__Clostridia;o__Clostridiales;f__;g__;s__
OTU_559	0	1	5	22	1	9	4	0	0	5	1	3	6	0	5	k__Bacteria;p__Firmicutes;c__Clostridia;o__Clostridiales;f__Lachnospiraceae;g__Butyrivibrio;s__
OTU_560	3	5	5	4	3	0	0	2	0	2	6	2	3	2	0	k__Bacteria;p__Actinobacteria;c__Coriobacteriia;o__Coriobacteriales;f__Coriobacteriaceae;g__;s__
OTU_561	14	2	5	1	1	4	4	11	2	5	0	0	0	1	7	k__Bacteria;p__Firmicutes;c__Clostridia;o__Clostridiales;f__Lachnospiraceae;g__;s__
OTU_562	1	16	10	4	0	9	5	1	17	5	4	12	0	0	1	k__Bacteria;p__Bacteroidetes;c__Bacteroidia;o__Bacteroidales;f__;g__;s__
OTU_563	4	12	1	0	2	1	1	3	15	3	0	0	0	0	0	k__Bacteria;p__Spirochaetes;c__Spirochaetes;o__Spirochaetales;f__Spirochaetaceae;g__Treponema;s__
OTU_564	0	3	0	0	0	1	0	0	3	0	0	53	0	0	0	k__Bacteria;p__Bacteroidetes;c__Bacteroidia;o__Bacteroidales;f__BS11;g__;s__
OTU_565	2	7	3	2	3	0	1	1	2	1	7	4	3	1	4	k__Bacteria;p__Firmicutes;c__Bacilli;o__Lactobacillales;f__Streptococcaceae;g__Streptococcus;s__
OTU_566	10	7	5	6	3	5	13	6	7	3	6	5	3	3	7	k__Bacteria;p__Firmicutes;c__Clostridia;o__Clostridiales;f__Ruminococcaceae
OTU_567	4	4	6	2	1	2	2	7	2	5	3	2	2	0	1	k__Bacteria;p__Firmicutes;c__Clostridia;o__Clostridiales;f__Ruminococcaceae;g__;s__
OTU_568	2	2	3	3	2	0	0	0	0	0	15	5	3	15	1	k__Bacteria;p__Tenericutes;c__Mollicutes;o__RF39;f__;g__;s__
OTU_569	3	0	15	3	1	0	1	1	1	14	0	0	0	0	0	k__Bacteria;p__Firmicutes;c__Clostridia;o__Clostridiales;f__Veillonellaceae;g__Anaerovibrio;s__
OTU_570	5	5	3	0	0	15	19	18	7	6	0	5	1	3	14	k__Bacteria;p__Fibrobacteres;c__Fibrobacteria;o__Fibrobacterales;f__Fibrobacteraceae;g__Fibrobacter;s__succinogenes
OTU_571	1	7	2	0	10	0	0	0	4	0	2	2	0	0	2	k__Bacteria;p__Firmicutes;c__Clostridia;o__Clostridiales;f__Ruminococcaceae;g__;s__
OTU_572	5	5	6	6	1	3	9	5	6	1	2	5	1	11	6	k__Bacteria;p__Firmicutes;c__Clostridia;o__Clostridiales;f__Ruminococcaceae
OTU_573	6	8	7	0	4	2	17	4	2	11	4	4	4	0	2	k__Bacteria;p__Firmicutes;c__Clostridia;o__Clostridiales;f__Ruminococcaceae
OTU_574	1	1	0	2	2	2	1	7	2	0	1	14	2	0	29	k__Bacteria;p__Cyanobacteria;c__4C0d-2;o__YS2;f__;g__;s__
OTU_575	9	13	13	10	10	1	1	7	11	7	5	1	6	2	2	k__Bacteria;p__Firmicutes;c__Clostridia;o__Clostridiales;f__Ruminococcaceae;g__Ruminococcus;s__
OTU_576	3	0	10	3	0	1	2	2	8	3	1	4	6	0	6	k__Bacteria;p__Bacteroidetes;c__Bacteroidia;o__Bacteroidales;f__;g__;s__
OTU_577	0	11	0	3	10	0	0	0	8	0	0	2	1	0	0	k__Bacteria;p__Firmicutes;c__Clostridia;o__Clostridiales;f__Ruminococcaceae;g__;s__
OTU_578	2	7	20	0	3	16	79	2	11	20	8	8	0	0	3	k__Bacteria;p__Bacteroidetes;c__Bacteroidia;o__Bacteroidales;f__;g__;s__
OTU_579	31	22	43	29	42	11	16	29	16	20	36	31	35	26	23	k__Bacteria;p__Firmicutes;c__Clostridia;o__Clostridiales;f__[Mogibacteriaceae];g__Mogibacterium;s__
OTU_580	8	5	1	6	1	1	4	1	5	5	2	7	2	5	6	k__Bacteria;p__Firmicutes;c__Clostridia;o__Clostridiales;f__Ruminococcaceae
OTU_581	1	2	2	3	4	2	1	2	3	7	4	3	2	2	5	k__Bacteria;p__Tenericutes;c__Mollicutes;o__RF39;f__;g__;s__
OTU_582	12	1	31	15	6	4	3	15	3	26	0	1	0	0	1	k__Bacteria;p__Bacteroidetes;c__Bacteroidia;o__Bacteroidales;f__;g__;s__
OTU_583	3	7	5	6	5	2	1	8	4	2	4	2	5	2	2	k__Bacteria;p__Firmicutes;c__Bacilli;o__Bacillales;f__Planococcaceae;g__Lysinibacillus
OTU_584	0	0	18	0	1	2	0	0	0	26	0	0	0	0	2	k__Bacteria;p__Bacteroidetes;c__Bacteroidia;o__Bacteroidales;f__Prevotellaceae;g__Prevotella;s__
OTU_585	0	1	0	0	0	0	24	0	0	0	0	0	0	0	7	k__Bacteria;p__Bacteroidetes;c__Bacteroidia;o__Bacteroidales;f__Prevotellaceae;g__Prevotella;s__
OTU_586	5	2	5	4	5	1	1	1	1	1	4	4	27	0	0	k__Bacteria;p__Cyanobacteria;c__4C0d-2;o__YS2;f__;g__;s__
OTU_587	4	7	2	5	5	1	3	2	3	4	0	4	3	3	4	k__Bacteria;p__Firmicutes;c__Clostridia;o__Clostridiales;f__Ruminococcaceae;g__;s__
OTU_588	20	7	26	15	5	78	26	31	9	11	5	7	17	5	14	k__Bacteria;p__Bacteroidetes;c__Bacteroidia;o__Bacteroidales;f__BS11;g__;s__
OTU_589	7	14	4	16	5	1	2	6	1	0	2	2	2	2	1	k__Bacteria;p__Firmicutes;c__Erysipelotrichi;o__Erysipelotrichales;f__Erysipelotrichaceae;g__p-75-a5;s__
OTU_590	5	1	4	5	4	13	7	10	1	5	1	2	4	1	2	k__Bacteria;p__Proteobacteria;c__Alphaproteobacteria;o__RF32;f__;g__;s__
OTU_591	2	18	21	15	8	7	22	15	17	25	1	20	9	6	10	k__Bacteria;p__Bacteroidetes;c__Bacteroidia;o__Bacteroidales;f__;g__;s__
OTU_592	1	1	6	7	5	1	0	1	2	0	4	0	2	1	2	k__Bacteria;p__Actinobacteria;c__Coriobacteriia;o__Coriobacteriales;f__Coriobacteriaceae
OTU_593	3	3	5	3	7	1	4	5	6	11	5	3	4	9	1	k__Bacteria;p__Tenericutes;c__Mollicutes;o__RF39;f__;g__;s__
OTU_594	7	22	15	19	19	7	10	11	24	13	6	13	13	8	18	k__Bacteria;p__Firmicutes;c__Clostridia;o__Clostridiales;f__Ruminococcaceae;g__;s__
OTU_595	0	0	20	0	4	0	0	0	0	19	0	0	0	0	7	k__Bacteria;p__Firmicutes;c__Clostridia;o__Clostridiales;f__Lachnospiraceae;g__Butyrivibrio;s__
OTU_596	7	1	16	0	0	1	28	2	0	6	0	1	0	0	0	k__Bacteria;p__Bacteroidetes;c__Bacteroidia;o__Bacteroidales;f__;g__;s__
OTU_597	1	3	6	4	1	5	9	2	1	11	15	23	9	7	4	k__Bacteria;p__Bacteroidetes;c__Bacteroidia;o__Bacteroidales;f__[Paraprevotellaceae];g__YRC22;s__
OTU_598	5	3	4	2	6	0	3	8	3	4	3	4	3	1	4	k__Bacteria;p__Firmicutes;c__Clostridia;o__Clostridiales;f__Lachnospiraceae
OTU_599	1	2	8	4	9	3	4	7	1	6	4	4	5	5	1	k__Bacteria;p__Actinobacteria;c__Coriobacteriia;o__Coriobacteriales;f__Coriobacteriaceae;g__Atopobium;s__
OTU_600	2	16	0	0	9	0	2	0	13	0	1	1	1	0	0	k__Bacteria;p__Firmicutes;c__Clostridia;o__Clostridiales;f__Ruminococcaceae;g__Ruminococcus;s__
OTU_601	0	2	15	5	10	2	3	0	4	19	4	5	10	0	4	k__Bacteria;p__Firmicutes;c__Clostridia;o__Clostridiales
OTU_602	13	21	62	20	20	14	23	27	31	77	7	6	22	14	18	k__Bacteria;p__Tenericutes;c__Mollicutes;o__RF39;f__;g__;s__
OTU_603	4	2	6	7	1	4	8	4	5	2	2	8	0	4	4	k__Bacteria;p__Bacteroidetes;c__Bacteroidia;o__Bacteroidales;f__;g__;s__
OTU_604	6	0	0	14	1	0	0	5	0	0	0	2	3	0	0	k__Bacteria;p__Proteobacteria
OTU_605	2	4	5	0	5	3	7	0	1	3	0	2	1	3	4	k__Bacteria;p__Firmicutes;c__Clostridia;o__Clostridiales;f__Clostridiaceae;g__Clostridium;s__
OTU_606	17	39	19	43	14	12	28	22	23	43	12	29	35	10	33	k__Bacteria;p__Bacteroidetes;c__Bacteroidia;o__Bacteroidales;f__;g__;s__
OTU_607	5	8	10	13	3	4	6	3	9	10	0	2	7	3	2	k__Bacteria;p__Bacteroidetes;c__Bacteroidia;o__Bacteroidales;f__Bacteroidaceae;g__5-7N15;s__
OTU_608	3	2	2	2	6	3	4	5	3	4	1	9	4	2	7	k__Bacteria;p__Tenericutes;c__Mollicutes;o__RF39;f__;g__;s__
OTU_609	4	4	4	1	1	0	2	6	2	4	2	1	1	4	7	k__Bacteria;p__Firmicutes;c__Clostridia;o__Clostridiales;f__Ruminococcaceae;g__;s__
OTU_610	1	2	7	1	3	5	9	3	11	6	1	4	1	3	4	k__Bacteria;p__Bacteroidetes;c__Bacteroidia;o__Bacteroidales;f__S24-7;g__;s__
OTU_611	8	4	6	2	0	0	4	7	0	1	0	5	1	0	3	k__Bacteria;p__Firmicutes;c__Clostridia;o__Clostridiales
OTU_612	0	0	0	0	0	20	0	0	0	0	0	3	0	0	0	k__Bacteria;p__Firmicutes;c__Clostridia;o__Clostridiales
OTU_613	7	3	2	8	2	1	2	6	0	1	2	1	6	2	2	k__Bacteria;p__Tenericutes;c__Mollicutes;o__RF39;f__;g__;s__
OTU_614	1	3	4	5	5	0	5	8	1	1	8	4	11	6	6	k__Bacteria;p__Firmicutes;c__Clostridia;o__Clostridiales;f__Lachnospiraceae;g__;s__
OTU_615	2	9	3	1	3	2	3	14	8	3	1	3	7	3	16	k__Bacteria;p__Firmicutes;c__Clostridia;o__Clostridiales
OTU_616	11	1	0	1	1	1	0	5	0	2	3	0	2	4	3	k__Bacteria;p__Firmicutes;c__Clostridia;o__Clostridiales;f__Lachnospiraceae
OTU_617	7	9	5	6	0	4	8	9	6	12	5	12	4	2	8	k__Bacteria;p__Firmicutes;c__Clostridia;o__Clostridiales;f__Dehalobacteriaceae;g__;s__
OTU_618	7	4	1	7	5	3	4	7	1	0	2	2	3	5	1	k__Bacteria;p__Firmicutes;c__Clostridia;o__Clostridiales;f__Lachnospiraceae
OTU_619	5	5	4	8	2	4	3	4	10	5	4	5	1	5	6	k__Bacteria;p__Tenericutes;c__Mollicutes;o__RF39;f__;g__;s__
OTU_620	6	14	3	8	18	2	2	4	6	7	3	7	49	1	4	k__Bacteria;p__Cyanobacteria;c__4C0d-2;o__YS2;f__;g__;s__
OTU_621	7	6	5	6	2	4	5	8	9	7	5	9	1	4	5	k__Bacteria;p__Firmicutes;c__Clostridia;o__Clostridiales;f__Ruminococcaceae;g__;s__
OTU_622	9	0	0	0	0	4	4	5	1	0	0	0	0	0	2	k__Bacteria;p__Firmicutes;c__Clostridia;o__Clostridiales;f__Lachnospiraceae
OTU_623	10	2	4	0	1	0	0	7	0	0	0	1	0	1	7	k__Bacteria;p__Bacteroidetes;c__Bacteroidia;o__Bacteroidales;f__S24-7;g__;s__
OTU_624	6	3	11	3	3	1	3	0	4	1	6	6	4	6	5	k__Bacteria;p__Firmicutes;c__Clostridia;o__Clostridiales;f__[Mogibacteriaceae];g__;s__
OTU_625	9	12	9	6	11	2	2	8	9	6	7	5	6	4	7	k__Bacteria;p__Bacteroidetes;c__Bacteroidia;o__Bacteroidales;f__;g__;s__
OTU_626	9	2	11	3	0	0	5	8	2	8	2	0	0	0	2	k__Bacteria;p__Firmicutes;c__Clostridia;o__Clostridiales;f__Veillonellaceae;g__Succiniclasticum;s__
OTU_627	7	9	14	14	9	4	1	11	3	12	16	4	20	13	4	k__Bacteria;p__Actinobacteria;c__Coriobacteriia;o__Coriobacteriales;f__Coriobacteriaceae
OTU_628	2	2	11	4	3	0	5	1	0	6	1	1	2	0	1	k__Bacteria;p__Bacteroidetes;c__Bacteroidia;o__Bacteroidales;f__;g__;s__
OTU_629	7	6	11	10	5	3	6	22	19	17	16	6	1	5	7	k__Bacteria;p__TM7;c__TM7-3;o__CW040;f__F16;g__;s__
OTU_630	1	4	2	6	3	2	2	2	2	1	3	2	2	2	2	k__Bacteria;p__Firmicutes;c__Clostridia;o__Clostridiales;f__Ruminococcaceae;g__Ruminococcus
OTU_631	1	8	0	1	6	0	0	0	6	0	0	2	0	1	0	k__Bacteria;p__Firmicutes;c__Clostridia;o__Clostridiales;f__Ruminococcaceae
OTU_632	11	17	22	13	13	5	7	22	15	22	20	6	5	17	15	k__Bacteria;p__TM7;c__TM7-3;o__CW040;f__F16;g__;s__
OTU_633	11	5	3	6	10	7	9	13	8	3	6	3	15	12	17	k__Bacteria;p__Firmicutes;c__Clostridia;o__Clostridiales;f__Ruminococcaceae;g__Ruminococcus;s__flavefaciens
OTU_634	4	3	4	5	1	18	1	4	2	2	6	0	0	0	3	k__Bacteria;p__Proteobacteria;c__Deltaproteobacteria;o__Desulfovibrionales;f__Desulfovibrionaceae;g__Desulfovibrio;s__
OTU_635	1	4	2	2	1	1	6	2	4	7	1	2	2	1	3	k__Bacteria;p__Firmicutes;c__Clostridia;o__Clostridiales
OTU_636	24	8	11	15	15	0	5	12	4	5	6	10	9	8	15	k__Bacteria;p__Tenericutes;c__Mollicutes;o__RF39;f__;g__;s__
OTU_637	0	1	2	1	0	0	5	4	1	10	0	1	1	0	1	k__Bacteria;p__Firmicutes;c__Clostridia;o__Clostridiales;f__Ruminococcaceae
OTU_638	4	10	0	5	1	1	1	2	5	0	1	1	1	0	1	k__Bacteria;p__Firmicutes;c__Clostridia;o__Clostridiales;f__Ruminococcaceae;g__;s__
OTU_639	2	2	5	1	4	1	0	1	3	2	4	2	1	5	0	k__Bacteria;p__Firmicutes;c__Clostridia;o__Clostridiales;f__Lachnospiraceae
OTU_640	2	1	4	1	1	1	3	3	1	3	0	1	0	0	2	k__Bacteria;p__Firmicutes;c__Clostridia;o__Clostridiales;f__Ruminococcaceae
OTU_641	7	4	2	7	5	8	5	9	9	9	2	7	3	3	8	k__Bacteria;p__Firmicutes;c__Clostridia;o__Clostridiales
OTU_642	1	7	4	3	7	1	2	3	3	3	3	2	2	1	6	k__Bacteria;p__Firmicutes;c__Clostridia;o__Clostridiales;f__[Mogibacteriaceae];g__;s__
OTU_643	16	14	3	19	10	3	12	10	10	7	5	5	5	3	10	k__Bacteria;p__Cyanobacteria;c__4C0d-2;o__YS2;f__;g__;s__
OTU_644	10	3	5	3	2	5	4	5	4	0	3	0	4	3	3	k__Bacteria;p__Firmicutes;c__Clostridia;o__Clostridiales;f__Ruminococcaceae
OTU_645	2	3	4	1	3	7	5	3	2	1	3	5	2	0	2	k__Bacteria;p__Firmicutes;c__Clostridia;o__Clostridiales;f__Clostridiaceae;g__Clostridium;s__
OTU_646	1	2	1	1	1	0	2	6	6	1	0	0	2	0	2	k__Bacteria;p__Firmicutes;c__Erysipelotrichi;o__Erysipelotrichales;f__Erysipelotrichaceae;g__;s__
OTU_647	1	2	2	4	1	3	1	0	1	6	2	4	2	0	5	k__Bacteria;p__Firmicutes;c__Clostridia;o__Clostridiales;f__Lachnospiraceae;g__Coprococcus
OTU_648	4	8	4	11	3	3	17	0	4	4	3	2	0	0	4	k__Bacteria;p__Bacteroidetes;c__Bacteroidia;o__Bacteroidales;f__Prevotellaceae;g__Prevotella;s__
OTU_649	5	4	8	5	1	4	4	2	4	21	1	9	6	3	16	k__Bacteria;p__Tenericutes;c__Mollicutes;o__Anaeroplasmatales;f__Anaeroplasmataceae;g__Anaeroplasma;s__
OTU_650	4	5	4	4	1	2	0	2	2	2	2	2	2	0	0	k__Bacteria;p__Bacteroidetes;c__Bacteroidia;o__Bacteroidales;f__Rikenellaceae;g__;s__
OTU_651	14	7	2	2	0	0	0	4	2	0	0	1	0	0	11	k__Bacteria;p__Cyanobacteria;c__4C0d-2;o__YS2;f__;g__;s__
OTU_652	4	2	4	3	3	1	0	0	0	0	7	3	1	2	2	k__Bacteria;p__Tenericutes;c__Mollicutes;o__RF39;f__;g__;s__
OTU_653	2	0	0	1	1	1	4	4	0	1	0	2	0	0	7	k__Bacteria;p__Firmicutes;c__Clostridia;o__Clostridiales;f__Ruminococcaceae;g__Ruminococcus;s__albus
OTU_654	1	4	2	2	1	2	1	2	2	4	0	4	0	2	3	k__Bacteria;p__Firmicutes;c__Clostridia;o__Clostridiales;f__Ruminococcaceae;g__;s__
OTU_655	0	9	0	0	0	0	0	6	12	0	0	0	0	0	0	k__Bacteria;p__Bacteroidetes;c__Bacteroidia;o__Bacteroidales;f__Prevotellaceae;g__Prevotella;s__
OTU_656	9	6	8	4	6	2	8	12	5	6	3	6	9	6	10	k__Bacteria;p__Firmicutes;c__Clostridia;o__Clostridiales
OTU_657	5	4	3	1	4	6	10	8	5	3	2	2	2	8	8	k__Bacteria;p__Firmicutes;c__Clostridia;o__Clostridiales;f__Christensenellaceae;g__;s__
OTU_658	5	3	5	4	2	4	3	2	2	1	0	1	0	0	4	k__Bacteria;p__Bacteroidetes;c__Bacteroidia;o__Bacteroidales
OTU_659	12	8	12	5	5	8	30	16	7	9	14	12	7	16	18	k__Bacteria;p__Firmicutes;c__Clostridia;o__Clostridiales
OTU_660	10	0	0	0	0	0	0	13	0	0	0	0	0	0	0	k__Bacteria;p__Firmicutes;c__Clostridia;o__Clostridiales;f__Ruminococcaceae;g__;s__
OTU_661	422	194	167	453	99	58	80	435	106	86	89	135	107	72	112	k__Bacteria;p__Firmicutes;c__Clostridia;o__Clostridiales;f__Ruminococcaceae
OTU_662	0	1	1	14	0	0	0	0	1	4	0	2	7	0	0	k__Bacteria;p__Firmicutes;c__Clostridia;o__Clostridiales
OTU_663	10	11	3	1	3	0	1	4	4	0	0	2	4	2	5	k__Bacteria;p__Firmicutes;c__Clostridia;o__Clostridiales;f__Ruminococcaceae;g__Ruminococcus;s__
OTU_664	3	6	5	1	5	6	6	6	9	2	1	2	3	3	5	k__Bacteria;p__Firmicutes;c__Clostridia;o__Clostridiales;f__Ruminococcaceae;g__;s__
OTU_665	4	0	2	1	1	2	2	4	1	1	0	1	1	3	5	k__Bacteria;p__Firmicutes;c__Clostridia;o__Clostridiales;f__Christensenellaceae;g__;s__
OTU_666	2	6	2	2	1	5	5	1	6	0	1	3	3	0	4	k__Bacteria;p__Firmicutes;c__Clostridia;o__Clostridiales;f__Ruminococcaceae;g__;s__
OTU_667	6	6	6	3	1	4	6	4	8	5	2	1	4	7	5	k__Bacteria;p__Firmicutes;c__Clostridia;o__Clostridiales
OTU_668	2	1	4	3	4	4	0	2	5	2	1	5	2	2	3	k__Bacteria;p__Bacteroidetes
OTU_669	1	3	3	2	4	0	2	1	2	1	3	5	2	1	3	k__Bacteria;p__Firmicutes;c__Clostridia;o__Clostridiales;f__Ruminococcaceae;g__;s__
OTU_670	0	1	0	0	4	2	0	0	0	0	1	1	6	0	0	k__Bacteria;p__Firmicutes;c__Erysipelotrichi;o__Erysipelotrichales;f__Erysipelotrichaceae;g__p-75-a5;s__
OTU_671	2	8	10	7	4	6	9	4	4	4	3	2	3	3	8	k__Bacteria;p__Firmicutes;c__Clostridia;o__Clostridiales;f__Ruminococcaceae;g__;s__
OTU_672	26	31	15	12	15	5	12	27	12	15	4	12	8	4	15	k__Bacteria;p__Firmicutes;c__Clostridia;o__Clostridiales;f__;g__;s__
OTU_673	2	7	3	3	4	4	0	1	4	0	1	6	3	0	1	k__Bacteria;p__Tenericutes;c__RF3;o__ML615J-28;f__;g__;s__
OTU_674	20	13	15	31	9	1	14	32	4	7	6	10	3	9	8	k__Bacteria;p__Firmicutes;c__Clostridia;o__Clostridiales;f__;g__;s__
OTU_675	13	2	11	14	1	1	7	6	0	4	2	3	2	3	6	k__Bacteria;p__Firmicutes;c__Clostridia;o__Clostridiales;f__Ruminococcaceae;g__Ruminococcus;s__
OTU_676	7	6	9	2	6	0	1	3	5	2	2	2	4	2	3	k__Bacteria;p__Tenericutes;c__Mollicutes;o__RF39;f__;g__;s__
OTU_677	4	6	7	12	7	0	1	5	5	3	1	5	2	1	2	k__Bacteria;p__Bacteroidetes;c__Bacteroidia;o__Bacteroidales;f__[Odoribacteraceae];g__Odoribacter;s__
OTU_678	0	0	6	0	0	0	1	0	2	9	4	3	0	0	11	k__Bacteria;p__Firmicutes;c__Clostridia;o__Clostridiales
OTU_679	2	1	16	4	2	1	3	1	0	10	2	1	2	1	1	k__Bacteria;p__Firmicutes;c__Clostridia;o__Clostridiales;f__Ruminococcaceae
OTU_680	4	2	7	1	6	4	2	6	2	5	5	3	2	0	3	k__Bacteria;p__Firmicutes;c__Clostridia;o__Clostridiales;f__Ruminococcaceae;g__;s__
OTU_681	1	5	21	6	3	4	16	0	7	9	6	7	3	5	16	k__Bacteria;p__Firmicutes;c__Clostridia;o__Clostridiales;f__Clostridiaceae;g__Clostridium;s__
OTU_682	12	3	9	5	6	0	7	7	1	5	1	6	3	4	8	k__Bacteria;p__Firmicutes;c__Clostridia;o__Clostridiales;f__Ruminococcaceae;g__;s__
OTU_683	20	54	24	22	26	28	38	32	47	31	22	16	23	11	26	k__Bacteria;p__Firmicutes;c__Clostridia;o__Clostridiales;f__Ruminococcaceae;g__Ruminococcus;s__
OTU_684	0	7	0	0	0	0	2	3	9	0	0	0	0	0	0	k__Bacteria;p__Bacteroidetes;c__Bacteroidia;o__Bacteroidales;f__Prevotellaceae;g__Prevotella;s__
OTU_685	7	1	10	6	1	1	3	2	1	6	4	4	3	1	6	k__Bacteria;p__Firmicutes;c__Clostridia;o__Clostridiales;f__Ruminococcaceae;g__Ruminococcus;s__
OTU_686	10	9	6	12	6	1	2	4	3	6	4	6	8	2	4	k__Bacteria;p__Firmicutes;c__Clostridia;o__Clostridiales;f__[Mogibacteriaceae];g__;s__
OTU_687	0	0	0	0	0	0	0	0	0	0	0	1	24	0	0	k__Bacteria;p__Cyanobacteria;c__4C0d-2;o__YS2;f__;g__;s__
OTU_688	3	2	2	2	7	1	2	1	2	1	2	0	3	4	1	k__Bacteria;p__TM7;c__TM7-3;o__CW040;f__F16;g__;s__
OTU_689	4	5	6	3	6	3	2	5	0	1	2	3	6	0	3	k__Bacteria;p__Firmicutes;c__Clostridia;o__Clostridiales;f__Ruminococcaceae;g__;s__
OTU_690	3	6	0	0	0	0	5	10	4	0	0	0	0	0	0	k__Bacteria;p__Firmicutes;c__Clostridia;o__Clostridiales;f__Lachnospiraceae;g__;s__
OTU_691	4	11	2	4	3	4	4	4	6	4	0	7	8	4	3	k__Bacteria;p__Bacteroidetes;c__Bacteroidia;o__Bacteroidales;f__Rikenellaceae;g__;s__
OTU_692	2	2	0	1	1	2	1	4	1	1	1	1	1	0	1	k__Bacteria;p__Firmicutes;c__Clostridia;o__Clostridiales;f__Ruminococcaceae;g__;s__
OTU_693	1	0	0	1	0	0	4	2	4	1	0	4	0	1	7	k__Bacteria;p__Tenericutes;c__Mollicutes;o__RF39;f__;g__;s__
OTU_694	2	4	0	1	1	1	1	2	2	5	4	0	2	2	3	k__Bacteria;p__Firmicutes;c__Clostridia;o__Clostridiales;f__Ruminococcaceae;g__;s__
OTU_695	2	2	1	1	2	1	2	4	2	2	1	3	2	2	0	k__Bacteria;p__Firmicutes;c__Clostridia;o__Clostridiales;f__Ruminococcaceae;g__;s__
OTU_696	2	4	5	3	3	8	0	0	4	3	0	3	2	1	4	k__Bacteria;p__Firmicutes;c__Erysipelotrichi;o__Erysipelotrichales;f__Erysipelotrichaceae;g__;s__
OTU_697	31	24	26	73	28	8	4	20	5	21	19	19	65	23	10	k__Bacteria;p__Actinobacteria;c__Coriobacteriia;o__Coriobacteriales;f__Coriobacteriaceae
OTU_698	2	28	2	0	0	3	18	0	29	0	0	7	0	0	1	k__Bacteria;p__Bacteroidetes;c__Bacteroidia;o__Bacteroidales;f__;g__;s__
OTU_699	2	7	7	5	2	4	6	6	11	2	4	3	6	6	6	k__Bacteria;p__Firmicutes;c__Clostridia;o__Clostridiales;f__Ruminococcaceae;g__Oscillospira;s__
OTU_700	10	6	6	9	0	5	6	7	7	6	1	5	3	5	4	k__Bacteria;p__Firmicutes;c__Clostridia;o__Clostridiales;f__Ruminococcaceae;g__Oscillospira;s__
OTU_701	0	0	2	1	0	1	2	0	0	2	8	11	0	7	0	k__Bacteria;p__Firmicutes;c__Clostridia;o__Clostridiales
OTU_702	8	7	8	4	4	2	2	9	7	9	8	4	9	8	3	k__Bacteria;p__Tenericutes;c__Mollicutes;o__RF39;f__;g__;s__
OTU_703	1	3	0	3	0	1	0	1	2	1	0	2	3	0	2	k__Bacteria;p__Bacteroidetes;c__Bacteroidia;o__Bacteroidales
OTU_704	233	81	87	143	47	40	100	257	87	70	55	136	36	34	166	k__Bacteria;p__Firmicutes;c__Clostridia;o__Clostridiales;f__;g__;s__
OTU_705	2	0	6	5	4	0	0	0	0	9	2	1	8	1	0	k__Bacteria;p__Firmicutes;c__Erysipelotrichi;o__Erysipelotrichales;f__Erysipelotrichaceae;g__Bulleidia;s__
OTU_706	1	1	0	2	0	1	6	5	2	3	0	2	1	11	4	k__Bacteria;p__Tenericutes;c__Mollicutes;o__RF39;f__;g__;s__
OTU_707	10	3	2	6	1	0	1	2	0	2	4	4	0	0	2	k__Bacteria;p__Firmicutes;c__Clostridia;o__Clostridiales;f__Ruminococcaceae;g__Ruminococcus;s__
OTU_708	8	3	6	1	7	3	2	3	5	1	6	6	14	1	10	k__Bacteria;p__Firmicutes;c__Clostridia;o__Clostridiales;f__[Mogibacteriaceae];g__;s__
OTU_709	12	2	4	11	5	4	12	6	5	10	5	7	1	10	7	k__Bacteria;p__Firmicutes;c__Clostridia;o__Clostridiales;f__;g__;s__
OTU_710	5	2	1	0	5	0	0	6	4	0	2	1	0	1	9	k__Bacteria;p__Firmicutes;c__Clostridia;o__Clostridiales;f__Ruminococcaceae;g__Ruminococcus;s__
OTU_711	1	6	8	9	4	1	4	5	3	1	0	12	8	0	3	k__Bacteria
OTU_712	1	0	3	10	1	2	1	3	2	0	0	4	0	1	3	k__Bacteria;p__Firmicutes;c__Clostridia;o__Clostridiales;f__Ruminococcaceae
OTU_713	1	4	0	4	1	2	4	1	2	4	0	2	2	1	2	k__Bacteria;p__Bacteroidetes;c__Bacteroidia;o__Bacteroidales;f__Bacteroidaceae;g__;s__
OTU_714	10	4	15	5	17	5	4	11	10	6	8	13	16	2	13	k__Bacteria;p__Firmicutes;c__Clostridia;o__Clostridiales;f__Ruminococcaceae;g__;s__
OTU_715	3	1	4	0	1	1	3	0	0	6	0	0	0	1	1	k__Bacteria;p__Tenericutes;c__Mollicutes;o__RF39;f__;g__;s__
OTU_716	5	6	9	8	7	1	2	7	2	4	6	19	2	7	11	k__Bacteria;p__Cyanobacteria;c__4C0d-2;o__YS2;f__;g__;s__
OTU_717	2	5	1	3	2	1	2	2	6	1	1	1	1	3	6	k__Bacteria;p__Firmicutes;c__Clostridia;o__Clostridiales;f__Ruminococcaceae
OTU_718	0	3	1	0	0	4	4	5	4	1	0	0	2	8	2	k__Bacteria;p__Firmicutes;c__Clostridia;o__Clostridiales;f__Ruminococcaceae;g__Ruminococcus
OTU_719	1	0	2	0	0	2	2	2	3	4	0	5	3	0	4	k__Bacteria;p__Tenericutes;c__Mollicutes;o__RF39;f__;g__;s__
OTU_720	4	3	9	3	1	1	1	2	3	3	2	3	2	3	4	k__Bacteria;p__Firmicutes;c__Clostridia;o__Clostridiales;f__Ruminococcaceae;g__;s__
OTU_721	1	5	3	4	3	0	2	2	3	2	1	4	1	2	5	k__Bacteria;p__Firmicutes
OTU_722	1	4	5	2	1	1	4	2	2	5	3	3	2	4	2	k__Bacteria;p__Firmicutes;c__Clostridia;o__Clostridiales;f__[Mogibacteriaceae];g__;s__
OTU_723	2	3	1	1	3	0	1	1	3	2	2	6	3	0	1	k__Bacteria;p__Firmicutes;c__Clostridia;o__Clostridiales;f__Ruminococcaceae;g__;s__
OTU_724	6	15	4	6	3	5	4	9	6	7	0	5	7	4	19	k__Bacteria;p__Firmicutes;c__Clostridia;o__Clostridiales;f__Ruminococcaceae;g__;s__
OTU_725	0	0	5	0	0	1	0	0	1	1	1	4	3	0	0	k__Bacteria;p__Firmicutes;c__Clostridia;o__Clostridiales;f__Lachnospiraceae;g__Butyrivibrio;s__
OTU_726	4	3	0	3	0	1	0	9	2	0	0	1	0	0	3	k__Bacteria;p__Firmicutes;c__Clostridia;o__Clostridiales
OTU_727	10	7	1	7	26	1	10	3	6	2	11	1	0	4	4	k__Bacteria;p__Verrucomicrobia;c__Verrucomicrobiae;o__Verrucomicrobiales;f__Verrucomicrobiaceae;g__Akkermansia;s__
OTU_728	8	11	6	4	18	9	1	3	8	7	6	2	15	2	4	k__Bacteria;p__Firmicutes;c__Clostridia;o__Clostridiales
OTU_729	0	2	0	11	3	0	0	0	0	0	0	14	0	0	0	k__Bacteria;p__Bacteroidetes;c__Bacteroidia;o__Bacteroidales;f__;g__;s__
OTU_730	1	0	4	1	1	5	1	2	3	1	6	1	2	4	1	k__Bacteria;p__Firmicutes;c__Clostridia;o__Clostridiales;f__Ruminococcaceae;g__Ruminococcus;s__
OTU_731	0	1	9	1	0	0	0	0	0	5	0	0	0	0	0	k__Bacteria;p__Tenericutes;c__Mollicutes;o__Anaeroplasmatales;f__Anaeroplasmataceae
OTU_732	5	2	1	3	1	1	1	2	2	1	2	2	2	1	3	k__Bacteria;p__Firmicutes;c__Clostridia;o__Clostridiales;f__Christensenellaceae;g__;s__
OTU_733	3	1	2	3	5	1	3	1	3	1	2	4	2	0	4	k__Bacteria;p__Firmicutes;c__Clostridia;o__Clostridiales;f__Christensenellaceae;g__;s__
OTU_734	1	1	2	0	9	0	0	0	0	0	2	2	8	2	0	k__Bacteria;p__Firmicutes;c__Clostridia;o__Clostridiales
OTU_735	7	5	20	3	3	2	5	8	5	29	7	7	0	0	3	k__Bacteria;p__Bacteroidetes;c__Bacteroidia;o__Bacteroidales
OTU_736	2	1	1	3	3	1	0	2	1	1	0	2	8	0	2	k__Bacteria;p__Firmicutes;c__Erysipelotrichi;o__Erysipelotrichales;f__Erysipelotrichaceae;g__Bulleidia;s__
OTU_737	12	4	1	8	3	0	1	10	0	0	2	2	2	1	0	k__Bacteria;p__Firmicutes;c__Clostridia;o__Clostridiales;f__;g__;s__
OTU_738	11	4	0	0	0	0	2	17	5	0	0	0	0	0	1	k__Bacteria;p__Firmicutes;c__Clostridia;o__Clostridiales;f__Lachnospiraceae;g__;s__
OTU_739	2	1	1	0	1	0	0	2	0	2	0	0	10	0	1	k__Bacteria;p__Proteobacteria;c__Alphaproteobacteria;o__Sphingomonadales;f__Sphingomonadaceae;g__Sphingomonas;s__
OTU_740	1	4	1	1	8	0	2	0	4	0	0	1	1	1	1	k__Bacteria;p__Tenericutes;c__RF3;o__ML615J-28;f__;g__;s__
OTU_741	6	3	3	2	2	0	0	1	0	4	1	2	2	0	3	k__Bacteria;p__Tenericutes;c__Mollicutes;o__RF39;f__;g__;s__
OTU_742	0	2	1	0	6	0	0	1	1	1	0	1	8	2	0	k__Bacteria;p__Firmicutes;c__Erysipelotrichi;o__Erysipelotrichales;f__Erysipelotrichaceae;g__Bulleidia;s__
OTU_743	4	0	3	2	5	4	0	7	0	0	1	3	0	1	1	k__Bacteria;p__Firmicutes;c__Clostridia;o__Clostridiales;f__;g__;s__
OTU_744	4	2	1	3	0	0	1	2	3	1	1	1	1	4	2	k__Bacteria;p__Firmicutes;c__Clostridia;o__Clostridiales;f__Ruminococcaceae
OTU_745	3	11	4	33	17	2	6	26	1	2	5	8	6	4	2	k__Bacteria;p__Cyanobacteria;c__4C0d-2;o__YS2;f__;g__;s__
OTU_746	0	3	10	0	1	0	2	0	0	2	0	0	0	0	0	k__Bacteria;p__Firmicutes;c__Clostridia;o__Clostridiales;f__Ruminococcaceae;g__;s__
OTU_747	2	0	3	0	1	2	2	0	7	5	1	0	1	0	2	k__Bacteria;p__Spirochaetes;c__Spirochaetes;o__Spirochaetales;f__Spirochaetaceae;g__Treponema;s__
OTU_748	0	2	1	1	1	0	1	1	3	1	1	4	3	1	3	k__Bacteria;p__Firmicutes;c__Clostridia;o__Clostridiales;f__Ruminococcaceae
OTU_749	11	8	18	9	6	13	7	8	6	21	28	11	25	11	8	k__Bacteria;p__Firmicutes;c__Clostridia;o__Clostridiales;f__Clostridiaceae;g__Clostridium;s__butyricum
OTU_750	38	41	54	32	52	32	21	36	33	49	48	70	62	26	35	k__Bacteria;p__Firmicutes;c__Clostridia;o__Clostridiales;f__[Mogibacteriaceae];g__;s__
OTU_751	5	3	0	0	0	0	0	7	0	0	0	0	0	0	0	k__Bacteria;p__Firmicutes;c__Clostridia;o__Clostridiales;f__Ruminococcaceae;g__Oscillospira;s__
OTU_752	5	7	5	4	1	1	1	6	5	7	4	4	7	1	3	k__Bacteria;p__Firmicutes;c__Clostridia;o__Clostridiales;f__Ruminococcaceae;g__;s__
OTU_753	0	0	2	0	0	1	12	0	3	13	0	0	0	1	7	k__Bacteria;p__Fibrobacteres;c__Fibrobacteria;o__Fibrobacterales;f__Fibrobacteraceae;g__Fibrobacter;s__succinogenes
OTU_754	6	1	2	0	2	2	7	5	2	3	3	1	1	0	6	k__Bacteria;p__Tenericutes;c__Mollicutes;o__RF39;f__;g__;s__
OTU_755	0	0	0	0	0	2	18	0	1	3	1	0	0	2	1	k__Bacteria;p__Spirochaetes;c__Spirochaetes;o__Spirochaetales;f__Spirochaetaceae;g__Treponema;s__
OTU_756	0	7	0	0	0	3	6	1	6	0	4	7	0	0	0	k__Bacteria;p__Bacteroidetes;c__Bacteroidia;o__Bacteroidales;f__Prevotellaceae;g__Prevotella;s__
OTU_757	7	1	3	0	3	3	4	7	3	1	1	4	3	0	3	k__Bacteria;p__Firmicutes;c__Clostridia;o__Clostridiales;f__Christensenellaceae;g__;s__
OTU_758	6	3	6	8	6	0	4	8	4	7	3	3	6	4	9	k__Bacteria;p__Firmicutes;c__Clostridia;o__Clostridiales;f__Ruminococcaceae;g__;s__
OTU_759	14	9	10	11	11	3	7	27	3	10	4	7	7	5	6	k__Bacteria;p__Tenericutes;c__Mollicutes;o__RF39;f__;g__;s__
OTU_760	0	0	0	0	0	1	1	0	0	3	0	6	0	0	18	k__Bacteria;p__Bacteroidetes
OTU_761	6	6	5	4	6	1	1	2	1	0	0	7	0	4	0	k__Bacteria;p__Tenericutes;c__Mollicutes;o__RF39;f__;g__;s__
OTU_762	0	0	0	0	0	0	0	0	0	0	2	1	14	1	0	k__Bacteria
OTU_763	1	1	1	0	0	0	0	2	4	0	2	5	0	0	0	k__Bacteria;p__Firmicutes;c__Clostridia;o__Clostridiales;f__[Mogibacteriaceae];g__;s__
OTU_764	1	21	3	8	8	12	8	10	16	6	1	9	5	8	3	k__Bacteria;p__Firmicutes;c__Clostridia;o__Clostridiales;f__Ruminococcaceae;g__;s__
OTU_765	2	2	2	1	0	1	1	2	2	1	0	1	1	0	2	k__Bacteria;p__Firmicutes;c__Clostridia;o__Clostridiales;f__Dehalobacteriaceae;g__Dehalobacterium;s__
OTU_766	5	14	0	0	0	0	0	4	4	0	0	0	0	0	0	k__Bacteria;p__Firmicutes;c__Clostridia;o__Clostridiales;f__Ruminococcaceae
OTU_767	2	3	2	3	1	1	1	3	0	1	1	0	2	1	3	k__Bacteria
OTU_768	3	3	2	4	0	1	1	1	3	1	5	5	3	3	4	k__Bacteria;p__Firmicutes;c__Clostridia;o__Clostridiales;f__Ruminococcaceae;g__Oscillospira;s__
OTU_769	20	22	18	29	5	4	10	29	12	18	30	16	8	38	23	k__Bacteria;p__TM7;c__TM7-3;o__CW040;f__F16;g__;s__
OTU_770	15	11	9	13	2	4	9	7	10	11	6	4	4	4	11	k__Bacteria;p__Firmicutes;c__Clostridia
OTU_771	1	2	2	4	0	1	1	0	2	2	2	0	0	0	0	k__Bacteria;p__Firmicutes;c__Clostridia;o__Clostridiales;f__[Mogibacteriaceae];g__;s__
OTU_772	0	0	0	1	0	0	17	0	4	0	0	0	0	0	0	k__Archaea;p__Euryarchaeota;c__Methanomicrobia;o__Methanomicrobiales;f__Methanocorpusculaceae;g__;s__
OTU_773	5	7	7	2	3	2	2	7	12	2	1	4	2	1	9	k__Bacteria
OTU_774	8	1	3	6	5	1	0	8	1	1	2	12	7	4	0	k__Bacteria;p__Tenericutes;c__Mollicutes;o__RF39;f__;g__;s__
OTU_775	0	0	6	1	1	1	2	4	1	1	2	1	1	1	1	k__Bacteria;p__Firmicutes;c__Erysipelotrichi;o__Erysipelotrichales;f__Erysipelotrichaceae
OTU_776	0	2	1	0	1	0	1	1	1	2	0	1	1	2	1	k__Bacteria;p__Firmicutes;c__Erysipelotrichi;o__Erysipelotrichales;f__Erysipelotrichaceae;g__Bulleidia;s__
OTU_777	3	6	3	6	6	6	1	4	4	3	2	3	4	1	3	k__Bacteria;p__Firmicutes;c__Erysipelotrichi;o__Erysipelotrichales;f__Erysipelotrichaceae
OTU_778	2	1	4	1	1	0	1	2	1	0	2	0	1	1	4	k__Bacteria;p__Firmicutes;c__Clostridia;o__Clostridiales;f__Ruminococcaceae;g__;s__
OTU_779	0	0	10	2	2	6	0	0	1	7	0	0	0	1	1	k__Bacteria;p__Firmicutes;c__Clostridia;o__Clostridiales;f__Veillonellaceae
OTU_780	0	1	2	3	1	0	1	2	1	2	1	2	0	2	0	k__Bacteria;p__Firmicutes;c__Clostridia;o__Clostridiales;f__Eubacteriaceae;g__Anaerofustis;s__
OTU_781	8	5	5	3	1	3	5	5	9	4	3	3	4	2	2	k__Bacteria;p__Firmicutes;c__Clostridia;o__Clostridiales;f__Ruminococcaceae;g__;s__
OTU_782	4	0	0	0	0	0	5	6	2	0	0	1	0	0	0	k__Bacteria;p__Spirochaetes;c__Spirochaetes;o__Spirochaetales;f__Spirochaetaceae;g__Treponema;s__
OTU_783	3	3	5	3	1	2	2	3	3	3	2	7	2	1	4	k__Bacteria;p__Firmicutes;c__Clostridia;o__Clostridiales;f__Ruminococcaceae;g__;s__
OTU_784	0	1	5	0	3	1	0	0	0	3	0	0	0	0	0	k__Bacteria;p__Firmicutes;c__Erysipelotrichi;o__Erysipelotrichales;f__Erysipelotrichaceae;g__RFN20;s__
OTU_785	37	22	50	39	22	26	41	39	25	36	40	48	42	45	33	k__Bacteria;p__Firmicutes;c__Clostridia;o__Clostridiales;f__Lachnospiraceae;g__Blautia;s__
OTU_786	4	3	9	1	1	4	5	2	2	5	5	2	3	4	3	k__Bacteria;p__Firmicutes;c__Clostridia;o__Clostridiales;f__Ruminococcaceae;g__;s__
OTU_787	10	0	0	0	0	0	0	12	0	1	0	0	0	0	0	k__Bacteria;p__Bacteroidetes;c__Bacteroidia;o__Bacteroidales
OTU_788	0	0	2	0	3	0	1	1	1	0	2	5	2	3	2	k__Bacteria;p__Actinobacteria;c__Coriobacteriia;o__Coriobacteriales;f__Coriobacteriaceae;g__Adlercreutzia;s__
OTU_789	8	7	17	4	9	7	13	9	7	14	4	6	2	3	6	k__Bacteria;p__Firmicutes;c__Clostridia;o__Clostridiales;f__Ruminococcaceae;g__Ruminococcus;s__
OTU_790	3	1	3	4	2	2	1	4	2	2	5	0	3	1	3	k__Bacteria;p__Firmicutes;c__Clostridia;o__Clostridiales
OTU_791	1	2	1	0	3	5	3	3	1	1	0	3	5	2	2	k__Bacteria;p__Firmicutes;c__Clostridia;o__Clostridiales
OTU_792	2	2	3	3	0	0	3	3	2	0	1	0	2	1	3	k__Bacteria;p__Firmicutes;c__Clostridia;o__Clostridiales;f__Christensenellaceae;g__;s__
OTU_793	2	3	1	1	1	1	1	5	0	2	0	4	2	1	3	k__Bacteria;p__Proteobacteria;c__Betaproteobacteria;o__Nitrosomonadales;f__;g__;s__
OTU_794	1	0	1	0	3	3	0	0	2	3	4	1	4	1	1	k__Bacteria;p__Bacteroidetes;c__Bacteroidia;o__Bacteroidales;f__Rikenellaceae;g__;s__
OTU_795	0	3	4	1	1	1	0	1	2	4	1	1	1	0	0	k__Bacteria;p__Firmicutes;c__Clostridia;o__Clostridiales;f__Christensenellaceae;g__;s__
OTU_796	12	5	3	5	4	7	1	9	5	6	2	9	4	3	9	k__Bacteria;p__Firmicutes;c__Clostridia;o__Clostridiales;f__[Mogibacteriaceae];g__;s__
OTU_797	2	2	6	2	0	0	0	5	2	3	5	5	1	8	1	k__Bacteria;p__Tenericutes;c__Mollicutes;o__RF39;f__;g__;s__
OTU_798	1	6	2	9	5	0	2	7	3	1	3	3	6	14	0	k__Bacteria;p__Actinobacteria;c__Coriobacteriia;o__Coriobacteriales;f__Coriobacteriaceae
OTU_799	5	11	11	2	26	0	2	5	5	3	15	6	6	4	2	k__Bacteria;p__Cyanobacteria;c__4C0d-2;o__YS2;f__;g__;s__
OTU_800	10	2	0	0	0	0	0	15	3	0	0	0	0	0	0	k__Bacteria;p__Bacteroidetes;c__Bacteroidia;o__Bacteroidales;f__[Paraprevotellaceae];g__CF231;s__
OTU_801	2	2	1	1	4	0	0	0	1	0	1	2	4	2	1	k__Bacteria;p__Firmicutes;c__Erysipelotrichi;o__Erysipelotrichales;f__Erysipelotrichaceae;g__L7A_E11;s__
OTU_802	1	2	5	0	0	0	0	1	2	2	1	0	0	0	0	k__Bacteria
OTU_803	3	1	2	6	0	0	1	1	0	0	0	0	0	0	1	k__Bacteria;p__Actinobacteria;c__Actinobacteria;o__Bifidobacteriales;f__Bifidobacteriaceae;g__;s__
OTU_804	2	1	0	4	11	1	1	0	2	1	1	3	7	3	2	k__Bacteria;p__Cyanobacteria;c__4C0d-2;o__YS2;f__;g__;s__
OTU_805	4	3	2	1	1	1	2	3	2	1	2	3	5	1	6	k__Bacteria;p__Firmicutes;c__Clostridia;o__Clostridiales;f__;g__;s__
OTU_806	1	0	4	0	0	2	2	3	4	1	1	2	0	4	10	k__Bacteria;p__Firmicutes;c__Clostridia;o__Clostridiales;f__Ruminococcaceae;g__Ruminococcus
OTU_807	2	2	0	0	0	1	4	4	2	0	1	2	0	0	1	k__Bacteria;p__Firmicutes;c__Clostridia;o__Clostridiales;f__[Mogibacteriaceae];g__;s__
OTU_808	1	1	2	1	2	2	0	1	4	2	2	3	1	0	2	k__Bacteria;p__Firmicutes;c__Clostridia;o__Clostridiales;f__Lachnospiraceae
OTU_809	8	11	8	9	10	3	4	8	10	9	2	5	7	9	5	k__Bacteria
OTU_810	0	5	2	3	2	3	6	3	1	3	2	3	1	3	4	k__Bacteria;p__Firmicutes;c__Clostridia;o__Clostridiales;f__Ruminococcaceae
OTU_811	8	1	6	5	4	1	4	3	2	2	3	3	5	1	4	k__Bacteria;p__Firmicutes;c__Clostridia;o__Clostridiales;f__[Mogibacteriaceae];g__;s__
OTU_812	1	6	3	2	5	2	3	3	4	1	3	2	7	1	3	k__Bacteria;p__Firmicutes;c__Clostridia;o__Clostridiales;f__;g__;s__
OTU_813	1	1	2	0	0	1	3	2	0	4	0	0	0	0	0	k__Bacteria;p__Firmicutes;c__Clostridia;o__Clostridiales;f__Ruminococcaceae
OTU_814	8	3	0	1	0	1	0	6	0	0	1	1	0	1	3	k__Bacteria;p__Firmicutes;c__Clostridia;o__Clostridiales;f__Ruminococcaceae;g__Ruminococcus;s__
OTU_815	2	2	2	1	0	1	4	4	5	3	0	2	0	2	4	k__Bacteria;p__Firmicutes;c__Clostridia;o__Clostridiales;f__Ruminococcaceae;g__;s__
OTU_816	0	0	3	2	0	0	0	0	0	6	5	1	9	0	1	k__Bacteria;p__Firmicutes;c__Clostridia;o__Clostridiales;f__;g__;s__
OTU_817	1	1	1	8	2	0	2	0	0	0	1	2	1	1	0	k__Bacteria;p__Firmicutes;c__Clostridia;o__Clostridiales;f__Lachnospiraceae;g__;s__
OTU_818	5	1	0	0	0	2	5	13	1	0	0	0	0	0	0	k__Bacteria;p__Firmicutes;c__Clostridia;o__Clostridiales;f__Lachnospiraceae
OTU_819	15	2	1	1	0	0	0	10	1	3	3	2	1	4	6	k__Bacteria;p__Firmicutes;c__Clostridia;o__Clostridiales;f__Ruminococcaceae;g__;s__
OTU_820	7	2	2	4	2	1	1	2	1	0	2	1	4	0	2	k__Bacteria;p__Firmicutes;c__Clostridia;o__Clostridiales
OTU_821	5	6	0	0	2	0	3	3	8	2	0	0	0	0	0	k__Bacteria;p__Firmicutes;c__Clostridia;o__Clostridiales;f__Ruminococcaceae;g__;s__
OTU_822	3	1	4	2	3	1	1	2	1	0	2	0	1	0	2	k__Bacteria;p__Firmicutes;c__Clostridia;o__Clostridiales;f__Ruminococcaceae;g__;s__
OTU_823	1	4	1	3	2	1	3	7	5	2	0	0	2	1	3	k__Bacteria;p__Firmicutes;c__Clostridia;o__Clostridiales;f__Ruminococcaceae;g__;s__
OTU_824	4	2	0	1	3	2	0	6	3	1	0	1	1	0	0	k__Bacteria;p__Firmicutes;c__Clostridia;o__Clostridiales;f__Ruminococcaceae;g__;s__
OTU_825	0	2	2	2	2	2	6	2	3	2	3	11	4	4	3	k__Bacteria;p__Actinobacteria;c__Coriobacteriia;o__Coriobacteriales;f__Coriobacteriaceae;g__;s__
OTU_826	7	9	12	6	13	0	2	9	7	12	2	9	3	3	8	k__Bacteria;p__Tenericutes;c__Mollicutes;o__RF39;f__;g__;s__
OTU_827	59	124	93	69	61	41	59	56	88	58	78	75	72	61	50	k__Bacteria;p__Firmicutes;c__Clostridia;o__Clostridiales;f__Lachnospiraceae;g__Roseburia;s__
OTU_828	0	7	2	0	1	0	0	0	8	0	1	0	0	0	1	k__Bacteria;p__Bacteroidetes;c__Bacteroidia;o__Bacteroidales;f__Bacteroidaceae;g__BF311;s__
OTU_829	4	2	3	3	2	3	3	4	3	2	1	1	0	4	2	k__Bacteria;p__Firmicutes;c__Clostridia;o__Clostridiales;f__Ruminococcaceae;g__;s__
OTU_830	2	5	0	4	2	0	0	3	7	1	0	2	0	0	1	k__Bacteria;p__Firmicutes;c__Clostridia;o__Clostridiales;f__;g__;s__
OTU_831	10	2	1	3	6	4	0	9	0	1	1	1	5	1	1	k__Bacteria;p__Tenericutes;c__Mollicutes;o__RF39;f__;g__;s__
OTU_832	2	13	8	5	1	0	2	7	12	3	3	0	1	0	3	k__Bacteria;p__Firmicutes;c__Clostridia;o__Clostridiales;f__Ruminococcaceae;g__;s__
OTU_833	2	0	0	3	0	1	1	3	2	2	1	10	0	3	2	k__Bacteria;p__Firmicutes;c__Clostridia;o__Clostridiales;f__Christensenellaceae;g__;s__
OTU_834	3	1	1	2	4	2	1	3	2	1	2	2	1	0	4	k__Bacteria;p__Firmicutes;c__Clostridia;o__Clostridiales;f__Ruminococcaceae;g__;s__
OTU_835	3	4	6	3	4	1	2	4	1	1	2	4	14	3	1	k__Bacteria;p__Tenericutes;c__Mollicutes;o__RF39;f__;g__;s__
OTU_836	7	6	8	6	6	8	11	14	3	6	11	7	6	7	7	k__Bacteria;p__Firmicutes;c__Clostridia;o__Clostridiales;f__Lachnospiraceae
OTU_837	2	3	1	2	0	2	0	5	1	2	4	1	6	1	9	k__Bacteria;p__Firmicutes;c__Clostridia;o__Clostridiales;f__;g__;s__
OTU_838	1	2	1	4	1	0	0	0	1	0	0	8	0	1	0	k__Bacteria;p__Cyanobacteria;c__4C0d-2;o__YS2;f__;g__;s__
OTU_839	0	0	9	0	0	0	0	0	0	9	0	0	0	0	0	k__Bacteria;p__Firmicutes;c__Clostridia;o__Clostridiales
OTU_840	6	0	2	0	2	14	5	5	3	4	0	1	0	0	5	k__Bacteria;p__Firmicutes;c__Clostridia;o__Clostridiales;f__Veillonellaceae;g__;s__
OTU_841	14	79	9	9	68	4	1	3	50	3	13	12	10	6	5	k__Bacteria;p__Firmicutes;c__Clostridia;o__Clostridiales;f__Clostridiaceae;g__Clostridium;s__
OTU_842	1	2	0	2	0	1	1	5	2	0	1	0	0	4	6	k__Bacteria;p__Firmicutes;c__Clostridia;o__Clostridiales;f__Ruminococcaceae
OTU_843	0	3	3	4	3	1	0	7	0	3	6	1	6	2	1	k__Bacteria;p__Firmicutes;c__Erysipelotrichi;o__Erysipelotrichales;f__Erysipelotrichaceae
OTU_844	0	0	2	2	1	7	1	0	1	1	1	0	0	0	2	k__Bacteria;p__Firmicutes;c__Clostridia;o__Clostridiales;f__[Mogibacteriaceae];g__;s__
OTU_845	1	3	1	2	0	0	3	4	6	1	0	1	1	0	1	k__Bacteria;p__Firmicutes;c__Clostridia;o__Clostridiales;f__Ruminococcaceae;g__Ruminococcus;s__
OTU_846	3	3	3	3	4	3	4	4	3	8	1	5	2	0	3	k__Bacteria;p__Tenericutes;c__Mollicutes;o__RF39;f__;g__;s__
OTU_847	1	2	3	3	0	4	4	2	8	4	0	10	2	2	6	k__Bacteria;p__Firmicutes;c__Clostridia;o__Clostridiales;f__;g__;s__
OTU_848	0	1	5	0	0	4	0	0	0	3	2	0	1	0	2	k__Bacteria;p__Firmicutes;c__Clostridia;o__Clostridiales;f__Lachnospiraceae
OTU_849	1	2	0	3	6	0	0	1	2	3	1	5	3	0	3	k__Bacteria;p__Bacteroidetes;c__Bacteroidia;o__Bacteroidales;f__S24-7;g__;s__
OTU_850	0	2	2	3	3	0	0	4	1	1	2	0	2	1	0	k__Bacteria;p__Firmicutes;c__Bacilli;o__Bacillales;f__Bacillaceae;g__Bacillus
OTU_851	0	0	4	7	3	1	2	2	1	5	1	1	1	2	0	k__Bacteria;p__Firmicutes;c__Clostridia;o__Clostridiales;f__Lachnospiraceae
OTU_852	14	0	1	0	0	0	0	1	0	0	1	4	0	0	3	k__Bacteria;p__Cyanobacteria;c__4C0d-2;o__YS2;f__;g__;s__
OTU_853	6	14	11	14	3	2	19	7	6	6	5	32	5	4	10	k__Bacteria;p__Bacteroidetes;c__Bacteroidia;o__Bacteroidales;f__Bacteroidaceae;g__5-7N15;s__
OTU_854	1	3	3	0	0	3	2	1	4	0	0	0	0	0	1	k__Bacteria;p__Firmicutes;c__Erysipelotrichi;o__Erysipelotrichales;f__Erysipelotrichaceae;g__RFN20;s__
OTU_855	5	0	0	0	0	0	3	7	0	0	0	0	0	0	0	k__Bacteria;p__Bacteroidetes;c__Bacteroidia;o__Bacteroidales;f__Prevotellaceae;g__Prevotella;s__
OTU_856	5	1	4	2	4	3	2	6	4	1	2	1	4	3	4	k__Bacteria;p__Firmicutes;c__Clostridia;o__Clostridiales
OTU_857	1	0	0	1	0	0	1	0	0	8	0	0	0	1	0	k__Bacteria;p__Bacteroidetes;c__Bacteroidia;o__Bacteroidales;f__S24-7;g__;s__
OTU_858	7	0	6	0	0	0	3	6	0	3	1	2	0	0	0	k__Bacteria;p__Firmicutes;c__Clostridia;o__Clostridiales;f__Ruminococcaceae;g__Ruminococcus;s__
OTU_859	0	6	8	0	0	1	3	6	4	4	1	1	0	0	1	k__Bacteria;p__Spirochaetes;c__Spirochaetes;o__Sphaerochaetales;f__Sphaerochaetaceae;g__Sphaerochaeta;s__
OTU_860	1	9	2	2	2	1	3	1	10	2	8	1	3	3	2	k__Bacteria;p__Firmicutes;c__Clostridia;o__Clostridiales;f__Lachnospiraceae
OTU_861	0	1	2	2	0	4	0	2	4	0	1	4	0	1	3	k__Bacteria;p__Firmicutes;c__Clostridia;o__Clostridiales;f__Ruminococcaceae;g__Ruminococcus;s__
OTU_862	0	8	2	4	1	2	5	5	7	3	3	2	1	1	0	k__Bacteria;p__Firmicutes;c__Clostridia;o__Clostridiales;f__Ruminococcaceae;g__;s__
OTU_863	2	3	7	2	1	0	0	0	0	9	2	0	1	0	0	k__Bacteria;p__Firmicutes;c__Clostridia;o__Clostridiales;f__Clostridiaceae;g__Clostridium;s__
OTU_864	1	1	5	3	5	0	0	2	2	3	0	1	2	0	4	k__Bacteria;p__Tenericutes;c__Mollicutes;o__RF39;f__;g__;s__
OTU_865	9	2	0	0	1	5	3	10	1	2	2	0	0	0	2	k__Bacteria;p__Bacteroidetes;c__Bacteroidia;o__Bacteroidales;f__Prevotellaceae;g__Prevotella;s__
OTU_866	0	2	0	0	0	6	3	0	0	0	2	0	0	0	18	k__Bacteria;p__Firmicutes;c__Clostridia;o__Clostridiales;f__Clostridiaceae;g__Clostridium;s__
OTU_867	1	1	0	3	0	5	0	2	3	0	0	0	1	0	0	k__Bacteria;p__Firmicutes;c__Clostridia;o__Clostridiales
OTU_868	1	2	2	0	0	5	1	1	7	5	0	1	3	0	1	k__Bacteria;p__Spirochaetes;c__Spirochaetes;o__Spirochaetales;f__Spirochaetaceae;g__Treponema;s__
OTU_869	0	0	0	0	0	4	0	0	1	0	11	16	3	1	1	k__Bacteria;p__Bacteroidetes;c__Bacteroidia;o__Bacteroidales;f__;g__;s__
OTU_870	2	4	4	1	3	0	3	2	2	3	1	1	6	0	0	k__Bacteria
OTU_871	8	5	12	8	4	1	2	6	2	1	7	11	3	17	5	k__Bacteria;p__Tenericutes;c__Mollicutes;o__RF39;f__;g__;s__
OTU_872	6	2	3	3	1	1	1	5	1	2	0	0	1	0	6	k__Bacteria
OTU_873	0	0	0	4	2	0	0	3	3	0	0	9	4	0	0	k__Bacteria;p__Firmicutes;c__Clostridia;o__Clostridiales;f__Lachnospiraceae;g__Coprococcus;s__
OTU_874	1	1	0	14	0	2	2	1	1	0	2	1	4	2	0	k__Bacteria;p__Firmicutes;c__Erysipelotrichi;o__Erysipelotrichales;f__Erysipelotrichaceae;g__Bulleidia;s__
OTU_875	1	3	3	0	3	2	0	5	0	2	1	0	3	4	0	k__Bacteria;p__Firmicutes;c__Clostridia;o__Clostridiales;f__;g__;s__
OTU_876	13	6	2	0	0	0	2	10	4	1	2	1	2	0	3	k__Bacteria;p__Firmicutes;c__Clostridia;o__Clostridiales;f__Lachnospiraceae;g__Pseudobutyrivibrio;s__
OTU_877	0	1	5	7	6	1	2	3	1	2	0	3	11	1	1	k__Bacteria;p__Tenericutes;c__Mollicutes;o__RF39;f__;g__;s__
OTU_878	0	1	1	2	1	0	2	1	3	2	0	3	0	0	6	k__Bacteria;p__Firmicutes;c__Clostridia;o__Clostridiales
OTU_879	0	4	0	0	0	0	1	0	3	0	0	1	0	0	4	k__Bacteria;p__Firmicutes;c__Clostridia;o__Clostridiales;f__Lachnospiraceae;g__Coprococcus;s__
OTU_880	5	4	3	4	4	6	2	5	3	2	2	0	1	1	4	k__Bacteria;p__Proteobacteria;c__Alphaproteobacteria;o__RF32;f__;g__;s__
OTU_881	0	0	8	0	0	0	0	0	0	14	0	0	0	0	0	k__Bacteria;p__Tenericutes;c__Mollicutes;o__Anaeroplasmatales;f__Anaeroplasmataceae;g__;s__
OTU_882	3	3	0	3	2	1	2	1	1	1	1	1	2	1	2	k__Bacteria;p__Firmicutes;c__Clostridia;o__Clostridiales;f__Ruminococcaceae
OTU_883	5	3	9	3	3	2	4	3	0	3	2	7	3	0	5	k__Bacteria;p__Firmicutes;c__Clostridia;o__Clostridiales;f__Ruminococcaceae;g__Ruminococcus
OTU_884	2	0	0	3	1	1	0	3	0	1	0	2	1	1	2	k__Bacteria;p__Firmicutes;c__Clostridia;o__Clostridiales;f__;g__;s__
OTU_885	6	7	6	6	12	4	4	6	5	7	1	1	9	2	3	k__Bacteria;p__Bacteroidetes;c__Bacteroidia;o__Bacteroidales;f__Bacteroidaceae;g__;s__
OTU_886	0	0	9	0	0	0	1	0	0	8	0	0	0	0	1	k__Bacteria;p__Firmicutes
OTU_887	3	7	20	5	4	2	10	9	6	12	15	6	5	8	5	k__Bacteria;p__Firmicutes;c__Clostridia;o__Clostridiales;f__Ruminococcaceae;g__;s__
OTU_888	1	0	3	1	1	0	3	0	1	5	0	2	2	1	1	k__Bacteria;p__Firmicutes;c__Erysipelotrichi;o__Erysipelotrichales;f__Erysipelotrichaceae;g__RFN20;s__
OTU_889	11	30	26	22	13	21	15	27	20	33	17	20	15	9	28	k__Bacteria;p__Firmicutes;c__Clostridia;o__Clostridiales;f__Ruminococcaceae;g__;s__
OTU_890	2	2	1	2	0	0	0	4	1	1	0	5	2	1	6	k__Bacteria;p__Tenericutes;c__Mollicutes;o__RF39;f__;g__;s__
OTU_891	21	33	27	28	15	9	27	35	22	31	8	23	24	9	27	k__Bacteria;p__Firmicutes;c__Clostridia;o__Clostridiales;f__Ruminococcaceae;g__;s__
OTU_892	0	0	0	0	0	16	0	0	0	0	0	0	0	0	0	k__Bacteria;p__Tenericutes;c__Mollicutes;o__Anaeroplasmatales;f__Anaeroplasmataceae;g__;s__
OTU_893	0	0	2	0	0	1	0	1	2	14	0	0	0	0	0	k__Bacteria;p__Bacteroidetes;c__Bacteroidia;o__Bacteroidales;f__[Paraprevotellaceae]
OTU_894	2	9	0	1	0	1	1	3	0	0	1	0	0	0	1	k__Bacteria;p__Firmicutes;c__Erysipelotrichi;o__Erysipelotrichales;f__Erysipelotrichaceae;g__p-75-a5;s__
OTU_895	1	0	1	0	1	1	1	2	1	1	0	4	2	1	1	k__Bacteria;p__Firmicutes;c__Clostridia;o__Clostridiales;f__Ruminococcaceae;g__Ruminococcus;s__
OTU_896	2	0	1	1	0	1	3	2	0	2	2	1	0	0	0	k__Bacteria;p__Bacteroidetes;c__Bacteroidia;o__Bacteroidales;f__;g__;s__
OTU_897	1	4	0	7	0	1	0	1	1	1	2	1	1	4	2	k__Bacteria;p__Actinobacteria;c__Coriobacteriia;o__Coriobacteriales;f__Coriobacteriaceae
OTU_898	1	2	3	1	1	2	6	0	3	2	1	1	1	0	2	k__Bacteria;p__Firmicutes;c__Clostridia;o__Clostridiales;f__Lachnospiraceae
OTU_899	20	31	29	32	35	10	15	18	36	17	26	30	43	18	21	k__Bacteria;p__Firmicutes;c__Clostridia;o__Clostridiales
OTU_900	5	0	3	6	2	0	7	5	3	1	0	2	0	5	4	k__Bacteria;p__Tenericutes;c__Mollicutes;o__RF39;f__;g__;s__
OTU_901	0	1	0	0	4	4	2	3	2	1	1	1	5	1	2	k__Bacteria;p__Tenericutes;c__RF3;o__ML615J-28;f__;g__;s__
OTU_902	0	1	2	2	3	6	5	5	4	3	1	2	0	1	1	k__Bacteria;p__Firmicutes;c__Clostridia;o__Clostridiales;f__;g__;s__
OTU_903	1	0	0	0	0	0	3	0	1	0	5	1	1	3	0	k__Bacteria;p__Actinobacteria;c__Actinobacteria;o__Bifidobacteriales;f__Bifidobacteriaceae;g__;s__
OTU_904	0	1	2	0	2	0	0	0	0	3	5	0	0	0	0	k__Bacteria;p__Firmicutes;c__Clostridia;o__Clostridiales
OTU_905	0	0	3	5	1	3	0	0	0	2	2	1	0	0	0	k__Bacteria;p__Spirochaetes;c__Spirochaetes
OTU_906	0	5	5	2	3	0	5	0	4	0	0	1	4	0	0	k__Bacteria;p__Bacteroidetes;c__Bacteroidia;o__Bacteroidales;f__BS11;g__;s__
OTU_907	3	0	1	1	0	1	1	0	1	0	1	2	0	1	1	k__Bacteria;p__Bacteroidetes;c__Bacteroidia;o__Bacteroidales;f__BS11;g__;s__
OTU_908	3	0	3	1	0	0	0	0	0	0	7	1	4	13	0	k__Bacteria;p__Firmicutes;c__Clostridia;o__Clostridiales
OTU_909	0	8	0	0	0	0	0	0	5	0	0	0	0	0	0	k__Bacteria;p__Bacteroidetes;c__Bacteroidia;o__Bacteroidales;f__Prevotellaceae;g__Prevotella;s__
OTU_910	2	2	0	2	0	1	5	4	5	1	0	2	2	1	6	k__Bacteria;p__Firmicutes;c__Clostridia;o__Clostridiales
OTU_911	3	1	4	1	1	1	1	0	0	1	2	4	1	1	1	k__Bacteria;p__Firmicutes;c__Clostridia;o__Clostridiales;f__Christensenellaceae;g__;s__
OTU_912	1	1	2	2	1	0	3	0	0	1	0	3	0	0	3	k__Bacteria;p__Bacteroidetes;c__Bacteroidia;o__Bacteroidales
OTU_913	1	1	1	0	2	0	0	2	2	2	0	1	1	1	2	k__Bacteria;p__Firmicutes;c__Clostridia;o__Clostridiales
OTU_914	5	1	1	2	2	0	2	5	1	2	0	1	4	1	1	k__Bacteria;p__Firmicutes;c__Clostridia;o__Clostridiales
OTU_915	3	2	3	0	1	0	4	4	0	1	1	1	1	0	0	k__Bacteria;p__Firmicutes;c__Clostridia;o__Clostridiales;f__Ruminococcaceae
OTU_916	3	2	42	22	6	3	1	3	2	14	15	6	42	14	2	k__Bacteria;p__Firmicutes;c__Clostridia;o__Clostridiales;f__Lachnospiraceae
OTU_917	1	3	0	2	1	0	9	3	2	1	1	0	1	2	4	k__Bacteria;p__Firmicutes;c__Clostridia;o__Clostridiales
OTU_918	4	5	2	4	0	0	0	2	1	1	1	0	0	1	1	k__Bacteria;p__Firmicutes;c__Clostridia;o__Clostridiales;f__Ruminococcaceae
OTU_919	1	6	1	4	1	1	0	1	3	1	1	2	2	0	0	k__Bacteria;p__Firmicutes
OTU_920	1	4	1	4	1	2	3	0	3	1	1	1	0	2	0	k__Bacteria;p__Firmicutes
OTU_921	5	4	4	6	5	2	7	4	0	4	7	3	2	3	3	k__Bacteria;p__Firmicutes;c__Clostridia;o__Clostridiales;f__Lachnospiraceae;g__;s__
OTU_922	1	2	1	2	0	1	1	0	0	2	1	2	4	2	0	k__Bacteria;p__Bacteroidetes;c__Bacteroidia;o__Bacteroidales;f__Bacteroidaceae;g__;s__
OTU_923	1	0	6	0	0	2	0	3	2	11	0	0	0	0	2	k__Bacteria;p__Tenericutes;c__Mollicutes;o__RF39;f__;g__;s__
OTU_924	1	13	3	2	0	11	0	3	7	0	2	2	1	2	2	k__Bacteria;p__Firmicutes;c__Clostridia;o__Clostridiales;f__Ruminococcaceae;g__Ruminococcus;s__
OTU_925	1	2	5	5	2	1	2	0	3	4	3	2	2	0	2	k__Bacteria;p__Firmicutes;c__Clostridia;o__Clostridiales;f__Ruminococcaceae
OTU_926	7	2	1	7	1	1	2	7	2	0	4	3	0	1	5	k__Bacteria;p__Firmicutes;c__Clostridia;o__Clostridiales;f__;g__;s__
OTU_927	3	1	1	1	2	0	2	3	0	1	0	1	0	2	3	k__Bacteria;p__Tenericutes;c__RF3;o__ML615J-28;f__;g__;s__
OTU_928	5	1	0	1	1	1	4	10	1	0	1	1	2	1	3	k__Bacteria;p__Firmicutes;c__Clostridia;o__Clostridiales;f__Christensenellaceae;g__;s__
OTU_929	1	0	0	0	0	7	0	1	0	0	0	1	0	1	4	k__Bacteria;p__Firmicutes;c__Clostridia;o__Clostridiales
OTU_930	1	2	3	5	1	6	5	4	5	6	3	3	2	1	4	k__Bacteria;p__Firmicutes;c__Clostridia;o__Clostridiales;f__Christensenellaceae;g__;s__
OTU_931	3	0	0	4	1	3	0	3	4	0	1	0	1	0	0	k__Bacteria;p__Firmicutes;c__Clostridia;o__Clostridiales
OTU_932	2	10	0	1	0	6	1	4	26	0	1	0	0	0	16	k__Bacteria;p__Spirochaetes;c__Spirochaetes;o__Spirochaetales;f__Spirochaetaceae;g__Treponema;s__
OTU_933	1	2	0	0	0	1	0	3	1	0	0	2	2	0	1	k__Bacteria;p__Firmicutes;c__Clostridia;o__Clostridiales;f__Ruminococcaceae;g__;s__
OTU_934	0	4	0	0	0	2	0	0	6	0	0	0	0	0	0	k__Bacteria;p__Spirochaetes;c__Spirochaetes;o__Spirochaetales;f__Spirochaetaceae;g__Treponema;s__
OTU_935	1	2	1	0	2	1	0	0	0	1	1	1	0	0	0	k__Bacteria;p__Firmicutes;c__Clostridia;o__Clostridiales;f__Ruminococcaceae
OTU_936	0	0	1	0	1	0	2	1	2	2	1	1	3	0	0	k__Bacteria;p__Firmicutes;c__Erysipelotrichi;o__Erysipelotrichales;f__Erysipelotrichaceae;g__[Eubacterium];s__
OTU_937	0	0	1	1	1	2	0	0	1	3	0	2	1	0	1	k__Bacteria;p__Firmicutes;c__Clostridia;o__Clostridiales;f__Eubacteriaceae;g__Pseudoramibacter_Eubacterium;s__
OTU_938	1	0	0	2	1	0	2	0	1	0	1	0	0	1	1	k__Bacteria;p__Firmicutes;c__Clostridia;o__Clostridiales;f__[Mogibacteriaceae];g__;s__
OTU_939	10	14	11	10	9	1	8	13	7	13	5	10	5	2	14	k__Bacteria;p__Firmicutes;c__Clostridia;o__Clostridiales;f__Ruminococcaceae;g__;s__
OTU_940	0	3	1	3	6	5	2	2	4	1	1	4	0	0	1	k__Bacteria;p__Firmicutes;c__Clostridia;o__Clostridiales
OTU_941	8	8	3	6	4	1	2	6	2	1	5	5	2	0	3	k__Bacteria;p__Firmicutes;c__Clostridia;o__Clostridiales;f__Ruminococcaceae
OTU_942	2	0	3	0	2	0	0	0	0	3	0	2	2	3	0	k__Bacteria;p__Firmicutes;c__Clostridia;o__Clostridiales;f__Christensenellaceae;g__;s__
OTU_943	0	3	1	0	0	0	0	0	5	0	0	0	0	0	1	k__Bacteria;p__Firmicutes;c__Clostridia;o__Clostridiales
OTU_944	1	2	5	1	1	2	3	0	4	3	3	0	3	1	1	k__Bacteria;p__Firmicutes;c__Clostridia;o__Clostridiales;f__Lachnospiraceae;g__Coprococcus;s__
OTU_945	0	1	0	1	0	1	4	3	4	3	0	0	4	3	0	k__Bacteria;p__Spirochaetes;c__Spirochaetes;o__Spirochaetales;f__Spirochaetaceae;g__Treponema;s__
OTU_946	2	3	5	2	0	1	1	5	1	4	1	3	4	2	2	k__Bacteria;p__Firmicutes;c__Clostridia;o__Clostridiales;f__;g__;s__
OTU_947	2	3	4	0	2	0	0	1	1	8	3	1	6	2	1	k__Bacteria;p__Tenericutes;c__Mollicutes;o__Mycoplasmatales;f__Mycoplasmataceae;g__Mycoplasma;s__
OTU_948	0	3	0	0	0	0	0	2	0	1	0	5	2	0	3	k__Bacteria;p__Cyanobacteria;c__4C0d-2;o__YS2;f__;g__;s__
OTU_949	0	1	0	0	0	0	0	0	2	1	8	0	0	0	1	k__Bacteria;p__Firmicutes;c__Clostridia;o__Clostridiales;f__Lachnospiraceae;g__Coprococcus;s__
OTU_950	2	2	3	2	0	1	0	1	0	2	1	0	2	0	1	k__Bacteria;p__Firmicutes;c__Erysipelotrichi;o__Erysipelotrichales;f__Erysipelotrichaceae;g__Bulleidia;s__
OTU_951	0	1	8	0	0	0	0	0	1	3	0	0	0	0	0	k__Bacteria;p__Bacteroidetes;c__Bacteroidia;o__Bacteroidales;f__RF16;g__;s__
OTU_952	1	3	0	1	0	1	1	4	0	1	1	0	0	1	2	k__Bacteria;p__Firmicutes;c__Clostridia;o__Clostridiales;f__Ruminococcaceae
OTU_953	1	4	6	3	2	1	4	7	4	3	5	6	2	1	5	k__Bacteria;p__Firmicutes;c__Clostridia;o__Clostridiales;f__Ruminococcaceae;g__;s__
OTU_954	7	5	10	2	1	0	0	4	3	1	2	3	0	0	0	k__Bacteria;p__Firmicutes;c__Clostridia;o__Clostridiales;f__Lachnospiraceae;g__;s__
OTU_955	0	6	0	0	1	0	0	0	3	0	0	0	0	0	1	k__Bacteria;p__Firmicutes;c__Clostridia;o__Clostridiales;f__Ruminococcaceae;g__Ruminococcus;s__
OTU_956	0	0	4	0	0	0	0	0	0	5	0	0	0	0	0	k__Bacteria;p__Tenericutes;c__Mollicutes;o__Anaeroplasmatales;f__Anaeroplasmataceae;g__Anaeroplasma;s__
OTU_957	7	2	0	0	0	0	7	9	0	0	0	0	0	0	0	k__Bacteria;p__Bacteroidetes;c__Bacteroidia;o__Bacteroidales;f__[Paraprevotellaceae];g__YRC22;s__
OTU_958	1	0	2	2	4	0	0	2	1	0	1	2	5	5	3	k__Bacteria;p__Tenericutes;c__Mollicutes;o__RF39;f__;g__;s__
OTU_959	2	2	2	2	1	3	1	2	1	2	0	0	2	0	3	k__Bacteria;p__Firmicutes;c__Clostridia;o__Clostridiales;f__Lachnospiraceae;g__Coprococcus;s__
OTU_960	0	3	0	0	0	1	0	0	9	0	0	0	0	0	0	k__Bacteria;p__Bacteroidetes;c__Bacteroidia;o__Bacteroidales;f__;g__;s__
OTU_961	1	0	1	1	1	0	0	0	0	1	1	2	3	1	0	k__Bacteria;p__Actinobacteria;c__Coriobacteriia;o__Coriobacteriales;f__Coriobacteriaceae;g__;s__
OTU_962	0	6	0	0	0	0	1	6	4	0	0	5	0	0	0	k__Bacteria;p__Bacteroidetes;c__Bacteroidia;o__Bacteroidales;f__Prevotellaceae;g__Prevotella;s__
OTU_963	16	58	9	12	16	52	5	28	44	12	10	17	20	18	23	k__Bacteria;p__Firmicutes;c__Clostridia;o__Clostridiales;f__Ruminococcaceae
OTU_964	4	12	3	0	0	0	0	2	16	3	0	30	0	0	1	k__Bacteria;p__Bacteroidetes;c__Bacteroidia;o__Bacteroidales;f__Prevotellaceae;g__Prevotella;s__
OTU_965	5	2	7	3	2	3	3	6	2	6	1	3	2	0	6	k__Bacteria
OTU_966	0	1	2	3	2	0	4	0	0	0	0	6	7	0	0	k__Bacteria;p__Bacteroidetes;c__Bacteroidia;o__Bacteroidales;f__[Paraprevotellaceae];g__YRC22;s__
OTU_967	4	10	5	4	11	3	8	8	14	11	4	6	6	2	9	k__Bacteria;p__Bacteroidetes;c__Bacteroidia;o__Bacteroidales
OTU_968	0	2	15	0	0	1	0	1	0	11	0	0	0	0	0	k__Bacteria;p__Bacteroidetes;c__Bacteroidia;o__Bacteroidales;f__Prevotellaceae;g__Prevotella;s__
OTU_969	12	10	5	6	2	3	1	10	5	5	1	2	1	5	8	k__Bacteria;p__Tenericutes;c__Mollicutes;o__RF39;f__;g__;s__
OTU_970	3	8	3	5	6	0	3	3	2	2	3	1	1	1	4	k__Bacteria;p__Cyanobacteria;c__4C0d-2;o__YS2;f__;g__;s__
OTU_971	0	3	0	1	3	0	0	1	4	0	0	1	10	1	0	k__Bacteria;p__Cyanobacteria;c__4C0d-2;o__YS2;f__;g__;s__
OTU_972	0	0	19	4	11	0	0	0	0	17	0	51	3	0	5	k__Bacteria;p__Bacteroidetes;c__Bacteroidia;o__Bacteroidales;f__;g__;s__
OTU_973	0	8	1	0	0	0	0	0	3	0	0	0	0	0	2	k__Bacteria;p__Firmicutes;c__Clostridia;o__Clostridiales;f__Ruminococcaceae
OTU_974	3	0	1	0	1	0	1	0	1	0	1	0	1	1	0	k__Bacteria;p__Tenericutes;c__Mollicutes;o__RF39;f__;g__;s__
OTU_975	0	4	5	0	0	0	0	0	4	6	0	1	0	0	0	k__Bacteria;p__Firmicutes;c__Clostridia;o__Clostridiales;f__Ruminococcaceae
OTU_976	4	5	6	3	1	1	0	4	1	2	2	1	0	3	1	k__Bacteria;p__Firmicutes;c__Clostridia;o__Clostridiales
OTU_977	15	29	29	29	21	19	13	15	13	16	8	27	19	11	24	k__Bacteria;p__Bacteroidetes;c__Bacteroidia;o__Bacteroidales;f__Bacteroidaceae;g__5-7N15;s__
OTU_978	0	1	0	3	0	0	1	2	0	0	0	0	4	0	0	k__Bacteria;p__Firmicutes;c__Bacilli;o__Bacillales;f__Paenibacillaceae;g__Paenibacillus;s__
OTU_979	0	1	1	0	0	1	0	1	1	0	0	1	2	1	1	k__Bacteria;p__Firmicutes;c__Clostridia;o__Clostridiales;f__[Mogibacteriaceae];g__;s__
OTU_980	1	3	0	4	1	0	0	0	0	0	0	0	0	0	0	k__Bacteria;p__Firmicutes;c__Clostridia;o__Clostridiales
OTU_981	4	4	3	12	3	0	2	1	1	3	2	0	2	4	2	k__Bacteria;p__Actinobacteria;c__Coriobacteriia;o__Coriobacteriales;f__Coriobacteriaceae
OTU_982	8	12	15	13	7	18	6	14	11	7	8	16	5	16	12	k__Bacteria;p__Firmicutes;c__Clostridia;o__Clostridiales;f__Ruminococcaceae;g__;s__
OTU_983	0	0	0	0	0	2	7	0	1	3	0	0	0	2	0	k__Bacteria;p__Firmicutes;c__Clostridia;o__Clostridiales;f__Clostridiaceae;g__Clostridium;s__
OTU_984	5	6	2	14	4	0	3	8	4	1	4	10	5	5	1	k__Bacteria;p__Tenericutes;c__Mollicutes;o__RF39;f__;g__;s__
OTU_985	3	3	1	5	1	1	2	5	1	3	2	1	2	0	3	k__Bacteria;p__Tenericutes;c__RF3;o__ML615J-28;f__;g__;s__
OTU_986	0	0	0	3	0	0	0	0	1	1	2	5	1	0	0	k__Bacteria;p__Firmicutes;c__Bacilli;o__Turicibacterales;f__Turicibacteraceae;g__Turicibacter;s__
OTU_987	2	5	1	1	0	0	2	3	2	3	2	2	0	0	0	k__Bacteria;p__Spirochaetes;c__Spirochaetes;o__Sphaerochaetales;f__Sphaerochaetaceae;g__Sphaerochaeta;s__
OTU_988	0	0	1	0	0	0	1	0	0	11	0	0	0	0	0	k__Bacteria;p__Bacteroidetes;c__Bacteroidia;o__Bacteroidales;f__Prevotellaceae;g__Prevotella;s__
OTU_989	0	0	2	0	0	0	1	1	3	15	0	1	0	0	1	k__Bacteria;p__Bacteroidetes;c__Bacteroidia;o__Bacteroidales;f__S24-7;g__;s__
OTU_990	1	1	2	2	1	1	2	0	1	0	3	1	2	2	0	k__Bacteria;p__Firmicutes;c__Clostridia;o__Clostridiales;f__Lachnospiraceae;g__Coprococcus;s__
OTU_991	0	0	3	1	0	1	1	3	1	4	0	1	0	2	5	k__Bacteria;p__Firmicutes;c__Clostridia;o__Clostridiales;f__Ruminococcaceae;g__Ruminococcus;s__
OTU_992	2	0	0	0	0	1	0	2	2	0	1	4	1	0	3	k__Bacteria;p__Firmicutes;c__Clostridia;o__Clostridiales;f__Ruminococcaceae
OTU_993	0	0	0	2	1	1	3	0	0	0	0	1	0	0	0	k__Bacteria;p__Actinobacteria;c__Coriobacteriia;o__Coriobacteriales;f__Coriobacteriaceae
OTU_994	2	1	1	2	2	0	3	2	1	0	2	1	0	1	1	k__Bacteria;p__Firmicutes;c__Clostridia;o__Clostridiales;f__;g__;s__
OTU_995	2	1	1	0	2	0	0	2	0	0	0	2	0	0	0	k__Bacteria;p__Firmicutes;c__Clostridia;o__Clostridiales;f__Ruminococcaceae;g__;s__
OTU_996	3	2	0	1	1	0	0	5	1	4	4	2	0	1	1	k__Bacteria;p__Firmicutes;c__Erysipelotrichi;o__Erysipelotrichales;f__Erysipelotrichaceae;g__L7A_E11;s__
OTU_997	1	2	2	2	1	3	1	4	2	0	4	3	6	8	4	k__Bacteria;p__Cyanobacteria;c__4C0d-2;o__YS2;f__;g__;s__
OTU_998	10	0	0	0	0	0	1	8	0	0	0	0	0	0	0	k__Bacteria;p__Firmicutes;c__Clostridia;o__Clostridiales;f__Lachnospiraceae
OTU_999	1	1	0	0	0	0	0	1	0	0	3	2	0	0	0	k__Bacteria;p__Firmicutes;c__Clostridia;o__Clostridiales;f__Ruminococcaceae;g__;s__
OTU_1000	0	0	7	15	1	0	0	0	0	2	0	1	0	0	0	k__Bacteria;p__Bacteroidetes;c__Bacteroidia;o__Bacteroidales;f__Prevotellaceae;g__Prevotella;s__
OTU_1001	5	3	1	5	5	2	2	4	5	2	2	6	4	2	3	k__Bacteria;p__Tenericutes;c__Mollicutes;o__RF39;f__;g__;s__
OTU_1002	3	3	0	0	0	0	0	0	0	0	5	1	0	0	3	k__Bacteria;p__Cyanobacteria;c__4C0d-2;o__YS2;f__;g__;s__
OTU_1003	3	3	0	0	3	0	0	2	1	0	0	0	0	1	2	k__Bacteria;p__Cyanobacteria;c__4C0d-2;o__YS2;f__;g__;s__
OTU_1004	0	0	2	0	0	1	1	1	0	5	0	0	0	0	0	k__Bacteria;p__Tenericutes;c__Mollicutes;o__RF39;f__;g__;s__
OTU_1005	1	0	1	2	1	0	0	1	2	2	1	3	3	0	1	k__Bacteria;p__Firmicutes;c__Clostridia;o__Clostridiales;f__Lachnospiraceae;g__;s__
OTU_1006	7	4	1	17	1	0	2	8	3	0	1	2	4	4	2	k__Bacteria;p__Cyanobacteria;c__4C0d-2;o__YS2;f__;g__;s__
OTU_1007	2	0	2	5	1	1	2	0	1	0	5	1	1	3	1	k__Bacteria;p__Actinobacteria;c__Coriobacteriia;o__Coriobacteriales;f__Coriobacteriaceae;g__Atopobium;s__
OTU_1008	0	0	1	0	0	0	1	0	0	1	1	3	0	0	2	k__Bacteria;p__Firmicutes;c__Clostridia;o__Clostridiales;f__Lachnospiraceae;g__Butyrivibrio;s__
OTU_1009	3	0	0	2	1	1	0	0	0	1	0	2	4	1	0	k__Bacteria;p__Firmicutes;c__Clostridia;o__Clostridiales
OTU_1010	2	2	0	1	2	1	4	6	4	1	0	0	3	3	0	k__Bacteria;p__Spirochaetes;c__Spirochaetes;o__Spirochaetales;f__Spirochaetaceae;g__Treponema;s__
OTU_1011	1	3	1	0	0	1	2	5	3	3	1	1	0	0	0	k__Bacteria;p__Firmicutes;c__Clostridia;o__Clostridiales
OTU_1012	3	0	0	1	0	1	1	6	0	0	0	0	0	0	0	k__Bacteria;p__Bacteroidetes;c__Bacteroidia;o__Bacteroidales;f__;g__;s__
OTU_1013	0	6	4	0	1	4	0	0	2	2	0	0	0	0	2	k__Bacteria;p__Bacteroidetes;c__Bacteroidia;o__Bacteroidales;f__Prevotellaceae;g__Prevotella;s__
OTU_1014	2	0	3	5	0	5	4	1	1	2	2	12	0	0	19	k__Bacteria;p__Firmicutes;c__Clostridia;o__Clostridiales;f__Ruminococcaceae;g__Ruminococcus
OTU_1015	0	6	27	2	2	11	12	7	11	126	1	1	4	0	20	k__Bacteria;p__Spirochaetes;c__Spirochaetes;o__Spirochaetales;f__Spirochaetaceae;g__Treponema;s__
OTU_1016	2	2	2	0	5	0	2	3	3	4	1	5	1	3	3	k__Bacteria;p__Firmicutes;c__Clostridia;o__Clostridiales
OTU_1017	1	1	7	2	1	0	1	1	1	2	0	0	0	0	1	k__Bacteria;p__Tenericutes;c__Mollicutes;o__RF39;f__;g__;s__
OTU_1018	1	0	2	2	0	0	0	0	2	4	1	0	0	0	1	k__Bacteria;p__Firmicutes;c__Clostridia;o__Clostridiales;f__Ruminococcaceae
OTU_1019	0	1	3	0	0	0	1	0	2	1	0	1	0	1	2	k__Bacteria;p__Elusimicrobia;c__Elusimicrobia;o__Elusimicrobiales;f__Elusimicrobiaceae;g__;s__
OTU_1020	1	0	14	1	1	0	0	1	0	11	0	0	0	0	2	k__Bacteria;p__Tenericutes;c__Mollicutes;o__Anaeroplasmatales;f__Anaeroplasmataceae;g__Anaeroplasma;s__
OTU_1021	6	0	4	5	3	1	3	1	3	0	4	0	0	1	1	k__Bacteria;p__Firmicutes;c__Clostridia;o__Clostridiales;f__Christensenellaceae;g__;s__
OTU_1022	0	2	2	0	0	0	0	0	1	4	0	0	0	0	0	k__Bacteria;p__Spirochaetes;c__Spirochaetes;o__Spirochaetales;f__Spirochaetaceae;g__Treponema;s__
OTU_1023	3	2	1	2	1	3	2	1	1	0	1	0	2	0	2	k__Bacteria;p__Firmicutes;c__Bacilli;o__Bacillales;f__Bacillaceae;g__Bacillus
OTU_1024	3	0	2	0	0	2	1	0	1	3	3	4	0	0	1	k__Bacteria;p__Firmicutes;c__Clostridia;o__Clostridiales;f__Ruminococcaceae;g__Ruminococcus;s__albus
OTU_1025	0	0	2	1	0	2	0	0	0	1	2	0	0	15	5	k__Bacteria;p__Chloroflexi;c__Anaerolineae;o__Anaerolineales;f__Anaerolinaceae;g__SHD-231;s__
OTU_1026	82	128	61	91	61	64	29	83	137	37	36	41	53	22	140	k__Bacteria;p__Firmicutes;c__Clostridia;o__Clostridiales;f__;g__;s__
OTU_1027	3	3	1	6	2	1	0	2	1	8	4	3	3	2	2	k__Bacteria;p__Actinobacteria;c__Coriobacteriia;o__Coriobacteriales;f__Coriobacteriaceae;g__;s__
OTU_1028	0	1	9	3	5	4	1	0	0	17	6	13	0	0	1	k__Bacteria;p__Bacteroidetes;c__Bacteroidia;o__Bacteroidales
OTU_1029	1	4	0	0	5	1	5	2	3	1	2	2	0	1	1	k__Bacteria;p__Firmicutes;c__Clostridia;o__Clostridiales
OTU_1030	0	0	0	0	0	0	8	0	0	1	0	0	0	0	0	k__Bacteria;p__Bacteroidetes;c__Bacteroidia;o__Bacteroidales;f__;g__;s__
OTU_1031	3	3	2	4	1	2	1	0	5	2	2	1	3	2	3	k__Bacteria;p__Bacteroidetes;c__Bacteroidia;o__Bacteroidales
OTU_1032	2	1	0	1	1	0	0	1	2	1	4	2	0	0	1	k__Bacteria;p__Firmicutes;c__Clostridia;o__Clostridiales;f__[Mogibacteriaceae];g__;s__
OTU_1033	2	1	2	5	1	0	0	3	0	1	0	1	2	0	0	k__Bacteria;p__Actinobacteria;c__Coriobacteriia;o__Coriobacteriales;f__Coriobacteriaceae;g__;s__
OTU_1034	0	1	0	0	4	0	0	0	0	0	0	0	14	0	0	k__Bacteria;p__Firmicutes;c__Erysipelotrichi;o__Erysipelotrichales;f__Erysipelotrichaceae
OTU_1035	2	2	1	0	2	1	2	3	0	1	0	1	0	0	0	k__Bacteria;p__Firmicutes;c__Clostridia;o__Clostridiales;f__Lachnospiraceae
OTU_1036	11	3	5	1	5	4	7	9	11	5	4	4	4	2	9	k__Bacteria;p__Firmicutes;c__Clostridia;o__Clostridiales;f__Christensenellaceae;g__;s__
OTU_1037	1	0	0	0	1	0	2	1	1	0	1	1	0	0	1	k__Bacteria;p__Firmicutes;c__Clostridia;o__Clostridiales;f__Ruminococcaceae;g__;s__
OTU_1038	2	1	0	0	2	0	0	2	1	0	1	0	0	0	0	k__Bacteria;p__Actinobacteria;c__Coriobacteriia;o__Coriobacteriales;f__Coriobacteriaceae
OTU_1039	0	0	0	0	1	0	1	0	4	0	1	2	1	0	2	k__Bacteria;p__Firmicutes;c__Clostridia;o__Clostridiales;f__Ruminococcaceae;g__;s__
OTU_1040	4	2	4	1	2	1	2	5	4	4	1	3	1	1	1	k__Bacteria;p__Firmicutes;c__Clostridia;o__Clostridiales
OTU_1041	1	2	2	4	0	0	0	1	0	0	3	0	0	0	0	k__Bacteria
OTU_1042	0	1	1	1	2	0	0	3	2	1	1	0	0	0	0	k__Bacteria;p__Firmicutes;c__Clostridia;o__Clostridiales
OTU_1043	0	3	0	0	0	0	1	0	4	0	0	0	0	0	0	k__Bacteria;p__Firmicutes;c__Clostridia;o__Clostridiales;f__Ruminococcaceae;g__;s__
OTU_1044	6	4	5	8	2	14	12	6	8	8	0	2	3	1	11	k__Bacteria;p__Bacteroidetes;c__Bacteroidia;o__Bacteroidales;f__Bacteroidaceae;g__;s__
OTU_1045	1	0	1	2	1	1	0	1	1	1	1	2	5	0	2	k__Bacteria;p__Tenericutes;c__Mollicutes;o__Anaeroplasmatales;f__Anaeroplasmataceae;g__Anaeroplasma;s__
OTU_1046	0	1	0	1	1	0	0	1	3	1	1	0	0	0	1	k__Bacteria;p__Firmicutes;c__Clostridia;o__Clostridiales;f__Lachnospiraceae
OTU_1047	3	1	1	3	2	0	1	4	0	2	0	6	0	2	0	k__Bacteria;p__Tenericutes;c__Mollicutes;o__RF39;f__;g__;s__
OTU_1048	0	1	1	1	1	0	0	1	0	1	3	3	3	2	0	k__Bacteria;p__Proteobacteria;c__Gammaproteobacteria;o__Xanthomonadales;f__Xanthomonadaceae;g__Stenotrophomonas;s__
OTU_1049	0	0	0	1	0	0	1	7	3	1	1	0	0	0	0	k__Bacteria;p__Bacteroidetes;c__Bacteroidia;o__Bacteroidales;f__Bacteroidaceae;g__;s__
OTU_1050	4	3	3	3	4	1	5	3	3	4	3	2	4	1	2	k__Bacteria;p__Firmicutes;c__Clostridia;o__Clostridiales;f__Ruminococcaceae;g__Oscillospira;s__
OTU_1051	2	1	2	1	0	3	0	0	1	0	3	1	0	0	0	k__Bacteria;p__Firmicutes;c__Bacilli;o__Lactobacillales;f__Lactobacillaceae;g__Lactobacillus
OTU_1052	0	1	0	0	0	0	0	0	6	0	0	0	0	0	0	k__Bacteria;p__Bacteroidetes;c__Bacteroidia;o__Bacteroidales;f__Prevotellaceae;g__Prevotella;s__
OTU_1053	13	7	7	10	11	3	8	10	10	6	4	8	13	11	3	k__Bacteria;p__Tenericutes;c__Mollicutes;o__RF39;f__;g__;s__
OTU_1054	2	1	4	3	3	2	2	6	0	3	1	5	1	1	3	k__Bacteria
OTU_1055	0	0	2	0	0	1	0	0	0	5	0	0	0	0	0	k__Bacteria;p__Tenericutes;c__Mollicutes;o__Anaeroplasmatales;f__Anaeroplasmataceae;g__Anaeroplasma;s__
OTU_1056	0	0	2	0	0	2	0	0	0	0	4	0	0	0	0	k__Bacteria;p__Bacteroidetes;c__Bacteroidia;o__Bacteroidales;f__;g__;s__
OTU_1057	0	0	5	5	4	3	2	3	0	3	2	3	9	1	0	k__Bacteria;p__Firmicutes;c__Clostridia;o__Clostridiales;f__Lachnospiraceae;g__Blautia;s__
OTU_1058	0	1	2	0	1	0	0	0	0	6	0	0	0	0	0	k__Bacteria;p__Bacteroidetes;c__Bacteroidia;o__Bacteroidales;f__;g__;s__
OTU_1059	1	1	2	1	1	0	0	0	1	3	1	2	4	1	1	k__Bacteria;p__Proteobacteria;c__Gammaproteobacteria;o__Oceanospirillales;f__Halomonadaceae
OTU_1060	0	1	1	0	1	0	3	0	0	0	0	0	1	0	0	k__Bacteria;p__Firmicutes;c__Clostridia;o__Clostridiales;f__Ruminococcaceae
OTU_1061	2	1	1	3	1	1	0	0	2	2	3	1	6	1	0	k__Bacteria;p__Firmicutes;c__Clostridia;o__Clostridiales;f__Lachnospiraceae;g__Coprococcus;s__
OTU_1062	0	3	0	0	0	0	2	0	7	0	2	3	0	1	0	k__Bacteria;p__Firmicutes;c__Clostridia;o__Clostridiales;f__[Mogibacteriaceae];g__;s__
OTU_1063	2	2	0	0	0	0	6	1	1	0	0	0	0	0	0	k__Bacteria;p__Bacteroidetes;c__Bacteroidia;o__Bacteroidales;f__Prevotellaceae;g__Prevotella;s__
OTU_1064	0	4	0	2	0	2	3	1	1	0	0	0	0	1	0	k__Bacteria;p__Firmicutes;c__Clostridia;o__Clostridiales;f__Ruminococcaceae;g__;s__
OTU_1065	2	1	0	0	1	0	0	0	1	0	0	1	0	1	0	k__Bacteria;p__Firmicutes;c__Clostridia;o__Clostridiales
OTU_1066	19	7	16	12	7	13	41	40	7	19	6	12	1	8	17	k__Bacteria;p__Firmicutes;c__Clostridia;o__Clostridiales;f__Ruminococcaceae
OTU_1067	0	0	6	0	0	0	0	1	0	3	0	0	0	0	0	k__Bacteria;p__Tenericutes;c__Mollicutes;o__Anaeroplasmatales;f__Anaeroplasmataceae
OTU_1068	3	3	16	8	3	3	10	13	2	14	2	3	4	2	4	k__Bacteria;p__Tenericutes;c__Mollicutes;o__RF39;f__;g__;s__
OTU_1069	0	1	0	0	0	2	0	5	2	0	0	0	0	0	1	k__Bacteria;p__Bacteroidetes;c__Bacteroidia;o__Bacteroidales;f__;g__;s__
OTU_1070	5	2	1	5	2	0	1	4	2	0	1	2	4	4	1	k__Bacteria;p__Cyanobacteria;c__4C0d-2;o__YS2;f__;g__;s__
OTU_1071	0	1	4	0	5	2	0	0	1	2	0	0	1	0	0	k__Bacteria;p__Bacteroidetes;c__Bacteroidia;o__Bacteroidales;f__Prevotellaceae;g__Prevotella;s__
OTU_1072	1	3	1	2	4	0	3	3	0	0	1	0	3	1	0	k__Bacteria;p__Firmicutes;c__Bacilli;o__Bacillales;f__Bacillaceae;g__Bacillus;s__thermoamylovorans
OTU_1073	1	2	2	1	1	2	1	1	3	0	1	3	0	0	0	k__Bacteria;p__Firmicutes;c__Clostridia;o__Clostridiales;f__Ruminococcaceae;g__Ruminococcus;s__
OTU_1074	1	4	0	3	2	2	9	2	5	2	0	1	2	3	8	k__Bacteria;p__Firmicutes;c__Clostridia;o__Clostridiales;f__Ruminococcaceae;g__;s__
OTU_1075	0	0	0	0	0	1	0	1	0	1	0	0	3	3	1	k__Bacteria;p__Actinobacteria;c__Coriobacteriia;o__Coriobacteriales;f__Coriobacteriaceae
OTU_1076	5	3	2	4	2	0	0	3	0	0	1	0	0	1	0	k__Bacteria;p__Firmicutes;c__Clostridia;o__Clostridiales;f__;g__;s__
OTU_1077	0	2	2	2	1	1	1	1	1	2	3	2	1	4	1	k__Bacteria;p__Firmicutes;c__Clostridia;o__Clostridiales
OTU_1078	0	0	0	0	0	1	0	0	0	1	1	6	0	0	0	k__Bacteria;p__Firmicutes;c__Erysipelotrichi;o__Erysipelotrichales;f__Erysipelotrichaceae;g__RFN20;s__
OTU_1079	0	0	7	0	0	0	0	0	0	1	0	0	0	0	0	k__Bacteria;p__Tenericutes;c__Mollicutes;o__Anaeroplasmatales;f__Anaeroplasmataceae;g__Anaeroplasma;s__
OTU_1080	4	0	0	0	0	0	2	2	0	0	0	0	0	0	1	k__Bacteria;p__Firmicutes;c__Clostridia;o__Clostridiales
OTU_1081	0	5	0	1	1	0	0	4	1	0	0	0	0	1	2	k__Bacteria
OTU_1082	0	4	5	3	5	0	1	2	4	5	1	1	0	3	5	k__Bacteria;p__Tenericutes;c__Mollicutes;o__RF39;f__;g__;s__
OTU_1083	0	5	0	0	1	0	0	0	3	0	0	0	0	0	0	k__Bacteria;p__Bacteroidetes;c__Bacteroidia;o__Bacteroidales;f__Prevotellaceae;g__Prevotella;s__
OTU_1084	3	4	0	0	0	0	0	1	4	0	0	0	0	0	0	k__Bacteria;p__Firmicutes;c__Clostridia;o__Clostridiales;f__Veillonellaceae
OTU_1085	2	7	5	3	2	1	2	3	2	1	6	5	3	2	1	k__Bacteria;p__Firmicutes;c__Clostridia;o__Clostridiales
OTU_1086	2	2	3	1	1	3	1	2	3	3	0	1	5	1	1	k__Bacteria;p__Firmicutes;c__Bacilli;o__Bacillales;f__Paenibacillaceae;g__Paenibacillus;s__
OTU_1087	11	12	2	10	2	1	3	7	7	4	5	6	8	3	2	k__Bacteria;p__Firmicutes;c__Clostridia;o__Clostridiales;f__Ruminococcaceae
OTU_1088	2	3	5	1	1	4	4	6	9	9	1	1	0	1	0	k__Bacteria;p__Bacteroidetes;c__Bacteroidia;o__Bacteroidales;f__[Paraprevotellaceae];g__CF231;s__
OTU_1089	2	10	3	2	4	0	3	8	6	2	0	1	1	0	6	k__Bacteria;p__Firmicutes;c__Clostridia;o__Clostridiales;f__Ruminococcaceae
OTU_1090	3	0	0	0	0	0	3	1	0	0	0	0	0	0	0	k__Bacteria;p__Tenericutes;c__Mollicutes;o__Anaeroplasmatales;f__Anaeroplasmataceae;g__Anaeroplasma;s__
OTU_1091	1	3	2	0	2	0	0	4	2	1	3	4	4	0	0	k__Bacteria;p__Firmicutes;c__Clostridia;o__Clostridiales;f__Lachnospiraceae;g__Coprococcus;s__
OTU_1092	0	1	4	2	0	3	0	1	3	4	3	0	0	1	0	k__Bacteria;p__Bacteroidetes;c__Bacteroidia;o__Bacteroidales;f__;g__;s__
OTU_1093	2	1	0	1	0	0	1	8	1	0	0	0	0	0	1	k__Bacteria;p__Firmicutes;c__Clostridia;o__Clostridiales;f__;g__;s__
OTU_1094	0	7	1	0	0	0	1	0	4	0	0	0	0	0	0	k__Bacteria;p__Firmicutes;c__Clostridia;o__Clostridiales;f__Ruminococcaceae
OTU_1095	0	0	2	3	1	0	1	1	0	1	0	0	1	1	1	k__Bacteria;p__Bacteroidetes;c__Bacteroidia;o__Bacteroidales;f__Bacteroidaceae;g__;s__
OTU_1096	2	2	3	1	4	2	2	2	4	0	1	0	0	0	3	k__Bacteria
OTU_1097	0	1	0	0	0	2	1	1	3	5	0	0	0	0	33	k__Bacteria;p__Spirochaetes;c__Spirochaetes;o__Spirochaetales;f__Spirochaetaceae;g__Treponema;s__
OTU_1098	5	4	4	1	2	2	6	2	5	4	1	4	4	4	1	k__Bacteria;p__Firmicutes;c__Clostridia;o__Clostridiales
OTU_1099	2	0	2	2	0	0	0	5	1	2	1	0	1	0	0	k__Bacteria;p__Proteobacteria;c__Deltaproteobacteria;o__Desulfovibrionales;f__Desulfovibrionaceae;g__Desulfovibrio;s__
OTU_1100	0	1	0	0	1	1	2	0	2	3	1	0	1	2	2	k__Bacteria;p__Firmicutes;c__Clostridia;o__Clostridiales;f__Eubacteriaceae;g__Anaerofustis;s__
OTU_1101	4	2	1	0	1	0	2	4	1	1	0	0	0	1	0	k__Bacteria;p__Tenericutes;c__RF3;o__ML615J-28;f__;g__;s__
OTU_1102	0	1	0	0	2	0	0	0	0	1	8	0	0	0	0	k__Bacteria;p__Firmicutes;c__Clostridia;o__Clostridiales;f__Ruminococcaceae;g__;s__
OTU_1103	282	196	196	249	133	96	151	321	160	159	102	196	92	66	187	k__Bacteria;p__Firmicutes;c__Clostridia;o__Clostridiales;f__;g__;s__
OTU_1104	2	1	2	1	2	0	0	1	2	0	1	0	1	0	0	k__Bacteria;p__Tenericutes;c__RF3;o__ML615J-28;f__;g__;s__
OTU_1105	1	4	0	1	1	0	0	1	2	1	2	0	4	1	0	k__Bacteria;p__Firmicutes;c__Erysipelotrichi;o__Erysipelotrichales;f__Erysipelotrichaceae
OTU_1106	1	2	3	3	0	1	1	0	0	3	1	0	1	0	1	k__Bacteria;p__Firmicutes;c__Clostridia;o__Clostridiales;f__Ruminococcaceae;g__Ruminococcus;s__
OTU_1107	5	0	1	2	0	0	0	3	0	0	0	1	0	1	0	k__Bacteria;p__Actinobacteria;c__Coriobacteriia;o__Coriobacteriales;f__Coriobacteriaceae
OTU_1108	0	0	8	0	0	2	0	0	0	10	0	0	10	0	1	k__Bacteria;p__Synergistetes;c__Synergistia;o__Synergistales;f__Dethiosulfovibrionaceae;g__TG5;s__
OTU_1109	0	0	0	0	2	0	0	0	0	0	0	0	5	0	0	k__Bacteria;p__Synergistetes;c__Synergistia;o__Synergistales;f__Dethiosulfovibrionaceae;g__TG5;s__
OTU_1110	2	0	0	1	0	0	0	1	0	2	0	0	0	0	2	k__Bacteria;p__Firmicutes;c__Clostridia;o__Clostridiales;f__Clostridiaceae;g__Clostridium;s__
OTU_1111	2	1	8	5	0	0	0	0	0	6	0	0	0	0	0	k__Bacteria;p__Proteobacteria;c__Alphaproteobacteria;o__Rhodobacterales;f__Rhodobacteraceae;g__Paracoccus
OTU_1112	2	0	0	3	0	0	0	1	0	1	1	0	0	0	1	k__Bacteria;p__Tenericutes;c__Mollicutes;o__RF39;f__;g__;s__
OTU_1113	1	2	3	0	0	0	2	0	0	1	1	2	0	1	0	k__Bacteria;p__Firmicutes;c__Clostridia;o__Clostridiales;f__Ruminococcaceae;g__Ruminococcus;s__
OTU_1114	0	2	1	2	2	1	2	4	1	1	0	2	1	2	5	k__Bacteria
OTU_1115	0	0	2	0	2	0	0	1	0	0	2	2	1	0	0	k__Bacteria;p__Actinobacteria;c__Coriobacteriia;o__Coriobacteriales;f__Coriobacteriaceae
OTU_1116	2	1	1	1	0	1	0	2	1	0	1	1	0	1	2	k__Bacteria;p__Firmicutes;c__Clostridia;o__Clostridiales;f__Lachnospiraceae;g__Coprococcus;s__
OTU_1117	1	0	0	0	0	3	5	1	1	0	0	0	0	0	0	k__Bacteria;p__Firmicutes;c__Clostridia;o__Clostridiales;f__Lachnospiraceae;g__;s__
OTU_1118	4	4	5	6	3	11	1	6	5	4	3	5	5	0	4	k__Bacteria;p__Firmicutes;c__Clostridia;o__Clostridiales
OTU_1119	4	4	1	0	0	4	0	1	4	1	16	7	0	2	0	k__Bacteria;p__Bacteroidetes;c__Bacteroidia;o__Bacteroidales;f__Prevotellaceae;g__Prevotella;s__
OTU_1120	6	0	1	2	4	0	0	2	1	3	0	3	2	2	4	k__Bacteria;p__Firmicutes;c__Clostridia;o__Clostridiales;f__Ruminococcaceae;g__Ruminococcus;s__
OTU_1121	3	0	0	1	0	0	3	0	0	1	1	1	1	0	0	k__Bacteria;p__Firmicutes;c__Clostridia;o__Clostridiales;f__Ruminococcaceae;g__;s__
OTU_1122	0	0	1	0	0	6	0	0	1	3	0	0	0	0	0	k__Bacteria;p__Bacteroidetes;c__Bacteroidia;o__Bacteroidales;f__Prevotellaceae;g__Prevotella;s__
OTU_1123	1	1	0	0	1	0	0	1	0	0	1	3	0	0	0	k__Bacteria;p__Firmicutes;c__Erysipelotrichi;o__Erysipelotrichales;f__Erysipelotrichaceae;g__p-75-a5;s__
OTU_1124	3	1	0	0	1	0	0	0	2	1	0	1	0	1	1	k__Bacteria;p__Firmicutes;c__Clostridia;o__Clostridiales;f__Christensenellaceae;g__;s__
OTU_1125	8	12	8	13	5	1	10	14	13	12	2	3	2	2	12	k__Bacteria;p__Bacteroidetes;c__Bacteroidia;o__Bacteroidales;f__;g__;s__
OTU_1126	1	0	1	1	0	1	2	0	0	2	0	0	0	0	0	k__Bacteria;p__Firmicutes;c__Clostridia;o__Clostridiales;f__Lachnospiraceae;g__Shuttleworthia;s__
OTU_1127	0	6	5	0	0	4	0	0	2	4	0	0	0	0	1	k__Bacteria;p__Firmicutes;c__Clostridia;o__Clostridiales;f__Veillonellaceae
OTU_1128	2	4	14	4	3	2	7	13	4	15	8	3	4	4	4	k__Bacteria;p__Firmicutes;c__Clostridia;o__Clostridiales;f__Ruminococcaceae;g__Oscillospira;s__
OTU_1129	0	1	2	0	0	0	0	0	0	0	1	0	0	1	0	k__Bacteria
OTU_1130	1	1	0	0	0	2	0	0	0	0	0	0	0	0	5	k__Bacteria;p__Firmicutes;c__Clostridia;o__Clostridiales;f__;g__;s__
OTU_1131	0	3	0	0	0	0	0	0	3	0	0	0	0	0	0	k__Bacteria;p__Tenericutes;c__RF3;o__ML615J-28;f__;g__;s__
OTU_1132	8	17	10	14	25	2	19	6	13	8	4	5	33	8	6	k__Bacteria;p__Bacteroidetes;c__Bacteroidia;o__Bacteroidales;f__;g__;s__
OTU_1133	3	0	0	1	0	1	0	5	0	0	0	1	1	1	0	k__Bacteria;p__Firmicutes;c__Clostridia;o__Clostridiales;f__Veillonellaceae
OTU_1134	2	0	3	3	1	0	0	2	0	0	1	0	0	2	0	k__Bacteria;p__Tenericutes;c__Mollicutes;o__RF39;f__;g__;s__
OTU_1135	0	1	2	0	0	1	0	2	1	2	1	0	0	0	0	k__Bacteria;p__Proteobacteria;c__Deltaproteobacteria;o__Desulfovibrionales;f__Desulfovibrionaceae;g__Desulfovibrio;s__
OTU_1136	0	0	1	3	0	0	2	0	0	0	0	0	0	0	1	k__Bacteria;p__Bacteroidetes;c__Bacteroidia;o__Bacteroidales;f__Prevotellaceae;g__Prevotella;s__
OTU_1137	0	0	0	0	0	0	1	0	1	1	0	2	0	0	2	k__Bacteria;p__Tenericutes;c__Mollicutes;o__RF39;f__;g__;s__
OTU_1138	0	0	2	0	0	0	3	0	2	0	0	0	0	1	0	k__Bacteria;p__Bacteroidetes;c__Bacteroidia;o__Bacteroidales;f__BS11;g__;s__
OTU_1139	0	2	0	0	0	1	0	2	1	2	0	0	1	0	2	k__Bacteria;p__Firmicutes;c__Clostridia;o__Clostridiales;f__Ruminococcaceae
OTU_1140	0	0	0	0	2	3	0	0	0	0	0	0	0	0	2	k__Bacteria
OTU_1141	1	2	0	1	1	0	1	1	3	1	0	0	0	0	1	k__Bacteria;p__Firmicutes;c__Clostridia;o__Clostridiales;f__Ruminococcaceae;g__Ruminococcus;s__
OTU_1142	1	1	2	3	1	2	1	0	2	1	2	4	1	0	1	k__Bacteria;p__Firmicutes;c__Clostridia;o__Clostridiales;f__;g__;s__
OTU_1143	1	0	1	0	0	1	0	2	2	1	0	1	0	1	0	k__Bacteria;p__Firmicutes;c__Clostridia;o__Clostridiales
OTU_1144	0	3	0	0	0	1	2	1	2	1	0	1	0	0	1	k__Bacteria;p__Bacteroidetes;c__Bacteroidia;o__Bacteroidales;f__Bacteroidaceae;g__;s__
OTU_1145	0	5	0	1	4	1	0	1	4	2	0	1	0	1	1	k__Bacteria;p__Firmicutes;c__Clostridia;o__Clostridiales;f__Lachnospiraceae;g__;s__
OTU_1146	3	0	0	0	0	0	0	2	2	0	0	1	0	0	0	k__Bacteria;p__Proteobacteria;c__Deltaproteobacteria;o__Desulfovibrionales;f__Desulfovibrionaceae;g__Desulfovibrio;s__
OTU_1147	0	0	1	1	1	2	0	0	1	1	1	0	0	0	0	k__Bacteria;p__Bacteroidetes;c__Bacteroidia;o__Bacteroidales;f__Rikenellaceae;g__;s__
OTU_1148	4	3	2	5	9	7	2	3	5	1	0	6	5	0	3	k__Bacteria;p__Cyanobacteria;c__4C0d-2;o__YS2;f__;g__;s__
OTU_1149	2	2	2	0	1	0	0	1	0	1	0	2	3	2	0	k__Bacteria;p__Firmicutes;c__Erysipelotrichi;o__Erysipelotrichales;f__Erysipelotrichaceae;g__p-75-a5;s__
OTU_1150	3	6	4	5	5	1	1	1	4	0	1	2	2	4	1	k__Bacteria
OTU_1151	2	2	0	2	2	0	2	0	2	0	1	2	1	1	0	k__Bacteria;p__Firmicutes;c__Clostridia;o__Clostridiales;f__[Mogibacteriaceae];g__;s__
OTU_1152	6	0	0	0	0	0	0	2	0	0	0	0	0	0	0	k__Bacteria;p__Firmicutes;c__Clostridia;o__Clostridiales;f__Ruminococcaceae;g__;s__
OTU_1153	14	7	1	7	3	20	10	11	8	2	3	5	2	0	5	k__Bacteria;p__Firmicutes;c__Clostridia;o__Clostridiales;f__;g__;s__
OTU_1154	2	0	0	0	0	0	0	5	0	0	0	5	0	0	2	k__Bacteria;p__Firmicutes;c__Clostridia;o__Clostridiales;f__Lachnospiraceae;g__Coprococcus;s__
OTU_1155	33	19	14	24	2	3	9	27	12	9	10	34	4	5	11	k__Bacteria;p__Firmicutes;c__Clostridia;o__Clostridiales;f__;g__;s__
OTU_1156	1	0	7	2	0	0	1	1	0	1	1	2	0	0	0	k__Bacteria;p__Tenericutes;c__Mollicutes;o__RF39;f__;g__;s__
OTU_1157	0	0	0	0	0	0	0	0	1	1	1	0	0	0	10	k__Bacteria;p__Firmicutes;c__Clostridia;o__Clostridiales;f__Ruminococcaceae;g__Ruminococcus
OTU_1158	0	3	0	3	0	0	0	1	0	0	0	0	2	0	0	k__Bacteria;p__Actinobacteria;c__Coriobacteriia;o__Coriobacteriales;f__Coriobacteriaceae
OTU_1159	0	0	0	0	4	2	0	0	0	0	0	0	0	0	1	k__Bacteria;p__Firmicutes;c__Clostridia;o__Clostridiales
OTU_1160	2	2	0	0	1	1	0	1	2	1	0	0	1	0	0	k__Bacteria;p__Firmicutes;c__Clostridia;o__Clostridiales;f__Ruminococcaceae;g__Ruminococcus;s__
OTU_1161	1	4	1	1	1	0	2	0	0	0	0	2	0	2	2	k__Bacteria;p__Firmicutes;c__Clostridia;o__Clostridiales;f__Ruminococcaceae;g__;s__
OTU_1162	0	2	7	0	1	1	0	0	3	9	0	1	0	0	0	k__Bacteria;p__Bacteroidetes;c__Bacteroidia;o__Bacteroidales;f__;g__;s__
OTU_1163	3	0	0	2	1	2	0	0	3	0	1	3	4	0	0	k__Bacteria;p__Proteobacteria;c__Alphaproteobacteria
OTU_1164	22	22	30	24	31	8	9	20	11	37	17	23	11	19	23	k__Bacteria;p__Tenericutes;c__Mollicutes;o__RF39;f__;g__;s__
OTU_1165	0	0	2	3	1	1	0	2	0	1	1	0	1	0	1	k__Bacteria;p__Firmicutes;c__Clostridia;o__Clostridiales;f__Lachnospiraceae;g__Coprococcus;s__
OTU_1166	0	0	0	0	2	0	2	2	0	3	0	2	0	0	3	k__Bacteria;p__Tenericutes;c__Mollicutes;o__RF39;f__;g__;s__
OTU_1167	1	5	1	3	0	0	1	3	3	3	0	2	1	0	2	k__Bacteria;p__Firmicutes;c__Clostridia;o__Clostridiales;f__Ruminococcaceae;g__;s__
OTU_1168	0	2	0	0	1	0	0	3	0	0	0	0	2	1	0	k__Bacteria;p__Actinobacteria;c__Coriobacteriia;o__Coriobacteriales;f__Coriobacteriaceae
OTU_1169	0	2	1	0	1	2	1	1	1	1	0	0	1	0	0	k__Bacteria;p__Proteobacteria;c__Alphaproteobacteria;o__Rickettsiales;f__;g__;s__
OTU_1170	1	0	2	3	1	1	5	0	5	1	0	2	1	3	4	k__Bacteria;p__Firmicutes;c__Clostridia;o__Clostridiales
OTU_1171	72	196	80	74	63	357	38	38	231	53	60	72	65	56	54	k__Bacteria;p__Firmicutes;c__Clostridia;o__Clostridiales;f__Ruminococcaceae;g__Ruminococcus;s__
OTU_1172	0	0	0	5	6	0	8	0	0	1	3	3	1	0	0	k__Bacteria;p__Firmicutes;c__Clostridia;o__Clostridiales;f__Lachnospiraceae;g__Butyrivibrio;s__
OTU_1173	1	2	2	0	0	2	2	1	1	1	1	0	0	0	4	k__Bacteria;p__Spirochaetes;c__Spirochaetes;o__Spirochaetales;f__Spirochaetaceae;g__Treponema;s__
OTU_1174	0	0	2	0	0	0	0	0	0	0	0	0	2	0	1	k__Bacteria;p__Tenericutes
OTU_1175	8	1	4	1	1	1	3	1	2	2	1	1	0	3	3	k__Bacteria;p__Firmicutes;c__Clostridia;o__Clostridiales;f__Ruminococcaceae
OTU_1176	1	4	0	4	4	1	3	6	2	2	0	5	5	3	2	k__Bacteria;p__Firmicutes;c__Clostridia;o__Clostridiales
OTU_1177	9	13	5	5	3	2	6	2	14	7	4	3	5	3	7	k__Bacteria;p__Firmicutes;c__Clostridia;o__Clostridiales;f__Ruminococcaceae;g__;s__
OTU_1178	3	1	0	0	0	0	0	4	1	0	0	0	0	0	0	k__Bacteria;p__Firmicutes;c__Clostridia;o__Clostridiales;f__;g__;s__
OTU_1179	5	0	1	0	3	0	0	0	0	0	0	2	3	2	0	k__Bacteria;p__Firmicutes;c__Erysipelotrichi;o__Erysipelotrichales;f__Erysipelotrichaceae;g__;s__
OTU_1180	0	5	1	0	0	1	0	0	6	1	0	0	0	0	0	k__Bacteria;p__Bacteroidetes;c__Bacteroidia;o__Bacteroidales;f__;g__;s__
OTU_1181	0	0	1	0	3	2	1	1	0	3	2	1	0	0	1	k__Bacteria;p__Firmicutes;c__Clostridia;o__Clostridiales;f__Ruminococcaceae;g__;s__
OTU_1182	0	0	0	0	0	2	1	2	5	1	0	1	0	1	1	k__Bacteria;p__Firmicutes;c__Clostridia;o__Clostridiales;f__Ruminococcaceae;g__Oscillospira;s__
OTU_1183	0	3	1	1	1	0	2	0	0	2	4	4	2	1	0	k__Bacteria;p__Firmicutes;c__Clostridia;o__Clostridiales;f__Ruminococcaceae;g__Ruminococcus;s__
OTU_1184	1	1	0	0	1	0	2	0	2	2	0	2	1	0	1	k__Bacteria;p__Firmicutes;c__Clostridia;o__Clostridiales;f__Ruminococcaceae
OTU_1185	0	0	1	1	1	0	4	2	0	0	1	0	0	1	0	k__Bacteria;p__Bacteroidetes;c__Bacteroidia;o__Bacteroidales
OTU_1186	12	24	26	14	14	15	15	14	18	15	8	18	27	6	20	k__Bacteria;p__Firmicutes;c__Clostridia;o__Clostridiales;f__Ruminococcaceae;g__;s__
OTU_1187	2	4	3	0	0	3	0	0	7	2	1	0	0	0	0	k__Bacteria;p__Firmicutes;c__Erysipelotrichi;o__Erysipelotrichales;f__Erysipelotrichaceae;g__RFN20;s__
OTU_1188	1	3	0	2	3	2	2	1	0	0	0	1	4	0	1	k__Bacteria;p__Firmicutes;c__Bacilli;o__Bacillales;f__Paenibacillaceae;g__Brevibacillus;s__
OTU_1189	0	1	0	0	0	0	0	0	0	0	0	0	0	0	4	k__Bacteria;p__Planctomycetes;c__Planctomycetia;o__Pirellulales;f__Pirellulaceae;g__;s__
OTU_1190	0	4	0	0	1	0	0	0	3	0	0	0	1	0	0	k__Bacteria;p__Firmicutes;c__Erysipelotrichi;o__Erysipelotrichales;f__Erysipelotrichaceae;g__p-75-a5;s__
OTU_1191	2	0	1	0	1	0	0	0	0	0	2	0	0	5	0	k__Bacteria;p__Tenericutes;c__Mollicutes;o__RF39;f__;g__;s__
OTU_1192	0	2	1	1	0	0	0	1	2	0	0	0	0	0	0	k__Bacteria;p__Firmicutes;c__Clostridia;o__Clostridiales
OTU_1193	1	1	0	2	1	4	0	0	2	2	0	2	0	2	1	k__Bacteria;p__Proteobacteria;c__Alphaproteobacteria;o__RF32;f__;g__;s__
OTU_1194	1	0	4	1	3	0	0	0	1	1	1	3	2	2	0	k__Bacteria;p__Bacteroidetes;c__Bacteroidia;o__Bacteroidales;f__;g__;s__
OTU_1195	2	1	0	4	1	0	1	3	0	0	7	0	1	2	0	k__Bacteria;p__Cyanobacteria;c__4C0d-2;o__YS2;f__;g__;s__
OTU_1196	5	1	3	1	2	0	1	1	0	1	2	3	2	0	0	k__Bacteria;p__Firmicutes;c__Clostridia;o__Clostridiales;f__Ruminococcaceae;g__Ruminococcus;s__
OTU_1197	0	4	0	0	0	0	0	0	5	0	0	0	0	0	0	k__Bacteria;p__Bacteroidetes;c__Bacteroidia;o__Bacteroidales;f__[Paraprevotellaceae];g__CF231;s__
OTU_1198	1	0	1	0	2	1	1	2	0	0	1	1	1	0	0	k__Bacteria;p__Firmicutes;c__Clostridia;o__Clostridiales;f__Lachnospiraceae;g__Butyrivibrio;s__
OTU_1199	0	5	0	0	0	1	2	0	4	0	0	1	0	0	1	k__Bacteria;p__Firmicutes;c__Clostridia;o__Clostridiales;f__Ruminococcaceae
OTU_1200	11	7	18	5	4	0	0	10	1	8	23	6	5	24	0	k__Bacteria;p__Firmicutes;c__Clostridia;o__Clostridiales;f__Ruminococcaceae
OTU_1201	1	1	1	2	1	0	3	1	0	0	0	0	0	2	2	k__Bacteria;p__Spirochaetes;c__Spirochaetes;o__Spirochaetales;f__Spirochaetaceae;g__Treponema;s__
OTU_1202	0	0	1	1	0	0	0	0	0	1	1	0	5	0	1	k__Bacteria;p__Actinobacteria;c__Coriobacteriia;o__Coriobacteriales;f__Coriobacteriaceae;g__;s__
OTU_1203	1	0	2	0	0	0	0	0	0	1	2	0	0	0	3	k__Bacteria;p__Bacteroidetes;c__Bacteroidia;o__Bacteroidales;f__[Paraprevotellaceae];g__YRC22;s__
OTU_1204	3	1	0	3	1	0	0	1	0	0	0	0	0	0	4	k__Bacteria;p__Tenericutes;c__Mollicutes;o__RF39;f__;g__;s__
OTU_1205	0	2	0	3	1	0	0	0	0	0	1	2	0	0	1	k__Bacteria
OTU_1206	0	0	0	0	0	0	7	0	0	0	0	1	0	0	0	k__Bacteria;p__Bacteroidetes;c__Bacteroidia;o__Bacteroidales;f__Prevotellaceae;g__Prevotella;s__
OTU_1207	0	1	1	0	0	1	1	0	0	1	1	0	0	0	0	k__Bacteria;p__Spirochaetes;c__Spirochaetes;o__Spirochaetales;f__Spirochaetaceae;g__Treponema;s__
OTU_1208	3	0	1	1	1	0	2	0	1	1	2	2	0	0	1	k__Bacteria;p__Firmicutes;c__Clostridia;o__Clostridiales;f__;g__;s__
OTU_1209	2	0	1	0	1	0	3	0	0	0	0	0	1	1	7	k__Bacteria;p__Firmicutes;c__Clostridia;o__Clostridiales;f__Lachnospiraceae
OTU_1210	0	2	0	2	4	0	1	0	5	1	4	0	0	0	0	k__Bacteria;p__Proteobacteria;c__Deltaproteobacteria;o__Desulfovibrionales;f__Desulfovibrionaceae;g__Desulfovibrio
OTU_1211	3	3	0	0	0	0	0	2	0	0	0	0	0	0	0	k__Bacteria;p__Tenericutes;c__Mollicutes;o__Anaeroplasmatales;f__Anaeroplasmataceae;g__Anaeroplasma;s__
OTU_1212	11	4	7	15	0	0	2	3	0	3	1	1	1	0	3	k__Bacteria;p__Cyanobacteria;c__4C0d-2;o__YS2;f__;g__;s__
OTU_1213	0	0	1	2	1	1	0	0	0	0	11	0	0	5	0	k__Bacteria;p__Proteobacteria;c__Gammaproteobacteria;o__Aeromonadales;f__Succinivibrionaceae;g__;s__
OTU_1214	2	0	1	2	3	0	0	3	1	3	3	2	2	2	3	k__Bacteria;p__Firmicutes;c__Clostridia;o__Clostridiales;f__Lachnospiraceae;g__;s__
OTU_1215	22	17	14	23	17	14	11	18	21	11	12	47	11	13	33	k__Bacteria;p__Firmicutes;c__Clostridia;o__Clostridiales;f__Ruminococcaceae;g__;s__
OTU_1216	0	5	0	0	0	7	2	1	8	1	0	0	0	0	0	k__Bacteria;p__Bacteroidetes;c__Bacteroidia;o__Bacteroidales;f__;g__;s__
OTU_1217	1	1	2	0	0	1	2	0	1	4	1	0	0	0	0	k__Bacteria;p__Firmicutes
OTU_1218	0	0	0	0	0	0	1	1	0	3	0	0	0	1	0	k__Bacteria;p__TM7;c__TM7-3;o__CW040;f__F16;g__;s__
OTU_1219	2	3	2	2	6	0	0	0	5	0	1	1	1	1	0	k__Bacteria;p__Cyanobacteria;c__4C0d-2;o__YS2;f__;g__;s__
OTU_1220	1	0	1	2	1	0	1	1	1	0	0	0	0	2	1	k__Bacteria;p__Firmicutes;c__Clostridia;o__Clostridiales;f__Dehalobacteriaceae;g__Dehalobacterium;s__
OTU_1221	0	1	1	0	0	1	0	0	1	1	0	0	0	0	1	k__Bacteria;p__Spirochaetes;c__Spirochaetes;o__M2PT2-76;f__;g__;s__
OTU_1222	0	0	3	2	0	0	1	1	1	2	0	0	0	0	3	k__Bacteria;p__Tenericutes;c__Mollicutes;o__Anaeroplasmatales;f__Anaeroplasmataceae;g__Anaeroplasma;s__
OTU_1223	0	0	1	0	0	1	0	3	0	3	0	0	0	0	1	k__Bacteria;p__Bacteroidetes;c__Bacteroidia;o__Bacteroidales;f__[Paraprevotellaceae];g__CF231;s__
OTU_1224	0	0	0	2	0	1	2	1	0	0	0	0	1	1	0	k__Bacteria;p__Tenericutes;c__Mollicutes;o__RF39;f__;g__;s__
OTU_1225	5	3	5	3	9	1	6	2	6	3	1	2	6	1	2	k__Bacteria;p__Tenericutes;c__Mollicutes;o__RF39;f__;g__;s__
OTU_1226	1	2	2	7	0	1	5	2	0	0	0	0	1	0	1	k__Bacteria;p__Bacteroidetes;c__Bacteroidia;o__Bacteroidales;f__;g__;s__
OTU_1227	15	15	17	18	3	6	5	24	11	7	10	18	10	10	20	k__Bacteria;p__Firmicutes;c__Clostridia;o__Clostridiales;f__Ruminococcaceae;g__;s__
OTU_1228	1	4	0	1	2	2	0	1	1	0	0	0	3	0	1	k__Bacteria;p__Firmicutes;c__Erysipelotrichi;o__Erysipelotrichales;f__Erysipelotrichaceae;g__;s__
OTU_1229	0	0	0	2	1	3	0	0	0	1	0	1	0	0	1	k__Bacteria;p__Bacteroidetes;c__Bacteroidia;o__Bacteroidales;f__Prevotellaceae;g__Prevotella;s__
OTU_1230	0	0	0	5	0	0	0	0	0	0	0	0	0	0	0	k__Bacteria;p__Proteobacteria;c__Alphaproteobacteria;o__RF32;f__;g__;s__
OTU_1231	0	0	5	0	0	1	0	0	0	2	0	0	0	0	0	k__Bacteria;p__Bacteroidetes;c__Bacteroidia;o__Bacteroidales;f__Prevotellaceae;g__Prevotella;s__
OTU_1232	2	0	0	0	0	2	0	3	0	0	0	0	0	0	0	k__Bacteria;p__Bacteroidetes;c__Bacteroidia;o__Bacteroidales;f__;g__;s__
OTU_1233	8	0	0	1	0	0	0	4	0	0	0	0	0	0	0	k__Bacteria;p__Firmicutes;c__Clostridia;o__Clostridiales;f__Ruminococcaceae;g__Ruminococcus;s__
OTU_1234	0	1	2	0	2	0	2	1	1	2	0	3	2	0	2	k__Bacteria;p__Tenericutes;c__Mollicutes;o__RF39;f__;g__;s__
OTU_1235	0	2	2	2	0	0	0	2	2	1	1	1	0	0	2	k__Bacteria;p__Firmicutes;c__Clostridia;o__Clostridiales
OTU_1236	0	0	4	0	0	0	0	0	0	1	0	0	1	0	0	k__Bacteria;p__Firmicutes;c__Clostridia;o__Clostridiales;f__Veillonellaceae
OTU_1237	41	20	19	20	22	11	15	53	17	42	14	23	17	14	32	k__Bacteria;p__Tenericutes;c__Mollicutes;o__RF39;f__;g__;s__
OTU_1238	2	1	0	0	1	0	1	1	0	0	0	1	0	1	0	k__Bacteria;p__Firmicutes;c__Clostridia;o__Clostridiales;f__Ruminococcaceae;g__;s__
OTU_1239	0	0	0	1	0	0	0	0	0	0	0	1	2	2	0	k__Bacteria;p__Firmicutes;c__Clostridia;o__Clostridiales;f__Ruminococcaceae;g__Oscillospira;s__
OTU_1240	1	2	1	0	1	1	0	2	1	1	0	0	0	0	0	k__Bacteria;p__Tenericutes;c__Mollicutes;o__RF39;f__;g__;s__
OTU_1241	1	0	0	0	0	0	0	0	1	0	5	0	0	0	1	k__Bacteria;p__Firmicutes;c__Clostridia;o__Clostridiales;f__Ruminococcaceae;g__;s__
OTU_1242	4	0	3	2	0	1	1	1	0	0	5	1	2	1	0	k__Bacteria;p__Firmicutes;c__Clostridia;o__Clostridiales;f__Lachnospiraceae;g__Butyrivibrio;s__
OTU_1243	0	0	0	0	2	0	0	1	1	0	0	0	0	0	3	k__Bacteria;p__Bacteroidetes;c__Bacteroidia;o__Bacteroidales;f__;g__;s__
OTU_1244	10	6	35	9	7	8	11	19	8	23	10	10	3	7	11	k__Bacteria;p__Firmicutes;c__Clostridia;o__Clostridiales;f__;g__;s__
OTU_1245	0	0	0	0	0	1	0	0	0	0	1	5	0	0	0	k__Bacteria;p__Firmicutes;c__Clostridia;o__Clostridiales;f__Ruminococcaceae
OTU_1246	0	4	0	0	0	0	0	0	1	0	0	0	0	0	0	k__Bacteria;p__Firmicutes;c__Clostridia;o__Clostridiales;f__Ruminococcaceae
OTU_1247	0	0	0	0	0	1	0	0	0	0	5	0	0	0	4	k__Bacteria;p__Bacteroidetes;c__Bacteroidia;o__Bacteroidales;f__S24-7;g__;s__
OTU_1248	4	7	3	7	5	1	14	6	3	6	3	7	2	1	10	k__Bacteria;p__Firmicutes;c__Clostridia;o__Clostridiales;f__Ruminococcaceae;g__;s__
OTU_1249	5	7	9	11	7	3	1	6	0	4	3	6	5	1	5	k__Bacteria;p__Tenericutes;c__Mollicutes;o__RF39;f__;g__;s__
OTU_1250	0	0	1	0	0	1	0	0	0	4	1	0	0	0	0	k__Bacteria;p__Bacteroidetes;c__Bacteroidia;o__Bacteroidales;f__Prevotellaceae;g__Prevotella;s__
OTU_1251	0	0	0	2	0	0	0	2	0	0	0	0	0	0	0	k__Bacteria;p__Bacteroidetes;c__Bacteroidia;o__Bacteroidales;f__S24-7;g__;s__
OTU_1252	0	0	0	0	0	0	1	0	2	0	0	2	1	1	0	k__Bacteria;p__Firmicutes;c__Clostridia;o__Clostridiales;f__Ruminococcaceae;g__;s__
OTU_1253	2	5	3	6	8	1	1	9	5	4	1	5	0	1	10	k__Bacteria
OTU_1254	0	1	0	1	0	0	0	1	0	4	1	0	1	0	0	k__Bacteria;p__Bacteroidetes;c__Bacteroidia;o__Bacteroidales;f__S24-7;g__;s__
OTU_1255	0	7	0	0	0	0	1	0	1	1	0	2	0	2	0	k__Bacteria;p__Tenericutes;c__Mollicutes;o__RF39;f__;g__;s__
OTU_1256	6	6	4	3	5	8	3	3	3	6	2	3	11	2	8	k__Bacteria;p__Firmicutes;c__Clostridia;o__Clostridiales;f__Ruminococcaceae;g__;s__
OTU_1257	5	2	3	2	0	1	3	16	4	3	3	2	3	1	6	k__Bacteria;p__Firmicutes;c__Clostridia;o__Clostridiales;f__Ruminococcaceae;g__;s__
OTU_1258	0	0	0	1	0	0	3	0	0	0	0	0	0	0	0	k__Bacteria;p__Cyanobacteria;c__4C0d-2;o__YS2;f__;g__;s__
OTU_1259	1	3	1	0	4	1	0	1	0	0	0	0	0	0	0	k__Bacteria
OTU_1260	1	2	5	4	1	3	2	4	1	3	1	4	7	2	2	k__Bacteria;p__Bacteroidetes;c__Bacteroidia;o__Bacteroidales;f__Rikenellaceae;g__;s__
OTU_1261	0	0	2	1	0	13	0	0	0	0	0	0	0	0	2	k__Bacteria;p__Firmicutes;c__Clostridia;o__Clostridiales;f__Veillonellaceae;g__;s__
OTU_1262	0	2	0	0	1	0	0	3	0	0	2	2	3	0	1	k__Bacteria;p__Firmicutes;c__Erysipelotrichi;o__Erysipelotrichales;f__Erysipelotrichaceae;g__L7A_E11;s__
OTU_1263	0	0	1	0	0	0	2	0	0	0	0	0	0	1	0	k__Bacteria;p__Firmicutes;c__Clostridia;o__Clostridiales;f__Ruminococcaceae;g__Ruminococcus;s__
OTU_1264	1	1	0	0	0	0	0	2	3	0	0	0	0	0	0	k__Bacteria;p__Bacteroidetes;c__Bacteroidia;o__Bacteroidales;f__[Paraprevotellaceae];g__YRC22;s__
OTU_1265	1	2	1	3	0	1	0	3	0	2	1	1	2	2	0	k__Bacteria;p__Firmicutes;c__Erysipelotrichi;o__Erysipelotrichales;f__Erysipelotrichaceae;g__;s__
OTU_1266	3	2	5	4	3	3	3	1	3	7	5	2	2	2	7	k__Bacteria;p__Firmicutes;c__Clostridia;o__Clostridiales;f__Ruminococcaceae
OTU_1267	1	0	0	0	0	1	1	0	0	2	1	0	0	0	0	k__Bacteria;p__Firmicutes;c__Clostridia;o__Clostridiales;f__Eubacteriaceae;g__Anaerofustis;s__
OTU_1268	0	1	0	0	0	1	0	1	0	1	0	0	2	0	5	k__Bacteria;p__Bacteroidetes
OTU_1269	3	2	1	1	0	1	0	0	1	0	0	1	0	1	1	k__Bacteria;p__Firmicutes;c__Erysipelotrichi;o__Erysipelotrichales;f__Erysipelotrichaceae;g__;s__
OTU_1270	1	1	0	0	0	1	0	0	0	0	0	1	0	2	1	k__Bacteria;p__Firmicutes;c__Clostridia;o__Clostridiales;f__Ruminococcaceae;g__;s__
OTU_1271	1	1	0	1	0	0	0	0	0	0	1	2	1	1	0	k__Bacteria;p__Actinobacteria;c__Coriobacteriia;o__Coriobacteriales;f__Coriobacteriaceae;g__;s__
OTU_1272	0	0	1	1	5	1	0	0	0	2	2	0	12	0	0	k__Bacteria;p__Synergistetes;c__Synergistia;o__Synergistales;f__Dethiosulfovibrionaceae;g__TG5;s__
OTU_1273	0	0	0	0	0	1	0	0	0	0	7	0	0	0	0	k__Bacteria
OTU_1274	1	0	0	1	2	1	0	3	1	0	2	0	0	3	1	k__Bacteria;p__Actinobacteria;c__Coriobacteriia;o__Coriobacteriales;f__Coriobacteriaceae
OTU_1275	0	1	1	1	0	0	1	3	0	1	0	0	1	1	0	k__Bacteria;p__Firmicutes;c__Clostridia;o__Clostridiales;f__Christensenellaceae;g__;s__
OTU_1276	2	1	0	0	0	0	0	0	0	0	0	1	0	0	1	k__Bacteria;p__Firmicutes;c__Clostridia;o__Clostridiales;f__Ruminococcaceae;g__;s__
OTU_1277	6	3	1	3	3	0	1	9	0	1	2	0	1	3	1	k__Bacteria;p__TM7;c__TM7-3;o__CW040;f__F16;g__;s__
OTU_1278	1	2	1	0	0	0	0	0	3	0	0	0	0	0	0	k__Bacteria;p__Firmicutes;c__Clostridia;o__Clostridiales;f__[Mogibacteriaceae];g__;s__
OTU_1279	1	0	0	0	0	0	1	1	0	2	0	1	0	2	0	k__Bacteria;p__Firmicutes;c__Clostridia
OTU_1280	1	0	0	0	3	0	1	2	0	0	0	0	0	0	0	k__Bacteria;p__Spirochaetes;c__Spirochaetes;o__Spirochaetales;f__Spirochaetaceae;g__Treponema;s__
OTU_1281	5	0	0	0	0	0	0	1	1	0	0	0	0	0	1	k__Bacteria;p__Verrucomicrobia;c__Verrucomicrobiae;o__Verrucomicrobiales;f__Verrucomicrobiaceae;g__Akkermansia;s__muciniphila
OTU_1282	0	0	2	1	2	0	0	1	0	0	0	1	0	0	1	k__Bacteria
OTU_1283	1	3	0	0	0	0	2	1	2	0	0	0	0	0	0	k__Bacteria;p__Bacteroidetes;c__Bacteroidia;o__Bacteroidales;f__[Paraprevotellaceae];g__CF231;s__
OTU_1284	0	0	0	0	0	3	8	3	0	0	1	0	0	0	0	k__Bacteria;p__Bacteroidetes;c__Bacteroidia;o__Bacteroidales;f__Prevotellaceae;g__Prevotella;s__
OTU_1285	0	2	0	0	0	0	0	0	2	0	0	0	0	0	0	k__Bacteria;p__Spirochaetes;c__Spirochaetes;o__Spirochaetales;f__Spirochaetaceae;g__Treponema;s__
OTU_1286	5	1	1	6	2	0	0	1	1	2	1	1	5	0	0	k__Bacteria;p__Actinobacteria;c__Coriobacteriia;o__Coriobacteriales;f__Coriobacteriaceae;g__Adlercreutzia;s__
OTU_1287	0	1	0	0	0	9	0	0	2	1	0	0	1	0	0	k__Bacteria;p__Bacteroidetes;c__Bacteroidia;o__Bacteroidales;f__[Paraprevotellaceae];g__YRC22;s__
OTU_1288	1	0	0	0	0	1	0	0	0	1	0	0	1	0	1	k__Bacteria;p__Actinobacteria;c__Coriobacteriia;o__Coriobacteriales;f__Coriobacteriaceae
OTU_1289	0	0	0	0	0	0	0	0	0	5	0	0	0	0	0	k__Bacteria;p__Proteobacteria
OTU_1290	0	1	2	0	0	0	0	0	2	0	0	0	3	0	0	k__Bacteria;p__Firmicutes;c__Erysipelotrichi;o__Erysipelotrichales;f__Erysipelotrichaceae;g__L7A_E11;s__
OTU_1291	1	0	0	1	5	2	0	1	3	3	0	0	0	0	1	k__Bacteria;p__Bacteroidetes;c__Bacteroidia;o__Bacteroidales;f__Bacteroidaceae;g__;s__
OTU_1292	0	0	3	1	0	0	0	0	0	4	0	0	0	0	0	k__Bacteria;p__Firmicutes;c__Bacilli;o__Lactobacillales;f__Streptococcaceae;g__Streptococcus;s__
OTU_1293	2	0	3	0	1	0	0	0	0	0	0	0	0	0	0	k__Bacteria;p__Cyanobacteria;c__4C0d-2;o__YS2;f__;g__;s__
OTU_1294	0	0	1	0	2	5	0	1	0	1	1	1	3	1	1	k__Bacteria;p__Actinobacteria;c__Coriobacteriia;o__Coriobacteriales;f__Coriobacteriaceae;g__;s__
OTU_1295	0	0	4	0	1	2	0	0	1	1	6	2	0	0	0	k__Bacteria;p__Firmicutes;c__Clostridia;o__Clostridiales;f__Lachnospiraceae
OTU_1296	0	0	0	0	0	0	0	0	1	2	0	0	0	0	3	k__Bacteria;p__Spirochaetes;c__Spirochaetes;o__Spirochaetales;f__Spirochaetaceae;g__Treponema;s__
OTU_1297	0	0	0	0	0	0	6	0	1	1	0	0	0	3	2	k__Bacteria;p__Tenericutes;c__Mollicutes;o__RF39;f__;g__;s__
OTU_1298	0	0	0	0	0	0	2	0	4	0	0	0	0	0	0	k__Bacteria;p__Bacteroidetes;c__Bacteroidia;o__Bacteroidales;f__Prevotellaceae;g__Prevotella;s__
OTU_1299	0	1	1	1	2	0	1	0	3	1	1	4	1	0	1	k__Bacteria;p__Firmicutes;c__Clostridia;o__Clostridiales;f__Ruminococcaceae;g__Ruminococcus;s__
OTU_1300	2	1	0	0	0	1	3	1	2	0	0	0	0	0	0	k__Bacteria;p__Bacteroidetes;c__Bacteroidia;o__Bacteroidales;f__;g__;s__
OTU_1301	2	0	0	0	0	0	0	2	3	0	0	0	0	0	1	k__Bacteria;p__Proteobacteria;c__Deltaproteobacteria;o__Desulfovibrionales;f__Desulfovibrionaceae;g__Desulfovibrio;s__D168
OTU_1302	0	1	0	0	1	0	0	1	0	1	1	0	0	0	1	k__Bacteria
OTU_1303	1	0	0	0	0	2	5	2	1	0	0	0	0	0	0	k__Bacteria;p__Firmicutes;c__Clostridia;o__Clostridiales;f__Ruminococcaceae
OTU_1304	0	1	0	3	1	0	0	1	0	3	0	1	2	0	0	k__Bacteria;p__Firmicutes;c__Clostridia;o__Clostridiales;f__Lachnospiraceae;g__;s__
OTU_1305	0	0	1	1	1	0	0	0	0	1	0	0	2	0	1	k__Bacteria;p__Firmicutes;c__Clostridia;o__Clostridiales;f__Ruminococcaceae;g__;s__
OTU_1306	0	1	0	0	0	0	0	0	0	0	2	5	0	0	1	k__Bacteria;p__Firmicutes;c__Clostridia;o__Clostridiales;f__;g__;s__
OTU_1307	3	1	1	0	0	1	0	4	1	0	2	0	2	1	0	k__Bacteria
OTU_1308	0	0	0	0	1	0	1	1	0	1	1	2	0	0	0	k__Bacteria;p__Firmicutes;c__Clostridia;o__Clostridiales;f__Lachnospiraceae
OTU_1309	6	7	2	4	2	2	5	10	8	6	0	3	5	3	4	k__Bacteria;p__Firmicutes;c__Clostridia;o__Clostridiales;f__Ruminococcaceae;g__;s__
OTU_1310	3	0	2	0	0	0	0	0	0	1	0	0	0	0	2	k__Bacteria;p__Firmicutes;c__Clostridia;o__Clostridiales;f__Ruminococcaceae;g__Ruminococcus;s__
OTU_1311	0	1	0	1	0	0	0	0	0	0	0	0	0	1	1	k__Bacteria;p__Firmicutes;c__Clostridia;o__Clostridiales
OTU_1312	0	0	0	1	0	0	0	1	1	0	0	0	2	0	0	k__Bacteria;p__Actinobacteria;c__Coriobacteriia;o__Coriobacteriales;f__Coriobacteriaceae;g__;s__
OTU_1313	0	0	0	0	0	0	0	0	0	0	5	0	0	0	0	k__Bacteria;p__Firmicutes;c__Clostridia;o__Clostridiales;f__Ruminococcaceae;g__Ruminococcus;s__
OTU_1314	0	0	2	0	0	1	5	2	0	1	0	0	0	2	1	k__Bacteria;p__Firmicutes;c__Clostridia;o__Clostridiales
OTU_1315	0	0	2	1	1	1	3	0	1	1	0	0	0	0	2	k__Bacteria;p__Bacteroidetes;c__Bacteroidia;o__Bacteroidales;f__Prevotellaceae;g__Prevotella;s__
OTU_1316	2	1	0	1	0	0	0	0	1	1	0	0	0	0	1	k__Bacteria;p__Actinobacteria;c__Coriobacteriia;o__Coriobacteriales;f__Coriobacteriaceae
OTU_1317	0	1	0	0	0	0	1	0	2	2	0	0	0	0	0	k__Bacteria;p__Cyanobacteria;c__4C0d-2;o__YS2;f__;g__;s__
OTU_1318	1	1	3	2	0	0	0	2	1	1	5	1	0	1	2	k__Bacteria;p__Firmicutes;c__Clostridia;o__Clostridiales;f__[Mogibacteriaceae];g__;s__
OTU_1319	1	1	1	2	1	0	0	0	1	0	1	0	1	1	3	k__Bacteria;p__Firmicutes;c__Clostridia;o__Clostridiales;f__Christensenellaceae;g__;s__
OTU_1320	0	0	1	2	0	0	1	0	1	1	0	0	0	1	0	k__Bacteria;p__Actinobacteria;c__Actinobacteria;o__Actinomycetales;f__Microbacteriaceae;g__Microbacterium;s__
OTU_1321	0	1	1	0	0	2	0	1	0	6	0	1	0	1	0	k__Bacteria;p__Tenericutes;c__Mollicutes;o__RF39;f__;g__;s__
OTU_1322	0	1	0	6	0	0	0	1	0	0	1	1	1	0	0	k__Bacteria;p__Firmicutes;c__Clostridia;o__Clostridiales;f__Ruminococcaceae
OTU_1323	0	0	1	0	0	0	5	0	1	0	0	4	0	0	0	k__Bacteria;p__Bacteroidetes;c__Bacteroidia;o__Bacteroidales;f__Prevotellaceae;g__Prevotella;s__
OTU_1324	0	0	1	1	0	0	1	1	1	0	0	1	0	0	0	k__Bacteria;p__Firmicutes;c__Clostridia;o__Clostridiales;f__Ruminococcaceae;g__Ruminococcus
OTU_1325	1	2	0	2	1	1	1	0	3	0	1	2	4	0	4	k__Bacteria;p__Firmicutes;c__Clostridia;o__Clostridiales;f__Ruminococcaceae;g__;s__
OTU_1326	0	3	4	1	2	0	0	1	0	3	0	1	0	0	0	k__Bacteria;p__Firmicutes;c__Erysipelotrichi;o__Erysipelotrichales;f__Erysipelotrichaceae;g__RFN20;s__
OTU_1327	0	0	1	1	1	0	1	2	0	0	1	0	0	1	0	k__Bacteria;p__Firmicutes;c__Clostridia;o__Clostridiales;f__Ruminococcaceae;g__;s__
OTU_1328	1	0	1	1	0	0	0	0	1	1	0	1	0	0	1	k__Bacteria;p__Firmicutes;c__Clostridia;o__Clostridiales;f__[Mogibacteriaceae];g__;s__
OTU_1329	0	0	1	1	2	1	0	0	0	0	2	1	0	0	0	k__Bacteria;p__Proteobacteria;c__Deltaproteobacteria;o__Desulfovibrionales;f__Desulfovibrionaceae;g__Desulfovibrio;s__
OTU_1330	2	4	0	3	5	1	0	0	4	0	0	6	0	0	2	k__Bacteria;p__Firmicutes;c__Clostridia;o__Clostridiales
OTU_1331	0	0	3	0	1	0	0	1	0	1	0	1	0	0	0	k__Bacteria;p__Spirochaetes;c__Spirochaetes;o__Spirochaetales;f__Spirochaetaceae;g__Treponema;s__
OTU_1332	0	0	6	0	0	4	1	0	1	1	0	0	0	0	1	k__Bacteria;p__Bacteroidetes;c__Bacteroidia;o__Bacteroidales;f__Prevotellaceae;g__Prevotella;s__
OTU_1333	3	0	1	2	2	0	0	2	4	2	3	0	2	3	1	k__Bacteria;p__Firmicutes;c__Clostridia;o__Clostridiales;f__[Mogibacteriaceae];g__;s__
OTU_1334	1	0	2	0	1	1	0	0	1	2	0	0	1	0	0	k__Bacteria;p__Firmicutes;c__Clostridia;o__Clostridiales
OTU_1335	12	6	11	11	4	4	11	10	5	9	8	6	4	17	5	k__Bacteria;p__Firmicutes;c__Clostridia;o__Clostridiales;f__Ruminococcaceae;g__;s__
OTU_1336	0	3	0	1	4	0	1	0	2	1	2	1	0	1	0	k__Bacteria;p__Firmicutes;c__Clostridia;o__Clostridiales;f__Ruminococcaceae;g__;s__
OTU_1337	0	0	0	0	0	0	4	0	0	0	0	0	0	0	0	k__Bacteria;p__Bacteroidetes;c__Bacteroidia;o__Bacteroidales;f__Prevotellaceae;g__Prevotella;s__
OTU_1338	0	0	0	1	1	0	2	1	0	0	0	0	0	1	0	k__Bacteria;p__Firmicutes;c__Clostridia;o__Clostridiales
OTU_1339	0	0	0	6	1	0	0	0	0	0	0	0	2	0	0	k__Bacteria;p__Firmicutes
OTU_1340	1	3	3	3	3	1	2	1	1	1	4	2	3	0	2	k__Bacteria;p__Cyanobacteria;c__4C0d-2;o__YS2;f__;g__;s__
OTU_1341	2	4	1	1	2	0	1	2	1	0	1	2	2	0	0	k__Bacteria;p__Firmicutes;c__Clostridia;o__Clostridiales;f__Ruminococcaceae;g__;s__
OTU_1342	0	1	0	1	1	0	1	0	1	0	0	0	1	0	0	k__Bacteria;p__Firmicutes;c__Erysipelotrichi;o__Erysipelotrichales;f__Erysipelotrichaceae
OTU_1343	2	0	0	1	1	0	0	1	0	0	0	1	1	1	0	k__Bacteria;p__Firmicutes;c__Clostridia;o__Clostridiales
OTU_1344	0	0	2	0	0	0	0	0	0	0	2	2	0	0	0	k__Bacteria;p__Spirochaetes;c__Spirochaetes;o__Spirochaetales;f__Spirochaetaceae;g__Treponema;s__
OTU_1345	1	1	1	0	0	0	0	0	1	1	0	3	0	1	2	k__Bacteria;p__Firmicutes;c__Clostridia;o__Clostridiales;f__Ruminococcaceae
OTU_1346	1	0	3	2	0	0	1	0	2	0	2	0	0	3	1	k__Bacteria;p__Firmicutes;c__Clostridia;o__Clostridiales;f__Ruminococcaceae;g__Ruminococcus;s__
OTU_1347	1	1	0	1	2	1	1	0	2	1	1	0	0	1	1	k__Bacteria;p__Firmicutes;c__Clostridia;o__Clostridiales;f__Ruminococcaceae
OTU_1348	0	1	0	0	0	0	1	0	0	0	2	2	0	0	0	k__Bacteria;p__Proteobacteria;c__Epsilonproteobacteria;o__Campylobacterales;f__Helicobacteraceae;g__Helicobacter;s__
OTU_1349	0	0	4	0	1	0	2	0	0	1	0	0	0	0	1	k__Bacteria;p__Firmicutes;c__Clostridia;o__Clostridiales;f__Ruminococcaceae
OTU_1350	4	1	5	2	3	8	3	1	1	2	4	3	2	2	9	k__Bacteria;p__Firmicutes;c__Clostridia;o__Clostridiales;f__Ruminococcaceae;g__Ruminococcus;s__flavefaciens
OTU_1351	3	3	1	0	1	0	0	3	3	1	0	0	0	5	6	k__Bacteria
OTU_1352	0	0	0	1	1	1	0	0	1	1	0	0	0	0	3	k__Bacteria;p__Firmicutes;c__Clostridia;o__Clostridiales;f__Lachnospiraceae
OTU_1353	1	0	0	0	0	0	3	1	2	0	0	0	2	0	0	k__Bacteria;p__Firmicutes;c__Clostridia;o__Clostridiales;f__Ruminococcaceae;g__Oscillospira;s__
OTU_1354	3	1	0	5	2	0	0	1	0	0	1	5	2	1	3	k__Bacteria;p__Cyanobacteria;c__4C0d-2;o__YS2;f__;g__;s__
OTU_1355	1	3	2	1	2	0	3	1	1	1	1	3	3	0	2	k__Bacteria;p__Cyanobacteria;c__4C0d-2;o__YS2;f__;g__;s__
OTU_1356	0	3	0	0	1	0	0	0	4	0	0	0	0	0	0	k__Bacteria;p__Firmicutes;c__Clostridia;o__Clostridiales;f__Ruminococcaceae;g__;s__
OTU_1357	1	0	2	0	0	0	0	0	0	0	3	1	2	6	0	k__Bacteria;p__Firmicutes;c__Bacilli;o__Bacillales;f__Bacillaceae
OTU_1358	0	0	3	0	0	0	0	0	0	5	0	0	0	0	0	k__Bacteria;p__Bacteroidetes;c__Bacteroidia;o__Bacteroidales;f__Porphyromonadaceae;g__Paludibacter;s__
OTU_1359	0	4	0	0	1	0	0	1	1	0	0	2	0	0	0	k__Bacteria;p__Bacteroidetes;c__Bacteroidia;o__Bacteroidales;f__;g__;s__
OTU_1360	1	1	2	1	2	0	0	0	2	0	0	0	0	0	0	k__Bacteria;p__Proteobacteria;c__Alphaproteobacteria;o__Rickettsiales;f__;g__;s__
OTU_1361	391	127	105	211	85	89	139	531	169	147	84	125	68	68	284	k__Bacteria;p__Firmicutes;c__Clostridia;o__Clostridiales;f__;g__;s__
OTU_1362	1	2	1	0	0	0	2	4	1	1	0	1	2	1	0	k__Bacteria;p__Firmicutes;c__Clostridia;o__Clostridiales;f__Christensenellaceae;g__;s__
OTU_1363	1	1	0	0	1	2	0	0	0	0	0	0	1	0	1	k__Bacteria;p__Firmicutes;c__Clostridia;o__Clostridiales;f__Ruminococcaceae;g__;s__
OTU_1364	0	0	0	0	0	1	1	0	1	4	0	1	0	0	0	k__Bacteria;p__Firmicutes;c__Clostridia;o__Clostridiales;f__Ruminococcaceae;g__;s__
OTU_1365	3	5	3	5	3	3	3	4	6	6	1	6	1	2	4	k__Bacteria;p__Firmicutes;c__Clostridia;o__Clostridiales;f__Ruminococcaceae;g__Oscillospira;s__
OTU_1366	1	0	0	0	0	0	4	0	0	0	0	0	0	0	0	k__Bacteria;p__Firmicutes;c__Clostridia;o__Clostridiales;f__Lachnospiraceae;g__Coprococcus;s__
OTU_1367	1	0	0	0	0	0	0	2	0	0	1	0	0	0	1	k__Bacteria;p__Firmicutes;c__Clostridia
OTU_1368	0	2	1	1	0	2	1	0	1	0	1	0	1	1	0	k__Bacteria
OTU_1369	0	0	5	0	0	0	0	1	1	2	0	0	0	0	0	k__Bacteria;p__Firmicutes;c__Clostridia;o__Clostridiales
OTU_1370	0	0	0	2	1	0	0	2	1	3	0	0	0	0	0	k__Bacteria;p__Firmicutes;c__Clostridia;o__Clostridiales;f__[Mogibacteriaceae];g__;s__
OTU_1371	0	0	0	0	0	0	0	0	3	0	0	2	0	0	1	k__Bacteria;p__Bacteroidetes;c__Bacteroidia;o__Bacteroidales;f__Prevotellaceae;g__Prevotella;s__
OTU_1372	1	2	0	0	0	0	1	1	4	0	0	0	0	0	0	k__Bacteria;p__Firmicutes;c__Clostridia;o__Clostridiales;f__Ruminococcaceae;g__;s__
OTU_1373	1	2	1	0	0	1	1	2	1	0	0	0	0	0	0	k__Bacteria;p__Actinobacteria;c__Coriobacteriia;o__Coriobacteriales;f__Coriobacteriaceae;g__;s__
OTU_1374	0	0	0	3	0	0	0	1	0	0	0	0	0	0	1	k__Bacteria;p__Bacteroidetes;c__Bacteroidia;o__Bacteroidales;f__Prevotellaceae
OTU_1375	4	0	0	0	0	0	0	2	0	0	0	0	0	0	0	k__Bacteria;p__Firmicutes;c__Clostridia;o__Clostridiales;f__Lachnospiraceae;g__Coprococcus;s__
OTU_1376	3	2	0	0	0	3	14	3	0	1	1	0	0	0	0	k__Bacteria;p__Bacteroidetes;c__Bacteroidia;o__Bacteroidales;f__Prevotellaceae;g__Prevotella;s__
OTU_1377	1	0	1	1	0	0	0	0	0	0	0	0	0	2	0	k__Bacteria;p__Firmicutes;c__Clostridia;o__Clostridiales;f__Eubacteriaceae;g__Anaerofustis;s__
OTU_1378	0	0	5	0	0	0	0	0	0	1	0	0	2	0	0	k__Bacteria;p__Firmicutes;c__Clostridia;o__Clostridiales;f__Veillonellaceae;g__;s__
OTU_1379	2	0	0	0	0	2	1	0	0	2	0	1	0	0	1	k__Bacteria;p__Firmicutes;c__Clostridia;o__Clostridiales;f__Ruminococcaceae;g__Ruminococcus;s__
OTU_1380	97	97	91	120	97	62	115	108	89	76	36	99	80	48	84	k__Bacteria;p__Firmicutes;c__Clostridia;o__Clostridiales;f__;g__;s__
OTU_1381	3	2	0	2	0	3	0	0	1	4	0	2	3	2	1	k__Bacteria;p__Bacteroidetes;c__Bacteroidia;o__Bacteroidales;f__Rikenellaceae;g__;s__
OTU_1382	0	0	3	1	0	0	1	1	0	0	0	1	1	1	2	k__Bacteria
OTU_1383	2	1	1	1	2	0	0	1	0	1	0	2	1	0	1	k__Bacteria;p__Firmicutes;c__Erysipelotrichi;o__Erysipelotrichales;f__Erysipelotrichaceae;g__;s__
OTU_1384	4	0	0	0	0	0	0	7	0	1	0	0	0	0	0	k__Bacteria;p__Bacteroidetes;c__Bacteroidia;o__Bacteroidales;f__BS11;g__;s__
OTU_1385	0	2	0	0	0	0	0	0	1	0	0	3	0	0	0	k__Bacteria;p__Bacteroidetes;c__Bacteroidia;o__Bacteroidales;f__BS11;g__;s__
OTU_1386	1	1	0	1	0	1	0	1	0	0	0	0	0	0	0	k__Bacteria;p__Bacteroidetes;c__Bacteroidia;o__Bacteroidales;f__;g__;s__
OTU_1387	0	2	1	0	1	0	0	0	1	2	0	4	1	0	1	k__Bacteria;p__Proteobacteria;c__Alphaproteobacteria;o__Rickettsiales;f__;g__;s__
OTU_1388	6	0	0	0	0	0	0	0	0	0	0	0	0	0	0	k__Bacteria;p__Tenericutes;c__Mollicutes;o__Acholeplasmatales;f__;g__;s__
OTU_1389	0	0	0	0	0	0	2	1	0	0	0	0	0	0	0	k__Bacteria;p__Bacteroidetes;c__Bacteroidia;o__Bacteroidales;f__Prevotellaceae;g__Prevotella;s__
OTU_1390	0	1	0	0	0	0	0	1	0	0	0	0	1	0	0	k__Bacteria;p__Firmicutes;c__Clostridia;o__Clostridiales;f__Ruminococcaceae;g__;s__
OTU_1391	2	1	4	1	1	0	6	1	4	4	0	1	8	1	10	k__Bacteria;p__Firmicutes;c__Clostridia;o__Clostridiales;f__Ruminococcaceae;g__Ruminococcus
OTU_1392	1	0	2	0	0	0	0	0	0	0	0	0	0	1	1	k__Bacteria;p__Firmicutes;c__Clostridia;o__Clostridiales
OTU_1393	2	3	1	8	4	0	1	0	1	1	2	2	0	1	0	k__Bacteria;p__Firmicutes;c__Clostridia;o__Clostridiales;f__Lachnospiraceae;g__Coprococcus;s__
OTU_1394	2	1	0	0	0	0	0	6	0	0	0	0	0	0	0	k__Bacteria;p__Firmicutes;c__Clostridia;o__Clostridiales;f__Lachnospiraceae;g__;s__
OTU_1395	0	1	1	0	2	1	0	2	0	1	0	0	0	0	0	k__Bacteria;p__Firmicutes;c__Erysipelotrichi;o__Erysipelotrichales;f__Erysipelotrichaceae
OTU_1396	2	4	2	1	5	0	3	0	4	3	0	1	5	1	2	k__Bacteria;p__Firmicutes;c__Clostridia;o__Clostridiales;f__Ruminococcaceae;g__Ruminococcus;s__
OTU_1397	2	3	0	4	2	4	5	4	2	11	1	3	1	3	3	k__Bacteria;p__Proteobacteria;c__Alphaproteobacteria;o__;f__;g__;s__
OTU_1398	0	3	0	3	1	0	0	0	2	0	0	0	0	1	0	k__Bacteria;p__Cyanobacteria;c__4C0d-2;o__YS2;f__;g__;s__
OTU_1399	0	1	1	1	2	0	0	1	2	3	1	0	2	0	1	k__Bacteria;p__Firmicutes;c__Clostridia;o__Clostridiales;f__Lachnospiraceae
OTU_1400	0	1	1	0	0	0	0	0	0	1	2	2	0	0	1	k__Bacteria;p__Firmicutes;c__Clostridia;o__Clostridiales;f__Ruminococcaceae;g__;s__
OTU_1401	8	27	20	11	28	5	19	12	17	27	15	20	22	14	15	k__Bacteria;p__Firmicutes;c__Clostridia;o__Clostridiales;f__Lachnospiraceae;g__Dorea;s__
OTU_1402	0	1	0	0	1	0	0	0	0	0	4	0	0	0	0	k__Bacteria;p__Firmicutes;c__Clostridia;o__Clostridiales
OTU_1403	1	5	0	1	0	0	0	0	2	0	0	0	0	0	0	k__Bacteria;p__Firmicutes;c__Clostridia;o__Clostridiales;f__Lachnospiraceae
OTU_1404	0	0	0	0	0	0	1	1	0	1	0	0	0	0	1	k__Bacteria;p__Firmicutes;c__Clostridia;o__Clostridiales;f__Ruminococcaceae
OTU_1405	0	0	1	1	0	0	0	0	0	1	1	1	0	0	0	k__Bacteria;p__Firmicutes;c__Clostridia;o__Clostridiales;f__Lachnospiraceae;g__;s__
OTU_1406	0	0	0	2	3	0	1	1	1	0	0	0	0	0	2	k__Bacteria;p__Firmicutes;c__Erysipelotrichi;o__Erysipelotrichales;f__Erysipelotrichaceae;g__Bulleidia;s__
OTU_1407	0	3	0	1	0	0	0	0	4	0	0	1	0	0	0	k__Bacteria;p__Bacteroidetes;c__Bacteroidia;o__Bacteroidales;f__Prevotellaceae;g__Prevotella;s__
OTU_1408	0	0	1	0	2	1	0	0	1	1	0	0	1	0	1	k__Bacteria;p__Tenericutes;c__Mollicutes;o__Anaeroplasmatales;f__Anaeroplasmataceae;g__Anaeroplasma;s__
OTU_1409	2	0	1	1	0	0	0	2	0	0	0	2	1	1	0	k__Bacteria
OTU_1410	2	0	2	1	0	0	1	0	2	1	2	0	0	0	0	k__Bacteria;p__Firmicutes;c__Erysipelotrichi;o__Erysipelotrichales;f__Erysipelotrichaceae;g__p-75-a5;s__
OTU_1411	0	0	0	0	0	1	0	0	0	1	0	0	1	0	0	k__Bacteria;p__Firmicutes;c__Clostridia;o__Clostridiales
OTU_1412	0	0	0	0	0	1	0	0	1	0	0	0	0	1	1	k__Bacteria;p__Firmicutes;c__Erysipelotrichi;o__Erysipelotrichales;f__Erysipelotrichaceae;g__RFN20;s__
OTU_1413	0	0	0	1	0	1	4	1	0	0	0	3	0	0	0	k__Bacteria;p__Firmicutes
OTU_1414	0	1	1	0	1	3	0	1	6	1	1	1	1	3	0	k__Bacteria;p__Firmicutes;c__Clostridia;o__Clostridiales;f__Lachnospiraceae;g__Coprococcus;s__
OTU_1415	0	0	0	0	0	2	0	1	0	0	0	0	1	0	0	k__Bacteria;p__Bacteroidetes;c__Bacteroidia;o__Bacteroidales;f__;g__;s__
OTU_1416	2	1	3	0	1	0	0	3	0	2	2	1	1	1	0	k__Bacteria;p__Proteobacteria;c__Alphaproteobacteria;o__Rhizobiales;f__Rhizobiaceae;g__Agrobacterium;s__
OTU_1417	3	3	1	4	0	1	0	0	1	0	0	1	0	0	1	k__Bacteria;p__Firmicutes;c__Clostridia;o__Clostridiales
OTU_1418	0	2	1	0	0	0	0	0	0	0	0	0	2	0	0	k__Bacteria;p__Bacteroidetes;c__Bacteroidia;o__Bacteroidales;f__Porphyromonadaceae;g__Paludibacter;s__
OTU_1419	0	0	0	0	0	1	1	0	1	0	0	0	0	0	2	k__Bacteria;p__Bacteroidetes;c__Bacteroidia;o__Bacteroidales;f__;g__;s__
OTU_1420	0	0	1	0	0	0	0	0	0	1	0	0	1	0	0	k__Bacteria;p__Firmicutes;c__Clostridia;o__Clostridiales;f__Lachnospiraceae
OTU_1421	0	0	0	2	0	0	0	0	2	0	0	0	0	0	0	k__Bacteria;p__Bacteroidetes;c__Bacteroidia;o__Bacteroidales;f__;g__;s__
OTU_1422	1	0	4	0	0	0	0	2	0	3	0	0	0	0	0	k__Bacteria;p__Bacteroidetes;c__Bacteroidia;o__Bacteroidales;f__Prevotellaceae;g__Prevotella;s__
OTU_1423	0	0	0	0	0	0	0	3	0	0	0	0	0	0	0	k__Bacteria;p__Proteobacteria;c__Deltaproteobacteria;o__GMD14H09;f__;g__;s__
OTU_1424	33	27	23	34	21	4	20	33	21	15	18	28	12	10	20	k__Bacteria;p__Firmicutes;c__Clostridia;o__Clostridiales;f__Ruminococcaceae;g__;s__
OTU_1425	0	0	1	0	0	0	4	0	0	0	1	0	0	0	0	k__Bacteria;p__Firmicutes;c__Clostridia;o__Clostridiales;f__Ruminococcaceae;g__Ruminococcus;s__
OTU_1426	0	0	1	0	0	0	0	0	0	2	0	0	0	0	0	k__Bacteria;p__Firmicutes;c__Clostridia;o__Clostridiales;f__Veillonellaceae
OTU_1427	1	1	0	1	0	0	0	0	0	0	0	0	0	0	0	k__Bacteria;p__Firmicutes;c__Clostridia;o__Clostridiales;f__Ruminococcaceae;g__;s__
OTU_1428	0	0	0	0	1	0	0	0	0	0	0	1	0	0	1	k__Bacteria
OTU_1429	1	1	2	1	2	1	1	0	2	0	0	0	1	1	2	k__Bacteria;p__Firmicutes;c__Clostridia;o__Clostridiales;f__Ruminococcaceae;g__;s__
OTU_1430	1	3	1	0	0	0	0	1	1	0	1	0	0	0	0	k__Bacteria;p__Firmicutes;c__Clostridia;o__Clostridiales;f__Christensenellaceae;g__;s__
OTU_1431	4	0	2	1	1	0	0	0	0	0	0	0	1	0	0	k__Bacteria;p__Firmicutes;c__Clostridia;o__Clostridiales;f__Lachnospiraceae
OTU_1432	1	0	0	0	1	0	0	1	0	0	0	1	1	1	1	k__Bacteria;p__Firmicutes;c__Erysipelotrichi;o__Erysipelotrichales;f__Erysipelotrichaceae;g__p-75-a5;s__
OTU_1433	1	1	0	1	1	0	1	0	0	0	0	0	0	0	0	k__Bacteria;p__Actinobacteria;c__Coriobacteriia;o__Coriobacteriales;f__Coriobacteriaceae
OTU_1434	0	0	0	1	1	1	0	0	0	0	0	2	0	0	0	k__Bacteria;p__Firmicutes;c__Erysipelotrichi;o__Erysipelotrichales;f__Erysipelotrichaceae;g__RFN20;s__
OTU_1435	0	1	0	0	0	0	0	0	0	0	1	0	0	0	1	k__Bacteria;p__Firmicutes;c__Erysipelotrichi;o__Erysipelotrichales;f__Erysipelotrichaceae;g__RFN20;s__
OTU_1436	1	0	1	0	1	0	0	0	0	2	2	0	0	0	6	k__Bacteria;p__Firmicutes;c__Clostridia;o__Clostridiales;f__Ruminococcaceae;g__Ruminococcus
OTU_1437	0	0	2	0	0	1	1	2	0	1	1	0	0	0	1	k__Bacteria;p__Firmicutes;c__Clostridia;o__Clostridiales;f__Ruminococcaceae;g__;s__
OTU_1438	0	0	1	4	0	0	0	0	0	0	0	0	0	0	2	k__Bacteria;p__Bacteroidetes;c__Bacteroidia;o__Bacteroidales;f__Prevotellaceae;g__Prevotella;s__
OTU_1439	3	1	2	1	1	0	2	5	0	1	1	2	0	2	9	k__Bacteria;p__Firmicutes;c__Clostridia;o__Clostridiales;f__Clostridiaceae;g__Clostridium
OTU_1440	1	0	0	0	0	0	0	0	0	1	0	0	1	0	0	k__Bacteria;p__Tenericutes;c__Mollicutes;o__Anaeroplasmatales;f__Anaeroplasmataceae;g__Anaeroplasma;s__
OTU_1441	70	41	43	36	24	15	27	95	31	85	35	23	17	32	42	k__Bacteria;p__TM7;c__TM7-3;o__CW040;f__F16;g__;s__
OTU_1442	0	2	0	1	2	5	2	5	1	5	2	1	5	2	3	k__Bacteria;p__Firmicutes;c__Clostridia;o__Clostridiales;f__Ruminococcaceae;g__;s__
OTU_1443	1	0	3	0	1	0	0	0	0	4	0	0	1	1	1	k__Bacteria;p__Tenericutes;c__Mollicutes;o__RF39;f__;g__;s__
OTU_1444	2	0	0	2	0	0	0	0	1	0	1	0	0	0	0	k__Bacteria;p__Firmicutes;c__Clostridia;o__Clostridiales
OTU_1445	1	0	0	2	0	0	1	2	1	1	3	0	0	0	1	k__Bacteria;p__Firmicutes;c__Clostridia;o__Clostridiales;f__Ruminococcaceae;g__Ruminococcus;s__
OTU_1446	1	0	2	0	0	1	1	1	0	7	1	2	0	0	0	k__Bacteria;p__Firmicutes;c__Clostridia;o__Clostridiales;f__;g__;s__
OTU_1447	2	0	1	4	1	0	0	1	0	0	2	1	0	2	0	k__Bacteria;p__Tenericutes;c__Mollicutes;o__RF39;f__;g__;s__
OTU_1448	0	3	1	0	0	2	0	2	0	0	0	0	1	2	1	k__Bacteria;p__Firmicutes;c__Erysipelotrichi;o__Erysipelotrichales;f__Erysipelotrichaceae;g__;s__
OTU_1449	0	1	1	3	0	0	0	0	1	0	0	1	0	0	0	k__Bacteria;p__Actinobacteria;c__Actinobacteria;o__Actinomycetales;f__Pseudonocardiaceae
OTU_1450	1	1	1	0	0	1	0	1	0	1	0	2	0	1	0	k__Bacteria;p__Firmicutes;c__Clostridia;o__Clostridiales;f__Christensenellaceae;g__;s__
OTU_1451	1	0	0	0	0	0	0	0	1	0	0	0	0	1	2	k__Bacteria;p__Firmicutes;c__Bacilli;o__Bacillales;f__Bacillaceae;g__Terribacillus;s__
OTU_1452	2	0	0	2	2	0	0	0	0	0	1	2	1	0	1	k__Bacteria;p__Firmicutes;c__Erysipelotrichi;o__Erysipelotrichales;f__Erysipelotrichaceae
OTU_1453	1	0	0	2	0	0	0	1	0	0	0	0	0	0	0	k__Bacteria;p__Cyanobacteria;c__4C0d-2;o__YS2;f__;g__;s__
OTU_1454	1	1	1	0	0	0	0	0	0	3	0	0	0	0	0	k__Bacteria;p__Firmicutes;c__Clostridia;o__Clostridiales;f__Ruminococcaceae
OTU_1455	0	1	1	0	0	0	0	1	4	0	0	0	0	0	0	k__Bacteria;p__Firmicutes;c__Clostridia;o__Clostridiales;f__Lachnospiraceae;g__Moryella;s__
OTU_1456	0	1	0	0	0	0	4	0	0	0	0	0	0	0	0	k__Bacteria;p__Tenericutes;c__Mollicutes;o__Anaeroplasmatales;f__Anaeroplasmataceae
OTU_1457	0	0	1	0	0	1	0	4	3	3	1	0	0	0	0	k__Bacteria;p__Tenericutes;c__Mollicutes;o__Anaeroplasmatales;f__Anaeroplasmataceae;g__Anaeroplasma;s__
OTU_1458	0	2	0	3	0	0	0	0	0	0	1	0	0	1	0	k__Bacteria;p__Cyanobacteria;c__4C0d-2;o__YS2;f__;g__;s__
OTU_1459	1	0	8	0	1	4	0	0	0	2	0	0	0	0	0	k__Bacteria;p__Bacteroidetes;c__Bacteroidia;o__Bacteroidales;f__;g__;s__
OTU_1460	1	2	0	0	0	0	0	4	1	0	0	0	0	0	0	k__Bacteria;p__Verrucomicrobia;c__Verruco-5;o__WCHB1-41;f__WCHB1-25;g__;s__
OTU_1461	1	0	0	1	0	0	0	3	0	0	0	0	0	0	0	k__Bacteria;p__Bacteroidetes;c__Bacteroidia;o__Bacteroidales;f__Prevotellaceae;g__Prevotella;s__
OTU_1462	0	0	1	0	0	0	0	3	1	1	0	1	0	0	1	k__Bacteria;p__Firmicutes;c__Erysipelotrichi;o__Erysipelotrichales;f__Erysipelotrichaceae;g__RFN20;s__
OTU_1463	0	0	2	0	1	1	1	0	1	3	0	3	0	0	2	k__Bacteria;p__Bacteroidetes;c__Bacteroidia;o__Bacteroidales;f__Prevotellaceae;g__Prevotella;s__
OTU_1464	1	0	1	0	0	0	1	2	0	0	0	0	0	2	1	k__Bacteria;p__Firmicutes;c__Clostridia;o__Clostridiales;f__Christensenellaceae;g__;s__
OTU_1465	0	2	3	3	0	1	0	2	3	0	2	2	1	1	2	k__Bacteria;p__Bacteroidetes;c__Bacteroidia;o__Bacteroidales;f__Prevotellaceae;g__Prevotella;s__
OTU_1466	0	0	0	2	0	0	0	0	0	0	0	0	0	2	0	k__Bacteria;p__Firmicutes;c__Clostridia;o__Clostridiales;f__Lachnospiraceae
OTU_1467	0	0	0	2	1	0	0	2	0	0	1	0	0	1	0	k__Bacteria;p__Firmicutes;c__Erysipelotrichi;o__Erysipelotrichales;f__Erysipelotrichaceae;g__;s__
OTU_1468	0	1	1	2	2	0	4	2	1	1	0	1	1	1	0	k__Bacteria
OTU_1469	0	0	0	0	0	0	0	0	0	2	1	0	0	0	0	k__Bacteria;p__Firmicutes;c__Erysipelotrichi;o__Erysipelotrichales;f__Erysipelotrichaceae;g__;s__
OTU_1470	1	1	3	0	0	0	0	1	1	2	1	1	0	3	0	k__Bacteria;p__Tenericutes;c__Mollicutes;o__RF39;f__;g__;s__
OTU_1471	2	0	0	0	0	0	0	2	2	0	1	0	0	0	0	k__Bacteria;p__Proteobacteria;c__Deltaproteobacteria;o__GMD14H09;f__;g__;s__
OTU_1472	1	0	0	0	0	0	0	0	1	0	1	0	0	0	0	k__Bacteria;p__Firmicutes;c__Clostridia;o__Clostridiales
OTU_1473	0	0	0	0	0	1	0	0	0	0	0	0	1	1	1	k__Bacteria;p__Actinobacteria;c__Actinobacteria;o__Actinomycetales;f__Actinomycetaceae;g__;s__
OTU_1474	0	0	0	0	1	0	2	0	1	1	0	0	0	0	0	k__Bacteria;p__Bacteroidetes;c__Bacteroidia;o__Bacteroidales;f__S24-7;g__;s__
OTU_1475	1	2	2	3	2	1	1	2	1	0	0	1	0	0	0	k__Bacteria;p__Firmicutes;c__Clostridia;o__Clostridiales;f__[Mogibacteriaceae];g__;s__
OTU_1476	1	0	0	1	4	0	0	0	0	2	0	2	3	0	2	k__Bacteria;p__Firmicutes;c__Clostridia;o__Clostridiales;f__[Mogibacteriaceae];g__;s__
OTU_1477	4	6	3	3	1	3	3	6	2	5	1	2	2	2	0	k__Bacteria;p__Firmicutes;c__Clostridia;o__Clostridiales;f__Ruminococcaceae
OTU_1478	0	0	0	0	0	0	1	0	1	0	0	0	0	1	0	k__Bacteria;p__Firmicutes;c__Clostridia;o__Clostridiales;f__Ruminococcaceae
OTU_1479	0	1	0	1	0	1	0	2	0	1	0	0	1	1	0	k__Bacteria;p__Tenericutes;c__RF3;o__ML615J-28;f__;g__;s__
OTU_1480	2	1	0	0	0	0	1	1	0	0	0	0	0	0	0	k__Bacteria;p__Firmicutes;c__Clostridia;o__Clostridiales;f__Ruminococcaceae
OTU_1481	0	0	0	0	1	0	0	0	0	1	0	2	2	0	0	k__Bacteria;p__Firmicutes;c__Clostridia;o__Clostridiales;f__[Mogibacteriaceae];g__Mogibacterium;s__
OTU_1482	0	0	2	1	1	3	0	0	0	0	0	0	0	0	0	k__Bacteria;p__Firmicutes;c__Clostridia;o__Clostridiales
OTU_1483	0	2	1	0	0	5	1	0	2	0	0	0	0	0	0	k__Bacteria;p__Firmicutes;c__Erysipelotrichi;o__Erysipelotrichales;f__Erysipelotrichaceae;g__RFN20;s__
OTU_1484	0	2	0	0	0	0	0	0	1	0	0	0	0	0	0	k__Bacteria
OTU_1485	0	1	0	0	0	1	0	0	2	2	0	1	0	0	1	k__Bacteria;p__Proteobacteria;c__Deltaproteobacteria;o__Desulfovibrionales;f__Desulfovibrionaceae;g__Desulfovibrio
OTU_1486	0	0	2	1	0	0	0	0	0	0	0	3	0	0	0	k__Bacteria;p__Firmicutes;c__Clostridia;o__Clostridiales
OTU_1487	1	0	1	1	0	1	0	0	0	1	1	1	0	0	1	k__Bacteria
OTU_1488	18	13	7	13	4	11	5	13	7	7	2	2	5	5	15	k__Bacteria;p__Firmicutes;c__Clostridia;o__Clostridiales;f__Ruminococcaceae
OTU_1489	0	1	2	1	0	0	0	1	1	0	0	0	3	0	1	k__Bacteria;p__Tenericutes;c__RF3;o__ML615J-28;f__;g__;s__
OTU_1490	0	1	0	0	0	2	0	0	1	1	0	0	0	0	0	k__Bacteria;p__Tenericutes;c__RF3;o__ML615J-28;f__;g__;s__
OTU_1491	0	2	0	0	0	1	0	2	0	0	0	2	0	2	3	k__Bacteria;p__Firmicutes;c__Erysipelotrichi;o__Erysipelotrichales;f__Erysipelotrichaceae;g__;s__
OTU_1492	0	0	0	0	0	1	0	2	0	0	0	2	1	1	3	k__Bacteria;p__Bacteroidetes;c__Bacteroidia;o__Bacteroidales;f__Rikenellaceae;g__;s__
OTU_1493	0	0	0	0	0	0	0	4	0	0	0	1	0	0	1	k__Bacteria;p__Firmicutes;c__Clostridia;o__Clostridiales
OTU_1494	1	8	0	0	0	0	0	1	2	1	0	0	0	0	0	k__Bacteria;p__Proteobacteria;c__Deltaproteobacteria;o__Desulfovibrionales;f__Desulfovibrionaceae;g__;s__
OTU_1495	0	0	0	1	1	0	0	0	0	1	1	1	1	0	0	k__Archaea;p__Euryarchaeota;c__Methanobacteria;o__Methanobacteriales;f__Methanobacteriaceae;g__Methanobrevibacter;s__
OTU_1496	8	3	4	7	3	0	0	2	2	2	3	3	1	3	3	k__Bacteria;p__Tenericutes;c__Mollicutes;o__RF39;f__;g__;s__
OTU_1497	0	0	1	0	1	0	0	0	0	1	0	0	0	0	0	k__Bacteria;p__Bacteroidetes;c__Bacteroidia;o__Bacteroidales;f__[Paraprevotellaceae];g__;s__
OTU_1498	4	3	2	3	0	2	1	2	0	1	4	8	2	1	0	k__Bacteria;p__Firmicutes;c__Clostridia;o__Clostridiales;f__Ruminococcaceae;g__Oscillospira;s__
OTU_1499	1	0	0	1	1	0	0	0	0	0	0	0	0	0	1	k__Bacteria;p__Firmicutes;c__Clostridia;o__Clostridiales;f__Ruminococcaceae;g__Ruminococcus;s__
OTU_1500	0	0	0	0	0	0	0	1	1	0	1	1	0	0	2	k__Bacteria;p__Firmicutes;c__Clostridia;o__Clostridiales
OTU_1501	0	0	0	0	1	0	2	0	0	4	2	2	0	0	0	k__Bacteria;p__Firmicutes;c__Erysipelotrichi;o__Erysipelotrichales;f__Erysipelotrichaceae;g__RFN20;s__
OTU_1502	0	2	1	1	0	2	0	2	0	1	0	0	0	0	1	k__Bacteria;p__Elusimicrobia;c__Elusimicrobia;o__Elusimicrobiales;f__Elusimicrobiaceae;g__;s__
OTU_1503	1	0	1	0	0	2	1	0	1	0	0	0	1	0	0	k__Bacteria;p__Firmicutes;c__Erysipelotrichi;o__Erysipelotrichales;f__Erysipelotrichaceae
OTU_1504	1	0	0	1	0	0	1	0	2	3	0	1	0	1	1	k__Bacteria;p__Firmicutes;c__Clostridia;o__Clostridiales;f__Ruminococcaceae;g__Oscillospira;s__
OTU_1505	0	0	1	0	0	0	1	1	1	0	0	0	2	0	0	k__Bacteria;p__Firmicutes;c__Clostridia;o__Clostridiales
OTU_1506	1	2	1	0	3	0	0	2	0	1	0	3	0	0	3	k__Bacteria;p__Firmicutes;c__Clostridia;o__Clostridiales;f__Ruminococcaceae;g__Oscillospira;s__
OTU_1507	2	0	0	0	0	2	3	3	1	4	2	0	4	0	0	k__Bacteria;p__Bacteroidetes;c__Bacteroidia;o__Bacteroidales;f__[Barnesiellaceae];g__;s__
OTU_1508	1	1	0	0	0	0	0	1	1	0	1	0	0	0	1	k__Bacteria;p__Firmicutes;c__Clostridia;o__Clostridiales;f__Ruminococcaceae
OTU_1509	0	1	0	1	2	0	1	0	0	0	1	0	1	0	0	k__Bacteria;p__Actinobacteria;c__Coriobacteriia;o__Coriobacteriales;f__Coriobacteriaceae
OTU_1510	0	0	0	1	0	0	1	2	0	1	0	0	0	0	1	k__Bacteria;p__Firmicutes;c__Clostridia;o__Clostridiales
OTU_1511	0	1	2	0	0	2	0	0	0	0	0	0	0	0	0	k__Bacteria;p__Bacteroidetes;c__Bacteroidia;o__Bacteroidales;f__Prevotellaceae;g__Prevotella;s__
OTU_1512	5	4	5	5	2	8	6	10	7	9	0	11	3	2	18	k__Bacteria;p__Firmicutes;c__Clostridia;o__Clostridiales;f__Ruminococcaceae;g__;s__
OTU_1513	0	1	0	1	0	0	1	0	0	1	0	1	0	0	2	k__Bacteria;p__Tenericutes;c__Mollicutes;o__RF39;f__;g__;s__
OTU_1514	0	0	0	1	0	3	2	0	0	0	0	0	0	0	0	k__Bacteria;p__Firmicutes;c__Erysipelotrichi;o__Erysipelotrichales;f__Erysipelotrichaceae;g__RFN20;s__
OTU_1515	2	0	2	0	0	0	0	0	0	0	0	0	0	0	0	k__Bacteria;p__Firmicutes;c__Clostridia;o__Clostridiales;f__Ruminococcaceae;g__Ruminococcus;s__
OTU_1516	8	8	9	5	5	6	3	7	8	11	4	6	6	4	13	k__Bacteria;p__Firmicutes;c__Clostridia;o__Clostridiales;f__Ruminococcaceae
OTU_1517	0	1	0	0	1	0	0	0	0	1	0	1	0	0	0	k__Bacteria;p__Actinobacteria;c__Coriobacteriia;o__Coriobacteriales;f__Coriobacteriaceae;g__;s__
OTU_1518	0	2	2	0	0	0	1	2	2	1	0	1	0	0	0	k__Bacteria;p__Firmicutes;c__Clostridia;o__Clostridiales;f__[Mogibacteriaceae];g__;s__
OTU_1519	170	279	80	142	77	65	64	149	179	76	59	122	61	35	151	k__Bacteria;p__Firmicutes;c__Clostridia;o__Clostridiales;f__Ruminococcaceae;g__Ruminococcus;s__
OTU_1520	0	3	0	3	0	0	0	1	1	0	0	0	0	0	0	k__Bacteria;p__Firmicutes;c__Clostridia;o__Clostridiales
OTU_1521	5	3	2	0	0	0	4	6	2	1	0	0	1	0	0	k__Bacteria;p__Firmicutes;c__Clostridia;o__Clostridiales;f__Ruminococcaceae;g__;s__
OTU_1522	0	0	2	0	5	0	0	0	0	0	0	0	2	0	0	k__Bacteria;p__Firmicutes;c__Erysipelotrichi;o__Erysipelotrichales;f__Erysipelotrichaceae;g__p-75-a5;s__
OTU_1523	1	1	0	1	0	0	0	0	0	0	0	0	0	0	0	k__Bacteria;p__Proteobacteria;c__Gammaproteobacteria;o__Legionellales;f__Legionellaceae
OTU_1524	0	0	1	0	0	0	1	1	0	1	0	0	0	0	2	k__Bacteria;p__Proteobacteria;c__Gammaproteobacteria;o__Alteromonadales;f__Shewanellaceae;g__Shewanella;s__algae
OTU_1525	0	0	0	1	0	0	0	0	0	1	0	0	0	0	4	k__Bacteria;p__Spirochaetes;c__Spirochaetes;o__Spirochaetales;f__Spirochaetaceae;g__Treponema;s__
OTU_1526	1	2	3	1	0	0	0	0	0	0	0	2	2	0	0	k__Bacteria;p__Bacteroidetes;c__Bacteroidia;o__Bacteroidales;f__;g__;s__
OTU_1527	0	0	0	0	0	0	1	0	0	0	0	2	0	0	0	k__Bacteria;p__Actinobacteria;c__Coriobacteriia;o__Coriobacteriales;f__Coriobacteriaceae
OTU_1528	6	6	0	1	2	0	0	1	3	0	1	1	4	0	0	k__Bacteria;p__Firmicutes;c__Erysipelotrichi;o__Erysipelotrichales;f__Erysipelotrichaceae;g__L7A_E11;s__
OTU_1529	2	1	1	2	2	0	0	2	1	1	0	2	1	0	1	k__Bacteria;p__Tenericutes;c__Mollicutes;o__RF39;f__;g__;s__
OTU_1530	0	0	0	0	0	0	3	0	1	0	0	0	0	0	0	k__Bacteria;p__Spirochaetes;c__Spirochaetes;o__Spirochaetales;f__Spirochaetaceae;g__Treponema;s__
OTU_1531	0	0	2	0	1	0	0	0	0	1	0	1	0	0	0	k__Bacteria;p__Firmicutes;c__Clostridia;o__Clostridiales;f__Lachnospiraceae;g__;s__
OTU_1532	0	1	1	0	4	0	1	0	1	2	2	1	2	0	0	k__Bacteria;p__Tenericutes;c__Mollicutes;o__Anaeroplasmatales;f__Anaeroplasmataceae;g__;s__
OTU_1533	1	0	0	1	0	0	0	1	0	0	1	0	1	1	0	k__Bacteria;p__Firmicutes;c__Clostridia;o__Clostridiales;f__Dehalobacteriaceae;g__Dehalobacterium;s__
OTU_1534	1	0	1	0	0	0	6	0	0	0	0	0	0	0	1	k__Bacteria;p__Bacteroidetes;c__Bacteroidia;o__Bacteroidales;f__Bacteroidaceae;g__BF311;s__
OTU_1535	0	0	3	1	0	0	0	0	1	2	0	0	0	0	0	k__Bacteria;p__Bacteroidetes;c__Bacteroidia;o__Bacteroidales;f__Prevotellaceae;g__Prevotella;s__
OTU_1536	0	2	0	0	0	1	1	1	1	0	0	0	0	0	1	k__Bacteria;p__Bacteroidetes;c__Bacteroidia;o__Bacteroidales;f__S24-7;g__;s__
OTU_1537	0	0	0	0	0	2	1	0	0	1	0	1	0	0	2	k__Bacteria
OTU_1538	0	0	0	0	0	0	0	0	0	3	0	0	0	0	0	k__Bacteria;p__Proteobacteria;c__Alphaproteobacteria;o__Rickettsiales;f__;g__;s__
OTU_1539	0	4	4	1	0	0	0	1	4	1	0	0	0	0	0	k__Bacteria;p__Spirochaetes;c__Spirochaetes;o__Spirochaetales;f__Spirochaetaceae;g__Treponema;s__
OTU_1540	2	0	1	3	0	0	3	1	0	0	0	0	0	0	1	k__Bacteria;p__Cyanobacteria;c__4C0d-2;o__YS2;f__;g__;s__
OTU_1541	2	0	1	0	1	1	0	2	0	1	0	0	0	2	2	k__Bacteria;p__Firmicutes;c__Clostridia;o__Clostridiales;f__Ruminococcaceae;g__;s__
OTU_1542	2	0	1	8	0	2	7	6	6	3	1	3	2	3	2	k__Bacteria;p__Firmicutes;c__Clostridia;o__Clostridiales;f__;g__;s__
OTU_1543	3	10	10	5	3	1	10	3	4	8	7	1	2	1	1	k__Bacteria;p__Firmicutes;c__Clostridia;o__Clostridiales;f__;g__;s__
OTU_1544	1	0	0	0	0	0	1	0	0	0	0	1	1	0	0	k__Bacteria;p__Firmicutes;c__Clostridia;o__Clostridiales;f__[Mogibacteriaceae]
OTU_1545	1	2	3	2	2	2	1	0	6	3	2	1	3	1	1	k__Bacteria;p__Firmicutes;c__Clostridia;o__Clostridiales;f__Ruminococcaceae;g__;s__
OTU_1546	0	0	0	0	0	3	1	0	2	0	0	2	0	1	0	k__Bacteria;p__Bacteroidetes;c__Bacteroidia;o__Bacteroidales;f__Prevotellaceae;g__Prevotella;s__
OTU_1547	0	3	1	2	0	0	1	0	0	1	0	0	0	0	0	k__Bacteria;p__Bacteroidetes;c__Bacteroidia;o__Bacteroidales;f__[Barnesiellaceae];g__;s__
OTU_1548	1	2	3	4	1	1	0	0	2	1	0	0	0	1	0	k__Bacteria;p__Bacteroidetes;c__Bacteroidia;o__Bacteroidales;f__[Barnesiellaceae];g__;s__
OTU_1549	0	0	0	1	0	0	0	0	1	0	0	1	1	1	1	k__Bacteria;p__Synergistetes;c__Synergistia;o__Synergistales;f__Dethiosulfovibrionaceae;g__Pyramidobacter;s__
OTU_1550	1	0	0	1	0	0	2	0	0	0	0	2	0	0	3	k__Bacteria;p__Firmicutes;c__Clostridia;o__Clostridiales
OTU_1551	0	2	0	0	0	0	2	0	7	0	0	0	0	0	0	k__Bacteria;p__Bacteroidetes;c__Bacteroidia;o__Bacteroidales;f__;g__;s__
OTU_1552	1	1	0	0	0	0	0	1	0	1	2	1	0	0	0	k__Bacteria;p__Firmicutes;c__Clostridia;o__Clostridiales;f__Lachnospiraceae
OTU_1553	2	2	0	2	3	1	0	1	1	0	0	1	1	1	0	k__Bacteria;p__Firmicutes;c__Clostridia;o__Clostridiales;f__Ruminococcaceae;g__;s__
OTU_1554	0	1	0	0	1	0	0	1	0	0	0	0	0	1	0	k__Bacteria;p__Firmicutes;c__Clostridia;o__Clostridiales
OTU_1555	0	0	0	0	0	0	0	0	5	0	0	0	0	0	0	k__Bacteria;p__Firmicutes;c__Clostridia;o__Clostridiales;f__Ruminococcaceae;g__;s__
OTU_1556	1	0	2	1	0	0	0	2	0	0	1	2	0	0	0	k__Bacteria;p__Tenericutes;c__Mollicutes;o__RF39;f__;g__;s__
OTU_1557	3	0	0	0	0	0	0	0	0	0	0	0	0	0	0	k__Bacteria;p__Tenericutes;c__Mollicutes;o__RF39;f__;g__;s__
OTU_1558	1	0	0	0	1	0	3	0	3	1	0	1	2	0	0	k__Bacteria;p__Bacteroidetes;c__Bacteroidia;o__Bacteroidales;f__[Odoribacteraceae];g__Butyricimonas;s__
OTU_1559	0	0	0	0	0	1	0	2	0	0	0	0	0	0	1	k__Bacteria;p__Firmicutes;c__Clostridia;o__Clostridiales;f__;g__;s__
OTU_1560	1	0	0	1	0	0	0	0	0	0	0	1	1	0	0	k__Bacteria;p__Firmicutes;c__Clostridia;o__Clostridiales;f__Ruminococcaceae;g__Ruminococcus;s__
OTU_1561	0	0	1	0	0	0	1	0	0	1	0	0	0	0	0	k__Bacteria;p__Firmicutes;c__Clostridia;o__Clostridiales;f__Ruminococcaceae;g__;s__
OTU_1562	0	1	0	0	0	1	2	1	0	0	0	1	1	1	0	k__Bacteria;p__Firmicutes;c__Clostridia;o__Clostridiales
OTU_1563	0	1	1	1	1	2	0	0	0	0	1	0	0	0	0	k__Bacteria;p__Firmicutes;c__Clostridia;o__Clostridiales;f__Lachnospiraceae
OTU_1564	0	0	0	0	0	0	0	1	0	0	0	0	0	0	1	k__Bacteria;p__Firmicutes;c__Clostridia;o__Clostridiales;f__Clostridiaceae;g__Candidatus Arthromitus;s__
OTU_1565	0	1	1	2	1	0	0	1	0	1	3	0	2	0	2	k__Bacteria;p__Firmicutes;c__Clostridia;o__Clostridiales;f__Peptococcaceae;g__rc4-4;s__
OTU_1566	0	0	0	0	0	4	0	0	0	0	0	0	0	0	0	k__Bacteria;p__Bacteroidetes;c__Bacteroidia;o__Bacteroidales;f__Prevotellaceae;g__Prevotella;s__
OTU_1567	0	4	0	0	0	0	1	2	1	1	0	0	0	0	1	k__Bacteria;p__Firmicutes;c__Clostridia;o__Clostridiales
OTU_1568	0	1	7	0	1	0	0	2	0	1	2	0	0	1	2	k__Bacteria;p__Firmicutes;c__Clostridia;o__Clostridiales;f__Lachnospiraceae;g__Butyrivibrio;s__
OTU_1569	66	27	35	28	14	39	28	40	29	28	22	59	31	38	55	k__Bacteria;p__Firmicutes;c__Clostridia;o__Clostridiales;f__;g__;s__
OTU_1570	156	122	99	135	62	75	121	163	81	86	64	130	60	57	132	k__Bacteria;p__Firmicutes;c__Clostridia;o__Clostridiales;f__Ruminococcaceae;g__;s__
OTU_1571	0	0	0	0	0	0	1	0	0	0	0	0	0	0	2	k__Bacteria;p__Proteobacteria;c__Alphaproteobacteria;o__Caulobacterales;f__Caulobacteraceae;g__;s__
OTU_1572	4	3	4	16	2	0	0	0	0	2	4	10	2	4	1	k__Bacteria;p__Bacteroidetes;c__Bacteroidia;o__Bacteroidales;f__Rikenellaceae;g__;s__
OTU_1573	0	0	1	0	0	0	1	1	0	2	1	0	0	0	1	k__Bacteria;p__Firmicutes;c__Clostridia;o__Clostridiales;f__[Mogibacteriaceae];g__;s__
OTU_1574	0	0	3	0	0	0	0	0	0	0	0	0	0	0	0	k__Bacteria;p__Firmicutes;c__Clostridia;o__Clostridiales;f__Lachnospiraceae;g__Moryella;s__
OTU_1575	0	2	0	0	1	0	0	1	0	1	0	1	1	1	0	k__Bacteria;p__Firmicutes;c__Clostridia;o__Clostridiales;f__Lachnospiraceae
OTU_1576	0	1	0	0	0	0	0	0	0	0	0	1	0	0	0	k__Bacteria;p__Firmicutes;c__Clostridia;o__Clostridiales;f__[Mogibacteriaceae];g__;s__
OTU_1577	3	2	1	1	0	1	2	2	1	7	1	0	0	3	1	k__Bacteria;p__Firmicutes;c__Clostridia;o__Clostridiales;f__Ruminococcaceae;g__;s__
OTU_1578	100	104	87	64	66	126	115	167	153	95	46	92	76	54	137	k__Bacteria;p__Firmicutes;c__Clostridia;o__Clostridiales;f__Ruminococcaceae;g__Oscillospira;s__
OTU_1579	0	0	0	0	0	0	0	1	0	0	0	1	0	0	1	k__Bacteria;p__Cyanobacteria;c__4C0d-2;o__YS2;f__;g__;s__
OTU_1580	1	1	0	2	0	0	0	3	0	0	0	0	1	1	1	k__Bacteria;p__Firmicutes;c__Clostridia;o__Clostridiales
OTU_1581	11	9	7	6	5	7	4	12	6	5	5	2	7	5	6	k__Bacteria;p__Firmicutes;c__Clostridia;o__Clostridiales;f__Ruminococcaceae;g__Oscillospira;s__
OTU_1582	0	0	0	0	0	0	0	1	0	2	0	0	0	2	2	k__Bacteria;p__Firmicutes;c__Clostridia;o__Clostridiales;f__;g__;s__
OTU_1583	13	10	17	14	11	0	0	0	0	0	52	16	10	43	0	k__Bacteria;p__Firmicutes;c__Clostridia;o__Clostridiales
OTU_1584	0	1	1	0	0	0	3	0	1	0	0	1	1	0	0	k__Bacteria;p__Firmicutes;c__Clostridia;o__Clostridiales;f__Ruminococcaceae
OTU_1585	0	0	1	0	0	0	0	0	0	0	0	0	0	0	1	k__Bacteria;p__Firmicutes;c__Clostridia;o__Clostridiales
OTU_1586	0	0	0	4	0	1	0	0	0	0	0	1	0	0	1	k__Bacteria;p__Bacteroidetes;c__Bacteroidia;o__Bacteroidales;f__S24-7;g__;s__
OTU_1587	0	0	1	1	0	0	0	0	0	0	0	0	0	0	0	k__Bacteria;p__TM7;c__TM7-3
OTU_1588	0	1	0	0	0	0	0	0	2	0	0	0	0	0	0	k__Bacteria;p__Firmicutes;c__Clostridia;o__Clostridiales;f__Ruminococcaceae;g__Ruminococcus;s__
OTU_1589	7	8	8	19	4	1	3	2	13	2	6	11	4	9	2	k__Bacteria;p__Firmicutes;c__Clostridia;o__Clostridiales;f__;g__;s__
OTU_1590	1	0	0	0	1	1	0	0	1	1	0	0	0	0	0	k__Bacteria;p__Firmicutes;c__Clostridia;o__Clostridiales;f__Lachnospiraceae;g__;s__
OTU_1591	0	1	0	0	0	0	0	0	3	0	0	0	0	0	0	k__Bacteria;p__Bacteroidetes;c__Bacteroidia;o__Bacteroidales;f__;g__;s__
OTU_1592	0	0	0	0	1	1	0	0	0	0	0	0	0	0	1	k__Bacteria;p__Bacteroidetes;c__Bacteroidia;o__Bacteroidales;f__RF16;g__;s__
OTU_1593	0	1	2	0	0	0	0	1	0	2	0	0	0	0	0	k__Bacteria;p__Bacteroidetes;c__Bacteroidia;o__Bacteroidales;f__;g__;s__
OTU_1594	0	1	0	0	0	0	0	0	0	0	0	0	1	0	0	k__Bacteria;p__Bacteroidetes;c__Bacteroidia;o__Bacteroidales;f__;g__;s__
OTU_1595	0	0	0	0	0	0	0	0	0	0	0	1	0	0	1	k__Bacteria;p__Firmicutes;c__Clostridia;o__Clostridiales;f__Clostridiaceae;g__Clostridium
OTU_1596	2	0	0	0	0	0	0	3	0	0	0	0	0	0	0	k__Bacteria;p__Firmicutes;c__Clostridia;o__Clostridiales;f__Ruminococcaceae
OTU_1597	2	1	0	1	0	0	3	1	4	0	3	2	0	0	1	k__Bacteria;p__Firmicutes;c__Clostridia;o__Clostridiales;f__Clostridiaceae;g__Clostridium;s__
OTU_1598	0	0	2	0	1	1	0	0	0	1	0	0	0	0	0	k__Bacteria;p__Proteobacteria;c__Alphaproteobacteria;o__Rhizobiales;f__Brucellaceae
OTU_1599	0	0	0	0	0	1	0	0	0	0	0	0	0	0	1	k__Bacteria;p__Bacteroidetes;c__Bacteroidia;o__Bacteroidales;f__;g__;s__
OTU_1600	0	0	3	0	0	1	0	0	3	0	0	0	0	0	0	k__Bacteria;p__Bacteroidetes;c__Bacteroidia;o__Bacteroidales;f__[Paraprevotellaceae];g__CF231;s__
OTU_1601	1	0	0	1	0	0	0	0	0	1	0	0	0	0	0	k__Bacteria;p__Tenericutes;c__Mollicutes;o__RF39;f__;g__;s__
OTU_1602	0	0	1	0	0	1	0	0	0	0	0	1	0	0	0	k__Bacteria;p__Firmicutes;c__Erysipelotrichi;o__Erysipelotrichales;f__Erysipelotrichaceae;g__RFN20;s__
OTU_1603	0	1	0	0	0	0	0	0	2	1	0	0	0	0	0	k__Bacteria;p__Fibrobacteres;c__Fibrobacteria;o__Fibrobacterales
OTU_1604	0	0	0	2	0	0	0	2	1	0	0	0	0	0	0	k__Bacteria;p__Bacteroidetes;c__Bacteroidia;o__Bacteroidales;f__[Odoribacteraceae];g__Odoribacter;s__
OTU_1605	0	1	0	0	1	0	0	0	1	0	0	1	0	0	0	k__Bacteria;p__Bacteroidetes;c__Bacteroidia;o__Bacteroidales;f__Prevotellaceae;g__Prevotella;s__
OTU_1606	0	0	0	0	0	0	0	0	0	0	0	0	1	0	1	k__Bacteria;p__Firmicutes;c__Clostridia;o__Clostridiales;f__Lachnospiraceae;g__;s__
OTU_1607	0	0	0	0	0	0	0	1	1	0	0	0	0	0	0	k__Bacteria;p__Bacteroidetes;c__Bacteroidia;o__Bacteroidales;f__Prevotellaceae;g__Prevotella;s__
OTU_1608	0	0	0	1	0	0	0	0	2	2	0	0	0	0	1	k__Bacteria;p__Firmicutes;c__Clostridia;o__Clostridiales;f__Christensenellaceae;g__;s__
OTU_1609	5	10	3	12	9	0	2	0	2	7	3	4	2	1	1	k__Bacteria;p__Tenericutes;c__Mollicutes;o__RF39;f__;g__;s__
OTU_1610	0	0	0	0	0	0	1	0	0	1	0	1	1	1	0	k__Bacteria;p__Firmicutes;c__Clostridia;o__Clostridiales;f__Lachnospiraceae;g__;s__
OTU_1611	2	0	0	0	0	0	3	3	1	0	1	1	0	0	0	k__Bacteria;p__Firmicutes;c__Clostridia;o__Clostridiales
OTU_1612	0	0	0	0	0	1	0	1	0	0	1	0	1	0	1	k__Bacteria;p__Firmicutes;c__Clostridia;o__Clostridiales
OTU_1613	1	2	1	0	0	0	1	1	0	0	0	0	0	0	1	k__Bacteria;p__Firmicutes;c__Erysipelotrichi;o__Erysipelotrichales;f__Erysipelotrichaceae;g__Bulleidia;s__
OTU_1614	3	3	2	0	1	0	0	5	0	0	1	2	1	1	4	k__Bacteria
OTU_1615	0	2	2	0	0	0	0	0	0	1	0	0	0	0	1	k__Bacteria;p__Firmicutes;c__Clostridia;o__Clostridiales;f__Lachnospiraceae;g__Butyrivibrio;s__
OTU_1616	0	1	0	0	0	0	0	0	1	0	0	0	0	0	0	k__Bacteria;p__Bacteroidetes;c__Bacteroidia;o__Bacteroidales;f__Prevotellaceae;g__Prevotella;s__
OTU_1617	0	0	2	0	0	0	0	0	0	1	0	0	0	0	0	k__Bacteria;p__Tenericutes;c__Mollicutes;o__RF39;f__;g__;s__
OTU_1618	0	0	0	0	0	4	0	0	0	0	0	0	0	0	0	k__Bacteria;p__Proteobacteria;c__Alphaproteobacteria;o__Rickettsiales;f__;g__;s__
OTU_1619	0	2	1	0	0	0	0	1	0	0	0	0	0	0	1	k__Bacteria;p__Firmicutes;c__Clostridia;o__Clostridiales;f__;g__;s__
OTU_1620	0	2	0	0	2	0	0	0	0	0	0	1	0	0	0	k__Bacteria;p__Firmicutes;c__Clostridia;o__Clostridiales;f__Clostridiaceae;g__Clostridium;s__intestinale
OTU_1621	0	2	2	0	0	0	0	0	1	1	0	0	0	0	0	k__Bacteria;p__Proteobacteria;c__Deltaproteobacteria;o__GMD14H09;f__;g__;s__
OTU_1622	0	0	0	0	0	1	0	0	0	5	5	0	2	3	0	k__Bacteria;p__Firmicutes;c__Clostridia;o__Clostridiales
OTU_1623	1	0	0	0	0	0	0	0	0	0	0	0	0	1	0	k__Bacteria;p__Firmicutes;c__Clostridia;o__Clostridiales;f__Ruminococcaceae
OTU_1624	0	0	0	1	0	0	0	2	0	0	1	0	0	0	0	k__Bacteria;p__Firmicutes;c__Clostridia;o__Clostridiales;f__Lachnospiraceae;g__;s__
OTU_1625	1	0	5	0	1	1	8	0	0	2	1	0	0	3	1	k__Bacteria;p__Firmicutes;c__Clostridia;o__Clostridiales
OTU_1626	0	0	0	0	0	0	1	0	1	0	0	0	0	0	0	k__Bacteria;p__Proteobacteria;c__Deltaproteobacteria;o__Myxococcales;f__0319-6G20;g__;s__
OTU_1627	0	0	0	0	0	1	0	0	0	0	0	1	0	0	1	k__Bacteria;p__Actinobacteria;c__Coriobacteriia;o__Coriobacteriales;f__Coriobacteriaceae
OTU_1628	0	0	1	1	0	0	0	1	0	1	0	1	0	0	2	k__Bacteria;p__Tenericutes;c__RF3;o__ML615J-28;f__;g__;s__
OTU_1629	0	0	0	0	1	0	0	0	1	0	0	0	0	0	0	k__Bacteria;p__Spirochaetes;c__Spirochaetes;o__Spirochaetales;f__Spirochaetaceae;g__Treponema;s__
OTU_1630	0	0	0	0	0	0	2	0	0	0	0	1	0	0	0	k__Bacteria;p__Firmicutes;c__Clostridia;o__Clostridiales;f__Ruminococcaceae
OTU_1631	0	1	0	0	0	0	1	0	0	2	0	0	0	0	0	k__Bacteria;p__Spirochaetes;c__Spirochaetes;o__Sphaerochaetales;f__Sphaerochaetaceae;g__Sphaerochaeta;s__
OTU_1632	0	0	5	0	0	0	4	2	0	1	1	0	1	0	0	k__Bacteria;p__Firmicutes;c__Erysipelotrichi;o__Erysipelotrichales;f__Erysipelotrichaceae;g__;s__
OTU_1633	0	0	0	0	3	1	0	1	0	0	1	1	0	0	2	k__Bacteria;p__Bacteroidetes;c__Bacteroidia;o__Bacteroidales;f__;g__;s__
OTU_1634	0	0	1	0	0	0	0	0	0	1	0	0	0	0	0	k__Bacteria;p__Bacteroidetes;c__Bacteroidia;o__Bacteroidales;f__RF16;g__;s__
OTU_1635	4	7	7	13	4	1	1	7	2	1	1	3	7	0	3	k__Bacteria;p__Cyanobacteria;c__4C0d-2;o__YS2;f__;g__;s__
OTU_1636	1	2	4	3	3	2	3	2	3	14	5	5	2	0	1	k__Bacteria;p__Firmicutes;c__Clostridia;o__Clostridiales;f__Ruminococcaceae;g__;s__
OTU_1637	0	0	0	0	1	1	0	1	0	1	0	0	0	0	0	k__Bacteria;p__Bacteroidetes;c__Bacteroidia;o__Bacteroidales;f__RF16;g__;s__
OTU_1638	4	5	8	4	12	4	5	2	7	14	6	7	9	8	3	k__Bacteria;p__Firmicutes;c__Clostridia;o__Clostridiales;f__Lachnospiraceae;g__;s__
OTU_1639	1	0	0	0	0	0	0	1	0	0	0	1	0	0	1	k__Bacteria;p__Firmicutes;c__Erysipelotrichi;o__Erysipelotrichales;f__Erysipelotrichaceae;g__Bulleidia;s__
OTU_1640	3	0	0	0	0	1	0	1	0	0	0	0	0	0	0	k__Bacteria;p__Firmicutes;c__Clostridia;o__Clostridiales;f__Lachnospiraceae;g__;s__
OTU_1641	0	0	0	0	0	1	0	0	1	0	0	2	0	0	0	k__Bacteria;p__Spirochaetes;c__Spirochaetes;o__Spirochaetales;f__Spirochaetaceae;g__Treponema;s__
OTU_1642	0	0	3	0	0	0	0	0	0	2	0	0	0	0	0	k__Bacteria;p__Proteobacteria;c__Gammaproteobacteria;o__Aeromonadales;f__Succinivibrionaceae;g__;s__
OTU_1643	4	10	4	8	1	0	4	9	9	7	1	5	6	4	5	k__Bacteria;p__Tenericutes;c__Mollicutes;o__RF39;f__;g__;s__
OTU_1644	0	1	5	1	1	4	3	0	0	5	0	0	0	0	0	k__Bacteria;p__Bacteroidetes;c__Bacteroidia;o__Bacteroidales;f__Prevotellaceae;g__Prevotella;s__
OTU_1645	332	192	270	208	193	217	358	544	271	415	163	273	259	150	373	k__Bacteria;p__Firmicutes;c__Clostridia;o__Clostridiales;f__Ruminococcaceae;g__;s__
OTU_1646	2	0	0	4	0	0	0	1	0	0	0	0	0	0	0	k__Bacteria;p__Firmicutes;c__Clostridia;o__Clostridiales;f__Christensenellaceae;g__;s__
OTU_1647	8	2	2	2	1	1	4	3	0	4	2	3	5	5	5	k__Bacteria;p__Firmicutes;c__Clostridia;o__Clostridiales;f__Ruminococcaceae;g__Oscillospira;s__
OTU_1648	0	3	0	1	0	0	0	0	0	2	0	0	1	0	2	k__Bacteria;p__Tenericutes;c__RF3;o__ML615J-28;f__;g__;s__
OTU_1649	0	1	0	0	0	0	0	0	0	0	0	0	2	0	0	k__Bacteria;p__Actinobacteria;c__Actinobacteria;o__Actinomycetales;f__Corynebacteriaceae;g__Corynebacterium;s__variabile
OTU_1650	1	0	0	0	0	0	0	1	0	0	0	0	1	0	0	k__Bacteria;p__Firmicutes;c__Clostridia;o__Clostridiales;f__Christensenellaceae;g__;s__
OTU_1651	2	0	0	1	1	0	0	1	0	0	0	1	1	0	0	k__Bacteria;p__Firmicutes;c__Erysipelotrichi;o__Erysipelotrichales;f__Erysipelotrichaceae;g__p-75-a5;s__
OTU_1652	2	1	0	0	1	1	1	1	1	2	0	1	4	2	0	k__Bacteria;p__Firmicutes;c__Clostridia;o__Clostridiales;f__[Mogibacteriaceae];g__Mogibacterium;s__
OTU_1653	11	0	3	3	2	3	1	4	2	2	2	3	2	0	1	k__Bacteria;p__Firmicutes;c__Clostridia;o__Clostridiales;f__Ruminococcaceae;g__;s__
OTU_1654	0	0	0	2	2	0	0	0	0	0	0	0	1	0	0	k__Bacteria;p__Proteobacteria;c__Alphaproteobacteria
OTU_1655	0	0	0	1	0	0	3	0	0	1	0	0	0	0	0	k__Bacteria;p__Firmicutes;c__Clostridia;o__Clostridiales;f__Veillonellaceae;g__;s__
OTU_1656	0	0	0	0	1	0	1	0	0	0	0	0	0	0	1	k__Bacteria;p__Firmicutes;c__Erysipelotrichi;o__Erysipelotrichales;f__Erysipelotrichaceae;g__RFN20;s__
OTU_1657	0	0	0	0	0	1	0	0	0	0	1	0	0	0	0	k__Bacteria;p__Firmicutes;c__Erysipelotrichi;o__Erysipelotrichales;f__Erysipelotrichaceae;g__RFN20;s__
OTU_1658	0	1	0	0	0	0	0	0	0	1	0	1	1	0	0	k__Bacteria;p__Firmicutes;c__Clostridia;o__Clostridiales;f__Lachnospiraceae
OTU_1659	0	0	0	0	0	0	0	0	0	0	2	0	1	0	0	k__Bacteria;p__Firmicutes;c__Erysipelotrichi;o__Erysipelotrichales;f__Erysipelotrichaceae
OTU_1660	0	0	0	0	0	0	0	0	2	0	0	1	0	0	0	k__Bacteria;p__Spirochaetes;c__Spirochaetes;o__Sphaerochaetales;f__Sphaerochaetaceae;g__Sphaerochaeta;s__
OTU_1661	2	1	5	2	1	0	0	3	1	1	0	1	0	0	1	k__Bacteria;p__Tenericutes;c__Mollicutes;o__RF39;f__;g__;s__
OTU_1662	0	1	0	0	0	0	0	0	1	0	0	0	1	1	0	k__Bacteria;p__Firmicutes;c__Clostridia;o__Clostridiales;f__Veillonellaceae;g__Phascolarctobacterium;s__
OTU_1663	1	0	0	0	0	0	0	2	0	0	0	0	0	0	0	k__Bacteria;p__Firmicutes;c__Clostridia;o__Clostridiales;f__Lachnospiraceae
OTU_1664	0	1	0	0	2	0	0	0	0	0	0	0	2	0	0	k__Bacteria;p__Tenericutes;c__Mollicutes;o__Anaeroplasmatales;f__Anaeroplasmataceae;g__;s__
OTU_1665	0	0	0	0	0	0	0	1	0	0	0	0	0	0	1	k__Bacteria;p__Verrucomicrobia;c__Verruco-5;o__WCHB1-41;f__RFP12;g__;s__
OTU_1666	3	4	3	2	2	1	1	0	0	0	2	2	1	2	1	k__Bacteria;p__Actinobacteria;c__Coriobacteriia;o__Coriobacteriales;f__Coriobacteriaceae
OTU_1667	0	2	0	1	0	1	0	0	0	0	1	0	1	1	0	k__Bacteria;p__Bacteroidetes;c__Bacteroidia;o__Bacteroidales;f__Porphyromonadaceae;g__Paludibacter;s__
OTU_1668	1	0	1	1	0	0	0	0	1	1	0	0	2	0	0	k__Bacteria;p__Cyanobacteria;c__Chloroplast;o__Streptophyta;f__;g__;s__
OTU_1669	0	0	0	1	0	0	0	0	1	1	1	0	1	0	1	k__Bacteria;p__Firmicutes;c__Clostridia;o__Clostridiales
OTU_1670	0	0	2	1	0	0	0	2	0	0	0	0	0	0	0	k__Bacteria;p__Tenericutes;c__Mollicutes;o__RF39;f__;g__;s__
OTU_1671	0	0	2	0	0	0	0	0	0	1	0	0	0	0	0	k__Bacteria;p__Bacteroidetes;c__Bacteroidia;o__Bacteroidales;f__;g__;s__
OTU_1672	0	0	0	0	0	0	0	0	0	0	2	0	0	0	0	k__Bacteria;p__Firmicutes;c__Clostridia;o__Clostridiales
OTU_1673	6	2	4	8	2	2	3	3	1	6	2	4	1	3	6	k__Bacteria;p__Tenericutes;c__Mollicutes;o__RF39;f__;g__;s__
OTU_1674	0	0	2	0	0	1	0	0	0	0	0	1	1	0	0	k__Bacteria
OTU_1675	2	2	1	4	1	0	1	0	0	1	1	1	0	0	4	k__Bacteria;p__Tenericutes;c__Mollicutes;o__RF39;f__;g__;s__
OTU_1676	0	0	0	1	1	0	0	2	0	0	0	0	0	0	1	k__Bacteria;p__Cyanobacteria;c__4C0d-2;o__YS2;f__;g__;s__
OTU_1677	1	0	1	0	0	1	1	0	0	0	0	0	2	0	0	k__Bacteria;p__Tenericutes;c__RF3;o__ML615J-28;f__;g__;s__
OTU_1678	0	0	1	2	0	2	0	0	0	0	0	1	0	0	0	k__Bacteria;p__Proteobacteria;c__Alphaproteobacteria;o__Rickettsiales
OTU_1679	0	1	5	1	2	2	0	1	0	5	0	0	0	0	0	k__Bacteria;p__Bacteroidetes;c__Bacteroidia;o__Bacteroidales
OTU_1680	0	0	3	0	0	0	0	0	1	2	0	2	0	0	1	k__Bacteria;p__Bacteroidetes;c__Bacteroidia;o__Bacteroidales;f__;g__;s__
OTU_1681	0	0	1	0	0	0	0	1	0	0	0	0	0	0	0	k__Bacteria;p__Firmicutes;c__Clostridia;o__Clostridiales
OTU_1682	0	2	0	1	1	0	0	1	0	0	0	0	0	0	0	k__Bacteria;p__Firmicutes;c__Bacilli;o__Bacillales;f__Paenibacillaceae;g__Paenibacillus;s__
OTU_1683	1	0	0	0	0	0	1	2	1	0	0	3	0	0	3	k__Bacteria;p__Firmicutes;c__Clostridia;o__Clostridiales;f__Ruminococcaceae;g__;s__
OTU_1684	0	3	0	0	0	0	0	0	3	1	0	0	0	0	0	k__Bacteria;p__Firmicutes;c__Clostridia;o__Clostridiales;f__Veillonellaceae
OTU_1685	0	0	1	0	0	0	0	0	0	1	0	0	0	0	0	k__Bacteria;p__Firmicutes;c__Erysipelotrichi;o__Erysipelotrichales;f__Erysipelotrichaceae;g__RFN20;s__
OTU_1686	1	2	0	0	0	0	0	1	1	0	0	1	0	0	0	k__Bacteria
OTU_1687	0	0	0	0	0	0	0	1	1	0	0	0	0	0	1	k__Bacteria;p__Bacteroidetes;c__Bacteroidia;o__Bacteroidales
OTU_1688	0	0	0	1	1	0	0	1	0	1	1	1	0	0	0	k__Bacteria;p__Firmicutes;c__Clostridia;o__Clostridiales
OTU_1689	0	0	0	0	0	2	0	0	0	0	0	0	0	0	0	k__Bacteria;p__Bacteroidetes;c__Bacteroidia;o__Bacteroidales;f__Prevotellaceae;g__Prevotella;s__
OTU_1690	0	0	1	0	0	0	0	0	0	0	0	1	0	0	0	k__Bacteria;p__Firmicutes;c__Clostridia;o__Clostridiales;f__Lachnospiraceae;g__;s__
OTU_1691	0	1	0	0	0	0	1	0	0	0	0	0	0	0	2	k__Bacteria;p__Firmicutes;c__Clostridia;o__Clostridiales;f__Lachnospiraceae;g__Shuttleworthia;s__
OTU_1692	6	5	2	5	0	2	3	2	5	4	3	1	2	2	2	k__Bacteria;p__Firmicutes;c__Clostridia;o__Clostridiales;f__Ruminococcaceae;g__;s__
OTU_1693	0	2	0	0	0	0	0	0	1	0	0	1	1	0	0	k__Bacteria;p__Cyanobacteria;c__4C0d-2;o__YS2;f__;g__;s__
OTU_1694	0	0	0	0	0	4	0	0	0	0	0	0	0	0	0	k__Bacteria;p__Firmicutes;c__Clostridia;o__Clostridiales;f__Veillonellaceae;g__;s__
OTU_1695	0	2	0	1	0	0	0	0	2	0	0	0	0	1	0	k__Bacteria;p__Firmicutes;c__Clostridia;o__Clostridiales;f__Ruminococcaceae;g__;s__
OTU_1696	2	0	0	0	0	2	2	5	0	0	0	0	0	0	0	k__Bacteria;p__Firmicutes;c__Clostridia;o__Clostridiales;f__Christensenellaceae;g__;s__
OTU_1697	2	1	0	0	0	0	0	0	0	0	0	0	0	0	0	k__Bacteria
OTU_1698	0	0	0	1	0	0	0	1	0	0	0	0	0	0	1	k__Bacteria;p__Firmicutes;c__Clostridia;o__Clostridiales;f__Lachnospiraceae;g__Coprococcus;s__
OTU_1699	1	0	0	0	1	0	0	0	0	0	0	1	1	1	0	k__Bacteria;p__Bacteroidetes;c__Bacteroidia;o__Bacteroidales;f__Bacteroidaceae;g__5-7N15;s__
OTU_1700	1	1	0	0	0	0	0	1	0	0	0	0	0	0	0	k__Bacteria;p__Firmicutes;c__Clostridia;o__Clostridiales;f__Lachnospiraceae;g__Butyrivibrio;s__
OTU_1701	25	35	50	18	16	38	29	38	51	74	14	30	21	14	42	k__Bacteria;p__Firmicutes;c__Clostridia;o__Clostridiales;f__Lachnospiraceae
OTU_1702	0	0	0	1	0	2	2	0	0	0	0	0	0	0	0	k__Bacteria;p__Firmicutes;c__Clostridia;o__Clostridiales
OTU_1703	2	0	0	0	1	0	0	0	0	0	1	1	0	0	1	k__Bacteria;p__Firmicutes;c__Clostridia;o__Clostridiales;f__Lachnospiraceae
OTU_1704	0	0	2	0	1	0	0	0	0	2	0	0	0	0	0	k__Bacteria;p__Tenericutes;c__Mollicutes;o__Anaeroplasmatales;f__Anaeroplasmataceae;g__Anaeroplasma;s__
OTU_1705	1	0	0	0	0	0	0	1	1	1	0	2	0	0	0	k__Bacteria;p__Firmicutes;c__Clostridia;o__Clostridiales;f__Lachnospiraceae;g__;s__
OTU_1706	1	1	0	0	0	0	0	0	0	2	0	0	0	0	0	k__Bacteria
OTU_1707	6	3	3	10	4	0	0	5	7	12	7	9	3	6	2	k__Bacteria;p__Tenericutes;c__Mollicutes;o__RF39;f__;g__;s__
OTU_1708	0	0	0	1	0	0	0	0	0	0	0	0	0	0	1	k__Bacteria
OTU_1709	0	0	0	0	1	0	0	0	0	0	0	0	0	0	1	k__Bacteria;p__Firmicutes;c__Clostridia;o__Clostridiales;f__Dehalobacteriaceae;g__Dehalobacterium;s__
OTU_1710	0	0	0	0	0	1	0	1	0	0	0	0	1	0	0	k__Bacteria
OTU_1711	0	1	1	0	0	0	1	0	0	0	0	0	0	0	0	k__Bacteria;p__Spirochaetes;c__Spirochaetes;o__Spirochaetales;f__Spirochaetaceae;g__Treponema;s__
OTU_1712	0	0	0	0	1	0	0	1	0	1	0	1	0	0	1	k__Bacteria;p__Firmicutes;c__Clostridia;o__Clostridiales;f__Lachnospiraceae;g__Coprococcus;s__
OTU_1713	0	1	1	1	0	0	0	0	0	0	0	0	0	0	0	k__Bacteria
OTU_1714	2	0	0	0	0	0	0	0	0	0	0	0	0	0	0	k__Bacteria;p__Tenericutes;c__Mollicutes;o__Anaeroplasmatales;f__Anaeroplasmataceae
OTU_1715	0	0	2	0	0	1	0	0	0	0	0	0	0	0	0	k__Bacteria;p__Bacteroidetes;c__Bacteroidia;o__Bacteroidales;f__;g__;s__
OTU_1716	0	0	0	2	0	0	0	0	0	1	0	0	0	0	1	k__Bacteria;p__Firmicutes;c__Clostridia;o__Clostridiales;f__[Mogibacteriaceae];g__;s__
OTU_1717	0	2	1	0	0	0	0	0	0	1	0	0	2	0	2	k__Bacteria;p__Firmicutes;c__Clostridia;o__Clostridiales
OTU_1718	0	0	0	0	0	0	0	3	0	0	0	0	2	0	0	k__Bacteria;p__Firmicutes;c__Clostridia;o__Clostridiales
OTU_1719	5	4	3	12	3	3	3	1	2	4	2	5	1	1	2	k__Bacteria;p__Tenericutes;c__Mollicutes;o__RF39;f__;g__;s__
OTU_1720	0	0	0	0	1	0	2	1	0	0	0	0	0	0	0	k__Bacteria;p__Bacteroidetes;c__Bacteroidia;o__Bacteroidales;f__[Paraprevotellaceae];g__CF231;s__
OTU_1721	0	0	1	0	0	0	0	0	0	1	0	0	0	0	0	k__Bacteria;p__Proteobacteria;c__Deltaproteobacteria;o__Desulfovibrionales;f__Desulfovibrionaceae;g__Desulfovibrio;s__
OTU_1722	0	1	0	1	0	0	0	1	0	1	0	0	1	1	0	k__Bacteria;p__Firmicutes;c__Clostridia;o__Clostridiales;f__Ruminococcaceae
OTU_1723	1	0	0	0	1	0	0	1	0	0	0	2	1	0	3	k__Bacteria;p__Actinobacteria;c__Actinobacteria;o__Actinomycetales;f__Microbacteriaceae
OTU_1724	0	0	0	0	0	0	1	0	0	0	0	0	4	0	0	k__Bacteria;p__Synergistetes;c__Synergistia;o__Synergistales;f__Dethiosulfovibrionaceae;g__TG5;s__
OTU_1725	0	0	0	0	0	2	0	0	0	1	0	0	0	0	0	k__Bacteria;p__Proteobacteria;c__Alphaproteobacteria;o__Rhizobiales;f__Phyllobacteriaceae;g__Mesorhizobium;s__
OTU_1726	0	3	1	0	2	0	0	0	0	0	0	0	1	0	0	k__Bacteria;p__Deferribacteres;c__Deferribacteres;o__Deferribacterales;f__Deferribacteraceae;g__Mucispirillum;s__
OTU_1727	2	0	0	0	0	0	1	2	1	0	0	0	0	0	0	k__Bacteria;p__Bacteroidetes;c__Bacteroidia;o__Bacteroidales;f__S24-7;g__;s__
OTU_1728	0	1	0	0	0	0	0	2	0	0	1	0	0	0	0	k__Bacteria;p__Firmicutes;c__Clostridia;o__Clostridiales
OTU_1729	0	0	0	0	1	1	0	0	0	0	0	0	1	0	0	k__Bacteria;p__Proteobacteria;c__Deltaproteobacteria;o__Desulfovibrionales;f__Desulfovibrionaceae
OTU_1730	2	0	0	0	0	0	1	5	0	0	0	0	0	0	0	k__Bacteria;p__Bacteroidetes;c__Bacteroidia;o__Bacteroidales;f__BS11;g__;s__
OTU_1731	2	2	2	1	1	3	2	4	1	8	1	1	1	2	4	k__Bacteria;p__Firmicutes;c__Clostridia;o__Clostridiales;f__Lachnospiraceae
OTU_1732	0	0	1	0	1	0	0	0	0	1	0	0	0	0	0	k__Bacteria;p__Bacteroidetes;c__Bacteroidia;o__Bacteroidales;f__;g__;s__
OTU_1733	9	15	8	6	8	8	5	8	9	0	8	10	11	6	11	k__Bacteria;p__Firmicutes;c__Clostridia;o__Clostridiales;f__Ruminococcaceae;g__;s__
OTU_1734	0	0	0	0	0	0	0	0	0	0	2	0	0	0	0	k__Bacteria;p__Bacteroidetes;c__Bacteroidia;o__Bacteroidales;f__;g__;s__
OTU_1735	3	0	1	0	1	0	0	1	0	1	0	0	0	0	0	k__Bacteria;p__Firmicutes;c__Bacilli;o__Bacillales;f__Planococcaceae;g__Solibacillus;s__
OTU_1736	2	1	0	0	0	0	0	0	0	0	0	1	0	0	0	k__Bacteria;p__Bacteroidetes;c__Bacteroidia;o__Bacteroidales;f__Prevotellaceae;g__Prevotella;s__
OTU_1737	0	0	0	0	0	0	0	0	0	2	0	0	0	0	0	k__Bacteria;p__Bacteroidetes;c__Bacteroidia;o__Bacteroidales;f__;g__;s__
OTU_1738	0	3	0	0	1	0	0	1	0	0	1	0	0	0	0	k__Bacteria;p__Firmicutes;c__Clostridia;o__Clostridiales
OTU_1739	0	0	0	0	0	1	4	0	0	0	0	0	0	0	0	k__Bacteria;p__Bacteroidetes;c__Bacteroidia;o__Bacteroidales;f__Prevotellaceae;g__Prevotella;s__
OTU_1740	0	0	1	0	0	0	0	0	0	3	0	0	0	0	0	k__Bacteria;p__Bacteroidetes;c__Bacteroidia;o__Bacteroidales;f__Prevotellaceae;g__Prevotella;s__
OTU_1741	0	1	0	0	0	0	0	0	1	0	1	0	0	0	1	k__Bacteria;p__Bacteroidetes;c__Bacteroidia;o__Bacteroidales;f__Prevotellaceae;g__Prevotella;s__
OTU_1742	1	0	0	1	0	0	0	0	0	0	1	2	0	0	1	k__Bacteria;p__Firmicutes;c__Clostridia;o__Clostridiales;f__Lachnospiraceae;g__;s__
OTU_1743	0	0	0	0	1	0	0	1	0	0	0	0	0	0	0	k__Bacteria;p__Firmicutes;c__Clostridia;o__Clostridiales;f__Ruminococcaceae;g__Ruminococcus;s__
OTU_1744	0	1	0	0	0	0	0	0	0	0	0	0	1	0	0	k__Bacteria;p__Actinobacteria;c__Coriobacteriia;o__Coriobacteriales;f__Coriobacteriaceae;g__Slackia;s__
OTU_1745	0	0	1	0	0	1	2	2	0	1	0	0	0	2	0	k__Bacteria;p__Firmicutes;c__Clostridia;o__Clostridiales;f__Ruminococcaceae
OTU_1746	0	0	0	0	0	1	2	1	0	1	0	0	0	0	0	k__Bacteria;p__Firmicutes;c__Clostridia;o__Clostridiales;f__Lachnospiraceae
OTU_1747	0	0	0	0	0	1	2	0	1	1	0	0	0	0	0	k__Bacteria;p__Proteobacteria;c__Alphaproteobacteria;o__RF32;f__;g__;s__
OTU_1748	0	1	1	2	1	0	1	1	5	1	0	0	0	1	0	k__Bacteria;p__Firmicutes;c__Clostridia;o__Clostridiales;f__Ruminococcaceae;g__;s__
OTU_1749	1	3	2	2	0	0	1	1	1	7	0	1	0	0	3	k__Bacteria;p__Tenericutes;c__Mollicutes;o__RF39;f__;g__;s__
OTU_1750	1	3	0	0	3	0	0	5	0	0	3	6	2	1	0	k__Bacteria;p__Tenericutes;c__Mollicutes;o__RF39;f__;g__;s__
OTU_1751	0	2	0	1	0	0	0	0	2	0	0	0	0	0	0	k__Bacteria;p__Bacteroidetes;c__Bacteroidia;o__Bacteroidales;f__;g__;s__
OTU_1752	1	2	1	0	2	0	1	2	1	1	0	2	0	0	1	k__Bacteria;p__Firmicutes;c__Clostridia;o__Clostridiales;f__Ruminococcaceae;g__Oscillospira;s__
OTU_1753	0	0	0	1	0	0	0	3	2	0	0	1	0	0	0	k__Bacteria;p__Firmicutes;c__Clostridia;o__Clostridiales;f__;g__;s__
OTU_1754	0	0	0	0	0	0	0	0	0	0	0	2	1	0	0	k__Bacteria;p__Firmicutes;c__Clostridia;o__Clostridiales;f__Christensenellaceae;g__;s__
OTU_1755	0	0	2	0	1	0	1	0	0	0	1	0	0	0	0	k__Bacteria;p__Firmicutes;c__Erysipelotrichi;o__Erysipelotrichales;f__Erysipelotrichaceae;g__RFN20;s__
OTU_1756	3	13	6	35	47	7	1	4	7	0	49	40	4	6	36	k__Bacteria;p__Firmicutes;c__Clostridia;o__Clostridiales;f__Ruminococcaceae;g__Ruminococcus;s__
OTU_1757	0	2	0	0	0	0	0	0	0	0	0	0	0	0	0	k__Bacteria;p__Firmicutes;c__Clostridia;o__Clostridiales;f__Lachnospiraceae;g__;s__
OTU_1758	1	0	0	0	0	0	1	2	0	0	0	0	0	0	0	k__Bacteria;p__Tenericutes;c__Mollicutes;o__RF39;f__;g__;s__
OTU_1759	0	0	2	0	0	0	0	0	0	2	4	2	0	0	0	k__Bacteria;p__Tenericutes;c__Mollicutes;o__RF39;f__;g__;s__
OTU_1760	5	6	9	4	1	6	2	2	5	5	1	8	0	6	0	k__Bacteria;p__Tenericutes;c__Mollicutes;o__RF39;f__;g__;s__
OTU_1761	1	0	2	0	1	0	0	0	0	0	0	0	0	0	0	k__Bacteria;p__Firmicutes;c__Clostridia;o__Clostridiales;f__Lachnospiraceae
OTU_1762	0	0	0	0	0	0	1	0	0	0	0	0	0	0	1	k__Bacteria;p__Firmicutes;c__Clostridia;o__Clostridiales;f__Dehalobacteriaceae;g__Dehalobacterium;s__
OTU_1763	0	0	0	0	0	0	1	1	0	0	0	0	0	0	0	k__Bacteria;p__Firmicutes;c__Clostridia;o__Clostridiales
OTU_1764	1	0	0	0	0	0	0	1	0	0	0	0	0	0	0	k__Bacteria;p__Firmicutes;c__Clostridia;o__Clostridiales;f__Lachnospiraceae;g__Lachnospira;s__pectinoschiza
OTU_1765	0	0	0	0	0	4	4	1	0	0	0	0	0	0	0	k__Bacteria;p__Firmicutes;c__Clostridia;o__Clostridiales
OTU_1766	0	0	1	0	0	0	0	0	0	1	0	0	0	0	0	k__Bacteria;p__Bacteroidetes;c__Flavobacteriia;o__Flavobacteriales;f__[Weeksellaceae];g__;s__
OTU_1767	0	0	2	0	0	2	1	0	0	1	0	0	0	0	0	k__Bacteria;p__Firmicutes;c__Erysipelotrichi;o__Erysipelotrichales;f__Erysipelotrichaceae;g__RFN20;s__
OTU_1768	1	1	0	0	0	1	1	1	2	3	4	3	0	0	4	k__Bacteria;p__Firmicutes;c__Clostridia;o__Clostridiales;f__Ruminococcaceae;g__;s__
OTU_1769	0	0	0	0	0	6	0	0	0	0	0	0	0	0	0	k__Bacteria;p__Bacteroidetes;c__Bacteroidia;o__Bacteroidales;f__;g__;s__
OTU_1770	0	0	1	0	3	8	1	1	0	0	0	0	1	0	0	k__Bacteria;p__Firmicutes;c__Clostridia;o__Clostridiales;f__Veillonellaceae
OTU_1771	0	1	0	0	0	0	0	1	0	2	0	0	0	0	1	k__Bacteria;p__Firmicutes;c__Clostridia;o__Clostridiales;f__Ruminococcaceae
OTU_1772	1	1	0	0	0	1	0	0	1	0	0	0	0	0	0	k__Bacteria;p__Bacteroidetes;c__Bacteroidia;o__Bacteroidales;f__Prevotellaceae;g__Prevotella;s__
OTU_1773	4	0	0	0	0	0	0	1	0	0	0	0	0	0	0	k__Bacteria;p__Proteobacteria;c__Gammaproteobacteria;o__Aeromonadales;f__Succinivibrionaceae;g__;s__
OTU_1774	0	1	0	0	1	0	0	0	1	0	0	1	0	0	0	k__Bacteria;p__Tenericutes;c__Mollicutes;o__RF39;f__;g__;s__
OTU_1775	0	0	0	0	0	1	1	0	1	1	0	0	0	0	0	k__Bacteria;p__Firmicutes;c__Erysipelotrichi;o__Erysipelotrichales;f__Erysipelotrichaceae;g__RFN20;s__
OTU_1776	0	0	2	0	1	1	1	0	0	0	0	0	0	0	0	k__Bacteria;p__Firmicutes;c__Clostridia;o__Clostridiales;f__Ruminococcaceae
OTU_1777	0	3	0	0	0	0	0	0	3	0	0	0	0	0	0	k__Bacteria;p__Firmicutes;c__Clostridia;o__Clostridiales;f__[Mogibacteriaceae];g__;s__
OTU_1778	2	0	0	0	0	0	0	1	0	0	0	0	0	0	0	k__Bacteria;p__Proteobacteria;c__Alphaproteobacteria;o__Rickettsiales;f__;g__;s__
OTU_1779	49	29	25	41	15	1	9	38	8	8	23	11	12	22	8	k__Bacteria;p__Firmicutes;c__Clostridia;o__Clostridiales;f__;g__;s__
OTU_1780	0	0	0	0	0	0	0	0	0	1	0	2	0	0	1	k__Bacteria;p__Tenericutes;c__Mollicutes;o__RF39;f__;g__;s__
OTU_1781	1	0	1	0	1	0	0	0	0	0	0	0	0	0	1	k__Bacteria;p__Cyanobacteria;c__4C0d-2;o__YS2;f__;g__;s__
OTU_1782	0	1	0	1	0	0	0	0	0	1	0	0	0	1	0	k__Bacteria;p__Proteobacteria;c__Alphaproteobacteria;o__RF32;f__;g__;s__
OTU_1783	0	0	0	0	0	0	1	0	0	0	0	0	1	0	0	k__Bacteria;p__Firmicutes;c__Clostridia;o__Clostridiales;f__Ruminococcaceae
OTU_1784	0	0	0	0	1	0	0	0	0	0	0	1	4	1	1	k__Bacteria;p__Firmicutes;c__Clostridia;o__Clostridiales;f__;g__;s__
OTU_1785	1	0	0	1	0	0	0	4	2	1	2	3	0	2	1	k__Bacteria;p__Firmicutes;c__Clostridia;o__Clostridiales;f__Ruminococcaceae;g__;s__
OTU_1786	0	0	2	0	0	1	0	0	0	2	0	0	0	0	0	k__Bacteria;p__Bacteroidetes;c__Bacteroidia;o__Bacteroidales;f__RF16;g__;s__
OTU_1787	0	0	0	1	1	1	0	0	0	0	0	0	1	1	0	k__Bacteria;p__Actinobacteria;c__Coriobacteriia;o__Coriobacteriales;f__Coriobacteriaceae;g__;s__
OTU_1788	0	0	0	0	0	0	0	0	0	0	0	0	0	2	0	k__Bacteria;p__Firmicutes;c__Clostridia;o__Clostridiales;f__Ruminococcaceae;g__Ruminococcus;s__
OTU_1789	1	0	3	2	0	0	0	0	2	1	0	0	0	0	0	k__Bacteria;p__Proteobacteria;c__Alphaproteobacteria;o__Rhizobiales;f__Hyphomicrobiaceae;g__Devosia;s__
OTU_1790	2	0	0	0	0	0	1	2	1	0	0	0	0	0	0	k__Bacteria;p__Bacteroidetes;c__Bacteroidia;o__Bacteroidales;f__;g__;s__
OTU_1791	0	0	0	0	0	0	2	0	0	0	0	0	0	0	0	k__Bacteria;p__Bacteroidetes;c__Bacteroidia;o__Bacteroidales;f__Prevotellaceae;g__Prevotella;s__
OTU_1792	0	0	0	0	0	0	0	0	1	2	0	1	0	0	0	k__Bacteria;p__Bacteroidetes;c__Bacteroidia;o__Bacteroidales;f__Porphyromonadaceae;g__Parabacteroides;s__
OTU_1793	0	0	3	1	0	0	0	0	0	0	0	3	2	0	0	k__Bacteria;p__Bacteroidetes;c__Bacteroidia;o__Bacteroidales;f__Bacteroidaceae;g__;s__
OTU_1794	0	0	0	0	0	0	1	0	0	0	1	1	0	0	0	k__Bacteria;p__Firmicutes;c__Clostridia;o__Clostridiales;f__Ruminococcaceae;g__;s__
OTU_1795	0	1	1	1	1	0	0	0	0	3	0	0	0	0	0	k__Bacteria;p__Bacteroidetes;c__Bacteroidia;o__Bacteroidales;f__Bacteroidaceae;g__;s__
OTU_1796	0	1	0	0	0	1	2	0	2	0	0	0	0	0	2	k__Bacteria;p__Firmicutes;c__Clostridia;o__Clostridiales;f__Ruminococcaceae;g__;s__
OTU_1797	0	0	1	0	0	0	0	0	0	2	0	0	0	0	1	k__Bacteria;p__Firmicutes;c__Clostridia;o__Clostridiales
OTU_1798	12	19	14	8	8	31	5	7	35	7	7	11	13	3	17	k__Bacteria;p__Firmicutes;c__Clostridia;o__Clostridiales;f__;g__;s__
OTU_1799	0	0	2	0	0	1	1	1	1	1	0	0	0	1	2	k__Bacteria;p__Firmicutes;c__Clostridia;o__Clostridiales;f__Christensenellaceae;g__;s__
OTU_1800	0	2	1	0	0	0	1	0	0	1	0	0	0	0	0	k__Bacteria;p__Firmicutes;c__Clostridia;o__Clostridiales
OTU_1801	2	0	0	0	0	1	0	2	1	0	0	0	0	0	0	k__Bacteria;p__Proteobacteria
OTU_1802	0	2	1	0	0	0	0	0	0	1	0	0	0	0	0	k__Bacteria;p__Bacteroidetes;c__Bacteroidia;o__Bacteroidales;f__RF16;g__;s__
OTU_1803	0	1	4	2	0	0	1	1	2	1	0	2	0	0	1	k__Bacteria;p__Bacteroidetes;c__Bacteroidia;o__Bacteroidales;f__Bacteroidaceae;g__;s__
OTU_1804	1	0	1	0	0	0	2	0	1	1	1	0	0	1	1	k__Bacteria;p__Firmicutes;c__Clostridia;o__Clostridiales;f__Christensenellaceae;g__;s__
OTU_1805	3	9	5	5	8	11	3	8	18	4	9	7	3	0	10	k__Bacteria;p__Firmicutes;c__Clostridia;o__Clostridiales;f__Ruminococcaceae;g__;s__
OTU_1806	0	0	1	0	0	0	0	0	0	1	0	0	0	0	0	k__Bacteria;p__Bacteroidetes;c__Bacteroidia;o__Bacteroidales;f__;g__;s__
OTU_1807	0	0	1	2	1	0	0	0	0	0	2	3	0	0	0	k__Bacteria;p__Firmicutes;c__Clostridia;o__Clostridiales;f__Eubacteriaceae;g__Anaerofustis;s__
OTU_1808	0	0	2	0	1	0	0	0	0	0	0	0	1	0	0	k__Bacteria;p__Firmicutes;c__Clostridia;o__Clostridiales
OTU_1809	1	1	2	0	0	0	0	0	0	2	0	0	0	0	3	k__Bacteria;p__Bacteroidetes;c__Bacteroidia;o__Bacteroidales;f__[Paraprevotellaceae];g__CF231;s__
OTU_1810	1	0	1	2	0	0	1	2	0	1	3	0	3	2	0	k__Bacteria;p__Firmicutes;c__Bacilli;o__Bacillales;f__Paenibacillaceae;g__Paenibacillus
OTU_1811	1	0	0	1	0	0	0	0	0	0	0	0	0	0	0	k__Bacteria;p__Bacteroidetes;c__Bacteroidia;o__Bacteroidales;f__[Paraprevotellaceae];g__[Prevotella];s__
OTU_1812	0	1	0	0	0	1	0	0	0	0	0	1	0	0	0	k__Bacteria;p__Firmicutes;c__Clostridia;o__Clostridiales
OTU_1813	0	2	1	0	0	0	0	0	0	0	0	0	0	0	0	k__Bacteria;p__Proteobacteria;c__Alphaproteobacteria;o__Rhizobiales
OTU_1814	1	0	0	1	0	1	0	1	2	1	0	2	0	0	0	k__Bacteria;p__Firmicutes;c__Clostridia;o__Clostridiales
OTU_1815	0	0	1	0	0	0	0	0	0	0	0	0	0	1	0	k__Bacteria;p__Actinobacteria;c__Coriobacteriia;o__Coriobacteriales;f__Coriobacteriaceae
OTU_1816	1	1	1	0	0	0	0	1	0	0	0	1	1	1	0	k__Bacteria;p__Firmicutes;c__Clostridia;o__Clostridiales;f__Ruminococcaceae
OTU_1817	1	1	0	1	0	3	0	0	0	1	4	0	0	6	1	k__Bacteria;p__Firmicutes;c__Clostridia;o__Clostridiales
OTU_1818	0	0	1	1	0	0	0	1	0	0	0	0	0	0	1	k__Bacteria;p__Firmicutes;c__Clostridia;o__Clostridiales;f__Lachnospiraceae;g__;s__
OTU_1819	0	0	0	0	0	0	1	0	0	3	0	1	1	0	0	k__Bacteria;p__Bacteroidetes;c__Bacteroidia;o__Bacteroidales;f__S24-7;g__;s__
OTU_1820	5	4	4	8	15	6	1	13	4	4	10	6	16	4	6	k__Bacteria;p__Firmicutes;c__Clostridia;o__Clostridiales;f__Lachnospiraceae;g__;s__
OTU_1821	1	0	1	0	0	0	0	1	0	0	0	1	0	0	0	k__Bacteria
OTU_1822	0	0	1	0	1	0	0	0	0	0	0	0	0	0	0	k__Bacteria
OTU_1823	0	0	0	0	0	0	0	2	0	0	1	0	0	1	0	k__Bacteria;p__Proteobacteria;c__Alphaproteobacteria;o__Sphingomonadales;f__Erythrobacteraceae
OTU_1824	0	1	0	0	0	0	0	0	2	0	0	0	0	0	0	k__Bacteria;p__Proteobacteria
OTU_1825	0	0	3	1	0	0	0	0	1	5	0	0	0	0	0	k__Bacteria;p__Firmicutes;c__Clostridia;o__Clostridiales;f__Veillonellaceae
OTU_1826	0	0	0	0	1	0	0	1	1	0	1	0	0	0	0	k__Bacteria
OTU_1827	2	0	1	0	0	0	1	2	0	1	0	0	0	0	1	k__Bacteria;p__Firmicutes;c__Clostridia;o__Clostridiales;f__Christensenellaceae;g__;s__
OTU_1828	0	0	3	0	1	0	1	0	0	2	0	1	0	0	0	k__Bacteria;p__Firmicutes;c__Erysipelotrichi;o__Erysipelotrichales;f__Erysipelotrichaceae
OTU_1829	0	0	1	0	0	0	0	1	1	0	0	0	0	0	1	k__Bacteria;p__Spirochaetes;c__Spirochaetes;o__Sphaerochaetales;f__Sphaerochaetaceae;g__Sphaerochaeta;s__
OTU_1830	0	0	1	0	0	0	0	0	1	0	0	0	1	0	0	k__Bacteria;p__Firmicutes;c__Clostridia;o__Clostridiales;f__Ruminococcaceae
OTU_1831	3	21	3	26	2	15	3	4	19	2	1	2	4	1	4	k__Bacteria;p__Firmicutes;c__Clostridia;o__Clostridiales;f__Ruminococcaceae
OTU_1832	34	16	23	44	14	2	7	23	3	20	16	30	11	14	15	k__Bacteria;p__Tenericutes;c__Mollicutes;o__RF39;f__;g__;s__
OTU_1833	0	0	2	0	0	1	0	1	1	1	0	0	0	0	0	k__Bacteria;p__Firmicutes;c__Erysipelotrichi;o__Erysipelotrichales;f__Erysipelotrichaceae;g__RFN20;s__
OTU_1834	2	0	0	0	1	0	1	3	1	1	0	1	1	0	0	k__Bacteria;p__Firmicutes;c__Clostridia;o__Clostridiales;f__Ruminococcaceae
OTU_1835	0	0	0	1	0	0	1	0	0	0	0	0	0	0	0	k__Bacteria
OTU_1836	0	1	0	0	0	0	0	0	0	1	0	0	0	0	0	k__Bacteria;p__Firmicutes;c__Clostridia;o__Clostridiales;f__Ruminococcaceae
OTU_1837	1	2	1	1	1	0	0	0	0	1	1	0	0	0	0	k__Bacteria;p__Tenericutes;c__Mollicutes;o__RF39;f__;g__;s__
OTU_1838	4	2	1	1	0	0	0	2	1	0	1	0	0	1	0	k__Bacteria;p__Firmicutes;c__Clostridia;o__Clostridiales
OTU_1839	1	0	1	2	0	0	0	3	0	0	0	0	1	2	1	k__Bacteria
OTU_1840	0	0	0	1	0	0	0	0	0	1	0	0	0	0	0	k__Bacteria;p__Firmicutes;c__Clostridia;o__Clostridiales;f__Veillonellaceae;g__;s__
OTU_1841	0	0	1	0	0	3	1	1	0	0	0	0	0	0	0	k__Bacteria;p__Tenericutes;c__Mollicutes;o__Anaeroplasmatales;f__Anaeroplasmataceae;g__Anaeroplasma;s__
OTU_1842	1	0	0	2	0	0	1	0	0	1	0	0	0	0	0	k__Bacteria;p__Tenericutes;c__Mollicutes;o__RF39;f__;g__;s__
OTU_1843	0	0	0	0	0	0	0	0	0	0	0	0	0	1	1	k__Bacteria;p__Proteobacteria;c__Alphaproteobacteria;o__RF32;f__;g__;s__
OTU_1844	0	1	0	0	0	0	0	0	0	0	0	0	2	0	0	k__Bacteria;p__Firmicutes
OTU_1845	1	0	0	0	0	0	1	1	0	0	0	0	0	0	0	k__Bacteria;p__Firmicutes;c__Clostridia;o__Clostridiales;f__;g__;s__
OTU_1846	0	0	0	0	0	0	0	0	0	0	0	0	0	0	3	k__Bacteria;p__Proteobacteria;c__Alphaproteobacteria
OTU_1847	8	16	8	4	5	20	8	10	22	12	5	13	13	4	10	k__Bacteria;p__Firmicutes;c__Clostridia;o__Clostridiales;f__Ruminococcaceae
OTU_1848	0	0	0	0	0	0	0	0	2	0	0	1	0	0	0	k__Bacteria;p__Firmicutes;c__Clostridia;o__Clostridiales;f__[Mogibacteriaceae];g__;s__
OTU_1849	0	0	0	1	0	0	0	0	0	0	0	1	0	0	0	k__Bacteria;p__Firmicutes;c__Clostridia;o__Clostridiales;f__Christensenellaceae;g__;s__
OTU_1850	0	0	1	0	0	0	0	0	0	2	0	0	0	0	0	k__Bacteria;p__Firmicutes;c__Clostridia;o__Clostridiales
OTU_1851	5	2	0	0	0	1	0	3	2	0	0	0	0	0	0	k__Bacteria;p__Firmicutes;c__Clostridia;o__Clostridiales
OTU_1852	3	3	2	1	2	2	3	3	3	2	0	1	1	1	1	k__Bacteria;p__Firmicutes;c__Clostridia;o__Clostridiales;f__Christensenellaceae;g__;s__
OTU_1853	3	0	0	0	0	0	1	0	0	2	1	0	0	0	0	k__Bacteria;p__Firmicutes;c__Clostridia;o__Clostridiales;f__;g__;s__
OTU_1854	0	0	1	0	0	1	0	2	0	0	0	0	0	0	0	k__Bacteria;p__Bacteroidetes;c__Bacteroidia;o__Bacteroidales;f__S24-7;g__;s__
OTU_1855	0	0	1	0	0	0	0	0	1	0	0	0	1	0	0	k__Bacteria;p__Firmicutes;c__Erysipelotrichi;o__Erysipelotrichales;f__Erysipelotrichaceae;g__;s__
OTU_1856	0	0	2	0	0	0	0	0	0	0	1	0	0	0	0	k__Bacteria;p__Tenericutes;c__Mollicutes;o__RF39;f__;g__;s__
OTU_1857	0	0	0	0	0	0	0	2	0	0	0	0	0	0	0	k__Bacteria;p__Spirochaetes;c__Spirochaetes
OTU_1858	2	0	0	1	0	0	0	0	1	0	0	0	0	0	0	k__Bacteria;p__Proteobacteria;c__Alphaproteobacteria;o__RF32;f__;g__;s__
OTU_1859	1	0	0	0	0	0	0	0	0	2	0	1	0	0	0	k__Bacteria;p__Elusimicrobia;c__Elusimicrobia;o__Elusimicrobiales;f__Elusimicrobiaceae;g__Elusimicrobium;s__
OTU_1860	1	0	0	0	1	1	0	1	1	0	0	0	0	0	0	k__Bacteria;p__Firmicutes;c__Clostridia;o__Clostridiales;f__Ruminococcaceae;g__;s__
OTU_1861	0	0	0	1	0	3	0	0	0	1	0	2	0	0	0	k__Bacteria;p__Proteobacteria;c__Deltaproteobacteria;o__Desulfobacterales;f__Desulfobulbaceae;g__Desulfobulbus;s__
OTU_1862	0	0	0	2	0	1	0	0	0	0	0	0	0	0	0	k__Bacteria;p__Firmicutes;c__Clostridia;o__Clostridiales;f__Ruminococcaceae;g__;s__
OTU_1863	0	2	0	0	0	0	0	3	0	2	1	1	0	0	0	k__Bacteria;p__Firmicutes;c__Clostridia;o__Clostridiales
OTU_1864	0	0	1	1	0	4	1	0	0	3	0	0	0	0	2	k__Bacteria;p__Proteobacteria;c__Alphaproteobacteria;o__RF32;f__;g__;s__
OTU_1865	0	0	0	1	1	1	0	2	0	0	3	1	0	0	1	k__Bacteria;p__Tenericutes;c__Mollicutes;o__RF39;f__;g__;s__
OTU_1866	0	0	1	1	0	0	1	0	0	0	0	0	0	0	0	k__Bacteria;p__Proteobacteria;c__Deltaproteobacteria;o__Desulfovibrionales;f__Desulfovibrionaceae;g__Desulfovibrio
OTU_1867	0	0	1	0	0	0	0	0	0	0	1	0	1	0	1	k__Bacteria;p__Firmicutes;c__Erysipelotrichi;o__Erysipelotrichales;f__Erysipelotrichaceae
OTU_1868	0	0	0	0	0	1	0	0	0	2	0	0	0	0	0	k__Bacteria;p__Firmicutes;c__Erysipelotrichi;o__Erysipelotrichales;f__Erysipelotrichaceae;g__RFN20;s__
OTU_1869	0	0	2	2	0	0	2	0	1	1	0	2	2	0	0	k__Bacteria;p__Bacteroidetes;c__Bacteroidia;o__Bacteroidales;f__Porphyromonadaceae;g__Paludibacter;s__
OTU_1870	0	0	0	0	0	1	0	0	1	0	0	0	2	0	0	k__Bacteria;p__Bacteroidetes;c__Bacteroidia;o__Bacteroidales;f__[Barnesiellaceae];g__;s__
OTU_1871	1	0	0	0	0	0	0	1	0	0	0	0	0	0	0	k__Bacteria;p__Bacteroidetes;c__Bacteroidia;o__Bacteroidales;f__;g__;s__
OTU_1872	0	1	2	1	0	0	0	0	0	0	1	0	0	1	0	k__Bacteria;p__Firmicutes;c__Clostridia;o__Clostridiales;f__;g__;s__
OTU_1873	0	0	0	1	0	4	0	0	0	0	0	0	0	1	0	k__Bacteria;p__Firmicutes
OTU_1874	1	0	1	0	0	0	2	0	0	0	0	1	0	0	0	k__Bacteria;p__Firmicutes;c__Clostridia;o__Clostridiales;f__Ruminococcaceae;g__Ruminococcus;s__
OTU_1875	0	0	0	0	0	0	1	0	1	1	3	0	0	0	0	k__Bacteria
OTU_1876	0	1	0	0	0	1	0	1	0	2	0	0	0	0	0	k__Bacteria;p__Firmicutes;c__Clostridia;o__Clostridiales;f__Lachnospiraceae
OTU_1877	0	1	0	1	2	0	0	0	0	0	0	0	0	0	0	k__Bacteria;p__Tenericutes;c__Mollicutes;o__RF39;f__;g__;s__
OTU_1878	0	0	0	0	0	1	0	1	0	0	0	0	0	0	0	k__Bacteria;p__Firmicutes;c__Clostridia;o__Clostridiales;f__Clostridiaceae;g__Clostridium
OTU_1879	0	0	1	0	0	1	0	0	0	1	0	0	0	0	0	k__Bacteria;p__Proteobacteria;c__Gammaproteobacteria;o__Pseudomonadales;f__Moraxellaceae;g__Enhydrobacter;s__

## Sheet: caecum otu_table
#OTU_num	LC1	LC2	LC3	LC4	LC5	HS1	HS2	HS3	HS4	HS5	HL1	HL2	HL3	HL4	HL5	Taxonomy
#Total_tag	50815	48817	54785	54232	43795	43577	42116	43188	49377	44066	48611	45369	40051	41112	41020
#Uniq_tag	6587	3079	7117	6565	4491	3755	3297	4647	3549	4454	4159	4273	3137	2480	3715
#Tax_tag	44228	45738	47668	47667	39304	39822	38819	38541	45828	39612	44452	41096	36914	38632	37305
#Unclassified_tag	0	0	0	0	0	0	0	0	0	0	0	0	0	0	0
OTU_1	2056	665	1231	1612	732	5393	2702	1261	1030	700	2254	1773	2478	3833	3720	k__Bacteria;p__Firmicutes;c__Clostridia;o__Clostridiales;f__Clostridiaceae;g__Clostridium
OTU_2	2197	756	1108	1800	1203	3099	3011	1789	1646	844	3126	1612	2913	2800	2665	k__Bacteria;p__Firmicutes;c__Clostridia;o__Clostridiales;f__Clostridiaceae;g__SMB53;s__
OTU_3	1233	649	1283	1329	637	5012	2414	804	1853	909	3791	1782	2242	2341	1917	k__Bacteria;p__Firmicutes;c__Bacilli;o__Turicibacterales;f__Turicibacteraceae;g__Turicibacter;s__
OTU_4	58	31	147	50	44	48	155	42	46	2835	106	42	48	9876	37	k__Bacteria;p__Actinobacteria;c__Actinobacteria;o__Bifidobacteriales;f__Bifidobacteriaceae;g__Bifidobacterium;s__pseudolongum
OTU_5	321	313	452	369	412	719	713	272	447	422	1177	933	1152	681	324	k__Bacteria;p__Firmicutes;c__Clostridia;o__Clostridiales;f__Ruminococcaceae;g__;s__
OTU_6	3144	7674	4026	3529	2754	1756	3128	2727	3634	2679	1969	3068	1774	1027	2182	k__Bacteria;p__Firmicutes;c__Clostridia;o__Clostridiales;f__Ruminococcaceae;g__;s__
OTU_7	167	423	3329	119	1350	853	673	242	427	254	2046	1303	6215	2353	755	k__Archaea;p__Euryarchaeota;c__Methanobacteria;o__Methanobacteriales;f__Methanobacteriaceae;g__Methanobrevibacter;s__
OTU_8	1207	465	528	984	819	1371	771	941	733	389	1642	812	1595	1028	1190	k__Bacteria;p__Firmicutes;c__Clostridia;o__Clostridiales;f__Peptostreptococcaceae;g__;s__
OTU_9	48	155	252	50	468	75	30	304	5307	389	58	53	30	21	54	k__Bacteria;p__Firmicutes;c__Clostridia;o__Clostridiales;f__Ruminococcaceae;g__Ruminococcus;s__
OTU_10	1506	762	900	509	1244	571	692	1357	1005	756	871	967	876	591	2371	k__Bacteria;p__Firmicutes;c__Clostridia;o__Clostridiales;f__Ruminococcaceae
OTU_11	451	343	511	627	775	420	236	631	4626	586	341	293	202	168	261	k__Bacteria;p__Firmicutes;c__Clostridia;o__Clostridiales;f__Ruminococcaceae
OTU_12	388	3603	66	80	74	101	14	73	40	32	64	553	11	7	7	k__Bacteria;p__Spirochaetes;c__Spirochaetes;o__Spirochaetales;f__Spirochaetaceae;g__Treponema;s__
OTU_13	573	66	85	40	278	504	164	550	378	79	398	98	173	716	53	k__Bacteria;p__Firmicutes;c__Clostridia;o__Clostridiales;f__Lachnospiraceae;g__;s__
OTU_14	1260	473	746	832	722	511	711	1006	571	539	1205	779	440	803	1551	k__Bacteria;p__Firmicutes;c__Clostridia;o__Clostridiales;f__Lachnospiraceae
OTU_15	176	2295	114	137	485	100	108	216	136	129	81	554	51	77	188	k__Bacteria;p__Firmicutes;c__Clostridia;o__Clostridiales;f__Lachnospiraceae
OTU_16	372	263	205	420	135	466	217	267	194	165	206	434	237	96	63	k__Bacteria;p__Spirochaetes;c__Spirochaetes;o__Spirochaetales;f__Spirochaetaceae;g__Treponema;s__
OTU_17	19	893	21	22	682	28	11	160	114	157	17	539	30	6	17	k__Bacteria;p__Firmicutes;c__Clostridia;o__Clostridiales;f__;g__;s__
OTU_18	1551	957	1906	1907	950	691	1184	1362	692	1473	987	1021	623	530	838	k__Bacteria;p__Firmicutes;c__Clostridia;o__Clostridiales;f__Ruminococcaceae;g__;s__
OTU_19	51	57	149	62	52	577	1470	70	51	59	65	48	20	11	60	k__Bacteria;p__Bacteroidetes;c__Bacteroidia;o__Bacteroidales;f__BS11;g__;s__
OTU_20	39	1185	37	18	420	70	27	142	244	118	51	304	67	28	56	k__Bacteria;p__Firmicutes;c__Clostridia;o__Clostridiales;f__Ruminococcaceae;g__Ruminococcus
OTU_21	21	96	93	21	33	52	366	20	6	56	233	943	362	26	74	k__Bacteria;p__Actinobacteria;c__Actinobacteria;o__Bifidobacteriales;f__Bifidobacteriaceae;g__;s__
OTU_22	362	191	233	227	256	219	185	280	305	168	329	202	73	117	65	k__Bacteria;p__Spirochaetes;c__Spirochaetes;o__Spirochaetales;f__Spirochaetaceae;g__Treponema;s__
OTU_23	583	392	675	986	1000	234	320	526	527	646	397	583	466	205	382	k__Bacteria;p__Firmicutes;c__Clostridia;o__Clostridiales;f__;g__;s__
OTU_24	231	91	142	267	242	449	122	167	115	73	615	251	242	174	112	k__Bacteria;p__Firmicutes;c__Clostridia;o__Clostridiales;f__Ruminococcaceae;g__Ruminococcus
OTU_25	446	302	275	684	855	229	273	496	362	310	257	358	291	217	213	k__Bacteria;p__Firmicutes;c__Clostridia;o__Clostridiales;f__Ruminococcaceae;g__Ruminococcus;s__
OTU_26	271	188	236	325	317	387	200	200	209	139	199	194	172	101	171	k__Bacteria;p__Firmicutes;c__Clostridia;o__Clostridiales;f__Ruminococcaceae;g__Ruminococcus
OTU_27	173	219	228	206	136	134	82	195	94	372	204	89	99	103	101	k__Bacteria;p__Firmicutes;c__Clostridia;o__Clostridiales;f__Ruminococcaceae;g__Oscillospira;s__
OTU_28	165	77	133	183	137	108	104	103	71	107	138	103	77	76	99	k__Bacteria;p__Firmicutes;c__Clostridia;o__Clostridiales;f__[Mogibacteriaceae];g__;s__
OTU_29	75	208	76	97	60	26	74	86	72	84	77	319	34	39	347	k__Bacteria;p__Firmicutes;c__Clostridia;o__Clostridiales;f__;g__;s__
OTU_30	158	190	299	180	168	73	160	108	217	138	107	115	48	45	113	k__Bacteria;p__Firmicutes;c__Clostridia;o__Clostridiales;f__Ruminococcaceae
OTU_31	7	55	7	7	209	1	35	48	960	42	17	13	1	28	0	k__Bacteria;p__Spirochaetes;c__Spirochaetes;o__Spirochaetales;f__Spirochaetaceae;g__Treponema;s__
OTU_32	284	226	251	331	179	170	87	396	238	355	152	118	102	50	209	k__Bacteria;p__Firmicutes;c__Clostridia;o__Clostridiales;f__Ruminococcaceae
OTU_33	138	10	507	150	44	36	44	88	29	121	115	45	32	30	32	k__Bacteria;p__Firmicutes;c__Clostridia;o__Clostridiales;f__Christensenellaceae;g__;s__
OTU_34	202	99	135	162	181	324	81	165	302	101	269	193	135	95	183	k__Bacteria;p__Firmicutes;c__Clostridia;o__Clostridiales;f__Ruminococcaceae;g__;s__
OTU_35	10	139	8	9	27	496	3	9	309	7	13	48	4	6	2	k__Bacteria;p__Spirochaetes;c__Spirochaetes;o__Spirochaetales;f__Spirochaetaceae;g__Treponema;s__
OTU_36	148	64	94	131	174	71	87	147	342	115	64	66	54	30	113	k__Bacteria;p__Firmicutes;c__Clostridia;o__Clostridiales;f__Clostridiaceae;g__Clostridium;s__
OTU_37	177	78	334	154	144	236	305	124	60	94	271	165	46	116	446	k__Bacteria;p__Firmicutes;c__Clostridia;o__Clostridiales;f__;g__;s__
OTU_38	37	97	31	18	30	53	688	29	33	31	14	139	91	324	77	k__Bacteria;p__Firmicutes;c__Clostridia;o__Clostridiales;f__Ruminococcaceae;g__Ruminococcus;s__
OTU_39	98	22	253	125	69	87	73	59	101	83	76	51	35	25	89	k__Bacteria;p__Firmicutes;c__Clostridia;o__Clostridiales;f__Christensenellaceae;g__;s__
OTU_40	97	72	90	87	97	54	64	64	71	91	56	75	39	27	106	k__Bacteria;p__Firmicutes;c__Clostridia;o__Clostridiales;f__Ruminococcaceae;g__Oscillospira;s__
OTU_41	304	64	299	301	206	117	123	267	141	306	216	142	127	80	189	k__Bacteria;p__Firmicutes;c__Clostridia;o__Clostridiales;f__Ruminococcaceae;g__;s__
OTU_42	110	170	150	343	141	29	39	141	92	172	110	219	47	38	51	k__Bacteria;p__Firmicutes;c__Clostridia;o__Clostridiales;f__Ruminococcaceae;g__Ruminococcus;s__
OTU_43	64	63	39	86	42	55	53	80	62	39	94	76	52	49	77	k__Bacteria;p__Firmicutes;c__Clostridia;o__Clostridiales;f__[Mogibacteriaceae];g__;s__
OTU_44	3321	2624	4131	3490	2194	1633	2382	3067	1499	3182	2668	2127	2609	1187	1967	k__Bacteria;p__Firmicutes;c__Clostridia;o__Clostridiales;f__Ruminococcaceae;g__;s__
OTU_45	70	40	248	76	68	33	38	71	144	327	212	38	46	148	65	k__Bacteria;p__Firmicutes;c__Clostridia;o__Clostridiales;f__Clostridiaceae;g__Clostridium;s__
OTU_46	54	3	252	35	18	19	29	46	48	205	75	23	11	129	33	k__Bacteria;p__Firmicutes;c__Clostridia;o__Clostridiales;f__Lachnospiraceae
OTU_47	46	10	37	45	314	34	48	32	26	28	46	47	214	31	47	k__Bacteria;p__Tenericutes;c__Mollicutes;o__RF39;f__;g__;s__
OTU_48	269	42	166	119	158	79	10	230	244	112	82	67	31	55	22	k__Bacteria;p__Firmicutes;c__Clostridia;o__Clostridiales;f__Lachnospiraceae;g__;s__
OTU_49	87	109	47	63	86	22	28	102	60	84	43	64	39	35	38	k__Bacteria;p__Firmicutes;c__Clostridia;o__Clostridiales;f__Ruminococcaceae;g__;s__
OTU_50	76	72	66	72	62	67	30	67	102	54	81	58	56	39	93	k__Bacteria;p__Firmicutes;c__Clostridia;o__Clostridiales;f__[Mogibacteriaceae];g__;s__
OTU_51	32	59	74	67	71	56	44	22	69	44	98	52	31	14	7	k__Bacteria;p__Spirochaetes;c__Spirochaetes;o__Spirochaetales;f__Spirochaetaceae;g__Treponema;s__
OTU_52	43	56	149	80	39	11	178	12	0	99	19	43	18	18	31	k__Bacteria;p__Firmicutes;c__Clostridia;o__Clostridiales;f__;g__;s__
OTU_53	8	16	115	31	9	2	0	6	6	88	362	22	3	115	38	k__Bacteria;p__Firmicutes;c__Clostridia;o__Clostridiales;f__Ruminococcaceae;g__Ruminococcus;s__albus
OTU_54	47	256	55	62	150	35	105	60	55	68	34	121	28	22	36	k__Bacteria;p__Firmicutes;c__Clostridia;o__Clostridiales;f__Ruminococcaceae;g__Ruminococcus;s__bromii
OTU_55	257	10	144	90	43	29	102	90	13	59	53	50	27	14	30	k__Bacteria;p__Bacteroidetes;c__Bacteroidia;o__Bacteroidales;f__;g__;s__
OTU_56	12	14	6	3	12	11	3	13	669	19	6	10	1	6	33	k__Bacteria;p__Bacteroidetes;c__Bacteroidia;o__Bacteroidales;f__;g__;s__
OTU_57	0	199	4	3	23	0	0	1	1	2	1	229	0	0	2	k__Bacteria;p__Bacteroidetes;c__Bacteroidia;o__Bacteroidales;f__;g__;s__
OTU_58	45	66	21	99	33	76	16	48	47	29	38	73	25	14	5	k__Bacteria;p__Spirochaetes;c__Spirochaetes;o__Spirochaetales;f__Spirochaetaceae;g__Treponema;s__
OTU_59	59	32	45	41	76	31	36	52	55	43	47	53	38	22	41	k__Bacteria;p__Firmicutes;c__Clostridia;o__Clostridiales;f__Ruminococcaceae;g__;s__
OTU_60	23	35	61	47	74	0	0	24	32	47	398	35	7	26	58	k__Bacteria;p__Bacteroidetes;c__Bacteroidia;o__Bacteroidales;f__;g__;s__
OTU_61	70	39	97	69	36	24	67	46	12	60	36	30	20	9	33	k__Bacteria;p__Bacteroidetes;c__Bacteroidia;o__Bacteroidales;f__Bacteroidaceae;g__Bacteroides;s__
OTU_62	122	88	54	124	47	13	37	120	28	47	26	109	16	25	38	k__Bacteria;p__Firmicutes;c__Clostridia;o__Clostridiales;f__;g__;s__
OTU_63	70	25	25	54	27	72	22	62	37	22	76	26	27	42	55	k__Bacteria;p__Firmicutes;c__Clostridia;o__Clostridiales;f__Lachnospiraceae;g__Epulopiscium;s__
OTU_64	106	29	22	76	45	47	27	108	46	32	17	19	27	9	14	k__Bacteria;p__Firmicutes;c__Clostridia;o__Clostridiales;f__Lachnospiraceae
OTU_65	197	22	213	177	54	34	48	137	47	112	84	59	29	45	33	k__Bacteria;p__Firmicutes;c__Clostridia;o__Clostridiales;f__Ruminococcaceae
OTU_66	166	115	238	222	121	45	55	151	67	234	156	116	51	27	134	k__Bacteria;p__Firmicutes;c__Clostridia;o__Clostridiales;f__;g__;s__
OTU_67	121	334	303	94	110	104	134	213	267	131	193	154	40	44	88	k__Bacteria;p__Bacteroidetes;c__Bacteroidia;o__Bacteroidales;f__;g__;s__
OTU_68	219	75	188	261	226	39	71	185	57	117	112	149	86	54	142	k__Bacteria;p__Firmicutes;c__Clostridia;o__Clostridiales;f__;g__;s__
OTU_69	142	155	101	243	141	62	225	139	56	106	147	133	93	108	107	k__Bacteria;p__TM7;c__TM7-3;o__CW040;f__F16;g__;s__
OTU_70	30	24	49	125	18	10	114	13	6	32	15	51	11	13	11	k__Bacteria;p__Firmicutes;c__Clostridia;o__Clostridiales;f__Christensenellaceae;g__;s__
OTU_71	4	11	30	16	21	10	55	1	20	205	26	8	33	112	12	k__Archaea;p__Euryarchaeota;c__Methanobacteria;o__Methanobacteriales;f__Methanobacteriaceae;g__Methanobrevibacter;s__
OTU_72	0	164	48	0	0	0	0	0	0	32	0	194	1	0	22	k__Bacteria;p__Bacteroidetes;c__Bacteroidia;o__Bacteroidales;f__;g__;s__
OTU_73	89	84	97	108	55	35	29	49	46	40	55	67	17	42	82	k__Bacteria;p__Firmicutes;c__Clostridia;o__Clostridiales;f__Ruminococcaceae;g__;s__
OTU_74	153	144	196	210	154	92	152	101	100	134	97	127	89	50	179	k__Bacteria;p__Firmicutes;c__Clostridia;o__Clostridiales
OTU_75	20	72	6	0	12	0	0	22	44	3	110	69	5	13	9	k__Bacteria;p__Bacteroidetes;c__Bacteroidia;o__Bacteroidales;f__;g__;s__
OTU_76	316	100	180	249	173	143	249	194	204	130	136	207	96	113	181	k__Bacteria;p__Firmicutes;c__Clostridia;o__Clostridiales;f__;g__;s__
OTU_77	51	17	78	36	22	19	76	28	21	36	36	21	15	13	39	k__Bacteria;p__Firmicutes;c__Clostridia;o__Clostridiales
OTU_78	17	42	3	131	13	14	3	31	80	19	7	61	6	6	22	k__Bacteria;p__Firmicutes;c__Bacilli;o__Lactobacillales;f__Enterococcaceae;g__Enterococcus;s__
OTU_79	5	2	12	4	38	27	196	3	70	14	29	17	46	144	9	k__Archaea;p__Euryarchaeota;c__Methanobacteria;o__Methanobacteriales;f__Methanobacteriaceae;g__Methanobrevibacter;s__
OTU_80	91	37	86	98	52	28	26	91	55	123	76	50	41	15	66	k__Bacteria;p__Firmicutes;c__Clostridia;o__Clostridiales;f__Ruminococcaceae
OTU_81	100	55	74	112	88	46	43	81	92	46	73	61	40	35	38	k__Bacteria;p__Firmicutes;c__Clostridia;o__Clostridiales;f__Ruminococcaceae;g__Ruminococcus;s__
OTU_82	59	20	40	50	39	109	58	43	51	22	62	31	36	56	63	k__Bacteria;p__Firmicutes;c__Clostridia;o__Clostridiales;f__Clostridiaceae
OTU_83	23	82	27	33	42	18	16	27	71	10	75	93	40	28	56	k__Bacteria;p__Firmicutes;c__Clostridia;o__Clostridiales;f__Lachnospiraceae
OTU_84	36	59	57	72	45	39	31	24	41	34	33	100	16	31	56	k__Bacteria;p__Firmicutes;c__Clostridia;o__Clostridiales;f__;g__;s__
OTU_85	22	42	6	7	19	107	106	22	95	9	53	69	50	26	68	k__Bacteria;p__Firmicutes;c__Erysipelotrichi;o__Erysipelotrichales;f__Erysipelotrichaceae;g__Bulleidia;s__
OTU_86	0	1	161	0	0	0	0	0	0	142	0	0	0	0	0	k__Bacteria;p__Firmicutes;c__Clostridia;o__Clostridiales;f__Lachnospiraceae;g__Shuttleworthia;s__
OTU_87	54	41	91	59	34	12	16	36	29	35	70	38	21	15	26	k__Bacteria;p__Firmicutes;c__Clostridia;o__Clostridiales
OTU_88	19	67	18	44	5	3	6	16	10	19	4	100	29	24	18	k__Bacteria;p__Firmicutes;c__Clostridia;o__Clostridiales;f__Lachnospiraceae;g__Shuttleworthia;s__
OTU_89	21	12	21	14	12	32	40	35	71	48	142	135	66	42	22	k__Bacteria;p__Firmicutes;c__Erysipelotrichi;o__Erysipelotrichales;f__Erysipelotrichaceae;g__Coprobacillus;s__
OTU_90	41	96	83	8	65	0	1	21	130	76	70	138	5	0	0	k__Bacteria;p__Bacteroidetes;c__Bacteroidia;o__Bacteroidales;f__;g__;s__
OTU_91	26	72	28	29	17	55	27	24	37	16	38	112	39	34	27	k__Bacteria;p__Firmicutes;c__Clostridia;o__Clostridiales
OTU_92	173	135	42	169	92	28	23	112	31	50	46	64	42	23	31	k__Bacteria;p__Firmicutes;c__Clostridia;o__Clostridiales;f__Ruminococcaceae;g__;s__
OTU_93	136	55	173	192	116	46	70	94	54	80	75	84	49	34	78	k__Bacteria;p__Firmicutes;c__Clostridia;o__Clostridiales
OTU_94	10	55	46	135	18	13	43	5	6	13	38	24	16	29	9	k__Archaea;p__Euryarchaeota;c__Methanobacteria;o__Methanobacteriales;f__Methanobacteriaceae;g__Methanosphaera;s__
OTU_95	131	153	212	136	135	129	172	96	200	243	134	113	108	79	151	k__Bacteria;p__Firmicutes;c__Clostridia;o__Clostridiales;f__;g__;s__
OTU_96	92	49	65	85	188	38	36	65	54	60	71	57	93	39	57	k__Bacteria;p__Firmicutes;c__Clostridia;o__Clostridiales;f__Clostridiaceae;g__Clostridium;s__
OTU_97	35	17	26	54	25	22	47	48	20	21	34	33	19	9	26	k__Bacteria;p__Tenericutes;c__Mollicutes;o__RF39;f__;g__;s__
OTU_98	53	46	39	74	43	33	25	44	41	37	22	35	32	18	19	k__Bacteria;p__Firmicutes;c__Clostridia;o__Clostridiales;f__Ruminococcaceae;g__;s__
OTU_99	0	13	25	0	1	0	0	8	5	391	30	0	0	0	0	k__Bacteria;p__Bacteroidetes;c__Bacteroidia;o__Bacteroidales;f__;g__;s__
OTU_100	20	57	17	201	14	13	10	8	7	9	22	55	10	4	10	k__Bacteria;p__Firmicutes;c__Erysipelotrichi;o__Erysipelotrichales;f__Erysipelotrichaceae;g__Bulleidia
OTU_101	78	33	90	53	142	64	62	56	62	43	59	93	44	20	63	k__Bacteria;p__Bacteroidetes;c__Bacteroidia;o__Bacteroidales;f__Rikenellaceae;g__;s__
OTU_102	20	26	45	55	44	0	0	19	20	33	66	27	1	1	6	k__Bacteria;p__Bacteroidetes;c__Bacteroidia;o__Bacteroidales;f__;g__;s__
OTU_103	59	56	126	100	41	42	14	70	38	124	59	47	28	9	29	k__Bacteria;p__Firmicutes;c__Clostridia;o__Clostridiales;f__;g__;s__
OTU_104	23	20	52	34	16	21	30	28	38	61	43	19	18	22	23	k__Bacteria;p__Firmicutes;c__Clostridia;o__Clostridiales;f__Lachnospiraceae;g__Dorea;s__
OTU_105	31	19	44	39	40	56	30	42	32	29	50	41	45	21	46	k__Bacteria;p__Firmicutes;c__Clostridia;o__Clostridiales;f__Lachnospiraceae
OTU_106	26	15	16	27	12	15	28	28	14	20	32	18	33	13	30	k__Bacteria;p__Firmicutes;c__Clostridia;o__Clostridiales;f__[Mogibacteriaceae];g__;s__
OTU_107	33	54	105	47	26	20	15	40	27	120	167	53	25	15	35	k__Bacteria;p__Tenericutes;c__Mollicutes;o__RF39;f__;g__;s__
OTU_108	229	89	88	238	176	50	79	197	47	117	152	150	104	36	229	k__Bacteria;p__Tenericutes;c__Mollicutes;o__RF39;f__;g__;s__
OTU_109	36	26	19	103	18	6	9	26	7	13	8	43	12	23	12	k__Bacteria;p__Firmicutes;c__Clostridia;o__Clostridiales;f__Christensenellaceae;g__;s__
OTU_110	26	366	31	27	61	43	21	12	47	51	25	86	34	3	16	k__Bacteria;p__Bacteroidetes;c__Bacteroidia;o__Bacteroidales;f__BS11;g__;s__
OTU_111	50	27	97	125	59	243	39	39	57	65	75	54	379	18	34	k__Bacteria;p__Bacteroidetes;c__Bacteroidia;o__Bacteroidales;f__;g__;s__
OTU_112	181	18	83	235	167	94	3	146	69	78	160	25	23	76	50	k__Bacteria;p__Firmicutes;c__Clostridia;o__Clostridiales;f__Lachnospiraceae;g__Butyrivibrio;s__
OTU_113	76	62	46	52	61	58	67	58	52	48	52	81	31	55	75	k__Bacteria;p__Firmicutes;c__Clostridia;o__Clostridiales;f__Lachnospiraceae;g__Blautia;s__
OTU_114	6	53	21	177	23	5	9	5	5	3	11	19	22	5	2	k__Bacteria;p__Verrucomicrobia;c__Verrucomicrobiae;o__Verrucomicrobiales;f__Verrucomicrobiaceae;g__Akkermansia;s__
OTU_115	38	134	42	22	67	41	8	43	38	31	24	104	19	7	32	k__Bacteria;p__Bacteroidetes;c__Bacteroidia;o__Bacteroidales;f__RF16;g__;s__
OTU_116	83	29	35	62	55	13	8	61	24	21	39	25	20	15	70	k__Bacteria;p__Firmicutes;c__Clostridia;o__Clostridiales;f__Ruminococcaceae;g__;s__
OTU_117	28	10	13	27	13	54	42	18	22	12	40	19	26	48	32	k__Bacteria;p__Firmicutes;c__Clostridia;o__Clostridiales
OTU_118	32	25	27	31	14	20	24	17	9	16	18	18	6	12	24	k__Bacteria;p__Firmicutes;c__Clostridia;o__Clostridiales;f__Christensenellaceae;g__;s__
OTU_119	1	2	0	1	15	0	0	1	11	2	246	4	1	6	1	k__Bacteria;p__Firmicutes;c__Erysipelotrichi;o__Erysipelotrichales;f__Erysipelotrichaceae;g__RFN20;s__
OTU_120	93	35	36	86	40	23	28	63	26	41	35	38	21	23	55	k__Bacteria;p__Firmicutes;c__Clostridia;o__Clostridiales;f__Ruminococcaceae;g__;s__
OTU_121	0	0	56	197	1	0	0	0	11	38	0	0	0	0	0	k__Bacteria;p__Bacteroidetes;c__Bacteroidia;o__Bacteroidales
OTU_122	315	12	42	11	3	3	2	247	142	28	3	7	0	3	2	k__Bacteria;p__Firmicutes;c__Clostridia;o__Clostridiales;f__;g__;s__
OTU_123	90	39	44	100	58	75	48	86	53	50	56	51	79	35	63	k__Bacteria;p__Firmicutes;c__Clostridia;o__Clostridiales;f__Ruminococcaceae;g__;s__
OTU_124	72	30	80	82	34	74	75	50	55	63	60	47	54	39	56	k__Bacteria;p__Firmicutes;c__Clostridia;o__Clostridiales;f__;g__;s__
OTU_125	24	9	27	32	13	17	7	35	15	27	34	16	17	7	20	k__Bacteria;p__Firmicutes;c__Clostridia;o__Clostridiales;f__[Mogibacteriaceae];g__;s__
OTU_126	31	73	23	46	154	10	12	21	38	20	21	22	25	13	20	k__Bacteria;p__Firmicutes;c__Clostridia;o__Clostridiales;f__Ruminococcaceae;g__;s__
OTU_127	40	58	57	62	77	30	38	35	26	26	30	52	27	31	31	k__Bacteria;p__Firmicutes;c__Clostridia;o__Clostridiales;f__Ruminococcaceae;g__;s__
OTU_128	18	28	21	17	12	23	27	20	22	31	12	15	30	70	13	k__Bacteria;p__Firmicutes;c__Clostridia;o__Clostridiales;f__Ruminococcaceae;g__;s__
OTU_129	34	12	39	32	30	27	40	35	19	22	19	16	18	11	28	k__Bacteria;p__Firmicutes;c__Clostridia;o__Clostridiales;f__Lachnospiraceae
OTU_130	2	0	1	3	6	221	1	1	3	0	2	3	2	2	3	k__Bacteria;p__Fibrobacteres;c__Fibrobacteria;o__Fibrobacterales;f__Fibrobacteraceae;g__Fibrobacter;s__succinogenes
OTU_131	66	42	30	60	41	29	22	65	40	32	47	24	28	12	45	k__Bacteria;p__Firmicutes;c__Clostridia;o__Clostridiales;f__Ruminococcaceae;g__;s__
OTU_132	30	17	60	55	5	11	11	23	8	19	15	28	9	11	38	k__Bacteria;p__Firmicutes;c__Clostridia;o__Clostridiales;f__Christensenellaceae;g__;s__
OTU_133	46	69	29	97	46	15	28	48	21	37	25	70	19	8	44	k__Bacteria;p__Firmicutes;c__Clostridia;o__Clostridiales
OTU_134	27	16	23	40	15	10	8	28	15	40	17	18	9	1	15	k__Bacteria;p__Firmicutes;c__Clostridia;o__Clostridiales;f__Christensenellaceae;g__;s__
OTU_135	48	65	32	71	32	17	12	33	10	35	29	57	20	17	32	k__Bacteria;p__Firmicutes;c__Clostridia;o__Clostridiales;f__Ruminococcaceae;g__;s__
OTU_136	21	3	39	21	9	0	0	16	10	30	39	8	2	3	68	k__Bacteria;p__Bacteroidetes;c__Bacteroidia;o__Bacteroidales;f__;g__;s__
OTU_137	59	52	79	107	82	27	16	65	35	90	98	72	38	21	38	k__Bacteria;p__Firmicutes;c__Clostridia;o__Clostridiales
OTU_138	35	25	26	86	23	6	11	44	14	20	26	35	15	6	16	k__Bacteria;p__Firmicutes;c__Clostridia;o__Clostridiales;f__;g__;s__
OTU_139	9	142	1	3	55	3	3	14	10	16	6	46	4	0	2	k__Bacteria;p__Firmicutes;c__Clostridia;o__Clostridiales;f__Ruminococcaceae;g__;s__
OTU_140	52	22	31	62	43	25	20	39	25	17	19	21	11	11	41	k__Bacteria;p__Firmicutes;c__Clostridia;o__Clostridiales;f__Ruminococcaceae;g__;s__
OTU_141	24	14	15	20	18	23	30	29	23	21	32	31	39	23	21	k__Bacteria;p__Firmicutes;c__Clostridia;o__Clostridiales;f__[Mogibacteriaceae];g__Mogibacterium;s__
OTU_142	71	79	75	92	54	30	49	44	51	30	45	54	39	20	80	k__Bacteria;p__Firmicutes;c__Clostridia;o__Clostridiales
OTU_143	25	9	31	27	22	4	25	21	12	21	21	19	13	13	23	k__Bacteria;p__Firmicutes;c__Clostridia;o__Clostridiales;f__Ruminococcaceae
OTU_144	13	9	14	28	10	22	13	16	19	17	19	25	34	14	10	k__Bacteria;p__Firmicutes;c__Clostridia;o__Clostridiales;f__Lachnospiraceae;g__;s__
OTU_145	45	25	30	20	33	62	11	33	14	20	39	43	34	9	23	k__Bacteria;p__Bacteroidetes;c__Bacteroidia;o__Bacteroidales;f__Rikenellaceae;g__;s__
OTU_146	13	16	5	15	11	13	18	2	16	7	7	22	43	22	44	k__Bacteria;p__Actinobacteria;c__Actinobacteria;o__Bifidobacteriales;f__Bifidobacteriaceae;g__;s__
OTU_147	134	72	97	147	119	54	66	140	64	84	79	71	39	35	45	k__Bacteria;p__Firmicutes;c__Clostridia;o__Clostridiales;f__Ruminococcaceae
OTU_148	22	4	29	42	9	7	14	14	17	26	19	22	9	6	20	k__Bacteria;p__Firmicutes;c__Clostridia;o__Clostridiales;f__Ruminococcaceae;g__;s__
OTU_149	63	42	38	76	38	23	21	67	25	27	15	27	11	10	28	k__Bacteria;p__Firmicutes;c__Clostridia;o__Clostridiales
OTU_150	66	52	41	76	63	40	28	67	74	48	42	33	34	19	29	k__Bacteria;p__Firmicutes;c__Clostridia;o__Clostridiales;f__Ruminococcaceae;g__;s__
OTU_151	185	284	172	101	149	273	138	78	91	98	157	228	133	121	88	k__Bacteria;p__Bacteroidetes;c__Bacteroidia;o__Bacteroidales;f__;g__;s__
OTU_152	59	69	62	51	52	33	56	69	47	71	50	75	45	21	52	k__Bacteria;p__Bacteroidetes;c__Bacteroidia;o__Bacteroidales;f__Bacteroidaceae;g__5-7N15;s__
OTU_153	16	5	27	25	96	8	38	12	15	23	24	26	39	13	27	k__Bacteria;p__Tenericutes;c__Mollicutes;o__RF39;f__;g__;s__
OTU_154	6	28	22	6	4	13	14	5	15	28	11	41	14	22	7	k__Bacteria;p__Firmicutes;c__Clostridia;o__Clostridiales;f__Ruminococcaceae;g__;s__
OTU_155	15	17	10	28	20	50	2	20	23	12	12	26	43	6	9	k__Bacteria;p__Spirochaetes;c__Spirochaetes;o__M2PT2-76;f__;g__;s__
OTU_156	33	26	5	22	6	3	148	4	13	1	1	6	3	5	11	k__Bacteria;p__Verrucomicrobia;c__Verrucomicrobiae;o__Verrucomicrobiales;f__Verrucomicrobiaceae;g__Akkermansia;s__
OTU_157	46	38	77	50	71	27	114	40	39	70	60	37	43	31	43	k__Bacteria;p__Firmicutes;c__Clostridia;o__Clostridiales;f__Lachnospiraceae;g__Dorea;s__
OTU_158	54	17	39	28	33	11	12	36	20	70	34	23	14	6	11	k__Bacteria;p__Firmicutes;c__Clostridia;o__Clostridiales;f__Ruminococcaceae;g__Ruminococcus;s__
OTU_159	22	17	8	13	11	18	10	19	14	10	18	23	17	7	18	k__Bacteria;p__Firmicutes;c__Clostridia;o__Clostridiales;f__Lachnospiraceae;g__;s__
OTU_160	9	8	11	31	18	8	4	11	10	6	11	18	9	8	7	k__Bacteria;p__Actinobacteria;c__Coriobacteriia;o__Coriobacteriales;f__Coriobacteriaceae
OTU_161	34	27	47	22	19	12	38	29	45	29	16	29	13	9	21	k__Bacteria;p__Firmicutes;c__Clostridia;o__Clostridiales;f__Ruminococcaceae;g__;s__
OTU_162	7	17	33	43	16	22	11	16	13	24	12	33	39	15	15	k__Bacteria;p__Actinobacteria;c__Coriobacteriia;o__Coriobacteriales;f__Coriobacteriaceae
OTU_163	22	2	22	31	29	0	11	12	11	19	16	10	7	8	11	k__Bacteria;p__Firmicutes;c__Clostridia;o__Clostridiales;f__Ruminococcaceae
OTU_164	69	45	61	62	65	71	63	33	37	44	44	45	38	24	42	k__Bacteria;p__Firmicutes;c__Clostridia;o__Clostridiales;f__Lachnospiraceae;g__;s__
OTU_165	14	14	11	29	28	8	10	11	8	15	11	8	14	6	2	k__Bacteria;p__Actinobacteria;c__Coriobacteriia;o__Coriobacteriales;f__Coriobacteriaceae;g__;s__
OTU_166	4	1	16	2	2	5	4	3	4	5	10	6	47	1	88	k__Bacteria;p__Cyanobacteria;c__4C0d-2;o__YS2;f__;g__;s__
OTU_167	12	2	24	9	12	19	38	1	5	8	15	11	8	8	13	k__Bacteria;p__Proteobacteria;c__Gammaproteobacteria;o__Aeromonadales;f__Succinivibrionaceae;g__Succinivibrio;s__
OTU_168	2	0	91	7	1	4	37	4	0	8	18	13	6	10	1	k__Bacteria;p__Proteobacteria;c__Gammaproteobacteria;o__Aeromonadales;f__Succinivibrionaceae
OTU_169	6	12	39	16	6	8	38	0	0	16	10	17	6	2	5	k__Bacteria;p__Bacteroidetes;c__Bacteroidia;o__Bacteroidales;f__;g__;s__
OTU_170	25	15	41	61	11	11	7	20	8	14	12	16	5	5	17	k__Bacteria;p__Firmicutes;c__Clostridia;o__Clostridiales;f__Ruminococcaceae;g__;s__
OTU_171	21	5	38	19	45	9	12	16	3	23	26	11	22	11	18	k__Bacteria;p__Firmicutes;c__Clostridia;o__Clostridiales;f__Ruminococcaceae;g__;s__
OTU_172	6	1	16	7	9	10	22	4	20	9	62	6	7	14	13	k__Bacteria;p__Proteobacteria;c__Gammaproteobacteria;o__Enterobacteriales;f__Enterobacteriaceae;g__Escherichia;s__coli
OTU_173	9	21	11	128	11	4	106	1	22	8	5	29	4	5	9	k__Bacteria;p__Verrucomicrobia;c__Verrucomicrobiae;o__Verrucomicrobiales;f__Verrucomicrobiaceae;g__Akkermansia;s__
OTU_174	42	15	7	33	20	7	7	50	6	2	8	8	7	7	15	k__Bacteria;p__Firmicutes;c__Clostridia;o__Clostridiales;f__Ruminococcaceae;g__;s__
OTU_175	26	9	14	21	11	7	17	22	19	27	14	11	10	2	20	k__Bacteria;p__Firmicutes;c__Clostridia;o__Clostridiales;f__Ruminococcaceae;g__;s__
OTU_176	22	26	24	19	18	9	13	21	7	25	31	53	12	11	50	k__Bacteria;p__Bacteroidetes;c__Bacteroidia;o__Bacteroidales;f__Rikenellaceae;g__;s__
OTU_177	5	20	8	52	22	3	5	9	3	13	6	13	10	5	6	k__Bacteria;p__Firmicutes;c__Erysipelotrichi;o__Erysipelotrichales;f__Erysipelotrichaceae;g__L7A_E11;s__
OTU_178	25	21	39	27	14	13	10	27	12	43	21	16	8	6	5	k__Bacteria;p__Firmicutes;c__Clostridia;o__Clostridiales;f__Ruminococcaceae;g__;s__
OTU_179	65	22	32	50	38	20	27	42	12	18	33	30	16	15	42	k__Bacteria;p__Firmicutes;c__Clostridia;o__Clostridiales
OTU_180	21	30	28	12	23	11	7	31	19	49	30	26	6	5	16	k__Bacteria;p__Firmicutes;c__Clostridia;o__Clostridiales;f__Ruminococcaceae;g__;s__
OTU_181	33	25	35	61	37	10	31	34	13	27	26	22	16	16	16	k__Bacteria;p__Tenericutes;c__Mollicutes;o__RF39;f__;g__;s__
OTU_182	13	53	39	22	13	13	31	29	38	49	18	23	8	10	24	k__Bacteria;p__Firmicutes;c__Clostridia;o__Clostridiales;f__Ruminococcaceae
OTU_183	64	25	21	29	33	7	8	29	10	15	20	36	7	4	6	k__Bacteria;p__Bacteroidetes;c__Bacteroidia;o__Bacteroidales;f__Rikenellaceae;g__;s__
OTU_184	4	8	22	7	14	2	3	16	7	28	18	7	3	2	3	k__Bacteria;p__Firmicutes;c__Clostridia;o__Clostridiales;f__Ruminococcaceae;g__;s__
OTU_185	35	6	21	23	14	19	57	12	10	18	20	30	11	13	32	k__Bacteria;p__Firmicutes;c__Clostridia;o__Clostridiales;f__Lachnospiraceae;g__Coprococcus;s__
OTU_186	62	65	72	110	74	63	54	62	50	50	53	90	87	45	64	k__Bacteria;p__Firmicutes;c__Clostridia;o__Clostridiales;f__Lachnospiraceae;g__Butyrivibrio;s__
OTU_187	34	57	59	42	70	51	38	33	34	38	40	62	46	6	25	k__Bacteria;p__Bacteroidetes;c__Bacteroidia;o__Bacteroidales;f__;g__;s__
OTU_188	19	44	25	16	6	5	12	16	14	21	6	14	2	5	5	k__Bacteria;p__Firmicutes;c__Clostridia;o__Clostridiales;f__Ruminococcaceae
OTU_189	24	29	42	16	20	12	21	10	12	40	8	12	13	2	12	k__Bacteria;p__Firmicutes;c__Clostridia;o__Clostridiales;f__Ruminococcaceae;g__;s__
OTU_190	22	10	24	49	19	21	18	18	26	15	13	19	17	12	14	k__Bacteria;p__Firmicutes;c__Clostridia;o__Clostridiales;f__Ruminococcaceae;g__Ruminococcus;s__
OTU_191	29	15	52	40	12	12	16	19	16	29	14	32	5	8	11	k__Bacteria;p__Firmicutes;c__Clostridia;o__Clostridiales;f__Ruminococcaceae;g__Oscillospira;s__
OTU_192	12	10	15	22	14	10	8	8	15	9	11	24	11	3	12	k__Bacteria;p__Firmicutes;c__Clostridia;o__Clostridiales;f__Lachnospiraceae;g__Coprococcus;s__
OTU_193	42	37	34	30	36	37	32	24	20	22	22	51	61	18	67	k__Bacteria;p__Firmicutes;c__Clostridia;o__Clostridiales;f__Ruminococcaceae;g__;s__
OTU_194	184	54	108	166	94	140	229	107	125	76	89	80	55	73	137	k__Bacteria;p__Firmicutes;c__Clostridia;o__Clostridiales;f__;g__;s__
OTU_195	22	15	48	24	18	13	19	31	26	40	21	19	10	8	16	k__Bacteria;p__Firmicutes;c__Clostridia;o__Clostridiales
OTU_196	30	14	27	17	18	15	54	11	11	23	18	13	17	10	18	k__Bacteria;p__Firmicutes;c__Clostridia;o__Clostridiales;f__Lachnospiraceae;g__Coprococcus;s__
OTU_197	8	17	7	16	8	9	13	7	9	9	16	17	17	14	6	k__Bacteria;p__Firmicutes;c__Erysipelotrichi;o__Erysipelotrichales;f__Erysipelotrichaceae;g__Bulleidia;s__
OTU_198	51	65	76	49	55	27	44	40	44	75	38	39	28	12	44	k__Bacteria;p__Firmicutes;c__Clostridia;o__Clostridiales;f__Ruminococcaceae;g__;s__
OTU_199	14	11	11	37	6	0	9	31	17	9	5	21	5	3	19	k__Bacteria;p__Firmicutes;c__Clostridia;o__Clostridiales
OTU_200	36	9	40	46	18	13	27	22	19	33	19	23	8	4	32	k__Bacteria;p__Firmicutes;c__Clostridia;o__Clostridiales
OTU_201	36	40	82	28	32	18	15	13	12	36	48	31	22	9	25	k__Bacteria;p__Bacteroidetes;c__Bacteroidia;o__Bacteroidales;f__Bacteroidaceae;g__;s__
OTU_202	28	11	36	32	25	7	20	30	24	36	18	17	19	8	10	k__Bacteria;p__Firmicutes;c__Erysipelotrichi;o__Erysipelotrichales;f__Erysipelotrichaceae;g__;s__
OTU_203	83	50	55	55	43	36	35	57	51	92	57	28	26	27	40	k__Bacteria;p__Firmicutes;c__Clostridia;o__Clostridiales
OTU_204	69	194	46	49	162	60	67	45	35	40	36	84	35	31	109	k__Bacteria;p__Firmicutes;c__Clostridia;o__Clostridiales;f__Ruminococcaceae;g__Ruminococcus;s__
OTU_205	34	34	29	30	40	18	19	27	13	26	19	22	7	9	15	k__Bacteria;p__Firmicutes;c__Clostridia;o__Clostridiales;f__Ruminococcaceae;g__;s__
OTU_206	34	27	48	34	27	18	20	16	15	37	18	12	6	9	23	k__Bacteria;p__Firmicutes;c__Clostridia;o__Clostridiales;f__Ruminococcaceae;g__;s__
OTU_207	69	68	23	63	92	154	71	105	277	57	81	53	47	13	29	k__Bacteria;p__Firmicutes;c__Clostridia;o__Clostridiales;f__Ruminococcaceae;g__Ruminococcus
OTU_208	9	3	10	12	9	14	13	7	14	10	18	4	2	9	9	k__Bacteria;p__Firmicutes;c__Clostridia;o__Clostridiales;f__Lachnospiraceae;g__;s__
OTU_209	9	14	11	10	7	3	5	20	67	24	5	19	0	13	5	k__Bacteria;p__Firmicutes;c__Erysipelotrichi;o__Erysipelotrichales;f__Erysipelotrichaceae;g__;s__
OTU_210	11	15	27	15	17	6	10	4	9	32	11	24	3	3	2	k__Bacteria;p__Firmicutes;c__Clostridia;o__Clostridiales;f__Ruminococcaceae;g__Ruminococcus;s__
OTU_211	16	0	25	45	0	0	0	8	0	20	0	1	0	0	0	k__Bacteria;p__Firmicutes;c__Clostridia;o__Clostridiales
OTU_212	26	4	9	19	13	13	3	13	11	11	10	8	14	4	24	k__Bacteria;p__Firmicutes;c__Clostridia;o__Clostridiales;f__Ruminococcaceae;g__;s__
OTU_213	12	8	9	10	10	18	8	11	15	9	12	10	16	9	6	k__Bacteria;p__Firmicutes;c__Clostridia;o__Clostridiales;f__[Mogibacteriaceae];g__;s__
OTU_214	27	24	13	66	6	7	5	17	5	7	10	21	6	5	29	k__Bacteria;p__Firmicutes;c__Clostridia;o__Clostridiales;f__Ruminococcaceae;g__;s__
OTU_215	52	90	52	79	35	56	82	45	37	43	43	40	41	27	58	k__Bacteria;p__Firmicutes;c__Clostridia;o__Clostridiales;f__;g__;s__
OTU_216	24	11	34	23	33	9	11	24	23	17	13	16	10	6	17	k__Bacteria;p__Firmicutes;c__Clostridia;o__Clostridiales
OTU_217	28	32	9	18	26	10	17	32	10	12	5	27	8	1	11	k__Bacteria;p__Firmicutes;c__Clostridia;o__Clostridiales;f__Ruminococcaceae;g__;s__
OTU_218	23	23	11	19	22	15	15	23	28	20	19	15	12	15	25	k__Bacteria;p__Firmicutes;c__Clostridia;o__Clostridiales;f__Ruminococcaceae;g__;s__
OTU_219	73	54	78	62	50	34	38	100	57	95	58	34	42	17	49	k__Bacteria;p__Firmicutes;c__Clostridia;o__Clostridiales;f__Ruminococcaceae;g__;s__
OTU_220	52	1	3	6	22	19	0	37	1	6	4	0	0	8	1	k__Bacteria;p__Firmicutes;c__Clostridia;o__Clostridiales;f__Ruminococcaceae;g__Ruminococcus
OTU_221	40	59	74	67	4	3	55	83	37	90	107	3	6	36	4	k__Bacteria;p__Firmicutes;c__Clostridia;o__Clostridiales
OTU_222	22	15	11	6	11	9	7	22	7	6	14	15	9	2	31	k__Bacteria;p__Bacteroidetes;c__Bacteroidia;o__Bacteroidales;f__;g__;s__
OTU_223	5	4	1	3	12	0	2	28	73	2	0	0	0	0	0	k__Bacteria;p__Spirochaetes;c__Spirochaetes;o__Spirochaetales;f__Spirochaetaceae;g__Treponema;s__
OTU_224	10	14	8	22	18	4	6	12	5	3	10	22	6	8	6	k__Bacteria;p__Firmicutes;c__Clostridia;o__Clostridiales;f__Lachnospiraceae;g__Anaerostipes;s__
OTU_225	109	145	234	258	211	60	156	113	154	209	110	206	87	87	131	k__Bacteria;p__Firmicutes;c__Clostridia;o__Clostridiales;f__;g__;s__
OTU_226	22	8	17	15	10	7	10	12	6	13	14	6	8	9	6	k__Bacteria;p__Firmicutes;c__Clostridia;o__Clostridiales;f__Ruminococcaceae;g__;s__
OTU_227	17	9	24	12	13	15	20	9	15	24	13	9	20	5	9	k__Bacteria;p__Tenericutes;c__RF3;o__ML615J-28;f__;g__;s__
OTU_228	47	239	45	32	44	31	49	36	21	40	59	93	47	26	43	k__Bacteria;p__Bacteroidetes;c__Bacteroidia;o__Bacteroidales;f__;g__;s__
OTU_229	0	0	56	0	0	0	0	0	0	44	0	0	0	0	0	k__Bacteria;p__Bacteroidetes;c__Bacteroidia;o__Bacteroidales;f__BS11;g__;s__
OTU_230	52	33	53	60	33	28	47	51	57	20	40	35	20	18	56	k__Bacteria;p__Firmicutes;c__Clostridia;o__Clostridiales
OTU_231	12	39	1	13	15	14	4	15	10	4	9	9	23	5	10	k__Bacteria;p__Firmicutes;c__Clostridia;o__Clostridiales;f__Ruminococcaceae;g__Ruminococcus;s__
OTU_232	33	8	31	23	10	10	14	33	6	26	10	15	0	1	5	k__Bacteria;p__Firmicutes;c__Clostridia;o__Clostridiales;f__Ruminococcaceae;g__;s__
OTU_233	2	174	1	0	5	0	2	3	5	1	1	9	0	0	8	k__Bacteria;p__Bacteroidetes;c__Bacteroidia;o__Bacteroidales;f__BS11;g__;s__
OTU_234	38	54	51	38	73	27	18	22	28	30	39	23	9	15	37	k__Bacteria;p__Firmicutes;c__Clostridia;o__Clostridiales;f__Ruminococcaceae;g__;s__
OTU_235	1	3	4	2	6	6	0	4	75	10	2	5	0	0	1	k__Bacteria;p__Bacteroidetes;c__Bacteroidia;o__Bacteroidales;f__S24-7;g__;s__
OTU_236	17	4	3	3	13	23	0	17	8	1	12	1	3	27	8	k__Bacteria;p__Firmicutes;c__Clostridia;o__Clostridiales;f__Lachnospiraceae;g__Butyrivibrio;s__
OTU_237	22	49	31	45	45	13	19	24	5	30	40	37	15	10	22	k__Bacteria;p__Tenericutes;c__Mollicutes;o__RF39;f__;g__;s__
OTU_238	8	4	32	26	8	4	25	7	13	12	10	8	6	23	6	k__Bacteria;p__Firmicutes;c__Clostridia;o__Clostridiales;f__Ruminococcaceae
OTU_239	8	3	15	15	4	7	10	7	2	5	7	11	0	3	6	k__Bacteria;p__Firmicutes;c__Clostridia;o__Clostridiales;f__Ruminococcaceae;g__Ruminococcus;s__
OTU_240	21	6	12	14	12	6	15	16	10	11	13	9	8	3	8	k__Bacteria;p__Firmicutes;c__Clostridia;o__Clostridiales;f__Lachnospiraceae
OTU_241	2	0	32	13	87	0	0	1	10	33	2	0	0	0	2	k__Bacteria;p__Firmicutes;c__Clostridia;o__Clostridiales;f__Clostridiaceae;g__Clostridium;s__
OTU_242	2	8	3	7	49	9	2	5	16	8	8	6	74	1	4	k__Bacteria;p__Bacteroidetes;c__Bacteroidia;o__Bacteroidales;f__S24-7;g__;s__
OTU_243	41	11	21	54	11	14	14	42	11	16	24	23	5	20	42	k__Bacteria;p__Firmicutes;c__Clostridia;o__Clostridiales;f__Lachnospiraceae;g__Coprococcus;s__
OTU_244	32	16	39	60	18	9	8	20	19	31	17	19	4	6	17	k__Bacteria;p__Firmicutes;c__Clostridia;o__Clostridiales;f__Ruminococcaceae
OTU_245	13	7	24	12	10	7	5	5	5	16	7	11	2	2	4	k__Bacteria;p__Firmicutes;c__Clostridia;o__Clostridiales;f__Christensenellaceae;g__;s__
OTU_246	11	18	33	25	12	7	4	6	6	33	33	20	9	6	6	k__Bacteria;p__Firmicutes;c__Clostridia;o__Clostridiales;f__Ruminococcaceae;g__;s__
OTU_247	9	3	25	11	13	10	15	3	3	9	10	4	3	3	10	k__Bacteria;p__Firmicutes;c__Clostridia;o__Clostridiales;f__Ruminococcaceae;g__Ruminococcus;s__
OTU_248	3	18	43	10	1	2	2	10	25	57	34	7	3	0	1	k__Bacteria;p__Firmicutes;c__Clostridia;o__Clostridiales;f__Ruminococcaceae
OTU_249	5	44	9	3	2	3	8	9	37	12	10	63	6	12	8	k__Bacteria;p__Firmicutes;c__Clostridia;o__Clostridiales;f__Lachnospiraceae;g__Butyrivibrio;s__
OTU_250	13	18	20	6	9	10	5	5	5	20	24	10	3	3	7	k__Bacteria;p__Bacteroidetes;c__Bacteroidia;o__Bacteroidales;f__Rikenellaceae;g__;s__
OTU_251	12	15	20	23	16	15	9	10	13	24	16	21	25	13	17	k__Bacteria;p__Actinobacteria;c__Coriobacteriia;o__Coriobacteriales;f__Coriobacteriaceae
OTU_252	65	66	60	114	90	37	54	48	90	64	48	73	36	22	63	k__Bacteria;p__Firmicutes;c__Clostridia;o__Clostridiales;f__;g__;s__
OTU_253	25	19	27	13	23	12	8	21	13	13	19	15	13	7	25	k__Bacteria;p__Firmicutes;c__Clostridia;o__Clostridiales
OTU_254	3	17	2	3	1	51	2	2	7	1	32	20	4	14	4	k__Bacteria;p__Firmicutes;c__Clostridia;o__Clostridiales;f__;g__;s__
OTU_255	9	7	12	17	9	18	14	12	10	7	7	27	16	8	33	k__Bacteria;p__Actinobacteria;c__Coriobacteriia;o__Coriobacteriales;f__Coriobacteriaceae;g__Adlercreutzia;s__
OTU_256	70	18	11	47	24	0	5	81	65	21	0	4	1	1	0	k__Bacteria;p__Firmicutes;c__Clostridia;o__Clostridiales;f__;g__;s__
OTU_257	17	11	25	36	14	6	18	20	9	17	14	8	9	3	10	k__Bacteria;p__Firmicutes;c__Clostridia;o__Clostridiales;f__Ruminococcaceae
OTU_258	17	14	13	7	14	12	6	12	8	18	9	4	8	4	5	k__Bacteria;p__Firmicutes;c__Clostridia;o__Clostridiales;f__Ruminococcaceae;g__;s__
OTU_259	10	1	28	5	5	6	39	0	1	26	4	9	4	2	1	k__Bacteria;p__Firmicutes;c__Clostridia;o__Clostridiales;f__Ruminococcaceae;g__Ruminococcus;s__
OTU_260	11	24	23	43	38	10	27	17	11	21	19	24	17	5	12	k__Bacteria;p__TM7;c__TM7-3;o__CW040;f__F16;g__;s__
OTU_261	25	37	38	35	32	22	21	26	29	44	28	19	3	7	4	k__Bacteria;p__Firmicutes;c__Clostridia;o__Clostridiales;f__Ruminococcaceae
OTU_262	14	3	10	5	6	17	15	4	5	16	9	13	17	11	6	k__Bacteria;p__Firmicutes;c__Clostridia;o__Clostridiales;f__Lachnospiraceae;g__;s__
OTU_263	48	28	32	47	20	48	49	46	27	41	60	34	53	61	42	k__Bacteria;p__Firmicutes;c__Clostridia;o__Clostridiales;f__Lachnospiraceae;g__Butyrivibrio;s__
OTU_264	7	0	33	3	0	0	0	7	49	36	54	0	2	7	4	k__Bacteria;p__Bacteroidetes;c__Bacteroidia;o__Bacteroidales;f__;g__;s__
OTU_265	19	15	38	21	16	4	37	13	6	29	22	20	10	5	30	k__Bacteria;p__Bacteroidetes;c__Bacteroidia;o__Bacteroidales;f__;g__;s__
OTU_266	20	13	16	23	17	11	4	12	10	11	13	11	15	5	6	k__Bacteria;p__Firmicutes;c__Clostridia;o__Clostridiales;f__Lachnospiraceae
OTU_267	22	4	9	24	11	4	2	22	34	7	2	0	2	1	4	k__Bacteria;p__Firmicutes;c__Clostridia;o__Clostridiales
OTU_268	20	19	30	25	31	6	20	28	69	25	21	12	8	6	9	k__Bacteria;p__Firmicutes;c__Clostridia;o__Clostridiales;f__Lachnospiraceae
OTU_269	4	2	3	6	3	7	10	6	17	6	6	6	14	11	6	k__Bacteria;p__Firmicutes;c__Clostridia;o__Clostridiales;f__Eubacteriaceae;g__Pseudoramibacter_Eubacterium;s__
OTU_270	17	11	21	22	10	10	4	29	12	11	13	10	2	2	13	k__Bacteria;p__Firmicutes;c__Clostridia;o__Clostridiales;f__Christensenellaceae;g__;s__
OTU_271	13	10	19	31	10	5	14	10	6	26	12	14	3	1	2	k__Bacteria;p__Firmicutes;c__Clostridia;o__Clostridiales;f__Ruminococcaceae
OTU_272	10	45	31	6	13	1	2	9	10	41	30	13	2	0	1	k__Bacteria;p__Firmicutes;c__Clostridia;o__Clostridiales;f__Ruminococcaceae;g__Ruminococcus;s__
OTU_273	21	9	9	22	21	107	14	4	34	6	13	14	4	12	12	k__Bacteria;p__Firmicutes;c__Clostridia;o__Clostridiales;f__Lachnospiraceae;g__Anaerostipes;s__
OTU_274	29	49	11	21	28	12	5	12	10	9	5	15	10	1	10	k__Bacteria;p__Firmicutes;c__Clostridia;o__Clostridiales;f__Ruminococcaceae;g__;s__
OTU_275	31	22	25	30	27	29	15	29	33	32	24	23	30	8	21	k__Bacteria;p__Firmicutes;c__Clostridia;o__Clostridiales;f__;g__;s__
OTU_276	3	12	11	7	16	6	6	6	5	17	5	8	15	2	9	k__Bacteria;p__Actinobacteria;c__Coriobacteriia;o__Coriobacteriales;f__Coriobacteriaceae;g__;s__
OTU_277	12	9	9	12	11	8	5	8	10	8	5	8	6	2	2	k__Bacteria;p__Firmicutes;c__Clostridia;o__Clostridiales;f__Christensenellaceae;g__;s__
OTU_278	2	6	0	2	1	8	0	3	71	8	3	2	0	0	2	k__Bacteria;p__Bacteroidetes;c__Bacteroidia;o__Bacteroidales;f__[Paraprevotellaceae];g__YRC22;s__
OTU_279	23	9	24	27	22	9	14	25	16	18	15	26	12	7	20	k__Bacteria;p__Firmicutes;c__Clostridia;o__Clostridiales;f__Ruminococcaceae;g__;s__
OTU_280	8	8	12	10	9	13	15	6	0	12	8	9	8	4	7	k__Bacteria;p__Firmicutes;c__Erysipelotrichi;o__Erysipelotrichales;f__Erysipelotrichaceae;g__;s__
OTU_281	35	18	12	23	14	33	16	36	15	17	10	11	58	8	28	k__Bacteria;p__Firmicutes;c__Clostridia;o__Clostridiales;f__Ruminococcaceae;g__;s__
OTU_282	0	11	13	0	0	0	0	4	3	55	13	0	0	0	0	k__Bacteria;p__Firmicutes;c__Clostridia;o__Clostridiales;f__Ruminococcaceae;g__;s__
OTU_283	14	13	10	15	16	3	5	6	7	10	15	10	3	7	7	k__Bacteria;p__Firmicutes;c__Clostridia;o__Clostridiales;f__Ruminococcaceae;g__;s__
OTU_284	28	11	10	32	30	18	14	27	12	10	12	12	12	7	24	k__Bacteria;p__Firmicutes;c__Clostridia;o__Clostridiales;f__Ruminococcaceae;g__;s__
OTU_285	5	3	10	3	20	8	13	1	4	8	6	3	11	7	1	k__Bacteria;p__Tenericutes;c__Mollicutes;o__RF39;f__;g__;s__
OTU_286	32	6	20	51	18	8	6	29	19	15	15	14	8	4	24	k__Bacteria;p__Firmicutes;c__Clostridia;o__Clostridiales;f__Christensenellaceae;g__;s__
OTU_287	37	63	18	58	32	11	27	27	15	22	61	32	10	10	20	k__Bacteria;p__TM7;c__TM7-3;o__CW040;f__F16;g__;s__
OTU_288	55	65	114	66	43	108	80	54	47	108	62	53	27	60	50	k__Bacteria;p__Firmicutes;c__Clostridia;o__Clostridiales;f__;g__;s__
OTU_289	6	5	42	6	10	0	0	4	8	24	6	7	1	8	4	k__Bacteria;p__Bacteroidetes;c__Bacteroidia;o__Bacteroidales;f__;g__;s__
OTU_290	18	6	6	32	7	2	4	6	8	3	4	8	4	2	2	k__Bacteria;p__Firmicutes;c__Clostridia;o__Clostridiales;f__Ruminococcaceae;g__;s__
OTU_291	11	103	18	15	14	15	53	5	5	8	9	21	16	5	7	k__Bacteria;p__Bacteroidetes;c__Bacteroidia;o__Bacteroidales;f__;g__;s__
OTU_292	43	29	30	22	26	33	25	26	17	18	20	20	12	8	9	k__Bacteria;p__Spirochaetes;c__Spirochaetes;o__Spirochaetales;f__Spirochaetaceae;g__Treponema;s__
OTU_293	16	4	13	25	28	9	9	20	9	8	21	20	9	6	4	k__Bacteria;p__Firmicutes;c__Clostridia;o__Clostridiales;f__Ruminococcaceae;g__;s__
OTU_294	8	11	4	12	2	12	2	11	5	8	36	8	7	8	0	k__Bacteria;p__Firmicutes;c__Erysipelotrichi;o__Erysipelotrichales;f__Erysipelotrichaceae;g__p-75-a5;s__
OTU_295	45	21	35	50	10	7	8	63	16	43	13	9	3	4	23	k__Bacteria;p__Firmicutes;c__Clostridia;o__Clostridiales;f__Ruminococcaceae;g__;s__
OTU_296	15	20	11	16	3	29	0	16	14	11	24	11	9	4	6	k__Bacteria;p__Firmicutes;c__Clostridia;o__Clostridiales
OTU_297	1	9	6	0	0	6	0	4	5	81	11	0	0	0	0	k__Bacteria;p__Bacteroidetes;c__Bacteroidia;o__Bacteroidales;f__[Paraprevotellaceae];g__[Prevotella];s__
OTU_298	6	40	8	23	13	9	3	2	37	13	16	14	2	5	6	k__Bacteria;p__Bacteroidetes;c__Bacteroidia;o__Bacteroidales;f__S24-7;g__;s__
OTU_299	9	6	13	7	5	24	2	6	13	6	9	11	2	1	3	k__Bacteria;p__Bacteroidetes;c__Bacteroidia;o__Bacteroidales;f__RF16;g__;s__
OTU_300	16	14	40	24	20	20	14	20	16	29	23	18	21	4	9	k__Bacteria;p__Bacteroidetes;c__Bacteroidia;o__Bacteroidales;f__Bacteroidaceae;g__5-7N15;s__
OTU_301	0	0	41	81	8	0	0	0	33	32	0	0	0	0	0	k__Bacteria;p__Bacteroidetes;c__Bacteroidia;o__Bacteroidales;f__;g__;s__
OTU_302	35	69	37	96	46	22	78	47	32	34	39	69	25	47	36	k__Bacteria;p__TM7;c__TM7-3;o__CW040;f__F16;g__;s__
OTU_303	9	12	12	11	8	10	7	10	13	11	8	12	5	3	7	k__Bacteria;p__Firmicutes;c__Clostridia;o__Clostridiales;f__Ruminococcaceae
OTU_304	11	2	18	16	5	3	4	9	9	22	17	6	8	7	5	k__Bacteria;p__Firmicutes;c__Clostridia;o__Clostridiales;f__Ruminococcaceae
OTU_305	14	10	7	9	2	14	2	14	6	5	7	11	0	5	7	k__Bacteria;p__Firmicutes;c__Clostridia;o__Clostridiales;f__Ruminococcaceae;g__;s__
OTU_306	13	6	35	20	12	7	4	13	8	30	10	7	7	6	5	k__Bacteria;p__Firmicutes;c__Clostridia;o__Clostridiales;f__Ruminococcaceae
OTU_307	9	17	7	12	8	21	6	13	7	7	7	3	27	2	4	k__Bacteria;p__Firmicutes;c__Bacilli;o__Bacillales;f__Planococcaceae;g__Rummeliibacillus;s__
OTU_308	7	1	16	8	2	2	18	2	1	7	2	9	1	3	1	k__Bacteria;p__Firmicutes;c__Clostridia;o__Clostridiales;f__Ruminococcaceae;g__Ruminococcus;s__
OTU_309	184	97	119	237	64	30	50	179	50	93	67	122	29	33	110	k__Bacteria;p__Firmicutes;c__Clostridia;o__Clostridiales;f__;g__;s__
OTU_310	12	6	9	13	7	4	6	14	6	8	9	4	6	0	4	k__Bacteria;p__Firmicutes;c__Clostridia;o__Clostridiales;f__Christensenellaceae;g__;s__
OTU_311	1	3	11	7	3	33	7	7	46	5	2	13	7	0	2	k__Bacteria;p__Bacteroidetes;c__Bacteroidia;o__Bacteroidales;f__Prevotellaceae;g__Prevotella;s__
OTU_312	10	5	4	10	7	7	0	3	5	3	4	3	5	6	8	k__Bacteria;p__Firmicutes;c__Clostridia;o__Clostridiales;f__Ruminococcaceae
OTU_313	11	5	12	21	16	6	12	4	4	9	5	4	5	3	5	k__Bacteria;p__Firmicutes;c__Clostridia;o__Clostridiales;f__;g__;s__
OTU_314	13	6	10	8	14	1	6	24	68	12	3	6	1	5	2	k__Bacteria;p__Firmicutes;c__Clostridia;o__Clostridiales
OTU_315	7	6	15	10	5	6	12	7	0	9	3	4	1	2	9	k__Bacteria;p__Firmicutes;c__Clostridia;o__Clostridiales;f__Ruminococcaceae
OTU_316	41	55	68	48	51	75	89	43	68	70	29	56	56	23	34	k__Bacteria;p__Firmicutes;c__Clostridia;o__Clostridiales;f__Ruminococcaceae;g__Ruminococcus;s__bromii
OTU_317	1	0	27	29	25	0	0	0	6	20	2	0	1	0	1	k__Bacteria;p__Firmicutes;c__Clostridia;o__Clostridiales;f__Ruminococcaceae
OTU_318	1	1	26	24	4	0	0	0	1	23	0	1	1	0	1	k__Bacteria;p__Firmicutes;c__Clostridia;o__Clostridiales
OTU_319	1	1	10	42	10	0	0	2	0	12	0	2	0	0	1	k__Bacteria;p__Firmicutes;c__Clostridia;o__Clostridiales
OTU_320	13	4	11	24	5	7	12	13	4	7	8	9	3	4	9	k__Bacteria;p__Firmicutes;c__Clostridia;o__Clostridiales;f__Ruminococcaceae;g__;s__
OTU_321	3	0	0	54	2	0	0	2	0	1	0	1	0	0	0	k__Bacteria;p__Bacteroidetes;c__Bacteroidia;o__Bacteroidales;f__[Paraprevotellaceae];g__;s__
OTU_322	10	2	17	13	3	5	4	7	2	10	9	8	4	1	3	k__Bacteria;p__Firmicutes;c__Clostridia;o__Clostridiales;f__Ruminococcaceae;g__;s__
OTU_323	30	6	9	9	16	5	5	21	17	15	3	14	2	4	32	k__Bacteria;p__Firmicutes;c__Clostridia;o__Clostridiales;f__Clostridiaceae;g__Clostridium;s__
OTU_324	18	7	9	8	6	5	3	6	9	11	6	2	2	7	3	k__Bacteria;p__Firmicutes;c__Clostridia;o__Clostridiales;f__Ruminococcaceae
OTU_325	3	13	9	23	6	5	7	3	16	4	11	15	2	4	4	k__Bacteria;p__TM7;c__TM7-3;o__CW040;f__F16;g__;s__
OTU_326	10	11	12	13	6	8	3	4	9	56	10	4	25	5	23	k__Bacteria;p__Bacteroidetes;c__Bacteroidia;o__Bacteroidales;f__S24-7;g__;s__
OTU_327	0	14	0	0	5	0	1	3	4	0	43	34	12	3	4	k__Bacteria;p__Firmicutes;c__Clostridia;o__Clostridiales;f__Clostridiaceae;g__Clostridium;s__
OTU_328	2	13	25	2	26	0	0	1	3	13	7	11	5	1	2	k__Bacteria;p__Bacteroidetes;c__Bacteroidia;o__Bacteroidales;f__Prevotellaceae;g__Prevotella
OTU_329	0	1	47	0	3	0	0	0	1	41	0	3	0	0	0	k__Bacteria;p__Bacteroidetes;c__Bacteroidia;o__Bacteroidales;f__;g__;s__
OTU_330	0	9	10	27	6	0	2	1	4	9	1	7	0	1	2	k__Bacteria;p__Proteobacteria;c__Alphaproteobacteria;o__Rhodospirillales;f__Acetobacteraceae;g__Acetobacter;s__
OTU_331	32	25	42	25	30	17	9	30	18	28	34	32	8	6	26	k__Bacteria;p__Bacteroidetes;c__Bacteroidia;o__Bacteroidales;f__Bacteroidaceae;g__Bacteroides;s__
OTU_332	64	63	89	131	65	24	79	63	33	112	85	59	46	15	41	k__Bacteria;p__Tenericutes;c__Mollicutes;o__RF39;f__;g__;s__
OTU_333	106	99	107	146	57	71	115	92	46	84	70	112	77	68	105	k__Bacteria;p__Firmicutes;c__Clostridia;o__Clostridiales
OTU_334	28	36	23	32	24	16	16	35	19	23	15	20	18	12	18	k__Bacteria;p__Firmicutes;c__Clostridia;o__Clostridiales;f__Ruminococcaceae;g__Oscillospira;s__
OTU_335	10	19	25	31	6	4	5	15	1	8	15	13	5	10	5	k__Bacteria;p__Firmicutes;c__Clostridia;o__Clostridiales;f__Ruminococcaceae
OTU_336	23	18	30	18	15	7	3	20	18	26	19	30	10	5	20	k__Bacteria;p__Firmicutes;c__Clostridia;o__Clostridiales;f__Christensenellaceae;g__;s__
OTU_337	19	6	30	14	23	19	18	22	6	16	16	14	4	7	32	k__Bacteria;p__Firmicutes;c__Clostridia;o__Clostridiales;f__;g__;s__
OTU_338	36	25	22	33	23	9	28	30	22	34	38	34	17	40	33	k__Bacteria;p__Firmicutes;c__Clostridia;o__Clostridiales;f__Lachnospiraceae
OTU_339	8	6	25	11	8	9	21	1	3	5	3	9	2	3	7	k__Bacteria;p__Bacteroidetes;c__Bacteroidia;o__Bacteroidales;f__[Paraprevotellaceae];g__CF231;s__
OTU_340	11	5	6	8	7	4	9	3	9	10	10	10	7	5	9	k__Bacteria;p__Firmicutes;c__Clostridia;o__Clostridiales;f__Ruminococcaceae;g__;s__
OTU_341	3	2	6	5	1	2	0	0	10	7	18	11	0	1	0	k__Bacteria;p__Synergistetes;c__Synergistia;o__Synergistales;f__Dethiosulfovibrionaceae;g__TG5;s__
OTU_342	2	18	30	30	57	0	0	3	2	18	6	11	1	3	7	k__Bacteria;p__Bacteroidetes;c__Bacteroidia;o__Bacteroidales;f__Prevotellaceae;g__Prevotella;s__
OTU_343	5	0	3	1	25	2	4	0	2	1	6	0	5	4	4	k__Bacteria;p__Firmicutes;c__Clostridia;o__Clostridiales;f__Ruminococcaceae;g__;s__
OTU_344	9	13	6	6	3	2	5	9	6	5	3	3	2	5	2	k__Bacteria;p__Firmicutes;c__Clostridia;o__Clostridiales;f__Christensenellaceae;g__;s__
OTU_345	2	3	5	5	6	4	8	2	2	3	9	7	8	13	2	k__Bacteria;p__Actinobacteria;c__Coriobacteriia;o__Coriobacteriales;f__Coriobacteriaceae
OTU_346	30	26	33	37	23	8	19	17	9	30	21	36	7	4	18	k__Bacteria;p__Firmicutes;c__Clostridia;o__Clostridiales;f__Ruminococcaceae
OTU_347	32	31	26	40	18	8	15	35	51	18	56	25	6	9	9	k__Bacteria;p__Firmicutes;c__Clostridia;o__Clostridiales;f__Ruminococcaceae;g__;s__
OTU_348	22	5	15	25	10	7	8	14	13	7	11	10	4	5	6	k__Bacteria;p__Firmicutes;c__Clostridia;o__Clostridiales;f__Ruminococcaceae;g__Ruminococcus;s__
OTU_349	10	9	17	10	20	3	2	6	12	33	11	10	10	0	9	k__Bacteria;p__Bacteroidetes;c__Bacteroidia;o__Bacteroidales;f__;g__;s__
OTU_350	1	6	5	42	24	2	1	6	3	4	4	3	9	0	5	k__Bacteria;p__Cyanobacteria;c__4C0d-2;o__YS2;f__;g__;s__
OTU_351	1	42	9	3	9	0	0	0	0	8	16	33	2	1	5	k__Bacteria;p__Bacteroidetes;c__Bacteroidia;o__Bacteroidales;f__Prevotellaceae;g__Prevotella;s__
OTU_352	38	9	122	35	9	207	24	29	24	22	17	15	5	4	13	k__Bacteria;p__Bacteroidetes;c__Bacteroidia;o__Bacteroidales;f__BS11;g__;s__
OTU_353	2	31	4	1	5	1	0	5	1	6	1	6	0	1	0	k__Bacteria;p__Firmicutes;c__Clostridia;o__Clostridiales;f__Ruminococcaceae;g__;s__
OTU_354	3	6	1	39	4	3	2	5	1	1	2	14	4	0	4	k__Bacteria;p__Firmicutes;c__Clostridia;o__Clostridiales;f__;g__;s__
OTU_355	7	6	5	6	2	2	3	6	3	3	8	6	4	2	10	k__Bacteria;p__Firmicutes;c__Clostridia;o__Clostridiales;f__Ruminococcaceae;g__;s__
OTU_356	1	4	0	0	0	29	6	1	0	0	0	9	7	0	3	k__Bacteria;p__Firmicutes;c__Clostridia;o__Clostridiales;f__;g__;s__
OTU_357	16	21	23	9	22	8	1	19	21	76	50	9	11	3	8	k__Bacteria;p__Spirochaetes;c__Spirochaetes;o__Spirochaetales;f__Spirochaetaceae;g__Treponema;s__
OTU_358	8	21	5	17	9	1	5	11	3	6	4	15	1	0	7	k__Bacteria;p__Firmicutes;c__Clostridia;o__Clostridiales;f__;g__;s__
OTU_359	16	6	10	12	42	2	13	13	2	10	16	9	19	2	12	k__Bacteria;p__Tenericutes;c__Mollicutes;o__RF39;f__;g__;s__
OTU_360	9	2	3	9	11	56	4	2	4	0	5	6	2	5	3	k__Bacteria;p__Spirochaetes;c__Spirochaetes;o__Spirochaetales;f__Spirochaetaceae;g__Treponema;s__
OTU_361	17	10	27	20	15	20	19	12	24	30	20	17	17	9	19	k__Bacteria;p__Firmicutes;c__Clostridia;o__Clostridiales
OTU_362	12	20	47	20	7	28	38	79	11	23	25	38	12	7	16	k__Bacteria;p__Bacteroidetes;c__Bacteroidia;o__Bacteroidales;f__Prevotellaceae;g__Prevotella;s__
OTU_363	15	13	21	12	10	8	3	26	24	19	31	19	5	12	16	k__Bacteria;p__Firmicutes;c__Clostridia;o__Clostridiales;f__Ruminococcaceae;g__;s__
OTU_364	9	3	1	4	7	2	8	6	6	4	5	2	13	9	7	k__Bacteria;p__Firmicutes;c__Clostridia;o__Clostridiales;f__[Mogibacteriaceae];g__;s__
OTU_365	22	15	31	21	11	7	14	15	4	18	9	16	6	6	6	k__Bacteria;p__Firmicutes;c__Clostridia;o__Clostridiales;f__Ruminococcaceae
OTU_366	4	1	5	5	4	8	4	2	8	5	4	7	7	5	12	k__Bacteria;p__Actinobacteria;c__Coriobacteriia;o__Coriobacteriales;f__Coriobacteriaceae
OTU_367	9	9	22	2	6	23	4	9	5	33	8	10	6	13	47	k__Bacteria;p__Firmicutes;c__Clostridia;o__Clostridiales;f__Ruminococcaceae;g__Ruminococcus;s__
OTU_368	8	47	19	13	22	17	13	14	12	24	7	16	6	2	26	k__Bacteria;p__Firmicutes;c__Clostridia;o__Clostridiales;f__;g__;s__
OTU_369	20	34	21	22	23	12	20	30	13	35	22	19	16	7	9	k__Bacteria;p__Firmicutes;c__Clostridia;o__Clostridiales;f__Ruminococcaceae;g__;s__
OTU_370	8	4	13	0	16	0	0	5	14	4	2	1	3	2	17	k__Bacteria;p__Bacteroidetes;c__Bacteroidia;o__Bacteroidales;f__;g__;s__
OTU_371	5	5	4	5	5	3	4	8	6	14	2	6	2	1	3	k__Bacteria;p__Firmicutes;c__Clostridia;o__Clostridiales;f__Ruminococcaceae
OTU_372	0	1	5	3	9	4	11	6	17	9	8	0	6	5	5	k__Bacteria;p__Tenericutes;c__RF3;o__ML615J-28;f__;g__;s__
OTU_373	28	10	83	116	11	1	0	26	47	67	17	14	5	27	3	k__Bacteria;p__Firmicutes;c__Clostridia;o__Clostridiales;f__Ruminococcaceae;g__Ruminococcus;s__
OTU_374	3	17	8	11	7	4	10	4	15	10	10	7	9	7	14	k__Bacteria;p__Firmicutes;c__Clostridia;o__Clostridiales;f__Eubacteriaceae;g__Anaerofustis;s__
OTU_375	31	24	45	34	18	14	22	20	23	49	29	13	16	8	18	k__Bacteria;p__Firmicutes;c__Clostridia;o__Clostridiales;f__Ruminococcaceae
OTU_376	10	16	23	19	12	5	6	13	7	14	11	9	6	4	4	k__Bacteria;p__Firmicutes;c__Clostridia;o__Clostridiales;f__Ruminococcaceae
OTU_377	15	27	21	8	15	21	7	11	16	16	11	23	27	7	13	k__Bacteria;p__Firmicutes;c__Clostridia;o__Clostridiales;f__Ruminococcaceae;g__;s__
OTU_378	8	1	16	2	3	3	24	4	7	21	14	11	5	13	11	k__Bacteria;p__Firmicutes;c__Clostridia;o__Clostridiales;f__Lachnospiraceae
OTU_379	12	20	48	27	103	28	14	9	73	37	36	16	8	7	18	k__Bacteria;p__Firmicutes;c__Clostridia;o__Clostridiales;f__Lachnospiraceae;g__;s__
OTU_380	6	2	9	13	9	4	6	11	13	3	9	7	4	2	9	k__Bacteria;p__Firmicutes;c__Clostridia;o__Clostridiales;f__Lachnospiraceae
OTU_381	5	5	16	13	3	4	10	4	2	5	10	12	1	5	5	k__Bacteria;p__Bacteroidetes;c__Bacteroidia;o__Bacteroidales;f__;g__;s__
OTU_382	13	4	9	12	8	4	31	3	9	6	5	8	6	4	6	k__Bacteria;p__Firmicutes;c__Clostridia;o__Clostridiales;f__Ruminococcaceae;g__;s__
OTU_383	4	5	6	3	7	1	6	4	10	13	6	3	1	2	8	k__Bacteria;p__Firmicutes;c__Clostridia;o__Clostridiales;f__Ruminococcaceae;g__;s__
OTU_384	19	21	27	30	26	21	24	15	15	14	28	47	19	15	37	k__Bacteria;p__Tenericutes;c__Mollicutes;o__RF39;f__;g__;s__
OTU_385	24	49	27	18	22	6	10	17	17	20	62	45	15	13	13	k__Bacteria;p__Bacteroidetes;c__Bacteroidia;o__Bacteroidales;f__S24-7;g__;s__
OTU_386	1	20	4	2	15	0	1	0	27	2	2	0	0	0	0	k__Bacteria;p__Bacteroidetes;c__Bacteroidia;o__Bacteroidales;f__Bacteroidaceae;g__;s__
OTU_387	39	11	20	24	15	21	18	31	13	13	18	26	15	7	22	k__Bacteria;p__Bacteroidetes;c__Bacteroidia;o__Bacteroidales;f__Rikenellaceae;g__;s__
OTU_388	15	6	5	12	10	2	4	25	25	8	2	2	4	0	1	k__Bacteria;p__Firmicutes;c__Clostridia;o__Clostridiales;f__[Mogibacteriaceae];g__;s__
OTU_389	29	15	30	24	28	14	14	25	12	16	30	35	13	4	31	k__Bacteria;p__Bacteroidetes;c__Bacteroidia;o__Bacteroidales;f__Bacteroidaceae;g__5-7N15;s__
OTU_390	6	13	13	8	10	10	2	20	7	10	6	15	5	3	6	k__Bacteria;p__Bacteroidetes;c__Bacteroidia;o__Bacteroidales;f__Bacteroidaceae;g__5-7N15;s__
OTU_391	24	48	14	29	19	3	16	13	6	9	23	48	16	4	30	k__Bacteria;p__Tenericutes;c__Mollicutes;o__RF39;f__;g__;s__
OTU_392	21	12	16	31	16	13	13	25	17	21	20	18	21	19	16	k__Bacteria;p__Firmicutes;c__Clostridia;o__Clostridiales;f__[Mogibacteriaceae];g__;s__
OTU_393	7	5	9	5	5	41	6	2	13	1	16	8	7	3	2	k__Bacteria;p__Bacteroidetes;c__Bacteroidia;o__Bacteroidales;f__;g__;s__
OTU_394	13	19	10	8	4	8	6	11	12	6	7	10	9	7	9	k__Bacteria;p__Firmicutes
OTU_395	7	2	9	12	8	0	4	3	3	10	2	6	3	0	1	k__Bacteria;p__Firmicutes;c__Clostridia;o__Clostridiales;f__Ruminococcaceae;g__;s__
OTU_396	6	5	2	12	3	4	4	5	5	8	4	1	21	5	1	k__Bacteria;p__Actinobacteria;c__Coriobacteriia;o__Coriobacteriales;f__Coriobacteriaceae;g__Atopobium;s__
OTU_397	10	2	10	2	3	4	13	4	4	5	1	2	4	4	4	k__Bacteria;p__Firmicutes;c__Clostridia;o__Clostridiales;f__Ruminococcaceae
OTU_398	6	29	1	0	4	2	0	6	7	2	7	30	8	11	9	k__Bacteria;p__Firmicutes;c__Clostridia;o__Clostridiales
OTU_399	21	10	6	40	23	4	2	20	21	12	8	26	3	3	8	k__Bacteria;p__Firmicutes;c__Clostridia;o__Clostridiales;f__;g__;s__
OTU_400	49	89	35	51	42	42	27	42	43	41	27	50	39	9	25	k__Bacteria;p__Firmicutes;c__Clostridia;o__Clostridiales;f__Ruminococcaceae;g__;s__
OTU_401	20	41	20	25	22	10	24	16	8	12	10	19	7	3	14	k__Bacteria;p__Firmicutes;c__Clostridia;o__Clostridiales;f__;g__;s__
OTU_402	7	15	7	8	21	7	4	8	7	5	7	11	3	1	5	k__Bacteria;p__Firmicutes;c__Clostridia;o__Clostridiales;f__Ruminococcaceae
OTU_403	4	0	4	0	3	1	2	3	0	0	2	2	2	0	37	k__Bacteria;p__Bacteroidetes;c__Bacteroidia;o__Bacteroidales;f__;g__;s__
OTU_404	10	6	13	10	6	4	10	6	12	7	7	5	3	6	9	k__Bacteria;p__Firmicutes;c__Clostridia;o__Clostridiales;f__Ruminococcaceae;g__Ruminococcus;s__
OTU_405	6	0	35	0	1	0	0	5	0	12	0	0	0	0	0	k__Bacteria;p__Bacteroidetes;c__Bacteroidia;o__Bacteroidales;f__Prevotellaceae;g__Prevotella;s__
OTU_406	11	1	16	7	21	6	6	4	5	5	11	11	11	5	9	k__Bacteria;p__Firmicutes;c__Clostridia;o__Clostridiales;f__Ruminococcaceae;g__Ruminococcus;s__
OTU_407	12	9	3	4	3	4	6	6	1	8	4	4	6	3	5	k__Bacteria;p__Firmicutes;c__Clostridia;o__Clostridiales;f__Ruminococcaceae
OTU_408	8	2	4	9	11	2	1	5	4	4	1	3	3	1	2	k__Bacteria;p__Firmicutes;c__Clostridia;o__Clostridiales
OTU_409	10	11	15	16	9	10	17	15	7	17	7	11	8	6	19	k__Bacteria;p__Firmicutes;c__Clostridia;o__Clostridiales;f__Ruminococcaceae;g__Ruminococcus;s__
OTU_410	17	2	7	4	6	1	3	14	5	5	32	10	1	2	1	k__Bacteria;p__Firmicutes;c__Clostridia;o__Clostridiales;f__Ruminococcaceae
OTU_411	33	9	19	4	0	1	0	30	19	13	3	14	5	4	9	k__Bacteria;p__Firmicutes;c__Clostridia;o__Clostridiales;f__Clostridiaceae;g__Clostridium;s__
OTU_412	5	2	15	2	2	34	7	8	5	4	3	2	2	4	22	k__Bacteria;p__Fibrobacteres;c__Fibrobacteria;o__Fibrobacterales;f__Fibrobacteraceae;g__Fibrobacter;s__succinogenes
OTU_413	2	3	4	2	3	0	6	5	6	10	1	3	0	0	5	k__Bacteria;p__Firmicutes;c__Clostridia;o__Clostridiales;f__Ruminococcaceae;g__;s__
OTU_414	2	14	4	0	0	4	0	0	18	6	8	14	3	2	0	k__Bacteria;p__Firmicutes;c__Clostridia;o__Clostridiales;f__Lachnospiraceae;g__Butyrivibrio;s__
OTU_415	17	10	12	7	9	24	3	13	6	4	15	24	6	2	15	k__Bacteria;p__Bacteroidetes;c__Bacteroidia;o__Bacteroidales;f__RF16;g__;s__
OTU_416	47	6	11	20	16	8	3	25	18	8	30	9	6	66	70	k__Bacteria;p__Firmicutes;c__Clostridia;o__Clostridiales
OTU_417	22	0	3	19	6	3	1	12	4	5	6	4	1	5	1	k__Bacteria;p__Tenericutes;c__Mollicutes;o__RF39;f__;g__;s__
OTU_418	4	2	7	8	6	0	3	0	6	2	5	3	0	3	4	k__Bacteria;p__Firmicutes;c__Clostridia;o__Clostridiales
OTU_419	36	14	17	14	27	19	9	33	18	19	17	17	14	6	13	k__Bacteria;p__Bacteroidetes;c__Bacteroidia;o__Bacteroidales;f__Rikenellaceae;g__;s__
OTU_420	4	4	12	2	2	0	1	7	8	12	2	5	1	2	4	k__Bacteria;p__Firmicutes;c__Clostridia;o__Clostridiales;f__Lachnospiraceae;g__;s__
OTU_421	0	0	19	8	20	0	0	0	0	17	0	0	0	0	0	k__Bacteria;p__Firmicutes;c__Clostridia;o__Clostridiales;f__Clostridiaceae;g__Clostridium;s__
OTU_422	1	0	4	3	1	0	7	5	3	6	0	1	2	49	1	k__Bacteria;p__Bacteroidetes;c__Bacteroidia;o__Bacteroidales;f__S24-7;g__;s__
OTU_423	8	4	8	8	9	4	12	6	3	8	2	7	5	2	3	k__Bacteria;p__Firmicutes;c__Erysipelotrichi;o__Erysipelotrichales;f__Erysipelotrichaceae;g__;s__
OTU_424	3	8	2	15	10	1	7	0	0	0	4	10	3	2	0	k__Bacteria;p__Firmicutes;c__Erysipelotrichi;o__Erysipelotrichales;f__Erysipelotrichaceae;g__p-75-a5;s__
OTU_425	2	11	7	24	2	6	1	5	46	5	0	5	18	8	11	k__Bacteria;p__Firmicutes;c__Clostridia;o__Clostridiales;f__;g__;s__
OTU_426	1661	1090	1690	2091	1038	878	1447	1410	1006	1477	901	1281	594	571	1017	k__Bacteria;p__Firmicutes;c__Clostridia;o__Clostridiales;f__Ruminococcaceae
OTU_427	18	1	5	6	12	4	4	4	3	2	5	6	3	0	0	k__Bacteria;p__Tenericutes;c__Mollicutes;o__RF39;f__;g__;s__
OTU_428	8	0	5	4	5	0	0	5	2	4	8	0	0	6	3	k__Bacteria;p__Firmicutes;c__Clostridia;o__Clostridiales;f__Ruminococcaceae
OTU_429	7	8	4	12	14	5	8	11	8	6	5	11	6	1	6	k__Bacteria;p__Firmicutes;c__Clostridia;o__Clostridiales;f__Ruminococcaceae;g__;s__
OTU_430	16	1	13	12	5	8	3	8	3	8	6	3	6	1	10	k__Bacteria;p__Firmicutes;c__Clostridia;o__Clostridiales;f__Ruminococcaceae;g__;s__
OTU_431	12	7	10	16	4	1	1	5	4	6	4	4	3	6	3	k__Bacteria;p__Firmicutes;c__Clostridia;o__Clostridiales;f__;g__;s__
OTU_432	2	0	0	2	2	9	3	2	7	2	20	3	8	3	5	k__Bacteria;p__Firmicutes;c__Erysipelotrichi;o__Erysipelotrichales;f__Erysipelotrichaceae;g__Bulleidia;s__
OTU_433	5	1	9	1	0	1	19	4	1	8	7	2	2	1	3	k__Bacteria;p__Firmicutes;c__Erysipelotrichi;o__Erysipelotrichales;f__Erysipelotrichaceae
OTU_434	4	1	1	2	6	4	4	1	6	3	8	4	3	6	3	k__Bacteria;p__Proteobacteria;c__Alphaproteobacteria;o__Rickettsiales;f__;g__;s__
OTU_435	6	4	12	13	7	4	8	5	13	8	8	8	2	5	3	k__Bacteria;p__Actinobacteria;c__Coriobacteriia;o__Coriobacteriales;f__Coriobacteriaceae;g__;s__
OTU_436	10	12	5	12	7	8	16	12	19	13	7	2	5	7	6	k__Bacteria;p__Firmicutes;c__Erysipelotrichi;o__Erysipelotrichales;f__Erysipelotrichaceae;g__Bulleidia
OTU_437	5	2	8	7	3	4	1	11	4	3	4	1	1	1	2	k__Bacteria;p__Firmicutes;c__Clostridia;o__Clostridiales;f__Ruminococcaceae;g__;s__
OTU_438	10	4	9	5	6	1	6	17	18	11	6	9	2	20	3	k__Bacteria;p__Firmicutes;c__Clostridia;o__Clostridiales;f__[Mogibacteriaceae];g__;s__
OTU_439	4	8	3	2	3	8	2	2	0	3	3	2	1	1	22	k__Bacteria;p__Bacteroidetes;c__Bacteroidia;o__Bacteroidales;f__Prevotellaceae;g__Prevotella;s__
OTU_440	7	11	15	12	16	4	4	8	4	2	11	19	4	3	41	k__Bacteria;p__Cyanobacteria;c__4C0d-2;o__YS2;f__;g__;s__
OTU_441	18	14	23	23	31	4	8	16	6	16	24	24	12	3	17	k__Bacteria;p__Tenericutes;c__Mollicutes;o__RF39;f__;g__;s__
OTU_442	3	8	2	1	1	2	4	5	10	6	2	2	3	0	2	k__Bacteria;p__Firmicutes;c__Clostridia;o__Clostridiales;f__Ruminococcaceae;g__;s__
OTU_443	19	40	31	27	22	4	24	21	7	30	25	29	8	6	21	k__Bacteria;p__Firmicutes;c__Clostridia;o__Clostridiales
OTU_444	11	9	14	9	10	3	11	12	6	21	9	8	3	5	4	k__Bacteria;p__Firmicutes;c__Clostridia;o__Clostridiales;f__Ruminococcaceae;g__;s__
OTU_445	2	11	7	4	1	0	1	4	2	5	17	3	0	0	0	k__Bacteria;p__Tenericutes;c__Mollicutes;o__RF39;f__;g__;s__
OTU_446	4	3	3	7	18	2	6	8	5	11	0	2	2	1	5	k__Bacteria;p__Firmicutes;c__Clostridia;o__Clostridiales;f__Christensenellaceae;g__;s__
OTU_447	2	7	7	7	9	13	5	7	2	8	52	42	7	11	6	k__Bacteria;p__Bacteroidetes;c__Bacteroidia;o__Bacteroidales;f__[Paraprevotellaceae];g__YRC22;s__
OTU_448	25	88	18	30	32	20	11	28	32	18	12	22	16	4	13	k__Bacteria;p__Firmicutes;c__Clostridia;o__Clostridiales;f__Ruminococcaceae;g__;s__
OTU_449	5	2	5	7	3	2	5	13	1	6	10	6	0	4	6	k__Bacteria;p__Firmicutes;c__Clostridia;o__Clostridiales;f__Clostridiaceae;g__Clostridium;s__
OTU_450	9	41	6	9	15	12	5	7	5	2	4	15	10	2	10	k__Bacteria;p__Firmicutes;c__Clostridia;o__Clostridiales;f__Ruminococcaceae;g__;s__
OTU_451	0	6	1	0	0	93	0	1	1	0	11	11	3	0	0	k__Bacteria;p__Synergistetes;c__Synergistia;o__Synergistales;f__Dethiosulfovibrionaceae;g__TG5;s__
OTU_452	7	3	8	4	11	2	9	4	4	6	6	0	1	0	2	k__Bacteria;p__Firmicutes;c__Clostridia;o__Clostridiales;f__Ruminococcaceae;g__;s__
OTU_453	3	1	8	5	1	5	3	3	2	4	8	6	4	6	2	k__Bacteria;p__Firmicutes;c__Clostridia;o__Clostridiales;f__Lachnospiraceae;g__;s__
OTU_454	2	14	1	2	5	0	4	7	13	15	0	5	0	2	2	k__Bacteria;p__Firmicutes;c__Clostridia;o__Clostridiales;f__Lachnospiraceae
OTU_455	9	45	15	12	11	12	7	8	3	5	6	10	3	2	7	k__Bacteria;p__Firmicutes;c__Clostridia;o__Clostridiales;f__Ruminococcaceae
OTU_456	10	0	5	5	4	1	2	8	1	1	1	5	6	2	3	k__Bacteria;p__Bacteroidetes;c__Bacteroidia;o__Bacteroidales;f__S24-7;g__;s__
OTU_457	12	6	10	8	8	3	10	6	14	13	10	7	1	7	10	k__Bacteria;p__Firmicutes;c__Clostridia;o__Clostridiales;f__Ruminococcaceae;g__Ruminococcus
OTU_458	6	5	6	5	4	6	6	8	14	7	10	3	5	7	13	k__Bacteria;p__Firmicutes;c__Clostridia;o__Clostridiales;f__Ruminococcaceae;g__;s__
OTU_459	3	27	3	3	3	7	4	2	4	1	3	5	1	5	8	k__Bacteria;p__Firmicutes;c__Erysipelotrichi;o__Erysipelotrichales;f__Erysipelotrichaceae;g__Bulleidia;s__
OTU_460	6	1	7	5	2	9	6	3	1	0	3	9	3	1	7	k__Bacteria;p__Bacteroidetes;c__Bacteroidia;o__Bacteroidales;f__RF16;g__;s__
OTU_461	8	1	3	6	3	4	4	8	2	5	23	1	3	5	2	k__Bacteria;p__Firmicutes;c__Clostridia;o__Clostridiales;f__Ruminococcaceae
OTU_462	0	2	5	11	1	1	2	0	1	2	4	4	3	0	3	k__Bacteria;p__Firmicutes;c__Clostridia;o__Clostridiales;f__Ruminococcaceae;g__Ruminococcus
OTU_463	4	1	5	9	21	3	8	4	0	5	6	2	5	2	6	k__Bacteria;p__Firmicutes;c__Clostridia;o__Clostridiales;f__Ruminococcaceae;g__;s__
OTU_464	8	4	13	5	1	0	0	7	3	3	9	0	2	0	0	k__Bacteria;p__Firmicutes;c__Clostridia;o__Clostridiales;f__Lachnospiraceae
OTU_465	5	1	8	11	3	1	7	2	4	8	3	2	2	1	0	k__Bacteria;p__Firmicutes;c__Clostridia;o__Clostridiales;f__Ruminococcaceae;g__;s__
OTU_466	5	2	4	2	5	4	6	3	1	10	7	6	3	2	4	k__Bacteria;p__Firmicutes;c__Clostridia;o__Clostridiales;f__Ruminococcaceae;g__;s__
OTU_467	8	3	5	4	1	2	2	3	3	1	8	0	2	1	4	k__Bacteria;p__Firmicutes;c__Clostridia;o__Clostridiales;f__Lachnospiraceae;g__Coprococcus
OTU_468	6	0	3	2	15	2	0	0	2	0	2	6	6	2	2	k__Bacteria;p__Firmicutes;c__Clostridia;o__Clostridiales;f__Ruminococcaceae;g__Ruminococcus;s__
OTU_469	17	4	30	9	8	6	4	5	8	13	8	2	8	4	2	k__Bacteria;p__Firmicutes;c__Clostridia;o__Clostridiales;f__Ruminococcaceae;g__Ruminococcus;s__
OTU_470	4	1	3	9	15	2	2	3	0	1	2	4	2	1	1	k__Bacteria;p__Firmicutes;c__Clostridia;o__Clostridiales;f__Ruminococcaceae
OTU_471	16	3	5	17	4	4	5	26	25	11	0	2	1	2	3	k__Bacteria;p__Firmicutes;c__Clostridia;o__Clostridiales
OTU_472	28	4	49	27	19	15	49	16	10	22	16	19	7	7	17	k__Bacteria;p__Firmicutes;c__Clostridia;o__Clostridiales
OTU_473	0	0	29	0	0	0	0	0	8	24	0	0	0	0	0	k__Bacteria;p__Bacteroidetes;c__Bacteroidia;o__Bacteroidales;f__;g__;s__
OTU_474	2	0	1	2	3	8	6	3	5	2	5	2	11	1	0	k__Bacteria;p__Firmicutes;c__Erysipelotrichi;o__Erysipelotrichales;f__Erysipelotrichaceae;g__p-75-a5;s__
OTU_475	5	2	2	3	7	1	1	2	1	3	6	10	2	0	3	k__Bacteria;p__Bacteroidetes;c__Bacteroidia;o__Bacteroidales
OTU_476	55	19	39	37	37	26	48	45	49	23	24	35	18	42	22	k__Bacteria;p__Firmicutes;c__Clostridia;o__Clostridiales;f__Lachnospiraceae;g__;s__
OTU_477	5	10	3	12	4	4	0	4	9	3	1	7	0	4	8	k__Bacteria;p__Firmicutes;c__Clostridia;o__Clostridiales;f__Christensenellaceae;g__;s__
OTU_478	3	5	2	1	11	1	0	5	35	1	7	1	2	2	1	k__Bacteria;p__Firmicutes;c__Clostridia;o__Clostridiales;f__Ruminococcaceae;g__;s__
OTU_479	3	7	5	24	5	2	1	3	2	2	2	6	2	3	5	k__Bacteria;p__Firmicutes;c__Clostridia;o__Clostridiales;f__;g__;s__
OTU_480	1	7	9	32	5	0	0	0	0	11	1	2	1	6	0	k__Bacteria;p__Bacteroidetes;c__Bacteroidia;o__Bacteroidales;f__S24-7;g__;s__
OTU_481	3	3	2	11	3	6	2	2	1	4	3	4	1	2	4	k__Bacteria;p__Firmicutes;c__Clostridia;o__Clostridiales
OTU_482	7	3	12	14	4	5	2	10	2	5	10	12	3	5	5	k__Bacteria;p__Firmicutes;c__Erysipelotrichi;o__Erysipelotrichales;f__Erysipelotrichaceae;g__p-75-a5;s__
OTU_483	1	5	1	5	2	13	5	7	2	0	1	9	3	6	1	k__Bacteria;p__Spirochaetes;c__Spirochaetes;o__Spirochaetales;f__Spirochaetaceae;g__Treponema;s__
OTU_484	17	29	21	53	12	7	10	17	2	21	11	18	3	2	9	k__Bacteria;p__Firmicutes;c__Clostridia;o__Clostridiales;f__;g__;s__
OTU_485	3	3	8	3	3	3	0	4	1	2	2	3	3	1	7	k__Bacteria;p__Firmicutes;c__Clostridia;o__Clostridiales;f__Christensenellaceae;g__;s__
OTU_486	18	7	4	3	6	3	15	25	5	2	3	6	8	15	25	k__Bacteria;p__Firmicutes;c__Clostridia;o__Clostridiales;f__Ruminococcaceae;g__Ruminococcus;s__
OTU_487	4	5	7	3	6	3	5	4	3	14	4	9	1	1	3	k__Bacteria;p__Firmicutes;c__Clostridia;o__Clostridiales;f__Ruminococcaceae;g__Ruminococcus;s__
OTU_488	4	0	2	0	2	0	0	4	2	7	56	0	0	0	1	k__Bacteria;p__Firmicutes;c__Clostridia;o__Clostridiales;f__Lachnospiraceae;g__;s__
OTU_489	4	2	6	6	4	3	2	2	3	8	5	7	2	1	5	k__Bacteria;p__Bacteroidetes;c__Bacteroidia;o__Bacteroidales
OTU_490	13	12	15	14	9	5	2	11	4	9	8	10	5	0	2	k__Bacteria;p__Bacteroidetes;c__Bacteroidia;o__Bacteroidales;f__Rikenellaceae;g__;s__
OTU_491	5	0	3	4	1	4	4	8	3	2	1	11	1	6	16	k__Bacteria;p__Actinobacteria;c__Coriobacteriia;o__Coriobacteriales;f__Coriobacteriaceae;g__;s__
OTU_492	1	9	7	7	2	24	0	2	3	53	8	2	0	1	2	k__Bacteria;p__Bacteroidetes;c__Bacteroidia;o__Bacteroidales;f__Bacteroidaceae;g__BF311;s__
OTU_493	25	14	4	25	5	0	2	29	4	6	7	8	2	0	4	k__Bacteria;p__Firmicutes;c__Clostridia;o__Clostridiales;f__;g__;s__
OTU_494	0	4	1	0	0	0	0	0	7	3	14	0	3	0	1	k__Bacteria;p__Bacteroidetes;c__Bacteroidia;o__Bacteroidales;f__Prevotellaceae;g__Prevotella;s__
OTU_495	6	3	1	3	9	3	0	6	3	1	2	4	1	1	4	k__Bacteria;p__Proteobacteria;c__Alphaproteobacteria;o__Rickettsiales;f__;g__;s__
OTU_496	1	5	8	1	2	1	0	0	2	8	5	5	1	0	3	k__Bacteria;p__Tenericutes;c__Mollicutes;o__RF39;f__;g__;s__
OTU_497	6	4	7	11	7	7	11	4	4	8	7	3	7	8	9	k__Bacteria;p__Firmicutes;c__Clostridia;o__Clostridiales;f__Lachnospiraceae;g__;s__
OTU_498	3	28	6	0	13	2	0	3	5	8	14	26	3	4	3	k__Bacteria;p__Firmicutes;c__Clostridia;o__Clostridiales;f__Lachnospiraceae;g__Coprococcus;s__
OTU_499	4	10	5	9	7	4	3	4	2	7	9	18	7	1	8	k__Bacteria;p__Tenericutes;c__Mollicutes;o__RF39;f__;g__;s__
OTU_500	0	2	1	0	2	2	3	1	1	1	1	10	23	1	1	k__Bacteria;p__Bacteroidetes;c__Bacteroidia;o__Bacteroidales;f__[Paraprevotellaceae];g__YRC22;s__
OTU_501	9	26	34	23	28	6	20	11	2	12	13	7	8	11	15	k__Bacteria;p__TM7;c__TM7-3;o__CW040;f__F16;g__;s__
OTU_502	14	1	11	0	0	0	0	23	10	2	0	0	0	0	0	k__Bacteria;p__Firmicutes;c__Clostridia;o__Clostridiales;f__Clostridiaceae;g__Clostridium;s__
OTU_503	6	4	3	4	4	9	2	3	9	5	3	4	2	0	2	k__Bacteria;p__Bacteroidetes;c__Bacteroidia;o__Bacteroidales;f__Porphyromonadaceae;g__Parabacteroides;s__
OTU_504	5	1	1	2	2	0	3	5	4	2	2	5	3	1	1	k__Bacteria;p__Firmicutes;c__Clostridia;o__Clostridiales;f__Lachnospiraceae
OTU_505	4	32	4	4	5	1	1	5	5	2	7	12	4	7	0	k__Bacteria;p__Firmicutes;c__Clostridia;o__Clostridiales
OTU_506	57	133	59	27	38	15	81	29	14	96	56	26	13	6	50	k__Bacteria;p__Bacteroidetes;c__Bacteroidia;o__Bacteroidales;f__;g__;s__
OTU_507	4	0	17	35	3	3	6	4	0	11	2	0	0	6	1	k__Bacteria;p__Firmicutes;c__Clostridia;o__Clostridiales;f__Lachnospiraceae
OTU_508	1	1	11	4	2	2	0	7	0	9	11	4	1	0	2	k__Bacteria;p__Bacteroidetes;c__Bacteroidia;o__Bacteroidales;f__;g__;s__
OTU_509	3	7	7	6	3	11	13	9	9	6	5	22	5	1	11	k__Bacteria;p__Firmicutes;c__Clostridia;o__Clostridiales
OTU_510	4	1	8	6	4	4	9	6	7	13	8	5	1	2	8	k__Bacteria;p__Firmicutes;c__Clostridia;o__Clostridiales;f__Ruminococcaceae
OTU_511	7	5	4	7	2	3	4	6	3	7	4	7	2	2	5	k__Bacteria;p__Firmicutes;c__Clostridia;o__Clostridiales;f__Ruminococcaceae
OTU_512	4	1	2	1	14	0	0	7	7	1	0	0	0	0	0	k__Bacteria;p__Firmicutes;c__Clostridia;o__Clostridiales;f__Lachnospiraceae;g__;s__
OTU_513	11	8	11	17	16	8	12	9	18	7	7	10	3	2	12	k__Bacteria;p__Firmicutes;c__Clostridia;o__Clostridiales
OTU_514	5	4	3	5	4	4	5	5	7	9	0	7	1	2	3	k__Bacteria;p__Firmicutes;c__Clostridia;o__Clostridiales;f__Ruminococcaceae
OTU_515	1	2	4	8	6	6	3	1	4	4	0	3	1	1	5	k__Bacteria;p__Actinobacteria;c__Coriobacteriia;o__Coriobacteriales;f__Coriobacteriaceae;g__;s__
OTU_516	5	2	4	6	1	14	0	6	3	3	2	3	1	0	3	k__Bacteria;p__Bacteroidetes;c__Bacteroidia;o__Bacteroidales;f__[Paraprevotellaceae];g__CF231;s__
OTU_517	15	8	11	7	29	8	0	15	39	9	22	10	3	24	5	k__Bacteria;p__Firmicutes;c__Clostridia;o__Clostridiales;f__Ruminococcaceae
OTU_518	0	0	0	33	1	0	0	0	0	0	0	0	0	0	0	k__Bacteria;p__Bacteroidetes;c__Bacteroidia;o__Bacteroidales;f__Prevotellaceae;g__Prevotella;s__
OTU_519	0	1	0	5	34	0	0	0	3	0	0	0	0	0	0	k__Bacteria;p__Firmicutes;c__Erysipelotrichi;o__Erysipelotrichales;f__Erysipelotrichaceae;g__Bulleidia;s__
OTU_520	0	12	0	0	2	2	0	0	2	1	3	18	0	0	2	k__Bacteria;p__Firmicutes;c__Clostridia;o__Clostridiales
OTU_521	15	1	13	16	4	8	32	15	13	3	7	9	6	5	5	k__Bacteria;p__Firmicutes;c__Clostridia;o__Clostridiales;f__Ruminococcaceae;g__Ruminococcus;s__flavefaciens
OTU_522	1	36	2	4	9	2	0	3	0	1	2	5	3	0	1	k__Bacteria;p__Tenericutes;c__Mollicutes;o__RF39;f__;g__;s__
OTU_523	3	15	9	5	9	7	4	4	6	10	9	16	4	2	4	k__Bacteria;p__Bacteroidetes;c__Bacteroidia;o__Bacteroidales;f__;g__;s__
OTU_524	2	5	3	7	1	3	6	1	2	2	3	2	0	1	1	k__Bacteria;p__Firmicutes;c__Clostridia;o__Clostridiales;f__[Mogibacteriaceae]
OTU_525	3	5	4	4	1	4	8	6	6	2	8	1	3	3	7	k__Bacteria;p__Firmicutes;c__Clostridia;o__Clostridiales;f__Lachnospiraceae
OTU_526	10	4	5	12	3	5	14	4	2	5	6	0	3	4	7	k__Bacteria;p__Firmicutes;c__Clostridia;o__Clostridiales
OTU_527	0	3	0	0	0	0	0	2	0	0	38	2	1	0	3	k__Bacteria;p__Firmicutes;c__Clostridia;o__Clostridiales;f__Ruminococcaceae;g__Ruminococcus;s__
OTU_528	3	0	3	3	21	1	4	2	1	0	2	2	9	0	3	k__Bacteria;p__Firmicutes;c__Clostridia;o__Clostridiales;f__Ruminococcaceae;g__Ruminococcus;s__
OTU_529	5	0	40	26	6	0	0	1	1	42	8	0	0	1	4	k__Bacteria;p__Firmicutes;c__Clostridia;o__Clostridiales;f__Lachnospiraceae;g__Coprococcus;s__
OTU_530	9	6	1	1	9	2	2	2	2	6	1	3	6	1	2	k__Bacteria;p__Firmicutes;c__Erysipelotrichi;o__Erysipelotrichales;f__Erysipelotrichaceae
OTU_531	3	4	5	9	1	3	2	7	4	11	1	3	1	0	10	k__Bacteria;p__Tenericutes;c__Mollicutes;o__RF39;f__;g__;s__
OTU_532	9	6	5	6	5	5	6	9	6	10	2	7	1	5	7	k__Bacteria;p__Firmicutes;c__Clostridia;o__Clostridiales
OTU_533	23	11	4	30	8	0	3	24	10	4	7	17	8	0	9	k__Bacteria;p__Tenericutes;c__Mollicutes;o__RF39;f__;g__;s__
OTU_534	6	5	3	5	5	0	2	2	2	2	8	2	1	0	3	k__Bacteria;p__Firmicutes
OTU_535	11	24	29	22	19	3	36	17	56	25	34	14	8	5	18	k__Bacteria;p__Tenericutes;c__Mollicutes;o__RF39;f__;g__;s__
OTU_536	11	19	7	10	7	9	10	5	5	6	5	12	3	1	11	k__Bacteria;p__Firmicutes;c__Clostridia;o__Clostridiales;f__Dehalobacteriaceae;g__;s__
OTU_537	8	1	3	6	12	0	2	4	4	7	7	7	1	1	1	k__Bacteria;p__Bacteroidetes;c__Bacteroidia;o__Bacteroidales;f__Rikenellaceae
OTU_538	7	1	7	5	4	7	4	3	5	4	18	4	1	7	3	k__Bacteria;p__Firmicutes;c__Clostridia;o__Clostridiales;f__Lachnospiraceae;g__Epulopiscium;s__
OTU_539	2	10	7	0	5	2	0	2	0	17	8	1	3	0	1	k__Bacteria;p__Bacteroidetes;c__Bacteroidia;o__Bacteroidales;f__S24-7;g__;s__
OTU_540	37	28	85	74	50	15	58	28	30	78	35	64	24	35	50	k__Bacteria;p__Firmicutes;c__Clostridia;o__Clostridiales;f__;g__;s__
OTU_541	4	2	7	7	3	8	15	2	4	4	2	4	1	2	7	k__Bacteria;p__Firmicutes;c__Clostridia;o__Clostridiales;f__Ruminococcaceae;g__Ruminococcus
OTU_542	8	3	8	9	11	4	2	5	3	0	4	4	1	4	2	k__Bacteria;p__Firmicutes;c__Clostridia;o__Clostridiales;f__Ruminococcaceae;g__Ruminococcus;s__
OTU_543	2	5	3	1	0	9	15	0	8	2	3	5	0	2	2	k__Bacteria;p__Firmicutes;c__Clostridia
OTU_544	9	0	0	2	3	2	0	4	0	1	4	5	3	3	31	k__Bacteria;p__Cyanobacteria;c__4C0d-2;o__YS2;f__;g__;s__
OTU_545	14	13	6	25	21	4	12	11	5	9	9	31	10	6	25	k__Bacteria;p__Tenericutes;c__Mollicutes;o__RF39;f__;g__;s__
OTU_546	7	2	7	0	4	7	2	7	6	8	5	6	10	3	4	k__Bacteria;p__Firmicutes;c__Clostridia;o__Clostridiales
OTU_547	5	0	3	8	1	1	3	2	0	1	1	1	1	3	1	k__Bacteria;p__Actinobacteria;c__Actinobacteria;o__Bifidobacteriales;f__Bifidobacteriaceae;g__;s__
OTU_548	2	6	3	26	54	3	64	3	4	0	7	8	2	2	3	k__Bacteria;p__Verrucomicrobia;c__Verrucomicrobiae;o__Verrucomicrobiales;f__Verrucomicrobiaceae;g__Akkermansia;s__
OTU_549	1	2	6	19	5	2	7	9	5	4	3	7	14	10	7	k__Bacteria;p__Actinobacteria;c__Coriobacteriia;o__Coriobacteriales;f__Coriobacteriaceae
OTU_550	16	2	14	3	7	4	15	8	7	16	5	10	2	2	4	k__Bacteria;p__Firmicutes;c__Clostridia;o__Clostridiales;f__Ruminococcaceae;g__;s__
OTU_551	17	8	6	22	15	7	15	22	14	6	8	18	5	3	16	k__Bacteria
OTU_552	1	1	2	17	1	0	0	2	1	0	1	3	1	1	1	k__Bacteria;p__Proteobacteria
OTU_553	3	4	2	11	3	6	1	3	3	2	4	3	3	0	3	k__Bacteria;p__Firmicutes;c__Clostridia;o__Clostridiales;f__Christensenellaceae;g__;s__
OTU_554	14	15	24	16	8	2	0	17	8	7	4	6	5	2	6	k__Bacteria;p__Firmicutes;c__Clostridia;o__Clostridiales
OTU_555	2	1	4	6	2	0	0	2	4	8	0	0	0	0	0	k__Bacteria;p__Firmicutes;c__Clostridia;o__Clostridiales;f__Lachnospiraceae
OTU_556	7	9	10	4	6	2	4	6	5	8	4	6	0	5	3	k__Bacteria;p__Firmicutes;c__Clostridia;o__Clostridiales;f__Ruminococcaceae;g__Oscillospira
OTU_557	8	2	5	5	5	1	11	4	5	6	3	4	2	2	2	k__Bacteria;p__Firmicutes;c__Clostridia;o__Clostridiales;f__Ruminococcaceae
OTU_558	0	7	4	7	8	3	2	5	1	4	6	7	6	2	2	k__Bacteria;p__Actinobacteria;c__Coriobacteriia;o__Coriobacteriales;f__Coriobacteriaceae;g__Adlercreutzia;s__
OTU_559	4	5	4	4	5	1	2	6	2	0	4	9	3	4	13	k__Bacteria;p__Tenericutes;c__Mollicutes;o__RF39;f__;g__;s__
OTU_560	7	6	5	4	9	4	12	8	3	2	9	5	2	4	5	k__Bacteria;p__Tenericutes;c__Mollicutes;o__RF39;f__;g__;s__
OTU_561	0	0	13	0	0	0	0	1	0	11	4	1	0	2	0	k__Bacteria;p__Firmicutes;c__Clostridia;o__Clostridiales;f__Lachnospiraceae
OTU_562	1	1	6	2	2	0	2	4	0	3	2	3	3	11	1	k__Bacteria;p__Firmicutes;c__Clostridia;o__Clostridiales;f__Lachnospiraceae;g__;s__
OTU_563	7	0	7	1	10	0	1	2	0	2	2	2	4	0	1	k__Bacteria;p__Firmicutes;c__Clostridia;o__Clostridiales;f__Ruminococcaceae;g__;s__
OTU_564	1	7	16	1	0	1	1	12	7	26	13	1	1	1	0	k__Bacteria
OTU_565	6	4	7	6	3	1	13	2	4	8	3	1	1	4	1	k__Bacteria;p__Firmicutes;c__Clostridia;o__Clostridiales;f__Ruminococcaceae
OTU_566	10	5	2	7	12	4	1	4	1	2	3	7	6	2	7	k__Bacteria;p__Tenericutes;c__Mollicutes;o__RF39;f__;g__;s__
OTU_567	10	1	3	14	2	0	3	8	1	2	0	2	0	1	1	k__Bacteria;p__Firmicutes;c__Clostridia;o__Clostridiales;f__Ruminococcaceae;g__Ruminococcus;s__
OTU_568	122	73	67	87	102	34	45	103	126	43	53	105	24	26	33	k__Bacteria;p__Firmicutes;c__Clostridia;o__Clostridiales;f__;g__;s__
OTU_569	6	0	9	5	0	0	1	7	4	6	0	0	0	7	0	k__Bacteria;p__Firmicutes;c__Clostridia;o__Clostridiales;f__Ruminococcaceae;g__Ruminococcus;s__albus
OTU_570	3	7	5	16	2	7	3	2	1	2	1	1	3	1	2	k__Bacteria;p__TM7;c__TM7-3;o__CW040;f__F16;g__;s__
OTU_571	5	7	8	7	11	5	5	14	4	13	4	9	4	2	6	k__Bacteria;p__Firmicutes;c__Clostridia;o__Clostridiales;f__Ruminococcaceae
OTU_572	1	7	2	3	2	2	11	3	0	0	1	8	1	0	2	k__Bacteria;p__Actinobacteria;c__Actinobacteria;o__Bifidobacteriales;f__Bifidobacteriaceae;g__;s__
OTU_573	0	2	2	7	11	1	0	6	4	3	21	2	8	1	3	k__Bacteria;p__Firmicutes;c__Clostridia;o__Clostridiales;f__Ruminococcaceae;g__;s__
OTU_574	4	2	7	18	12	0	7	4	6	9	21	5	10	3	6	k__Bacteria;p__Firmicutes;c__Clostridia;o__Clostridiales;f__Ruminococcaceae;g__Oscillospira;s__
OTU_575	2	4	6	3	3	2	4	2	2	4	2	2	8	0	1	k__Bacteria;p__Firmicutes;c__Clostridia;o__Clostridiales
OTU_576	11	46	13	4	9	5	1	5	9	3	4	3	1	0	6	k__Bacteria;p__Bacteroidetes;c__Bacteroidia;o__Bacteroidales;f__;g__;s__
OTU_577	0	5	3	0	5	0	0	0	6	2	0	4	1	1	7	k__Bacteria;p__Spirochaetes;c__Spirochaetes;o__Spirochaetales;f__Spirochaetaceae;g__Treponema;s__
OTU_578	6	15	14	19	15	4	9	13	8	5	4	5	10	0	10	k__Bacteria;p__Cyanobacteria;c__4C0d-2;o__YS2;f__;g__;s__
OTU_579	5	5	11	2	2	1	3	5	1	3	3	1	0	0	1	k__Bacteria;p__Firmicutes;c__Clostridia;o__Clostridiales
OTU_580	17	19	29	14	19	12	9	13	10	11	6	33	9	3	5	k__Bacteria;p__Bacteroidetes;c__Bacteroidia;o__Bacteroidales;f__;g__;s__
OTU_581	2	0	0	5	12	1	2	0	1	2	2	1	2	2	2	k__Bacteria;p__Firmicutes;c__Clostridia;o__Clostridiales;f__Ruminococcaceae;g__;s__
OTU_582	3	3	1	23	2	1	0	2	5	2	2	0	0	1	0	k__Bacteria;p__Bacteroidetes;c__Bacteroidia;o__Bacteroidales;f__Prevotellaceae;g__Prevotella;s__
OTU_583	6	3	9	2	2	0	0	3	3	7	4	8	2	1	1	k__Bacteria;p__Bacteroidetes;c__Bacteroidia;o__Bacteroidales;f__Prevotellaceae;g__Prevotella;s__
OTU_584	0	0	22	1	32	0	0	0	5	20	4	0	0	0	5	k__Bacteria;p__Bacteroidetes;c__Bacteroidia;o__Bacteroidales;f__;g__;s__
OTU_585	0	4	0	0	19	0	0	2	5	0	33	11	0	2	19	k__Bacteria;p__Firmicutes;c__Clostridia;o__Clostridiales;f__Lachnospiraceae;g__;s__
OTU_586	0	1	1	20	0	1	0	0	2	0	1	3	0	0	0	k__Bacteria;p__Cyanobacteria;c__4C0d-2;o__YS2;f__;g__;s__
OTU_587	53	41	30	65	54	9	13	54	21	32	25	30	16	13	31	k__Bacteria;p__Firmicutes;c__Clostridia;o__Clostridiales;f__;g__;s__
OTU_588	48	101	38	21	29	22	19	19	29	27	37	42	12	11	32	k__Bacteria;p__Bacteroidetes;c__Bacteroidia;o__Bacteroidales;f__;g__;s__
OTU_589	3	1	8	3	0	0	1	1	3	11	2	1	5	2	1	k__Bacteria;p__Firmicutes;c__Clostridia;o__Clostridiales
OTU_590	0	8	3	3	2	8	2	3	5	2	2	1	2	0	1	k__Bacteria;p__Proteobacteria;c__Alphaproteobacteria;o__RF32;f__;g__;s__
OTU_591	8	5	1	3	8	1	1	2	2	4	3	11	0	0	1	k__Bacteria;p__Bacteroidetes;c__Bacteroidia;o__Bacteroidales;f__;g__;s__
OTU_592	4	4	6	6	5	6	3	6	3	4	2	9	2	1	3	k__Bacteria;p__Firmicutes;c__Clostridia;o__Clostridiales;f__Ruminococcaceae;g__Oscillospira;s__
OTU_593	5	0	1	4	3	1	0	4	1	0	4	4	3	2	2	k__Bacteria;p__Firmicutes;c__Clostridia;o__Clostridiales;f__Ruminococcaceae
OTU_594	12	23	20	29	25	6	18	12	3	14	11	34	7	3	12	k__Bacteria;p__Tenericutes;c__Mollicutes;o__RF39;f__;g__;s__
OTU_595	5	9	1	2	1	4	4	4	0	5	2	6	5	0	0	k__Bacteria;p__Firmicutes;c__Bacilli;o__Bacillales;f__Planococcaceae;g__Lysinibacillus
OTU_596	2	2	0	4	2	1	3	4	0	1	1	9	0	2	7	k__Bacteria;p__Tenericutes;c__Mollicutes;o__RF39;f__;g__;s__
OTU_597	3	2	2	2	0	0	0	4	2	2	2	0	1	1	2	k__Bacteria;p__Firmicutes;c__Clostridia;o__Clostridiales;f__Ruminococcaceae;g__;s__
OTU_598	1	8	8	17	8	0	0	0	3	1	4	2	1	2	1	k__Bacteria;p__Firmicutes;c__Erysipelotrichi;o__Erysipelotrichales;f__Erysipelotrichaceae;g__p-75-a5;s__
OTU_599	2	1	1	4	3	1	4	3	1	5	5	2	1	4	1	k__Bacteria;p__Actinobacteria;c__Coriobacteriia;o__Coriobacteriales;f__Coriobacteriaceae;g__;s__
OTU_600	2	0	8	1	1	1	4	1	3	4	7	6	3	5	1	k__Bacteria;p__Firmicutes;c__Clostridia;o__Clostridiales;f__Clostridiaceae
OTU_601	7	2	14	10	6	4	15	1	2	4	5	1	2	4	3	k__Bacteria;p__Firmicutes;c__Clostridia;o__Clostridiales;f__Christensenellaceae;g__;s__
OTU_602	2	2	8	5	5	7	2	5	3	1	0	0	3	0	3	k__Bacteria;p__Firmicutes;c__Clostridia;o__Clostridiales;f__Ruminococcaceae;g__;s__
OTU_603	4	3	1	6	1	3	6	4	0	6	1	2	1	3	7	k__Bacteria;p__Firmicutes;c__Clostridia;o__Clostridiales;f__Ruminococcaceae;g__Oscillospira;s__
OTU_604	13	4	14	12	5	3	12	3	5	5	7	3	3	6	7	k__Bacteria;p__Firmicutes;c__Clostridia;o__Clostridiales;f__Ruminococcaceae
OTU_605	0	0	1	1	2	7	1	1	2	1	2	2	5	0	0	k__Bacteria;p__Firmicutes;c__Clostridia;o__Clostridiales
OTU_606	3	2	4	1	10	3	1	6	10	4	6	6	1	5	1	k__Bacteria;p__Bacteroidetes;c__Bacteroidia;o__Bacteroidales;f__S24-7;g__;s__
OTU_607	7	18	10	7	8	5	15	5	5	5	6	17	3	1	7	k__Bacteria;p__Firmicutes;c__Clostridia;o__Clostridiales;f__Ruminococcaceae;g__;s__
OTU_608	10	3	11	9	9	1	2	7	0	5	6	4	4	0	2	k__Bacteria;p__Firmicutes;c__Clostridia;o__Clostridiales;f__Ruminococcaceae;g__;s__
OTU_609	4	4	3	4	6	3	6	2	1	3	1	5	0	1	1	k__Bacteria;p__Tenericutes;c__Mollicutes;o__RF39;f__;g__;s__
OTU_610	0	8	0	0	0	0	0	1	2	0	5	7	4	0	0	k__Bacteria;p__Spirochaetes;c__Spirochaetes
OTU_611	5	3	15	6	5	3	1	6	4	6	10	4	2	1	4	k__Bacteria;p__Bacteroidetes;c__Bacteroidia;o__Bacteroidales;f__Rikenellaceae;g__;s__
OTU_612	4	7	5	17	3	1	4	4	5	16	2	7	0	1	0	k__Bacteria;p__Actinobacteria;c__Coriobacteriia;o__Coriobacteriales;f__Coriobacteriaceae
OTU_613	2	14	5	1	4	1	1	1	2	4	0	9	1	0	3	k__Bacteria
OTU_614	4	5	13	14	2	2	0	6	3	3	2	6	0	1	13	k__Bacteria;p__Cyanobacteria;c__4C0d-2;o__YS2;f__;g__;s__
OTU_615	0	0	0	1	0	0	0	0	0	1	0	0	3	0	32	k__Bacteria;p__Firmicutes;c__Clostridia;o__Clostridiales;f__Lachnospiraceae
OTU_616	1	2	2	2	1	2	5	6	3	5	3	5	2	3	2	k__Bacteria;p__Firmicutes;c__Clostridia;o__Clostridiales
OTU_617	5	0	3	10	0	0	3	5	1	3	3	3	1	2	2	k__Bacteria;p__Firmicutes;c__Clostridia;o__Clostridiales;f__Ruminococcaceae;g__Ruminococcus;s__
OTU_618	0	2	3	4	0	2	2	5	3	3	3	2	2	2	3	k__Bacteria;p__Firmicutes;c__Clostridia;o__Clostridiales;f__Ruminococcaceae;g__;s__
OTU_619	6	6	2	5	0	2	4	6	2	3	13	6	0	2	11	k__Bacteria;p__Tenericutes;c__Mollicutes;o__Anaeroplasmatales;f__Anaeroplasmataceae;g__Anaeroplasma;s__
OTU_620	212	172	285	767	204	85	100	212	127	194	125	310	86	68	108	k__Bacteria;p__Firmicutes;c__Clostridia;o__Clostridiales;f__Ruminococcaceae
OTU_621	3	8	7	7	6	1	3	7	0	10	4	2	7	1	5	k__Bacteria;p__Firmicutes;c__Clostridia;o__Clostridiales;f__Ruminococcaceae;g__;s__
OTU_622	2	12	3	11	0	0	0	0	0	6	37	17	0	0	5	k__Bacteria;p__Bacteroidetes;c__Bacteroidia;o__Bacteroidales;f__;g__;s__
OTU_623	4	8	3	3	2	1	4	4	1	2	2	6	7	2	3	k__Bacteria;p__Firmicutes;c__Clostridia;o__Clostridiales;f__Ruminococcaceae;g__;s__
OTU_624	0	0	4	0	21	0	0	0	0	4	0	0	0	0	0	k__Bacteria;p__Firmicutes;c__Clostridia;o__Clostridiales;f__Veillonellaceae;g__Succiniclasticum;s__
OTU_625	4	8	2	2	8	8	6	7	12	5	4	5	3	3	2	k__Bacteria;p__Firmicutes;c__Clostridia;o__Clostridiales
OTU_626	4	2	2	2	2	2	1	2	7	2	1	5	1	1	1	k__Bacteria;p__Firmicutes;c__Clostridia;o__Clostridiales;f__Ruminococcaceae
OTU_627	82	78	82	66	116	63	89	46	65	97	71	76	43	85	47	k__Bacteria;p__Firmicutes;c__Clostridia;o__Clostridiales;f__Lachnospiraceae;g__Roseburia
OTU_628	1	3	6	7	0	1	2	2	0	4	1	6	0	1	2	k__Bacteria;p__Firmicutes;c__Clostridia;o__Clostridiales;f__Lachnospiraceae;g__;s__
OTU_629	1	0	4	1	6	0	0	1	5	5	0	0	0	7	8	k__Bacteria;p__Bacteroidetes;c__Bacteroidia;o__Bacteroidales;f__Prevotellaceae;g__Prevotella;s__
OTU_630	5	1	5	3	1	1	1	1	0	8	1	1	0	1	1	k__Bacteria;p__Firmicutes;c__Clostridia;o__Clostridiales;f__Ruminococcaceae
OTU_631	1	1	1	0	1	1	1	2	0	0	2	7	2	0	2	k__Bacteria;p__Actinobacteria;c__Coriobacteriia;o__Coriobacteriales;f__Coriobacteriaceae;g__Adlercreutzia;s__
OTU_632	19	3	18	1	5	0	5	13	6	18	15	2	4	6	3	k__Bacteria;p__Firmicutes;c__Clostridia;o__Clostridiales;f__Clostridiaceae;g__Clostridium;s__
OTU_633	1	3	1	5	0	0	0	5	3	0	2	1	1	1	8	k__Bacteria;p__Tenericutes;c__Mollicutes;o__Anaeroplasmatales;f__Anaeroplasmataceae;g__Anaeroplasma;s__
OTU_634	3	1	8	8	8	6	8	3	6	3	4	5	1	4	7	k__Bacteria;p__Firmicutes;c__Clostridia;o__Clostridiales;f__Christensenellaceae;g__;s__
OTU_635	18	23	13	19	15	5	6	8	13	20	11	15	5	7	7	k__Bacteria;p__Firmicutes;c__Clostridia;o__Clostridiales
OTU_636	6	0	5	6	5	3	3	4	4	0	2	1	3	1	5	k__Bacteria;p__Firmicutes;c__Clostridia;o__Clostridiales;f__Ruminococcaceae;g__Ruminococcus;s__
OTU_637	3	8	4	6	11	2	2	2	2	1	3	12	1	3	11	k__Bacteria;p__Tenericutes;c__Mollicutes;o__RF39;f__;g__;s__
OTU_638	1	0	12	0	0	0	0	0	0	11	0	0	0	0	0	k__Bacteria;p__Firmicutes;c__Clostridia;o__Clostridiales;f__Lachnospiraceae;g__Coprococcus;s__
OTU_639	0	0	1	2	1	10	1	3	1	5	1	1	16	0	2	k__Bacteria;p__Cyanobacteria;c__4C0d-2;o__YS2;f__;g__;s__
OTU_640	4	1	15	9	1	0	7	2	2	3	3	1	1	1	3	k__Bacteria;p__Firmicutes;c__Clostridia;o__Clostridiales;f__Christensenellaceae;g__;s__
OTU_641	9	2	7	5	3	2	4	8	0	4	5	6	2	3	3	k__Bacteria;p__Firmicutes;c__Clostridia;o__Clostridiales
OTU_642	0	12	0	0	0	0	0	0	0	0	5	14	0	1	2	k__Bacteria;p__Bacteroidetes;c__Bacteroidia;o__Bacteroidales;f__Prevotellaceae;g__Prevotella;s__
OTU_643	5	1	6	6	4	5	3	6	1	5	3	4	0	1	0	k__Bacteria;p__Firmicutes;c__Clostridia;o__Clostridiales;f__Clostridiaceae;g__Clostridium;s__
OTU_644	0	0	8	6	0	0	0	0	0	8	0	0	0	0	1	k__Bacteria;p__Spirochaetes;c__Spirochaetes;o__Spirochaetales;f__Spirochaetaceae;g__Treponema;s__
OTU_645	5	4	2	1	6	1	9	2	3	1	6	4	1	6	4	k__Bacteria;p__Tenericutes;c__Mollicutes;o__RF39;f__;g__;s__
OTU_646	1	5	4	6	6	1	5	7	4	0	6	4	4	1	3	k__Bacteria;p__Actinobacteria;c__Coriobacteriia;o__Coriobacteriales;f__Coriobacteriaceae;g__Atopobium;s__
OTU_647	6	4	1	1	2	0	6	5	1	2	1	3	0	0	1	k__Bacteria;p__Tenericutes;c__Mollicutes;o__RF39;f__;g__;s__
OTU_648	3	2	3	4	2	0	3	5	3	1	3	2	0	1	4	k__Bacteria;p__Firmicutes;c__Clostridia;o__Clostridiales;f__Christensenellaceae;g__;s__
OTU_649	16	10	19	12	10	5	5	8	4	17	8	6	7	3	15	k__Bacteria;p__Firmicutes;c__Clostridia;o__Clostridiales;f__Ruminococcaceae;g__;s__
OTU_650	3	3	9	8	2	2	4	11	5	3	2	4	3	1	4	k__Bacteria;p__Tenericutes;c__Mollicutes;o__RF39;f__;g__;s__
OTU_651	1	2	2	2	4	1	0	0	1	1	0	3	1	0	1	k__Bacteria;p__Firmicutes;c__Clostridia;o__Clostridiales;f__Ruminococcaceae;g__Oscillospira;s__
OTU_652	9	8	7	11	12	4	15	8	14	6	9	4	5	2	2	k__Bacteria;p__Cyanobacteria;c__4C0d-2;o__YS2;f__;g__;s__
OTU_653	5	0	9	7	8	5	3	5	3	1	2	9	8	0	9	k__Bacteria;p__Bacteroidetes;c__Bacteroidia;o__Bacteroidales;f__;g__;s__
OTU_654	3	2	3	0	1	1	2	8	5	0	2	3	1	1	1	k__Bacteria;p__Bacteroidetes;c__Bacteroidia;o__Bacteroidales;f__;g__;s__
OTU_655	1	0	0	0	0	0	0	4	0	0	3	0	1	18	2	k__Bacteria;p__Bacteroidetes;c__Bacteroidia;o__Bacteroidales;f__Prevotellaceae;g__Prevotella;s__
OTU_656	0	0	0	0	0	0	0	0	19	0	0	0	0	0	0	k__Bacteria;p__Tenericutes;c__Mollicutes;o__Anaeroplasmatales;f__Anaeroplasmataceae;g__;s__
OTU_657	9	6	23	18	12	3	17	5	2	14	4	12	0	5	7	k__Bacteria;p__Firmicutes;c__Clostridia;o__Clostridiales;f__;g__;s__
OTU_658	11	21	5	7	7	5	5	6	3	2	3	8	2	2	5	k__Bacteria;p__Bacteroidetes;c__Bacteroidia;o__Bacteroidales
OTU_659	3	2	9	8	11	1	5	3	2	9	9	9	8	2	6	k__Bacteria;p__Tenericutes;c__Mollicutes;o__RF39;f__;g__;s__
OTU_660	4	2	3	4	1	2	1	3	2	2	1	0	2	0	1	k__Bacteria;p__Bacteroidetes;c__Bacteroidia;o__Bacteroidales;f__Rikenellaceae;g__;s__
OTU_661	2	10	7	5	2	1	2	2	8	4	1	2	5	0	1	k__Bacteria;p__Firmicutes;c__Erysipelotrichi;o__Erysipelotrichales;f__Erysipelotrichaceae;g__;s__
OTU_662	13	4	12	9	16	11	6	9	5	15	5	7	6	4	1	k__Bacteria;p__Firmicutes;c__Clostridia;o__Clostridiales;f__Ruminococcaceae
OTU_663	2	4	1	3	4	2	0	5	0	1	0	3	1	0	1	k__Bacteria;p__Firmicutes;c__Clostridia;o__Clostridiales
OTU_664	4	4	7	1	8	4	5	3	1	7	6	3	4	2	1	k__Bacteria;p__Tenericutes;c__Mollicutes;o__RF39;f__;g__;s__
OTU_665	9	36	32	22	16	7	14	12	11	37	46	28	6	5	12	k__Bacteria;p__Tenericutes;c__Mollicutes;o__RF39;f__;g__;s__
OTU_666	18	22	21	12	17	11	10	23	21	20	18	11	14	7	6	k__Bacteria;p__Firmicutes;c__Clostridia;o__Clostridiales;f__Ruminococcaceae;g__;s__
OTU_667	5	15	7	5	9	1	2	8	5	4	3	7	1	4	2	k__Bacteria;p__Firmicutes;c__Clostridia;o__Clostridiales;f__Ruminococcaceae;g__;s__
OTU_668	4	2	3	9	3	5	3	5	2	4	6	4	2	1	5	k__Bacteria;p__Firmicutes;c__Clostridia;o__Clostridiales;f__Ruminococcaceae;g__;s__
OTU_669	3	7	1	6	1	1	0	2	2	2	2	5	0	3	4	k__Bacteria;p__Actinobacteria;c__Coriobacteriia;o__Coriobacteriales;f__Coriobacteriaceae
OTU_670	3	0	2	3	4	1	1	1	0	1	2	3	1	1	0	k__Bacteria;p__Firmicutes;c__Clostridia;o__Clostridiales;f__Ruminococcaceae;g__Ruminococcus;s__
OTU_671	3	4	0	14	1	1	1	4	0	2	0	7	0	0	2	k__Bacteria;p__Firmicutes;c__Clostridia;o__Clostridiales;f__;g__;s__
OTU_672	0	5	0	0	2	0	0	0	0	0	0	8	4	0	10	k__Bacteria;p__Bacteroidetes;c__Bacteroidia;o__Bacteroidales;f__;g__;s__
OTU_673	1	5	3	7	3	0	2	5	0	0	4	8	2	2	0	k__Bacteria;p__Firmicutes;c__Clostridia;o__Clostridiales;f__Lachnospiraceae;g__Coprococcus
OTU_674	7	5	8	5	6	1	16	7	7	9	7	8	5	8	8	k__Bacteria;p__TM7;c__TM7-3;o__CW040;f__F16;g__;s__
OTU_675	5	7	5	4	5	4	6	1	3	4	4	6	5	0	6	k__Bacteria;p__Bacteroidetes;c__Bacteroidia;o__Bacteroidales;f__Bacteroidaceae;g__5-7N15;s__
OTU_676	0	2	4	7	3	5	4	2	3	8	7	4	4	7	1	k__Bacteria;p__Firmicutes;c__Clostridia;o__Clostridiales;f__Lachnospiraceae
OTU_677	0	0	2	6	2	3	3	1	3	0	1	3	0	1	2	k__Bacteria
OTU_678	0	1	13	2	7	2	7	1	1	6	9	4	5	1	0	k__Bacteria;p__Firmicutes;c__Clostridia;o__Clostridiales;f__[Mogibacteriaceae];g__;s__
OTU_679	0	1	4	4	2	2	1	2	3	8	1	1	0	7	2	k__Bacteria;p__Firmicutes;c__Clostridia;o__Clostridiales;f__Lachnospiraceae;g__Coprococcus;s__
OTU_680	4	1	3	2	0	0	7	2	1	1	1	0	1	4	1	k__Bacteria;p__Firmicutes;c__Clostridia;o__Clostridiales;f__Ruminococcaceae;g__Ruminococcus;s__
OTU_681	14	1	2	0	1	0	0	12	1	0	5	0	0	1	0	k__Bacteria;p__Firmicutes;c__Clostridia;o__Clostridiales
OTU_682	0	2	0	14	0	0	1	4	2	2	4	2	1	2	1	k__Bacteria;p__Tenericutes;c__Mollicutes;o__RF39;f__;g__;s__
OTU_683	1	0	3	6	1	3	6	7	1	0	2	5	2	1	1	k__Bacteria;p__Actinobacteria;c__Coriobacteriia;o__Coriobacteriales;f__Coriobacteriaceae
OTU_684	1	0	1	3	8	1	2	0	1	1	1	1	1	1	0	k__Bacteria;p__Firmicutes;c__Clostridia;o__Clostridiales;f__Lachnospiraceae
OTU_685	1	3	2	1	4	5	2	1	3	3	5	1	1	2	0	k__Bacteria
OTU_686	0	6	2	2	3	2	4	0	0	2	5	1	3	1	2	k__Bacteria;p__Firmicutes;c__Clostridia;o__Clostridiales;f__Ruminococcaceae;g__Ruminococcus
OTU_687	1	0	6	2	2	0	10	0	2	0	0	0	1	0	1	k__Bacteria;p__Bacteroidetes;c__Bacteroidia;o__Bacteroidales;f__BS11;g__;s__
OTU_688	4	7	4	7	3	0	2	2	4	2	3	9	0	1	2	k__Bacteria;p__Tenericutes;c__Mollicutes;o__RF39;f__;g__;s__
OTU_689	5	4	1	3	0	0	0	1	14	0	5	6	2	4	0	k__Bacteria;p__Proteobacteria;c__Deltaproteobacteria;o__Desulfovibrionales;f__Desulfovibrionaceae;g__Desulfovibrio;s__
OTU_690	0	1	1	1	0	0	2	3	3	0	2	2	0	4	3	k__Bacteria;p__Firmicutes;c__Clostridia;o__Clostridiales
OTU_691	0	0	1	6	3	1	3	2	1	0	0	0	5	1	2	k__Bacteria;p__Firmicutes;c__Erysipelotrichi;o__Erysipelotrichales;f__Erysipelotrichaceae;g__L7A_E11;s__
OTU_692	6	2	2	2	1	1	0	1	2	1	0	2	1	0	1	k__Bacteria;p__Bacteroidetes;c__Bacteroidia;o__Bacteroidales
OTU_693	2	1	3	0	0	0	0	2	0	14	4	0	0	0	0	k__Bacteria;p__Firmicutes;c__Clostridia;o__Clostridiales;f__Lachnospiraceae;g__;s__
OTU_694	4	4	1	3	4	4	2	4	6	5	1	2	3	2	2	k__Bacteria;p__Firmicutes;c__Clostridia;o__Clostridiales;f__Christensenellaceae;g__;s__
OTU_695	2	1	2	0	4	1	1	0	0	5	9	0	1	1	2	k__Bacteria;p__Firmicutes;c__Clostridia;o__Clostridiales;f__[Mogibacteriaceae];g__;s__
OTU_696	51	82	71	64	64	45	43	51	61	67	49	52	24	14	50	k__Bacteria;p__Firmicutes;c__Clostridia;o__Clostridiales;f__;g__;s__
OTU_697	3	0	1	2	0	6	1	1	0	1	3	6	0	0	1	k__Bacteria;p__Bacteroidetes;c__Bacteroidia;o__Bacteroidales;f__BS11;g__;s__
OTU_698	6	2	2	4	8	8	15	6	6	7	3	9	2	7	6	k__Bacteria;p__Tenericutes;c__Mollicutes;o__RF39;f__;g__;s__
OTU_699	21	15	28	29	23	10	29	12	7	23	15	7	5	5	15	k__Bacteria;p__Firmicutes;c__Clostridia;o__Clostridiales;f__Ruminococcaceae
OTU_700	3	1	4	3	2	3	3	5	5	8	2	3	0	1	2	k__Bacteria;p__Firmicutes;c__Clostridia;o__Clostridiales;f__Ruminococcaceae;g__;s__
OTU_701	2	5	10	9	5	0	0	6	5	7	27	2	3	10	6	k__Bacteria;p__Bacteroidetes;c__Bacteroidia;o__Bacteroidales
OTU_702	0	0	8	0	0	0	0	0	0	9	0	0	0	0	0	k__Bacteria;p__Bacteroidetes;c__Bacteroidia;o__Bacteroidales;f__;g__;s__
OTU_703	4	23	14	0	4	0	0	2	2	5	5	23	4	1	1	k__Bacteria;p__Bacteroidetes;c__Bacteroidia;o__Bacteroidales;f__Prevotellaceae;g__Prevotella;s__
OTU_704	0	0	6	0	0	0	0	0	0	9	0	0	0	0	0	k__Bacteria;p__Firmicutes;c__Clostridia;o__Clostridiales;f__Lachnospiraceae;g__Coprococcus;s__
OTU_705	6	6	4	6	9	1	5	2	3	3	5	6	0	0	5	k__Bacteria;p__Tenericutes;c__Mollicutes;o__RF39;f__;g__;s__
OTU_706	1	0	2	3	4	1	15	3	1	2	4	4	2	16	4	k__Bacteria;p__Tenericutes;c__Mollicutes;o__RF39;f__;g__;s__
OTU_707	4	13	2	16	9	4	7	3	1	8	6	13	4	5	5	k__Bacteria;p__Tenericutes;c__Mollicutes;o__RF39;f__;g__;s__
OTU_708	0	0	2	4	2	0	0	0	8	2	0	0	0	9	11	k__Bacteria;p__Bacteroidetes;c__Bacteroidia;o__Bacteroidales;f__Prevotellaceae;g__Prevotella;s__
OTU_709	8	3	1	8	2	1	2	3	1	0	2	3	2	2	4	k__Bacteria;p__Firmicutes
OTU_710	0	0	0	7	1	0	0	1	0	0	1	0	2	0	6	k__Bacteria;p__Cyanobacteria;c__4C0d-2;o__YS2;f__;g__;s__
OTU_711	7	3	4	2	8	0	4	3	2	4	1	5	2	15	1	k__Bacteria;p__Firmicutes;c__Clostridia;o__Clostridiales;f__Lachnospiraceae
OTU_712	1	1	1	1	2	7	3	1	2	2	1	0	2	4	0	k__Bacteria;p__TM7;c__TM7-3;o__CW040;f__F16;g__;s__
OTU_713	15	9	15	11	12	22	20	11	24	10	20	11	5	9	9	k__Bacteria;p__Firmicutes;c__Clostridia;o__Clostridiales;f__Clostridiaceae;g__Clostridium;s__butyricum
OTU_714	0	0	1	2	10	1	0	0	3	1	2	3	2	0	0	k__Bacteria;p__Spirochaetes;c__Spirochaetes;o__Spirochaetales;f__Spirochaetaceae;g__Treponema;s__
OTU_715	3	2	3	3	1	1	2	3	1	2	1	7	2	1	2	k__Bacteria;p__Firmicutes;c__Clostridia;o__Clostridiales;f__Christensenellaceae;g__;s__
OTU_716	1	2	2	3	1	2	1	2	2	0	3	2	2	1	1	k__Bacteria;p__Firmicutes;c__Erysipelotrichi;o__Erysipelotrichales;f__Erysipelotrichaceae;g__Bulleidia;s__
OTU_717	1	0	12	9	0	0	0	0	0	5	0	0	0	0	0	k__Bacteria;p__Bacteroidetes;c__Bacteroidia;o__Bacteroidales;f__[Paraprevotellaceae];g__YRC22;s__
OTU_718	7	3	0	1	0	1	9	2	0	0	11	3	0	0	0	k__Bacteria;p__Chloroflexi;c__Anaerolineae;o__Anaerolineales;f__Anaerolinaceae;g__SHD-231;s__
OTU_719	0	0	0	3	15	0	0	0	0	0	0	0	0	0	0	k__Bacteria;p__Bacteroidetes;c__Bacteroidia;o__Bacteroidales;f__Prevotellaceae;g__Prevotella;s__
OTU_720	3	0	1	2	4	0	0	0	1	1	4	2	5	1	1	k__Bacteria;p__Firmicutes;c__Clostridia;o__Clostridiales;f__Ruminococcaceae;g__Ruminococcus;s__
OTU_721	4	0	5	1	2	4	3	2	7	6	5	0	3	2	4	k__Bacteria;p__Firmicutes;c__Bacilli;o__Lactobacillales;f__Streptococcaceae;g__Streptococcus;s__
OTU_722	1	1	4	1	2	1	17	0	3	4	5	0	1	1	14	k__Bacteria;p__Fibrobacteres;c__Fibrobacteria;o__Fibrobacterales;f__Fibrobacteraceae;g__Fibrobacter;s__succinogenes
OTU_723	7	1	3	6	1	0	5	5	0	0	6	0	2	2	5	k__Bacteria;p__Tenericutes;c__Mollicutes;o__RF39;f__;g__;s__
OTU_724	5	0	4	7	2	1	3	6	1	1	0	0	1	0	2	k__Bacteria;p__Firmicutes;c__Clostridia;o__Clostridiales;f__Ruminococcaceae;g__;s__
OTU_725	13	6	11	14	12	17	8	13	11	13	13	10	8	11	13	k__Bacteria;p__Firmicutes;c__Clostridia;o__Clostridiales;f__Lachnospiraceae
OTU_726	24	7	12	25	57	9	13	13	53	10	6	12	12	9	13	k__Bacteria;p__Firmicutes;c__Clostridia;o__Clostridiales;f__Ruminococcaceae
OTU_727	0	0	9	1	0	0	0	0	3	10	0	0	0	0	0	k__Bacteria;p__Firmicutes;c__Clostridia;o__Clostridiales;f__;g__;s__
OTU_728	4	1	0	6	4	0	0	3	3	1	3	1	2	0	1	k__Bacteria;p__Firmicutes;c__Clostridia;o__Clostridiales;f__Ruminococcaceae;g__;s__
OTU_729	1	2	7	6	5	3	3	7	10	11	3	4	4	0	6	k__Bacteria;p__Firmicutes;c__Clostridia;o__Clostridiales;f__Ruminococcaceae;g__;s__
OTU_730	6	1	2	4	5	3	1	2	4	0	0	3	1	0	3	k__Bacteria;p__Firmicutes;c__Clostridia;o__Clostridiales;f__;g__;s__
OTU_731	10	1	7	9	8	5	1	3	3	1	1	3	3	1	4	k__Bacteria;p__Firmicutes;c__Clostridia;o__Clostridiales;f__Ruminococcaceae;g__Oscillospira;s__
OTU_732	7	10	7	19	5	2	10	12	4	8	11	8	2	3	2	k__Bacteria;p__TM7;c__TM7-3;o__CW040;f__F16;g__;s__
OTU_733	0	8	2	5	1	1	1	1	0	1	2	4	0	0	0	k__Bacteria;p__Firmicutes;c__Clostridia;o__Clostridiales;f__Ruminococcaceae;g__;s__
OTU_734	26	2	14	24	6	7	8	16	4	15	4	8	3	2	4	k__Bacteria;p__Firmicutes;c__Clostridia;o__Clostridiales;f__Ruminococcaceae;g__;s__
OTU_735	0	4	3	3	0	2	1	4	2	0	2	1	5	0	0	k__Bacteria;p__Actinobacteria;c__Coriobacteriia;o__Coriobacteriales;f__Coriobacteriaceae
OTU_736	14	11	8	9	5	3	8	7	2	12	5	7	2	5	4	k__Bacteria;p__Firmicutes;c__Clostridia;o__Clostridiales;f__Ruminococcaceae;g__;s__
OTU_737	5	1	6	12	4	8	13	4	9	18	8	8	9	3	5	k__Bacteria;p__Firmicutes;c__Clostridia;o__Clostridiales;f__Lachnospiraceae;g__;s__
OTU_738	3	4	3	16	3	10	15	11	4	10	11	13	16	12	9	k__Bacteria;p__Actinobacteria;c__Coriobacteriia;o__Coriobacteriales;f__Coriobacteriaceae
OTU_739	1	3	3	0	0	1	2	1	0	2	2	3	0	3	1	k__Bacteria;p__Actinobacteria;c__Coriobacteriia;o__Coriobacteriales;f__Coriobacteriaceae;g__;s__
OTU_740	0	4	0	9	2	0	1	2	1	0	3	1	1	0	2	k__Bacteria;p__Actinobacteria;c__Coriobacteriia;o__Coriobacteriales;f__Coriobacteriaceae;g__;s__
OTU_741	0	0	4	13	0	0	0	0	2	6	0	0	0	0	0	k__Bacteria;p__Firmicutes;c__Clostridia;o__Clostridiales;f__Ruminococcaceae
OTU_742	3	4	0	3	1	1	1	1	1	0	0	2	3	0	2	k__Bacteria;p__Firmicutes;c__Bacilli;o__Bacillales;f__Bacillaceae;g__Bacillus
OTU_743	4	0	2	0	1	0	4	0	0	2	1	0	1	2	5	k__Bacteria;p__Firmicutes;c__Clostridia;o__Clostridiales;f__Lachnospiraceae
OTU_744	0	0	0	0	0	7	1	1	0	0	3	1	0	2	6	k__Bacteria;p__Firmicutes;c__Clostridia;o__Clostridiales;f__Lachnospiraceae;g__Butyrivibrio;s__
OTU_745	2	0	3	9	0	3	0	3	1	1	2	0	0	0	3	k__Bacteria;p__Firmicutes;c__Clostridia;o__Clostridiales;f__Dehalobacteriaceae;g__Dehalobacterium;s__
OTU_746	4	1	2	3	3	5	0	2	1	1	2	7	4	1	4	k__Bacteria;p__Proteobacteria;c__Alphaproteobacteria
OTU_747	4	2	4	5	5	1	4	0	1	1	3	3	1	0	6	k__Bacteria;p__Firmicutes;c__Clostridia;o__Clostridiales;f__Christensenellaceae;g__;s__
OTU_748	1	0	3	4	2	1	12	0	0	2	1	0	1	3	0	k__Bacteria;p__Firmicutes;c__Clostridia;o__Clostridiales
OTU_749	10	5	2	2	2	1	0	5	1	2	0	2	0	1	4	k__Bacteria;p__Cyanobacteria;c__4C0d-2;o__YS2;f__;g__;s__
OTU_750	5	4	0	2	1	2	2	1	1	2	3	6	3	2	4	k__Bacteria;p__Tenericutes;c__Mollicutes;o__RF39;f__;g__;s__
OTU_751	9	2	6	2	12	19	6	7	8	6	5	5	6	1	5	k__Bacteria;p__Bacteroidetes;c__Bacteroidia;o__Bacteroidales;f__Rikenellaceae;g__;s__
OTU_752	1	0	2	3	1	1	6	3	2	1	1	2	0	3	1	k__Bacteria;p__Tenericutes;c__Mollicutes;o__RF39;f__;g__;s__
OTU_753	4	1	2	5	3	1	4	2	2	3	9	1	3	8	4	k__Bacteria;p__Firmicutes;c__Clostridia;o__Clostridiales;f__[Mogibacteriaceae];g__;s__
OTU_754	4	12	9	10	4	4	2	8	3	6	2	2	2	1	2	k__Bacteria;p__Firmicutes;c__Clostridia;o__Clostridiales;f__Ruminococcaceae;g__;s__
OTU_755	0	0	1	2	0	1	2	3	0	1	3	1	1	1	1	k__Bacteria;p__Firmicutes;c__Erysipelotrichi;o__Erysipelotrichales;f__Erysipelotrichaceae
OTU_756	3	1	2	3	2	1	3	1	1	3	1	2	3	2	7	k__Bacteria;p__Tenericutes;c__Mollicutes;o__RF39;f__;g__;s__
OTU_757	21	9	15	8	14	4	10	18	9	20	8	10	8	7	16	k__Bacteria;p__Firmicutes;c__Clostridia;o__Clostridiales;f__Ruminococcaceae;g__;s__
OTU_758	3	3	5	21	3	0	5	2	2	5	2	4	3	2	4	k__Bacteria;p__Cyanobacteria;c__4C0d-2;o__YS2;f__;g__;s__
OTU_759	1	4	0	1	0	1	1	2	0	1	2	1	1	0	0	k__Bacteria;p__Firmicutes;c__Erysipelotrichi;o__Erysipelotrichales;f__Erysipelotrichaceae
OTU_760	1	2	5	0	0	0	0	2	1	4	0	0	0	2	1	k__Bacteria;p__Bacteroidetes;c__Bacteroidia;o__Bacteroidales;f__Prevotellaceae;g__Prevotella;s__
OTU_761	4	0	0	2	2	1	1	0	3	4	2	3	0	0	0	k__Bacteria;p__Tenericutes;c__RF3;o__ML615J-28;f__;g__;s__
OTU_762	6	0	0	0	0	0	0	10	0	0	0	0	1	0	0	k__Bacteria;p__Firmicutes;c__Clostridia;o__Clostridiales;f__Ruminococcaceae;g__Ruminococcus
OTU_763	0	2	4	0	4	0	0	2	2	0	3	1	1	0	0	k__Bacteria;p__Firmicutes;c__Clostridia;o__Clostridiales;f__Christensenellaceae;g__;s__
OTU_764	1	1	1	10	2	0	2	0	0	0	0	1	1	1	1	k__Bacteria;p__Actinobacteria;c__Coriobacteriia;o__Coriobacteriales;f__Coriobacteriaceae
OTU_765	8	1	1	7	11	4	4	6	4	1	2	5	4	1	5	k__Bacteria
OTU_766	2	0	2	3	0	2	2	2	3	0	1	3	0	1	0	k__Bacteria;p__Firmicutes;c__Clostridia;o__Clostridiales;f__Ruminococcaceae;g__Ruminococcus;s__
OTU_767	4	0	1	3	4	1	2	3	2	3	4	0	3	1	0	k__Bacteria;p__Firmicutes;c__Clostridia;o__Clostridiales;f__Christensenellaceae;g__;s__
OTU_768	5	2	6	6	0	0	1	4	1	3	7	1	1	2	1	k__Bacteria;p__Firmicutes;c__Clostridia;o__Clostridiales;f__Ruminococcaceae;g__Ruminococcus;s__
OTU_769	5	2	0	5	10	15	3	7	13	6	5	2	13	6	4	k__Bacteria;p__Firmicutes;c__Clostridia;o__Clostridiales
OTU_770	1	3	0	0	1	1	0	2	2	1	5	2	0	1	2	k__Bacteria;p__Firmicutes;c__Clostridia;o__Clostridiales;f__Ruminococcaceae;g__;s__
OTU_771	3	0	1	4	0	0	0	6	3	1	2	0	0	0	0	k__Bacteria;p__Firmicutes;c__Clostridia;o__Clostridiales;f__Lachnospiraceae
OTU_772	0	0	3	0	2	0	0	0	0	8	8	1	0	1	0	k__Bacteria;p__Firmicutes;c__Clostridia;o__Clostridiales;f__Veillonellaceae;g__Anaerovibrio;s__
OTU_773	0	0	7	0	1	0	0	0	2	7	0	0	0	0	4	k__Bacteria;p__Bacteroidetes;c__Bacteroidia;o__Bacteroidales;f__Prevotellaceae;g__Prevotella;s__
OTU_774	5	1	4	4	33	3	10	4	18	3	7	7	7	2	2	k__Bacteria;p__Firmicutes;c__Clostridia;o__Clostridiales;f__Ruminococcaceae;g__Ruminococcus;s__
OTU_775	1	0	5	9	0	0	0	2	11	2	0	0	0	0	0	k__Bacteria;p__Firmicutes;c__Clostridia;o__Clostridiales;f__Lachnospiraceae
OTU_776	1	3	2	1	5	0	0	0	2	3	1	3	1	0	5	k__Bacteria;p__Firmicutes;c__Clostridia;o__Clostridiales;f__Ruminococcaceae
OTU_777	1	1	1	2	3	1	0	2	1	1	0	6	0	1	4	k__Bacteria;p__Firmicutes;c__Clostridia;o__Clostridiales;f__Lachnospiraceae;g__Coprococcus;s__
OTU_778	1	0	1	3	0	2	0	3	0	0	1	0	2	0	0	k__Bacteria;p__Elusimicrobia;c__Elusimicrobia;o__Elusimicrobiales;f__Elusimicrobiaceae;g__;s__
OTU_779	5	0	4	3	3	2	2	2	2	2	3	2	2	0	3	k__Bacteria;p__Firmicutes;c__Clostridia;o__Clostridiales
OTU_780	2	2	1	2	1	1	1	2	2	3	0	3	0	1	0	k__Bacteria;p__Spirochaetes;c__Spirochaetes;o__Spirochaetales;f__Spirochaetaceae;g__Treponema;s__
OTU_781	2	1	1	5	6	2	0	0	0	0	2	1	1	0	2	k__Bacteria;p__Actinobacteria;c__Coriobacteriia;o__Coriobacteriales;f__Coriobacteriaceae
OTU_782	2	1	5	2	0	1	2	4	0	1	0	0	1	0	1	k__Bacteria;p__Firmicutes;c__Clostridia;o__Clostridiales;f__Christensenellaceae;g__;s__
OTU_783	0	0	0	19	1	0	0	0	0	0	0	0	0	0	0	k__Bacteria;p__Bacteroidetes;c__Bacteroidia;o__Bacteroidales;f__[Paraprevotellaceae];g__CF231;s__
OTU_784	1	1	2	0	1	4	2	3	1	0	5	0	2	3	2	k__Bacteria;p__Tenericutes;c__Mollicutes;o__RF39;f__;g__;s__
OTU_785	1	4	2	1	2	1	3	2	18	2	2	2	1	1	1	k__Bacteria;p__Firmicutes;c__Clostridia;o__Clostridiales;f__Clostridiaceae;g__Clostridium;s__
OTU_786	2	4	1	9	2	1	0	2	1	1	2	3	2	1	1	k__Bacteria;p__Firmicutes;c__Clostridia;o__Clostridiales
OTU_787	3	0	1	2	1	5	0	0	0	3	1	2	6	2	0	k__Bacteria;p__Bacteroidetes;c__Bacteroidia;o__Bacteroidales;f__Bacteroidaceae;g__;s__
OTU_788	1	0	0	1	0	1	0	0	0	0	0	2	10	0	0	k__Bacteria;p__Cyanobacteria;c__4C0d-2;o__YS2;f__;g__;s__
OTU_789	0	0	2	0	0	1	0	1	2	0	0	1	5	6	2	k__Bacteria;p__Firmicutes;c__Clostridia;o__Clostridiales;f__Ruminococcaceae;g__;s__
OTU_790	0	4	1	0	2	1	1	2	0	1	2	2	4	1	0	k__Bacteria;p__Firmicutes;c__Bacilli;o__Bacillales;f__Bacillaceae;g__Bacillus
OTU_791	3	4	3	9	4	4	9	3	3	5	0	2	3	6	3	k__Bacteria;p__Tenericutes;c__Mollicutes;o__RF39;f__;g__;s__
OTU_792	1	1	0	1	0	1	6	0	1	3	1	4	2	0	2	k__Bacteria;p__Firmicutes;c__Clostridia;o__Clostridiales;f__Lachnospiraceae;g__Blautia;s__producta
OTU_793	5	2	3	6	3	4	2	6	2	1	4	1	0	2	3	k__Bacteria;p__Firmicutes;c__Clostridia;o__Clostridiales
OTU_794	0	1	0	0	2	0	0	0	1	1	14	0	0	0	0	k__Bacteria;p__Tenericutes;c__Mollicutes;o__Anaeroplasmatales;f__Anaeroplasmataceae;g__Anaeroplasma;s__
OTU_795	15	0	8	3	1	0	3	17	8	6	8	9	2	1	7	k__Bacteria;p__Firmicutes;c__Clostridia;o__Clostridiales;f__Ruminococcaceae;g__Ruminococcus
OTU_796	3	1	3	2	4	1	15	2	1	5	0	2	1	0	0	k__Bacteria;p__Firmicutes;c__Clostridia;o__Clostridiales
OTU_797	1	1	4	0	0	16	2	0	1	0	1	1	0	6	13	k__Bacteria;p__Bacteroidetes;c__Bacteroidia;o__Bacteroidales;f__;g__;s__
OTU_798	1	0	5	1	1	0	2	0	0	0	3	0	1	0	0	k__Bacteria;p__Firmicutes;c__Clostridia;o__Clostridiales;f__Eubacteriaceae;g__Anaerofustis;s__
OTU_799	3	4	4	0	0	0	2	2	1	3	1	1	0	0	1	k__Bacteria;p__Proteobacteria;c__Deltaproteobacteria;o__Desulfovibrionales;f__Desulfovibrionaceae;g__Desulfovibrio;s__
OTU_800	2	0	2	4	0	2	3	2	3	2	3	1	1	1	3	k__Bacteria;p__Firmicutes;c__Clostridia;o__Clostridiales;f__Ruminococcaceae;g__Ruminococcus;s__
OTU_801	0	1	0	0	0	0	0	0	23	0	0	0	0	0	0	k__Bacteria;p__Firmicutes;c__Clostridia;o__Clostridiales
OTU_802	1	0	0	0	0	0	0	1	1	0	27	0	1	0	0	k__Bacteria;p__Bacteroidetes;c__Bacteroidia;o__Bacteroidales;f__Prevotellaceae;g__Prevotella;s__
OTU_803	6	2	1	5	5	4	0	9	3	0	0	3	2	0	1	k__Bacteria;p__Firmicutes;c__Clostridia;o__Clostridiales
OTU_804	1	7	2	0	3	0	0	0	0	2	0	3	0	0	0	k__Bacteria;p__Bacteroidetes;c__Bacteroidia;o__Bacteroidales
OTU_805	6	5	11	14	9	4	11	11	16	6	11	7	3	6	7	k__Bacteria;p__Firmicutes;c__Clostridia;o__Clostridiales;f__Ruminococcaceae;g__Oscillospira;s__
OTU_806	0	3	1	10	1	2	0	2	2	1	2	0	2	1	1	k__Bacteria;p__Actinobacteria;c__Coriobacteriia;o__Coriobacteriales;f__Coriobacteriaceae
OTU_807	0	0	8	8	0	0	0	0	0	8	0	0	0	0	0	k__Bacteria;p__Bacteroidetes;c__Bacteroidia;o__Bacteroidales;f__BS11;g__;s__
OTU_808	3	3	10	2	1	6	5	4	2	2	2	2	0	2	2	k__Bacteria;p__Actinobacteria;c__Coriobacteriia;o__Coriobacteriales;f__Coriobacteriaceae
OTU_809	2	1	1	0	3	1	0	1	2	1	0	5	4	0	5	k__Bacteria;p__Firmicutes;c__Clostridia;o__Clostridiales
OTU_810	1	3	0	0	1	1	1	2	2	0	1	7	0	2	0	k__Bacteria;p__Spirochaetes;c__Spirochaetes;o__Spirochaetales;f__Spirochaetaceae;g__Treponema;s__
OTU_811	11	3	5	7	4	3	9	13	7	2	3	7	4	2	2	k__Bacteria;p__Firmicutes;c__Clostridia;o__Clostridiales;f__[Mogibacteriaceae];g__;s__
OTU_812	1	0	1	2	0	2	6	0	2	5	0	0	1	3	0	k__Bacteria;p__Firmicutes;c__Clostridia;o__Clostridiales;f__Lachnospiraceae;g__Butyrivibrio;s__
OTU_813	3	0	0	1	2	0	0	3	2	1	1	2	0	0	0	k__Bacteria
OTU_814	1	1	1	4	1	0	0	1	1	1	2	0	1	1	0	k__Bacteria;p__Firmicutes;c__Clostridia;o__Clostridiales;f__Lachnospiraceae;g__Coprococcus;s__
OTU_815	1	5	10	0	0	0	0	0	2	4	0	1	0	0	0	k__Bacteria;p__Bacteroidetes;c__Bacteroidia;o__Bacteroidales;f__Bacteroidaceae;g__BF311;s__
OTU_816	1	10	1	6	1	1	1	4	4	4	2	4	0	2	3	k__Bacteria;p__Firmicutes;c__Clostridia;o__Clostridiales;f__Ruminococcaceae
OTU_817	0	6	1	2	5	2	3	0	2	2	6	8	3	2	1	k__Bacteria;p__TM7;c__TM7-3;o__CW040;f__F16;g__;s__
OTU_818	8	15	2	6	11	2	0	5	2	4	5	7	2	2	1	k__Bacteria;p__Firmicutes;c__Clostridia;o__Clostridiales;f__Ruminococcaceae;g__;s__
OTU_819	6	3	6	5	5	2	1	3	6	7	4	8	0	6	11	k__Bacteria;p__Cyanobacteria;c__4C0d-2;o__YS2;f__;g__;s__
OTU_820	7	0	4	3	2	1	3	4	4	5	2	1	2	2	3	k__Bacteria;p__Firmicutes;c__Clostridia;o__Clostridiales;f__Ruminococcaceae;g__Ruminococcus
OTU_821	0	0	0	0	12	0	0	0	1	0	0	0	0	4	1	k__Bacteria;p__Bacteroidetes;c__Bacteroidia;o__Bacteroidales;f__;g__;s__
OTU_822	2	0	0	7	5	0	0	5	1	0	0	2	0	0	1	k__Bacteria;p__Firmicutes;c__Clostridia;o__Clostridiales
OTU_823	9	4	5	17	8	3	7	3	1	5	4	2	5	2	3	k__Bacteria;p__Tenericutes;c__Mollicutes;o__RF39;f__;g__;s__
OTU_824	2	0	4	2	1	0	2	0	0	1	1	0	0	0	1	k__Bacteria;p__Firmicutes;c__Clostridia;o__Clostridiales;f__Ruminococcaceae;g__Ruminococcus
OTU_825	2	1	2	1	0	2	1	0	0	3	1	0	1	0	1	k__Bacteria;p__Firmicutes;c__Clostridia;o__Clostridiales;f__Ruminococcaceae
OTU_826	0	0	1	4	2	0	0	2	1	1	1	1	1	0	2	k__Bacteria;p__Actinobacteria;c__Coriobacteriia;o__Coriobacteriales;f__Coriobacteriaceae
OTU_827	1	0	3	4	7	0	0	1	0	4	0	0	0	0	0	k__Bacteria;p__Firmicutes;c__Clostridia;o__Clostridiales;f__Lachnospiraceae;g__;s__
OTU_828	2	2	1	2	3	0	0	1	0	0	9	1	0	2	1	k__Bacteria;p__Firmicutes;c__Clostridia;o__Clostridiales;f__Clostridiaceae;g__Clostridium;s__
OTU_829	4	0	0	5	3	2	0	3	1	1	2	2	1	0	2	k__Bacteria;p__Firmicutes;c__Clostridia;o__Clostridiales;f__[Mogibacteriaceae];g__;s__
OTU_830	1	0	1	0	0	0	0	0	0	2	8	0	1	0	0	k__Bacteria;p__Firmicutes;c__Clostridia;o__Clostridiales;f__Ruminococcaceae;g__;s__
OTU_831	0	0	0	0	3	0	0	0	0	0	0	0	0	0	28	k__Bacteria;p__Bacteroidetes;c__Bacteroidia;o__Bacteroidales;f__BS11;g__;s__
OTU_832	0	1	3	0	1	3	0	1	1	3	2	11	0	1	1	k__Bacteria;p__Bacteroidetes;c__Bacteroidia;o__Bacteroidales;f__Prevotellaceae;g__Prevotella;s__
OTU_833	2	2	3	3	4	4	2	1	1	3	7	4	11	0	3	k__Bacteria;p__Tenericutes;c__Mollicutes;o__RF39;f__;g__;s__
OTU_834	3	0	0	0	18	0	1	0	0	0	1	0	5	0	1	k__Bacteria;p__Firmicutes;c__Clostridia;o__Clostridiales;f__Ruminococcaceae;g__Ruminococcus;s__
OTU_835	1	0	0	3	0	4	0	0	1	1	3	5	1	1	0	k__Bacteria;p__Firmicutes;c__Erysipelotrichi;o__Erysipelotrichales;f__Erysipelotrichaceae;g__Bulleidia;s__
OTU_836	15	40	20	20	20	13	16	29	24	22	33	21	8	6	12	k__Bacteria;p__Firmicutes;c__Clostridia;o__Clostridiales;f__Ruminococcaceae;g__;s__
OTU_837	3	2	3	7	5	6	2	4	1	2	4	4	4	1	2	k__Bacteria;p__Firmicutes;c__Clostridia;o__Clostridiales
OTU_838	14	10	3	6	7	7	2	5	1	2	1	11	2	2	5	k__Bacteria
OTU_839	13	2	2	15	5	0	1	8	2	1	2	2	4	4	6	k__Bacteria;p__Firmicutes;c__Clostridia;o__Clostridiales;f__Ruminococcaceae;g__;s__
OTU_840	12	3	0	0	0	0	21	5	2	0	2	0	0	0	0	k__Bacteria;p__Chloroflexi;c__Anaerolineae;o__Anaerolineales;f__Anaerolinaceae;g__SHD-231;s__
OTU_841	3	10	13	5	5	1	12	6	3	6	16	9	0	4	3	k__Bacteria;p__Tenericutes;c__Mollicutes;o__RF39;f__;g__;s__
OTU_842	24	13	47	38	14	5	25	19	9	36	4	13	4	2	12	k__Bacteria;p__Firmicutes;c__Clostridia;o__Clostridiales;f__Ruminococcaceae
OTU_843	0	0	0	0	3	0	0	0	0	0	15	0	3	0	0	k__Bacteria;p__Firmicutes;c__Clostridia;o__Clostridiales;f__Veillonellaceae
OTU_844	2	7	0	0	1	0	0	0	1	0	0	5	0	1	1	k__Bacteria;p__Firmicutes;c__Clostridia;o__Clostridiales;f__Ruminococcaceae
OTU_845	20	12	21	35	18	25	30	28	12	19	29	33	23	15	22	k__Bacteria;p__Firmicutes;c__Clostridia;o__Clostridiales;f__[Mogibacteriaceae];g__Mogibacterium;s__
OTU_846	2	10	2	3	6	1	0	0	1	1	1	2	1	0	2	k__Bacteria;p__Firmicutes;c__Clostridia;o__Clostridiales;f__Ruminococcaceae;g__;s__
OTU_847	4	0	2	6	3	3	2	4	0	2	0	1	0	1	2	k__Bacteria;p__Firmicutes;c__Clostridia;o__Clostridiales;f__Ruminococcaceae;g__Ruminococcus;s__
OTU_848	5	1	3	4	2	0	2	0	0	0	1	2	1	2	3	k__Bacteria;p__Firmicutes;c__Clostridia;o__Clostridiales;f__Ruminococcaceae;g__Ruminococcus;s__
OTU_849	1	1	3	3	0	0	2	3	0	3	2	1	0	3	0	k__Bacteria;p__Firmicutes;c__Clostridia;o__Clostridiales;f__Lachnospiraceae
OTU_850	1	0	3	3	0	6	3	4	2	4	2	0	4	1	4	k__Bacteria;p__Firmicutes;c__Clostridia;o__Clostridiales
OTU_851	0	10	0	0	3	2	1	1	2	3	4	5	6	0	3	k__Bacteria;p__Bacteroidetes;c__Bacteroidia;o__Bacteroidales;f__S24-7;g__;s__
OTU_852	1	9	1	1	0	0	0	1	0	0	1	3	0	0	1	k__Bacteria;p__Bacteroidetes;c__Bacteroidia;o__Bacteroidales;f__Bacteroidaceae;g__;s__
OTU_853	4	5	10	4	4	5	0	3	2	5	8	6	6	0	1	k__Bacteria;p__Firmicutes;c__Clostridia;o__Clostridiales;f__Ruminococcaceae;g__;s__
OTU_854	0	1	1	0	0	4	0	0	2	1	2	0	1	0	2	k__Bacteria;p__Firmicutes;c__Clostridia;o__Clostridiales;f__Lachnospiraceae
OTU_855	2	3	1	1	0	1	1	2	1	5	4	0	0	2	0	k__Bacteria;p__Actinobacteria;c__Coriobacteriia;o__Coriobacteriales;f__Coriobacteriaceae;g__;s__
OTU_856	0	0	0	7	3	0	0	0	0	1	1	0	0	1	1	k__Bacteria;p__Cyanobacteria;c__4C0d-2;o__YS2;f__;g__;s__
OTU_857	0	0	3	6	7	0	0	0	0	2	2	1	0	1	2	k__Bacteria;p__Spirochaetes;c__Spirochaetes;o__Sphaerochaetales;f__Sphaerochaetaceae;g__Sphaerochaeta;s__
OTU_858	2	2	1	5	3	0	0	1	0	1	4	0	0	1	1	k__Bacteria;p__Firmicutes;c__Clostridia;o__Clostridiales;f__Ruminococcaceae;g__;s__
OTU_859	1	0	5	2	1	2	2	4	2	3	0	0	1	0	2	k__Bacteria;p__Firmicutes;c__Clostridia;o__Clostridiales;f__Ruminococcaceae;g__;s__
OTU_860	7	0	7	4	1	0	0	8	8	3	1	1	0	0	0	k__Bacteria;p__Firmicutes;c__Clostridia;o__Clostridiales;f__Lachnospiraceae;g__;s__
OTU_861	1	0	2	1	0	0	0	0	0	1	13	0	0	0	0	k__Bacteria;p__Tenericutes;c__Mollicutes;o__Anaeroplasmatales;f__Anaeroplasmataceae;g__;s__
OTU_862	2	1	2	5	1	2	4	3	0	2	3	2	2	0	2	k__Bacteria;p__Tenericutes;c__Mollicutes;o__RF39;f__;g__;s__
OTU_863	5	0	2	0	2	16	0	0	0	0	1	1	0	0	5	k__Bacteria;p__Bacteroidetes
OTU_864	4	0	4	0	0	0	0	6	7	1	2	0	0	0	1	k__Bacteria;p__Bacteroidetes;c__Bacteroidia;o__Bacteroidales;f__Prevotellaceae;g__Prevotella;s__
OTU_865	4	3	0	9	3	5	2	4	3	3	2	3	3	1	1	k__Bacteria;p__Firmicutes;c__Clostridia;o__Clostridiales;f__[Mogibacteriaceae];g__;s__
OTU_866	0	0	6	0	0	0	0	0	0	3	3	1	1	0	1	k__Bacteria;p__Firmicutes;c__Clostridia;o__Clostridiales;f__Ruminococcaceae;g__;s__
OTU_867	0	0	2	2	3	0	3	2	0	0	5	2	2	5	1	k__Bacteria;p__Tenericutes;c__RF3;o__ML615J-28;f__;g__;s__
OTU_868	2	3	3	2	0	5	2	0	1	1	5	1	3	2	1	k__Bacteria;p__Firmicutes;c__Clostridia;o__Clostridiales;f__;g__;s__
OTU_869	3	0	1	1	1	5	2	3	0	0	1	2	3	0	1	k__Bacteria;p__Tenericutes;c__Mollicutes;o__RF39;f__;g__;s__
OTU_870	1	0	1	0	0	1	0	1	0	0	3	1	1	3	0	k__Bacteria;p__Firmicutes;c__Clostridia;o__Clostridiales;f__Lachnospiraceae;g__Butyrivibrio;s__
OTU_871	2	1	1	2	2	0	1	1	3	3	0	1	2	2	1	k__Bacteria;p__Firmicutes;c__Clostridia;o__Clostridiales;f__Ruminococcaceae;g__;s__
OTU_872	16	19	11	12	22	3	6	12	5	9	12	20	5	3	5	k__Bacteria;p__Bacteroidetes;c__Bacteroidia;o__Bacteroidales;f__;g__;s__
OTU_873	2	15	28	24	15	0	0	1	8	23	5	14	8	19	7	k__Bacteria;p__Bacteroidetes;c__Bacteroidia;o__Bacteroidales;f__Prevotellaceae;g__Prevotella;s__
OTU_874	13	20	21	8	12	8	5	10	7	6	11	20	5	1	18	k__Bacteria;p__Bacteroidetes;c__Bacteroidia;o__Bacteroidales;f__Bacteroidaceae;g__5-7N15;s__
OTU_875	1	1	3	6	4	0	1	1	2	3	0	3	1	1	1	k__Bacteria;p__Actinobacteria;c__Coriobacteriia;o__Coriobacteriales;f__Coriobacteriaceae;g__Adlercreutzia;s__
OTU_876	1	1	0	0	0	4	1	0	1	1	0	0	8	0	0	k__Bacteria;p__Firmicutes;c__Erysipelotrichi;o__Erysipelotrichales;f__Erysipelotrichaceae;g__Bulleidia;s__
OTU_877	0	0	14	3	1	0	0	1	1	7	0	0	0	1	0	k__Bacteria;p__Bacteroidetes;c__Bacteroidia;o__Bacteroidales;f__Prevotellaceae;g__Prevotella;s__
OTU_878	0	0	2	11	0	0	0	0	0	4	0	0	0	0	0	k__Bacteria;p__Bacteroidetes;c__Bacteroidia;o__Bacteroidales;f__Prevotellaceae;g__Prevotella;s__
OTU_879	22	35	18	28	22	13	23	26	10	13	10	33	6	27	17	k__Bacteria;p__TM7;c__TM7-3;o__CW040;f__F16;g__;s__
OTU_880	1	6	0	0	1	0	0	1	1	0	0	6	0	0	0	k__Bacteria;p__Cyanobacteria;c__4C0d-2;o__YS2;f__;g__;s__
OTU_881	9	3	0	0	2	7	0	5	2	0	14	11	6	1	4	k__Bacteria;p__Firmicutes;c__Clostridia;o__Clostridiales
OTU_882	6	9	1	4	3	0	0	7	6	9	3	5	3	4	2	k__Bacteria;p__Firmicutes;c__Clostridia;o__Clostridiales;f__Ruminococcaceae
OTU_883	7	4	7	5	11	4	3	3	5	7	5	13	4	2	11	k__Bacteria
OTU_884	5	0	1	1	0	2	0	4	0	0	2	0	0	0	0	k__Bacteria;p__Firmicutes;c__Clostridia;o__Clostridiales;f__Ruminococcaceae;g__Ruminococcus;s__
OTU_885	21	4	7	13	11	8	6	10	12	6	10	3	7	4	3	k__Bacteria;p__Firmicutes;c__Clostridia;o__Clostridiales;f__Ruminococcaceae;g__;s__
OTU_886	2	2	3	9	0	0	3	2	3	0	0	2	0	1	1	k__Bacteria;p__Firmicutes;c__Clostridia;o__Clostridiales;f__Lachnospiraceae;g__;s__
OTU_887	0	3	2	3	0	4	2	1	1	3	5	1	3	1	2	k__Bacteria;p__Firmicutes;c__Erysipelotrichi;o__Erysipelotrichales;f__Erysipelotrichaceae;g__Bulleidia;s__
OTU_888	11	8	10	9	7	5	5	9	6	11	8	6	6	2	8	k__Bacteria;p__Firmicutes;c__Clostridia;o__Clostridiales;f__Ruminococcaceae
OTU_889	7	8	4	8	2	3	6	9	6	6	2	3	5	5	4	k__Bacteria;p__Firmicutes;c__Clostridia;o__Clostridiales;f__[Mogibacteriaceae];g__;s__
OTU_890	0	4	0	2	0	0	0	0	0	0	0	5	0	0	0	k__Bacteria;p__Tenericutes;c__Mollicutes;o__RF39;f__;g__;s__
OTU_891	2	0	0	8	1	1	2	0	5	0	0	4	3	1	0	k__Bacteria;p__Cyanobacteria;c__4C0d-2;o__YS2;f__;g__;s__
OTU_892	2	2	5	3	3	2	2	1	5	2	4	2	2	1	3	k__Bacteria;p__Firmicutes;c__Clostridia;o__Clostridiales
OTU_893	6	1	0	2	0	2	2	5	11	0	3	1	3	0	1	k__Bacteria;p__Firmicutes;c__Clostridia;o__Clostridiales;f__;g__;s__
OTU_894	1	0	1	2	0	2	1	4	0	3	4	0	1	0	2	k__Bacteria;p__Firmicutes;c__Clostridia;o__Clostridiales;f__Ruminococcaceae;g__Ruminococcus;s__
OTU_895	2	0	3	0	60	0	0	4	5	1	0	0	0	11	4	k__Bacteria;p__Firmicutes;c__Clostridia;o__Clostridiales;f__Ruminococcaceae;g__Oscillospira;s__
OTU_896	1	14	2	2	1	0	1	2	0	0	0	2	0	1	1	k__Bacteria;p__Firmicutes;c__Clostridia;o__Clostridiales;f__Ruminococcaceae;g__;s__
OTU_897	0	0	0	0	0	0	0	0	1	0	11	0	0	0	0	k__Bacteria;p__Firmicutes
OTU_898	2	2	0	3	0	0	2	1	2	0	1	0	1	0	1	k__Bacteria;p__Firmicutes;c__Clostridia;o__Clostridiales;f__Ruminococcaceae;g__;s__
OTU_899	0	18	0	0	0	0	0	0	0	0	0	1	0	0	0	k__Bacteria;p__Spirochaetes;c__Spirochaetes;o__Sphaerochaetales;f__Sphaerochaetaceae;g__Sphaerochaeta;s__
OTU_900	33	20	10	32	4	7	8	28	9	20	12	13	3	3	9	k__Bacteria;p__Tenericutes;c__Mollicutes;o__RF39;f__;g__;s__
OTU_901	1	5	9	0	0	1	0	2	2	10	2	10	1	3	1	k__Bacteria;p__Firmicutes;c__Clostridia;o__Clostridiales;f__Lachnospiraceae;g__Butyrivibrio;s__
OTU_902	0	1	2	3	0	0	1	0	0	0	0	1	1	1	1	k__Bacteria;p__Proteobacteria;c__Epsilonproteobacteria;o__Campylobacterales;f__Helicobacteraceae;g__Helicobacter;s__
OTU_903	1	1	4	4	3	0	0	0	2	2	2	0	0	0	0	k__Bacteria;p__Firmicutes;c__Clostridia;o__Clostridiales
OTU_904	1	0	0	1	4	0	2	0	0	0	5	2	0	0	1	k__Bacteria;p__Firmicutes;c__Clostridia;o__Clostridiales;f__Ruminococcaceae
OTU_905	1	1	7	3	1	2	2	2	0	3	3	1	0	6	2	k__Bacteria;p__Firmicutes;c__Clostridia;o__Clostridiales;f__Lachnospiraceae;g__;s__
OTU_906	4	0	0	0	1	0	1	4	0	0	0	0	0	0	0	k__Bacteria;p__Proteobacteria;c__Gammaproteobacteria;o__Pseudomonadales;f__Moraxellaceae;g__Acinetobacter;s__
OTU_907	2	1	0	1	1	0	1	5	3	1	1	4	0	0	1	k__Bacteria;p__Firmicutes;c__Erysipelotrichi;o__Erysipelotrichales;f__Erysipelotrichaceae;g__;s__
OTU_908	0	1	1	3	1	0	3	1	2	0	0	2	1	5	0	k__Bacteria;p__Cyanobacteria;c__4C0d-2;o__YS2;f__;g__;s__
OTU_909	0	0	4	1	1	1	0	0	1	0	1	2	2	2	1	k__Bacteria;p__Actinobacteria;c__Coriobacteriia;o__Coriobacteriales;f__Coriobacteriaceae;g__;s__
OTU_910	1	14	5	10	1	6	2	0	1	6	9	13	9	2	3	k__Archaea;p__Euryarchaeota;c__Methanobacteria;o__Methanobacteriales;f__Methanobacteriaceae;g__Methanosphaera;s__
OTU_911	1	2	3	5	5	3	5	7	1	1	3	4	0	1	3	k__Bacteria
OTU_912	0	1	0	0	1	1	1	1	15	4	1	0	0	0	0	k__Bacteria;p__Firmicutes;c__Clostridia;o__Clostridiales;f__Lachnospiraceae;g__Coprococcus;s__
OTU_913	12	13	25	32	17	5	7	16	6	23	17	20	3	7	13	k__Bacteria;p__Firmicutes;c__Clostridia;o__Clostridiales;f__;g__;s__
OTU_914	6	3	4	2	2	0	0	5	2	2	0	1	1	2	1	k__Bacteria;p__Firmicutes;c__Clostridia;o__Clostridiales;f__Ruminococcaceae;g__;s__
OTU_915	4	1	6	3	1	3	2	3	2	1	3	4	0	1	1	k__Bacteria;p__Firmicutes;c__Clostridia;o__Clostridiales
OTU_916	3	3	3	3	23	3	1	3	2	4	23	8	6	10	0	k__Bacteria;p__Cyanobacteria;c__4C0d-2;o__YS2;f__;g__;s__
OTU_917	7	0	2	0	0	0	0	5	1	0	1	0	2	0	0	k__Bacteria;p__Firmicutes;c__Clostridia;o__Clostridiales;f__Ruminococcaceae
OTU_918	2	2	2	2	2	1	1	0	0	1	1	7	1	0	3	k__Bacteria;p__Firmicutes;c__Clostridia;o__Clostridiales;f__Ruminococcaceae
OTU_919	2	2	1	0	0	0	3	1	1	1	2	0	0	0	4	k__Bacteria;p__Firmicutes;c__Clostridia;o__Clostridiales;f__;g__;s__
OTU_920	4	2	6	2	11	4	2	3	0	4	1	2	17	2	1	k__Bacteria;p__Cyanobacteria;c__4C0d-2;o__YS2;f__;g__;s__
OTU_921	12	0	1	4	1	0	0	2	1	0	0	0	0	0	0	k__Bacteria;p__Cyanobacteria;c__4C0d-2;o__YS2;f__;g__;s__
OTU_922	1	2	5	5	2	0	5	2	2	0	1	1	0	0	0	k__Bacteria;p__Firmicutes;c__Clostridia;o__Clostridiales;f__Ruminococcaceae;g__Ruminococcus;s__
OTU_923	4	3	4	8	4	5	5	1	2	1	2	2	2	1	4	k__Bacteria;p__Firmicutes;c__Clostridia;o__Clostridiales
OTU_924	5	6	10	4	9	9	2	6	4	8	1	11	6	2	7	k__Bacteria;p__Bacteroidetes;c__Bacteroidia;o__Bacteroidales;f__Bacteroidaceae;g__;s__
OTU_925	0	0	0	1	0	1	1	1	6	0	0	0	0	1	0	k__Bacteria;p__Firmicutes;c__Clostridia;o__Clostridiales
OTU_926	0	3	0	1	0	0	1	4	1	2	3	1	4	4	5	k__Bacteria;p__Actinobacteria;c__Coriobacteriia;o__Coriobacteriales;f__Coriobacteriaceae
OTU_927	4	3	1	8	12	0	2	5	7	2	1	4	1	0	0	k__Bacteria;p__Firmicutes;c__Clostridia;o__Clostridiales;f__Ruminococcaceae;g__Ruminococcus;s__
OTU_928	1	0	0	0	1	3	5	2	0	2	0	1	0	11	1	k__Bacteria;p__Proteobacteria;c__Gammaproteobacteria;o__Aeromonadales;f__Succinivibrionaceae;g__;s__
OTU_929	16	0	5	7	2	3	2	2	1	2	2	1	0	1	2	k__Bacteria;p__Firmicutes;c__Clostridia;o__Clostridiales
OTU_930	0	0	0	0	1	1	0	1	0	3	1	0	7	0	0	k__Bacteria;p__Firmicutes;c__Erysipelotrichi;o__Erysipelotrichales;f__Erysipelotrichaceae;g__;s__
OTU_931	1	1	0	1	3	1	3	6	0	0	1	3	3	4	6	k__Bacteria;p__Firmicutes;c__Erysipelotrichi;o__Erysipelotrichales;f__Erysipelotrichaceae
OTU_932	0	0	7	1	0	0	0	0	0	3	0	1	0	0	0	k__Bacteria;p__Bacteroidetes;c__Bacteroidia;o__Bacteroidales;f__Prevotellaceae;g__Prevotella;s__
OTU_933	9	0	2	4	6	3	0	3	4	1	1	5	6	0	4	k__Bacteria
OTU_934	2	0	4	1	3	0	0	2	0	0	1	0	0	1	1	k__Bacteria;p__Actinobacteria;c__Coriobacteriia;o__Coriobacteriales;f__Coriobacteriaceae
OTU_935	0	1	5	7	4	0	2	3	2	2	1	3	1	7	2	k__Bacteria;p__Cyanobacteria;c__4C0d-2;o__YS2;f__;g__;s__
OTU_936	6	3	6	4	8	3	3	4	2	1	3	7	0	0	0	k__Bacteria;p__Bacteroidetes;c__Bacteroidia;o__Bacteroidales;f__[Odoribacteraceae];g__Odoribacter;s__
OTU_937	19	23	22	18	16	14	20	17	10	23	23	19	15	5	12	k__Bacteria;p__Firmicutes;c__Clostridia;o__Clostridiales;f__Ruminococcaceae;g__;s__
OTU_938	1	1	1	1	0	0	1	1	0	0	2	2	0	0	2	k__Bacteria;p__Actinobacteria;c__Coriobacteriia;o__Coriobacteriales;f__Coriobacteriaceae
OTU_939	16	3	1	9	2	3	6	12	2	3	4	1	2	3	9	k__Bacteria;p__Firmicutes;c__Clostridia;o__Clostridiales;f__[Mogibacteriaceae];g__;s__
OTU_940	2	0	9	9	3	0	0	0	0	5	2	0	0	0	1	k__Bacteria;p__Firmicutes;c__Clostridia;o__Clostridiales;f__Ruminococcaceae;g__;s__
OTU_941	14	0	1	1	0	1	1	4	0	1	0	6	1	0	1	k__Bacteria;p__Cyanobacteria;c__4C0d-2;o__YS2;f__;g__;s__
OTU_942	1	1	1	0	2	1	1	1	1	1	2	1	3	0	0	k__Bacteria;p__Firmicutes;c__Clostridia;o__Clostridiales;f__[Mogibacteriaceae];g__;s__
OTU_943	2	2	0	1	5	1	5	2	2	0	2	2	1	4	5	k__Bacteria;p__Tenericutes;c__Mollicutes;o__RF39;f__;g__;s__
OTU_944	0	6	3	4	7	11	0	1	1	3	2	4	1	0	1	k__Bacteria;p__Bacteroidetes;c__Bacteroidia;o__Bacteroidales;f__[Paraprevotellaceae];g__CF231;s__
OTU_945	5	18	5	5	2	31	20	4	3	2	34	26	5	8	5	k__Bacteria;p__Firmicutes;c__Clostridia;o__Clostridiales;f__Lachnospiraceae
OTU_946	4	2	1	7	1	1	0	0	0	0	4	1	2	1	0	k__Bacteria;p__Firmicutes;c__Clostridia;o__Clostridiales
OTU_947	5	0	2	4	0	2	1	2	0	0	0	0	2	1	0	k__Bacteria;p__Tenericutes;c__RF3;o__ML615J-28;f__;g__;s__
OTU_948	2	1	0	0	0	0	3	3	2	1	2	0	0	0	0	k__Bacteria;p__Firmicutes;c__Clostridia;o__Clostridiales;f__Ruminococcaceae;g__;s__
OTU_949	1	1	1	1	3	22	0	0	2	0	0	0	1	0	2	k__Bacteria;p__Bacteroidetes;c__Bacteroidia;o__Bacteroidales;f__[Paraprevotellaceae];g__YRC22;s__
OTU_950	0	0	0	1	0	0	0	0	2	0	15	0	1	0	0	k__Bacteria;p__Tenericutes;c__Mollicutes;o__Anaeroplasmatales;f__Anaeroplasmataceae;g__Anaeroplasma;s__
OTU_951	1	1	5	2	1	0	4	0	0	2	0	0	0	1	0	k__Bacteria;p__Firmicutes;c__Clostridia;o__Clostridiales;f__Christensenellaceae;g__;s__
OTU_952	1	0	3	1	0	0	0	1	0	4	0	0	0	0	0	k__Bacteria;p__Firmicutes;c__Clostridia;o__Clostridiales
OTU_953	1	0	3	1	0	0	0	0	3	1	1	1	1	0	0	k__Bacteria;p__Firmicutes;c__Clostridia;o__Clostridiales;f__Ruminococcaceae
OTU_954	0	0	2	4	1	0	0	0	1	0	3	0	0	0	2	k__Bacteria;p__Bacteroidetes;c__Bacteroidia;o__Bacteroidales;f__;g__;s__
OTU_955	14	9	12	4	8	8	7	13	5	7	4	6	4	1	7	k__Bacteria;p__Firmicutes;c__Clostridia;o__Clostridiales;f__Ruminococcaceae;g__;s__
OTU_956	0	0	2	2	1	0	0	0	0	0	0	0	0	2	1	k__Bacteria;p__Firmicutes;c__Clostridia;o__Clostridiales;f__Ruminococcaceae;g__;s__
OTU_957	6	40	12	8	90	10	18	82	780	72	6	1	2	2	5	k__Bacteria;p__Firmicutes;c__Clostridia;o__Clostridiales;f__Ruminococcaceae;g__Ruminococcus;s__
OTU_958	0	0	1	2	1	0	0	0	0	0	7	1	0	0	0	k__Bacteria;p__Tenericutes;c__Mollicutes;o__Anaeroplasmatales;f__Anaeroplasmataceae
OTU_959	1	2	1	2	3	1	2	0	1	3	3	2	0	1	3	k__Bacteria;p__Firmicutes;c__Clostridia;o__Clostridiales;f__Christensenellaceae;g__;s__
OTU_960	0	0	5	6	1	0	0	0	0	3	6	0	0	2	0	k__Bacteria;p__Firmicutes;c__Clostridia;o__Clostridiales;f__Ruminococcaceae;g__Ruminococcus
OTU_961	1	1	1	3	1	1	3	0	4	2	4	2	2	2	2	k__Bacteria;p__Tenericutes;c__Mollicutes;o__RF39;f__;g__;s__
OTU_962	0	3	0	0	4	0	0	0	1	0	1	3	0	0	1	k__Bacteria;p__Firmicutes;c__Clostridia;o__Clostridiales
OTU_963	1	7	2	3	3	12	3	2	3	0	2	3	4	3	5	k__Bacteria;p__Firmicutes;c__Clostridia;o__Clostridiales;f__Lachnospiraceae;g__Blautia;s__
OTU_964	0	0	0	6	0	0	0	0	4	0	0	1	0	0	0	k__Bacteria;p__Bacteroidetes;c__Bacteroidia;o__Bacteroidales;f__[Paraprevotellaceae];g__CF231;s__
OTU_965	6	5	21	5	3	3	8	4	8	11	9	2	1	3	3	k__Bacteria;p__Firmicutes;c__Clostridia;o__Clostridiales;f__Ruminococcaceae;g__Ruminococcus;s__
OTU_966	2	0	1	5	1	0	0	0	0	1	0	1	1	0	0	k__Bacteria;p__Firmicutes;c__Clostridia;o__Clostridiales;f__Christensenellaceae;g__;s__
OTU_967	0	2	1	0	1	0	0	0	2	0	3	0	0	0	0	k__Bacteria;p__Firmicutes;c__Erysipelotrichi;o__Erysipelotrichales;f__Erysipelotrichaceae;g__RFN20;s__
OTU_968	2	2	1	0	1	0	0	3	0	0	2	1	0	0	1	k__Bacteria;p__Firmicutes;c__Clostridia;o__Clostridiales
OTU_969	2	0	0	3	1	1	3	2	1	0	0	1	1	0	4	k__Bacteria;p__Firmicutes;c__Clostridia;o__Clostridiales;f__[Mogibacteriaceae];g__;s__
OTU_970	2	0	6	3	6	0	2	2	0	2	1	0	0	0	0	k__Bacteria;p__Firmicutes;c__Clostridia;o__Clostridiales;f__Ruminococcaceae;g__;s__
OTU_971	2	0	6	0	0	0	0	0	4	5	0	0	0	0	0	k__Bacteria;p__Firmicutes;c__Clostridia;o__Clostridiales;f__Lachnospiraceae;g__;s__
OTU_972	0	4	0	2	0	1	1	1	2	0	0	3	1	0	0	k__Bacteria;p__Firmicutes;c__Clostridia;o__Clostridiales;f__Ruminococcaceae
OTU_973	6	4	6	5	10	2	3	1	6	11	1	1	1	1	1	k__Bacteria;p__Firmicutes;c__Clostridia;o__Clostridiales;f__Ruminococcaceae
OTU_974	4	4	2	1	3	2	1	2	0	3	0	8	2	1	3	k__Bacteria;p__Bacteroidetes
OTU_975	4	1	3	4	6	2	1	2	0	3	2	4	3	2	3	k__Bacteria;p__Firmicutes;c__Clostridia;o__Clostridiales;f__[Mogibacteriaceae];g__;s__
OTU_976	1	1	0	2	2	3	0	1	3	0	3	0	0	0	0	k__Bacteria;p__Proteobacteria;c__Alphaproteobacteria;o__Sphingomonadales;f__Sphingomonadaceae;g__Sphingomonas;s__
OTU_977	0	0	7	0	0	0	0	0	1	2	0	0	0	0	0	k__Bacteria;p__Bacteroidetes;c__Bacteroidia;o__Bacteroidales;f__Prevotellaceae;g__Prevotella;s__
OTU_978	4	0	1	1	1	6	1	4	4	0	2	4	6	2	1	k__Bacteria;p__Firmicutes;c__Clostridia;o__Clostridiales;f__Lachnospiraceae;g__Coprococcus;s__
OTU_979	2	0	1	1	2	0	3	2	1	1	0	0	0	1	0	k__Bacteria;p__Firmicutes;c__Erysipelotrichi;o__Erysipelotrichales;f__Erysipelotrichaceae;g__;s__
OTU_980	1	0	2	0	0	2	1	1	0	0	0	1	1	0	0	k__Bacteria;p__Firmicutes;c__Clostridia;o__Clostridiales;f__Eubacteriaceae;g__Anaerofustis;s__
OTU_981	0	0	1	7	0	0	0	0	0	0	0	0	0	0	0	k__Bacteria;p__Firmicutes;c__Clostridia;o__Clostridiales;f__;g__;s__
OTU_982	12	0	9	4	1	2	3	2	3	5	3	0	0	0	1	k__Bacteria;p__Firmicutes;c__Clostridia;o__Clostridiales;f__Ruminococcaceae
OTU_983	0	0	4	0	5	0	0	0	1	1	0	1	0	0	1	k__Bacteria;p__Bacteroidetes;c__Bacteroidia;o__Bacteroidales;f__Prevotellaceae;g__Prevotella;s__
OTU_984	0	0	0	0	3	0	0	1	2	1	0	0	0	0	0	k__Bacteria;p__Tenericutes;c__Mollicutes;o__Anaeroplasmatales;f__Anaeroplasmataceae;g__Anaeroplasma;s__
OTU_985	24	21	20	17	18	9	11	15	14	36	20	28	15	2	19	k__Bacteria;p__Bacteroidetes;c__Bacteroidia;o__Bacteroidales;f__Bacteroidaceae;g__5-7N15;s__
OTU_986	7	8	14	8	5	6	3	6	3	6	6	9	5	3	9	k__Bacteria;p__Tenericutes;c__Mollicutes;o__RF39;f__;g__;s__
OTU_987	2	1	4	2	2	1	4	3	4	1	1	1	1	1	1	k__Bacteria;p__Spirochaetes;c__Spirochaetes;o__Spirochaetales;f__Spirochaetaceae;g__Treponema;s__
OTU_988	2	0	4	2	0	0	4	0	0	0	0	1	0	0	0	k__Bacteria;p__Firmicutes;c__Clostridia;o__Clostridiales;f__;g__;s__
OTU_989	2	0	1	0	0	1	0	1	0	3	1	0	0	0	0	k__Bacteria;p__Firmicutes;c__Clostridia;o__Clostridiales;f__Veillonellaceae
OTU_990	0	3	4	5	2	0	4	0	1	4	0	6	0	0	1	k__Bacteria;p__Firmicutes;c__Clostridia;o__Clostridiales;f__;g__;s__
OTU_991	8	2	3	4	3	1	1	6	2	3	3	2	0	0	2	k__Bacteria;p__Firmicutes;c__Clostridia;o__Clostridiales
OTU_992	3	0	2	2	3	2	1	1	4	0	3	1	0	0	1	k__Bacteria;p__Tenericutes;c__RF3;o__ML615J-28;f__;g__;s__
OTU_993	4	1	0	10	1	1	0	3	1	3	1	0	0	0	0	k__Bacteria;p__Firmicutes;c__Clostridia;o__Clostridiales;f__Lachnospiraceae;g__;s__
OTU_994	7	11	2	15	3	2	5	6	1	5	8	11	2	1	9	k__Bacteria;p__Tenericutes;c__Mollicutes;o__RF39;f__;g__;s__
OTU_995	0	1	12	2	0	0	0	0	2	10	0	0	0	1	0	k__Bacteria;p__Bacteroidetes;c__Bacteroidia;o__Bacteroidales;f__Prevotellaceae;g__Prevotella;s__
OTU_996	1	1	8	3	1	1	2	2	1	2	2	0	0	3	5	k__Bacteria;p__Firmicutes;c__Clostridia;o__Clostridiales;f__Ruminococcaceae
OTU_997	0	0	4	0	12	0	0	0	1	2	0	0	1	0	0	k__Bacteria;p__Firmicutes;c__Clostridia;o__Clostridiales;f__Ruminococcaceae;g__;s__
OTU_998	0	1	1	0	1	2	1	0	1	0	1	0	2	0	0	k__Bacteria;p__Firmicutes;c__Erysipelotrichi;o__Erysipelotrichales;f__Erysipelotrichaceae
OTU_999	1	0	1	0	4	1	0	0	0	0	2	0	0	6	2	k__Bacteria;p__Cyanobacteria;c__4C0d-2;o__YS2;f__;g__;s__
OTU_1000	1	1	1	4	4	0	2	2	0	1	2	3	0	0	2	k__Bacteria;p__Tenericutes;c__Mollicutes;o__RF39;f__;g__;s__
OTU_1001	0	0	0	0	0	3	0	1	0	0	0	0	6	0	1	k__Bacteria;p__Firmicutes;c__Erysipelotrichi;o__Erysipelotrichales;f__Erysipelotrichaceae;g__p-75-a5;s__
OTU_1002	12	35	10	8	5	18	3	6	7	5	6	7	3	0	3	k__Bacteria;p__Bacteroidetes;c__Bacteroidia;o__Bacteroidales;f__Bacteroidaceae;g__;s__
OTU_1003	3	0	8	4	2	6	0	0	1	2	6	2	1	2	1	k__Bacteria;p__Bacteroidetes;c__Bacteroidia;o__Bacteroidales;f__[Barnesiellaceae];g__;s__
OTU_1004	0	0	7	4	0	0	0	0	0	1	0	0	0	1	0	k__Bacteria;p__Bacteroidetes;c__Bacteroidia;o__Bacteroidales;f__;g__;s__
OTU_1005	0	4	0	0	0	0	0	0	0	0	0	4	0	0	0	k__Bacteria;p__Proteobacteria;c__Alphaproteobacteria;o__RF32;f__;g__;s__
OTU_1006	0	0	2	0	2	0	0	0	1	2	4	0	0	2	0	k__Bacteria;p__Firmicutes;c__Clostridia;o__Clostridiales
OTU_1007	2	2	1	3	2	0	1	3	0	2	1	1	1	1	0	k__Bacteria;p__Firmicutes
OTU_1008	1	6	3	1	5	1	1	3	3	2	2	2	2	0	4	k__Bacteria;p__Firmicutes;c__Clostridia;o__Clostridiales;f__Ruminococcaceae;g__Ruminococcus;s__
OTU_1009	3	3	3	4	1	4	1	6	5	3	2	4	3	2	1	k__Bacteria;p__Firmicutes;c__Clostridia;o__Clostridiales;f__;g__;s__
OTU_1010	0	2	1	0	4	0	0	1	1	2	1	0	1	0	1	k__Bacteria;p__Firmicutes;c__Clostridia;o__Clostridiales;f__;g__;s__
OTU_1011	0	0	1	0	0	0	4	0	0	2	1	2	0	1	1	k__Bacteria;p__Tenericutes;c__Mollicutes;o__RF39;f__;g__;s__
OTU_1012	0	2	0	2	0	0	3	2	0	1	2	1	2	0	2	k__Bacteria;p__Proteobacteria;c__Betaproteobacteria;o__Nitrosomonadales;f__;g__;s__
OTU_1013	0	0	0	0	9	0	0	0	0	1	0	0	0	0	0	k__Bacteria;p__Bacteroidetes;c__Bacteroidia;o__Bacteroidales;f__Prevotellaceae;g__Prevotella;s__
OTU_1014	1	0	1	0	1	0	1	1	2	4	0	0	0	1	3	k__Bacteria;p__Firmicutes;c__Clostridia;o__Clostridiales;f__[Mogibacteriaceae];g__;s__
OTU_1015	1	0	0	2	0	2	0	3	0	0	1	0	0	0	1	k__Bacteria;p__Actinobacteria;c__Coriobacteriia;o__Coriobacteriales;f__Coriobacteriaceae
OTU_1016	3	0	0	0	1	0	1	2	5	0	0	0	0	0	0	k__Bacteria;p__Firmicutes;c__Erysipelotrichi;o__Erysipelotrichales;f__Erysipelotrichaceae;g__p-75-a5;s__
OTU_1017	0	0	0	13	0	0	0	0	0	0	0	0	0	0	0	k__Bacteria;p__Firmicutes;c__Clostridia;o__Clostridiales;f__Ruminococcaceae;g__;s__
OTU_1018	0	0	0	0	2	0	0	0	7	0	0	0	0	0	0	k__Bacteria;p__Actinobacteria;c__Coriobacteriia;o__Coriobacteriales;f__Coriobacteriaceae;g__;s__
OTU_1019	2	0	1	1	1	0	0	1	1	0	10	2	0	0	0	k__Bacteria;p__Firmicutes;c__Clostridia;o__Clostridiales;f__Lachnospiraceae;g__Butyrivibrio;s__
OTU_1020	1	2	0	2	0	1	1	0	1	1	1	1	1	0	0	k__Bacteria;p__Firmicutes;c__Clostridia;o__Clostridiales;f__Ruminococcaceae;g__;s__
OTU_1021	3	1	1	2	1	1	3	2	0	4	0	0	0	0	1	k__Bacteria;p__Firmicutes;c__Clostridia;o__Clostridiales
OTU_1022	52	27	44	53	43	41	36	50	34	34	52	44	44	20	59	k__Bacteria;p__Firmicutes;c__Clostridia;o__Clostridiales;f__[Mogibacteriaceae];g__;s__
OTU_1023	20	3	4	15	37	10	8	9	5	5	7	16	11	2	9	k__Bacteria;p__Firmicutes;c__Clostridia;o__Clostridiales;f__Ruminococcaceae;g__Ruminococcus;s__
OTU_1024	5	2	3	10	4	0	2	3	0	3	3	6	1	1	2	k__Bacteria
OTU_1025	0	0	3	0	3	0	0	0	1	1	0	0	0	0	0	k__Bacteria;p__Firmicutes;c__Clostridia;o__Clostridiales;f__Ruminococcaceae;g__;s__
OTU_1026	4	2	0	1	1	3	4	0	0	0	3	2	1	1	2	k__Bacteria;p__Tenericutes;c__Mollicutes;o__Mycoplasmatales;f__Mycoplasmataceae;g__Mycoplasma;s__
OTU_1027	1	1	3	1	3	2	0	2	3	2	1	1	0	2	2	k__Bacteria;p__Proteobacteria;c__Gammaproteobacteria;o__Xanthomonadales;f__Xanthomonadaceae;g__Stenotrophomonas;s__
OTU_1028	2	1	1	8	3	1	0	1	0	3	2	1	1	1	2	k__Bacteria;p__Firmicutes;c__Clostridia;o__Clostridiales
OTU_1029	2	0	5	0	0	1	0	0	1	3	0	0	0	0	0	k__Bacteria;p__Firmicutes;c__Clostridia;o__Clostridiales
OTU_1030	0	0	1	0	1	0	9	0	0	1	1	1	1	0	0	k__Bacteria;p__Spirochaetes;c__Spirochaetes;o__Spirochaetales;f__Spirochaetaceae;g__Treponema;s__
OTU_1031	7	1	6	2	1	3	7	0	0	2	3	2	0	0	2	k__Bacteria;p__Bacteroidetes;c__Bacteroidia;o__Bacteroidales;f__;g__;s__
OTU_1032	6	4	3	2	6	3	1	3	1	0	0	1	2	0	4	k__Bacteria;p__Firmicutes;c__Clostridia;o__Clostridiales;f__Ruminococcaceae
OTU_1033	0	0	0	0	0	0	2	0	3	1	4	3	4	3	0	k__Bacteria;p__Bacteroidetes;c__Bacteroidia;o__Bacteroidales;f__;g__;s__
OTU_1034	0	1	1	1	0	1	0	0	0	2	2	1	0	0	1	k__Bacteria;p__Firmicutes;c__Clostridia;o__Clostridiales;f__Ruminococcaceae;g__Ruminococcus;s__
OTU_1035	1	0	3	1	0	3	5	2	2	3	3	2	0	5	2	k__Bacteria;p__Actinobacteria;c__Coriobacteriia;o__Coriobacteriales;f__Coriobacteriaceae;g__Atopobium;s__
OTU_1036	16	2	9	15	6	3	2	14	14	10	4	5	1	1	4	k__Bacteria;p__Firmicutes;c__Clostridia;o__Clostridiales;f__Ruminococcaceae
OTU_1037	1	0	0	1	0	1	0	0	0	0	1	2	0	0	0	k__Bacteria;p__Tenericutes;c__RF3;o__ML615J-28;f__;g__;s__
OTU_1038	2	6	0	0	0	0	0	0	1	0	0	3	0	0	1	k__Bacteria;p__Bacteroidetes;c__Bacteroidia;o__Bacteroidales;f__Bacteroidaceae;g__;s__
OTU_1039	0	0	0	0	0	0	0	0	4	2	0	3	0	5	2	k__Bacteria;p__Bacteroidetes;c__Bacteroidia;o__Bacteroidales;f__;g__;s__
OTU_1040	0	0	3	1	0	1	0	0	0	3	1	0	0	0	0	k__Bacteria;p__Firmicutes;c__Clostridia;o__Clostridiales;f__Ruminococcaceae;g__Oscillospira
OTU_1041	5	2	5	3	0	0	10	0	1	1	6	3	0	0	0	k__Bacteria;p__Tenericutes;c__Mollicutes;o__RF39;f__;g__;s__
OTU_1042	1	5	7	5	4	1	4	2	3	4	5	6	0	0	5	k__Bacteria;p__Firmicutes;c__Clostridia;o__Clostridiales;f__;g__;s__
OTU_1043	0	0	0	14	0	0	0	0	0	0	0	0	0	0	0	k__Bacteria;p__Firmicutes;c__Clostridia;o__Clostridiales;f__Ruminococcaceae;g__Ruminococcus;s__
OTU_1044	1	0	7	3	2	1	2	0	1	1	1	4	0	0	1	k__Bacteria;p__Firmicutes;c__Clostridia;o__Clostridiales;f__Ruminococcaceae;g__Ruminococcus;s__
OTU_1045	0	1	0	0	1	1	0	1	0	1	1	1	0	0	3	k__Bacteria;p__Firmicutes;c__Erysipelotrichi;o__Erysipelotrichales;f__Erysipelotrichaceae;g__[Eubacterium];s__
OTU_1046	2	3	1	0	2	0	0	0	0	0	0	1	0	1	0	k__Bacteria;p__Firmicutes;c__Clostridia;o__Clostridiales;f__Ruminococcaceae;g__;s__
OTU_1047	0	1	0	5	0	4	3	1	3	1	0	4	0	3	2	k__Bacteria;p__Firmicutes;c__Erysipelotrichi;o__Erysipelotrichales;f__Erysipelotrichaceae;g__Bulleidia;s__
OTU_1048	0	0	6	1	1	0	0	0	0	2	0	0	0	1	0	k__Bacteria;p__Firmicutes;c__Clostridia;o__Clostridiales;f__Ruminococcaceae;g__;s__
OTU_1049	1	0	0	1	0	2	2	2	0	0	1	2	0	0	0	k__Bacteria;p__Bacteroidetes;c__Bacteroidia;o__Bacteroidales;f__Rikenellaceae;g__;s__
OTU_1050	2	0	5	0	4	0	0	3	4	4	0	0	0	0	0	k__Bacteria;p__Firmicutes;c__Clostridia;o__Clostridiales;f__Lachnospiraceae;g__Coprococcus;s__
OTU_1051	1	1	0	0	0	4	0	0	2	0	0	1	3	0	0	k__Bacteria;p__Firmicutes;c__Erysipelotrichi;o__Erysipelotrichales;f__Erysipelotrichaceae;g__p-75-a5;s__
OTU_1052	0	1	1	0	0	0	0	0	1	0	8	0	0	0	0	k__Bacteria;p__Bacteroidetes;c__Bacteroidia;o__Bacteroidales;f__;g__;s__
OTU_1053	0	1	0	0	4	0	0	1	0	0	1	0	0	0	2	k__Bacteria;p__Bacteroidetes;c__Bacteroidia;o__Bacteroidales;f__Bacteroidaceae;g__BF311;s__
OTU_1054	0	0	0	0	2	0	8	1	1	2	1	2	0	3	0	k__Bacteria;p__Firmicutes;c__Clostridia;o__Clostridiales
OTU_1055	0	0	3	0	0	0	0	0	0	4	0	0	0	0	0	k__Bacteria;p__Tenericutes;c__Mollicutes;o__Anaeroplasmatales;f__Anaeroplasmataceae
OTU_1056	2	3	1	0	1	0	0	0	1	0	2	1	0	1	1	k__Bacteria;p__Firmicutes;c__Clostridia;o__Clostridiales;f__Lachnospiraceae
OTU_1057	1	2	1	3	0	0	2	0	1	5	2	3	1	1	1	k__Bacteria;p__Firmicutes;c__Clostridia;o__Clostridiales;f__Dehalobacteriaceae;g__Dehalobacterium;s__
OTU_1058	5	10	3	7	10	2	5	4	2	5	5	15	2	4	6	k__Bacteria;p__Tenericutes;c__Mollicutes;o__RF39;f__;g__;s__
OTU_1059	2	1	1	1	0	1	1	2	0	1	0	0	0	1	0	k__Bacteria
OTU_1060	2	0	4	1	4	0	3	0	0	2	3	1	1	1	1	k__Bacteria;p__Firmicutes;c__Clostridia;o__Clostridiales;f__Eubacteriaceae;g__Anaerofustis;s__
OTU_1061	0	0	10	3	4	0	0	0	2	11	0	0	0	0	0	k__Bacteria;p__Firmicutes;c__Clostridia;o__Clostridiales;f__Ruminococcaceae
OTU_1062	1	1	0	1	3	2	0	3	0	5	2	3	0	0	4	k__Bacteria;p__Firmicutes;c__Erysipelotrichi;o__Erysipelotrichales;f__Erysipelotrichaceae;g__;s__
OTU_1063	2	0	4	8	0	1	0	1	1	2	2	1	0	1	0	k__Bacteria;p__Firmicutes;c__Clostridia;o__Clostridiales;f__Christensenellaceae;g__;s__
OTU_1064	3	0	7	7	1	0	0	0	0	5	5	0	0	0	0	k__Bacteria;p__Firmicutes;c__Clostridia;o__Clostridiales;f__Veillonellaceae;g__Succiniclasticum;s__
OTU_1065	0	1	0	2	2	0	0	0	1	0	0	0	0	0	0	k__Bacteria;p__Firmicutes;c__Clostridia;o__Clostridiales;f__Ruminococcaceae;g__Ruminococcus;s__
OTU_1066	0	0	1	0	0	4	0	2	1	0	0	2	2	0	2	k__Bacteria;p__Tenericutes;c__Mollicutes;o__Anaeroplasmatales;f__Anaeroplasmataceae;g__;s__
OTU_1067	0	0	4	0	0	0	0	0	1	3	0	0	0	0	0	k__Bacteria;p__Spirochaetes;c__Spirochaetes;o__Spirochaetales;f__Spirochaetaceae;g__Treponema;s__
OTU_1068	0	0	3	1	2	1	5	0	0	2	1	2	0	0	1	k__Bacteria;p__Firmicutes;c__Clostridia;o__Clostridiales;f__Dehalobacteriaceae;g__Dehalobacterium;s__
OTU_1069	0	0	0	0	0	2	0	0	0	2	2	0	0	2	0	k__Bacteria;p__Actinobacteria;c__Coriobacteriia;o__Coriobacteriales;f__Coriobacteriaceae;g__;s__
OTU_1070	0	4	3	7	2	1	1	0	0	2	0	2	0	0	1	k__Bacteria;p__Actinobacteria;c__Coriobacteriia;o__Coriobacteriales;f__Coriobacteriaceae
OTU_1071	0	0	1	0	0	1	1	0	1	2	0	1	0	0	1	k__Bacteria;p__Firmicutes;c__Clostridia;o__Clostridiales;f__Christensenellaceae;g__;s__
OTU_1072	4	5	2	1	2	2	2	2	0	2	1	1	0	1	2	k__Bacteria;p__Bacteroidetes;c__Bacteroidia;o__Bacteroidales;f__Bacteroidaceae;g__;s__
OTU_1073	1	0	2	0	1	1	0	1	0	3	3	0	0	0	0	k__Bacteria;p__Firmicutes;c__Clostridia;o__Clostridiales;f__Ruminococcaceae;g__Ruminococcus;s__
OTU_1074	7	4	3	13	8	4	4	9	2	5	4	6	1	1	11	k__Bacteria;p__Tenericutes;c__Mollicutes;o__RF39;f__;g__;s__
OTU_1075	0	0	1	1	0	1	0	1	3	0	1	2	1	0	0	k__Bacteria;p__Firmicutes;c__Clostridia;o__Clostridiales
OTU_1076	4	0	2	0	0	4	2	2	2	0	3	2	0	0	0	k__Bacteria;p__Bacteroidetes;c__Bacteroidia;o__Bacteroidales;f__Porphyromonadaceae;g__Paludibacter;s__
OTU_1077	0	1	3	1	1	1	1	3	1	1	1	0	2	0	1	k__Bacteria;p__Firmicutes;c__Clostridia;o__Clostridiales;f__Ruminococcaceae;g__Oscillospira;s__
OTU_1078	0	0	0	0	6	0	0	0	0	0	0	0	0	0	2	k__Bacteria;p__Firmicutes;c__Clostridia;o__Clostridiales;f__Veillonellaceae
OTU_1079	0	1	0	4	1	0	0	1	0	1	1	0	1	1	1	k__Bacteria;p__Firmicutes;c__Clostridia;o__Clostridiales;f__[Mogibacteriaceae];g__;s__
OTU_1080	1	1	0	2	2	1	0	0	1	1	0	1	0	0	0	k__Bacteria;p__Firmicutes;c__Clostridia;o__Clostridiales;f__Lachnospiraceae
OTU_1081	1	1	0	1	2	2	1	0	2	1	0	0	1	0	1	k__Bacteria;p__Spirochaetes;c__Spirochaetes;o__Spirochaetales;f__Spirochaetaceae;g__Treponema;s__
OTU_1082	1	0	1	5	2	1	2	1	0	0	0	1	3	0	1	k__Bacteria;p__Tenericutes;c__Mollicutes;o__RF39;f__;g__;s__
OTU_1083	2	5	1	5	4	5	0	3	1	5	3	8	5	0	1	k__Bacteria;p__Cyanobacteria;c__4C0d-2;o__YS2;f__;g__;s__
OTU_1084	1	0	5	2	1	2	1	0	1	6	4	1	6	0	1	k__Bacteria
OTU_1085	0	0	0	14	1	0	0	0	1	1	0	0	0	0	0	k__Bacteria;p__Bacteroidetes;c__Bacteroidia;o__Bacteroidales
OTU_1086	1	2	2	0	0	0	1	1	0	0	2	3	2	1	0	k__Bacteria;p__Firmicutes;c__Clostridia;o__Clostridiales;f__Lachnospiraceae;g__Coprococcus;s__
OTU_1087	0	0	3	3	0	1	4	0	0	1	3	0	2	1	1	k__Bacteria;p__Firmicutes;c__Clostridia;o__Clostridiales;f__Ruminococcaceae;g__Oscillospira;s__
OTU_1088	2	0	4	4	5	2	6	0	0	3	1	3	3	1	1	k__Bacteria;p__Firmicutes;c__Clostridia;o__Clostridiales;f__Ruminococcaceae;g__Ruminococcus;s__
OTU_1089	1	0	1	1	0	0	0	0	0	0	7	0	0	0	1	k__Bacteria;p__Firmicutes;c__Clostridia;o__Clostridiales;f__Ruminococcaceae
OTU_1090	1	1	0	0	0	0	3	2	1	1	1	0	0	0	1	k__Bacteria;p__Firmicutes;c__Clostridia;o__Clostridiales;f__Ruminococcaceae;g__;s__
OTU_1091	2	1	0	0	3	0	2	1	0	1	2	1	0	0	1	k__Bacteria;p__Firmicutes;c__Clostridia;o__Clostridiales;f__Ruminococcaceae
OTU_1092	0	0	3	3	0	0	0	1	1	2	0	0	0	0	0	k__Bacteria;p__Firmicutes;c__Clostridia;o__Clostridiales
OTU_1093	5	1	1	1	13	0	0	8	2	0	1	1	0	0	3	k__Bacteria;p__Spirochaetes;c__Spirochaetes;o__Spirochaetales;f__Spirochaetaceae;g__Treponema;s__
OTU_1094	0	0	4	1	0	0	0	0	0	2	2	0	5	0	3	k__Bacteria;p__Bacteroidetes;c__Bacteroidia;o__Bacteroidales;f__;g__;s__
OTU_1095	1	0	3	0	0	2	3	2	0	0	0	0	0	0	1	k__Bacteria;p__Bacteroidetes;c__Bacteroidia;o__Bacteroidales;f__;g__;s__
OTU_1096	0	3	0	2	1	2	0	0	1	1	0	3	0	0	0	k__Bacteria;p__Tenericutes;c__Mollicutes;o__RF39;f__;g__;s__
OTU_1097	1	0	3	1	3	0	0	1	0	4	0	1	0	0	1	k__Bacteria;p__Tenericutes;c__Mollicutes;o__RF39;f__;g__;s__
OTU_1098	11	8	49	23	11	4	10	7	21	45	68	27	3	6	12	k__Bacteria;p__Firmicutes;c__Clostridia;o__Clostridiales;f__;g__;s__
OTU_1099	0	0	1	0	4	0	0	0	3	0	0	0	1	4	0	k__Bacteria;p__Proteobacteria;c__Deltaproteobacteria;o__Desulfovibrionales;f__Desulfovibrionaceae;g__Desulfovibrio;s__
OTU_1100	0	1	1	1	3	0	0	0	1	0	4	0	2	0	2	k__Bacteria;p__Spirochaetes;c__Spirochaetes;o__Spirochaetales;f__Spirochaetaceae;g__Treponema;s__
OTU_1101	3	0	3	1	1	0	0	3	2	1	1	0	0	3	3	k__Bacteria;p__Firmicutes;c__Clostridia;o__Clostridiales;f__Ruminococcaceae;g__;s__
OTU_1102	0	0	0	5	0	0	0	0	2	0	1	1	0	0	0	k__Bacteria;p__Proteobacteria;c__Deltaproteobacteria;o__Desulfovibrionales;f__Desulfovibrionaceae;g__Desulfovibrio;s__
OTU_1103	4	0	0	1	0	2	2	4	2	1	2	1	0	5	0	k__Bacteria;p__Firmicutes;c__Clostridia;o__Clostridiales;f__Ruminococcaceae;g__;s__
OTU_1104	0	0	12	7	9	0	0	1	7	16	3	1	2	13	0	k__Bacteria;p__Bacteroidetes;c__Bacteroidia;o__Bacteroidales;f__Prevotellaceae;g__Prevotella;s__ruminicola
OTU_1105	15	23	14	20	27	22	13	15	18	20	18	14	31	1	5	k__Bacteria;p__Firmicutes;c__Clostridia;o__Clostridiales;f__;g__;s__
OTU_1106	1	0	0	2	0	1	1	1	0	0	0	0	1	0	1	k__Bacteria;p__Firmicutes;c__Clostridia;o__Clostridiales;f__Ruminococcaceae;g__Ruminococcus;s__
OTU_1107	0	4	1	0	0	1	0	2	3	4	27	1	14	3	43	k__Bacteria;p__Bacteroidetes;c__Bacteroidia;o__Bacteroidales;f__;g__;s__
OTU_1108	15	17	15	11	6	4	5	3	5	8	15	5	5	1	2	k__Bacteria;p__Firmicutes;c__Clostridia;o__Clostridiales;f__Ruminococcaceae;g__;s__
OTU_1109	0	6	0	0	1	0	1	0	0	3	0	1	0	0	0	k__Bacteria;p__Bacteroidetes;c__Bacteroidia;o__Bacteroidales;f__[Barnesiellaceae];g__;s__
OTU_1110	4	2	2	2	2	1	0	1	1	0	0	0	0	0	0	k__Bacteria;p__Firmicutes;c__Clostridia;o__Clostridiales;f__Ruminococcaceae;g__;s__
OTU_1111	0	0	1	2	1	8	0	0	2	1	2	0	1	0	0	k__Bacteria;p__Bacteroidetes;c__Bacteroidia;o__Bacteroidales;f__;g__;s__
OTU_1112	2	4	0	2	7	2	1	1	2	2	2	2	3	1	3	k__Bacteria;p__Cyanobacteria;c__4C0d-2;o__YS2;f__;g__;s__
OTU_1113	1	0	3	2	1	1	3	0	1	0	2	1	0	1	1	k__Bacteria
OTU_1114	1	0	0	0	0	1	0	4	2	1	0	0	1	0	1	k__Bacteria;p__Firmicutes;c__Clostridia;o__Clostridiales
OTU_1115	1	3	0	0	1	0	0	0	6	0	10	3	1	0	0	k__Bacteria;p__Firmicutes;c__Clostridia;o__Clostridiales;f__Veillonellaceae
OTU_1116	0	1	1	1	8	0	0	0	0	1	5	2	0	0	3	k__Bacteria;p__Firmicutes;c__Erysipelotrichi;o__Erysipelotrichales;f__Erysipelotrichaceae;g__RFN20;s__
OTU_1117	7	1	1	6	0	1	2	3	1	3	1	1	0	1	1	k__Bacteria;p__Tenericutes;c__RF3;o__ML615J-28;f__;g__;s__
OTU_1118	4	0	0	0	0	3	0	1	0	1	3	0	3	0	0	k__Bacteria;p__Synergistetes;c__Synergistia;o__Synergistales;f__Dethiosulfovibrionaceae;g__TG5;s__
OTU_1119	7	2	8	9	6	2	1	3	6	4	8	2	3	1	3	k__Bacteria;p__Firmicutes;c__Clostridia;o__Clostridiales
OTU_1120	20	18	14	17	9	6	7	14	13	15	11	9	3	5	10	k__Bacteria;p__Firmicutes;c__Clostridia;o__Clostridiales;f__Ruminococcaceae;g__;s__
OTU_1121	0	4	0	1	0	1	0	0	0	0	0	1	0	0	0	k__Bacteria;p__Verrucomicrobia;c__Verrucomicrobiae;o__Verrucomicrobiales;f__Verrucomicrobiaceae;g__Akkermansia;s__muciniphila
OTU_1122	0	1	3	4	8	5	0	0	1	0	0	3	7	1	0	k__Bacteria;p__Firmicutes;c__Erysipelotrichi;o__Erysipelotrichales;f__Erysipelotrichaceae;g__L7A_E11;s__
OTU_1123	1	1	2	3	1	2	0	1	0	1	0	0	0	0	2	k__Bacteria;p__Firmicutes;c__Clostridia;o__Clostridiales;f__Lachnospiraceae;g__Dorea;s__
OTU_1124	2	6	11	1	2	1	0	4	7	40	13	2	1	0	6	k__Bacteria;p__Spirochaetes;c__Spirochaetes;o__Spirochaetales;f__Spirochaetaceae;g__Treponema;s__
OTU_1125	2	1	1	0	0	2	0	1	1	0	0	0	0	0	0	k__Bacteria;p__Firmicutes;c__Clostridia;o__Clostridiales;f__Ruminococcaceae
OTU_1126	4	5	9	10	3	3	5	6	2	3	8	6	2	1	2	k__Bacteria;p__Firmicutes;c__Clostridia;o__Clostridiales;f__Christensenellaceae;g__;s__
OTU_1127	0	1	0	1	2	0	1	0	0	0	1	0	1	0	0	k__Bacteria;p__Firmicutes;c__Clostridia;o__Clostridiales;f__[Mogibacteriaceae];g__;s__
OTU_1128	3	1	0	2	0	0	0	2	0	0	1	2	1	1	1	k__Bacteria;p__Firmicutes;c__Clostridia;o__Clostridiales;f__Lachnospiraceae
OTU_1129	2	0	0	0	0	0	1	3	0	0	1	0	1	0	0	k__Bacteria;p__Firmicutes;c__Clostridia;o__Clostridiales;f__Ruminococcaceae;g__;s__
OTU_1130	5	21	12	1	19	3	15	9	11	11	5	11	4	0	6	k__Bacteria;p__Firmicutes;c__Clostridia;o__Clostridiales;f__Ruminococcaceae;g__;s__
OTU_1131	0	0	0	2	3	0	0	1	0	0	0	1	0	0	0	k__Bacteria
OTU_1132	0	1	0	1	2	0	1	1	1	0	0	1	0	0	1	k__Bacteria;p__Firmicutes;c__Clostridia;o__Clostridiales
OTU_1133	1	0	3	0	0	0	0	0	0	0	1	0	1	0	3	k__Bacteria;p__Tenericutes;c__Mollicutes;o__Anaeroplasmatales;f__Anaeroplasmataceae;g__Anaeroplasma;s__
OTU_1134	1	0	0	0	0	0	0	1	3	0	0	1	0	0	1	k__Bacteria;p__Firmicutes;c__Clostridia;o__Clostridiales
OTU_1135	3	0	2	0	1	0	0	2	0	0	0	0	0	0	2	k__Bacteria;p__Bacteroidetes;c__Bacteroidia;o__Bacteroidales;f__Porphyromonadaceae;g__Paludibacter;s__
OTU_1136	0	0	1	1	4	0	0	0	0	0	0	0	0	0	2	k__Bacteria;p__Spirochaetes;c__Spirochaetes;o__Sphaerochaetales;f__Sphaerochaetaceae;g__Sphaerochaeta;s__
OTU_1137	0	1	1	0	0	0	1	0	1	1	1	0	1	0	0	k__Bacteria;p__Bacteroidetes;c__Bacteroidia;o__Bacteroidales
OTU_1138	2	1	0	2	2	0	0	0	0	3	0	1	1	1	0	k__Bacteria;p__Firmicutes;c__Clostridia;o__Clostridiales;f__Ruminococcaceae;g__Oscillospira;s__
OTU_1139	0	1	0	2	2	0	2	1	2	0	2	0	3	1	1	k__Bacteria;p__Tenericutes;c__RF3;o__ML615J-28;f__;g__;s__
OTU_1140	0	0	0	7	2	0	0	0	0	0	0	0	0	0	0	k__Bacteria;p__Verrucomicrobia;c__Verruco-5;o__WCHB1-41;f__WCHB1-25;g__;s__
OTU_1141	1	0	0	0	0	0	0	1	0	0	11	0	0	0	0	k__Bacteria;p__Bacteroidetes;c__Bacteroidia;o__Bacteroidales;f__Prevotellaceae;g__Prevotella;s__
OTU_1142	1	0	0	0	1	2	0	0	1	1	0	0	0	1	1	k__Bacteria;p__Firmicutes;c__Clostridia;o__Clostridiales
OTU_1143	3	0	0	0	0	0	0	0	3	0	0	0	0	0	0	k__Bacteria;p__Firmicutes
OTU_1144	0	1	2	0	0	0	0	0	2	5	0	1	0	0	0	k__Bacteria;p__Firmicutes;c__Erysipelotrichi;o__Erysipelotrichales;f__Erysipelotrichaceae
OTU_1145	1	0	0	2	0	5	0	1	0	1	1	1	1	0	3	k__Bacteria;p__Firmicutes;c__Erysipelotrichi;o__Erysipelotrichales;f__Erysipelotrichaceae;g__L7A_E11;s__
OTU_1146	3	1	0	0	0	0	0	0	0	1	1	1	2	0	1	k__Bacteria;p__Firmicutes;c__Clostridia;o__Clostridiales;f__Lachnospiraceae;g__Butyrivibrio;s__
OTU_1147	7	2	4	1	3	3	0	6	1	1	4	4	2	0	2	k__Bacteria;p__Firmicutes;c__Clostridia;o__Clostridiales;f__Ruminococcaceae;g__;s__
OTU_1148	0	0	0	0	6	0	0	0	0	0	1	0	0	0	0	k__Bacteria;p__Bacteroidetes;c__Bacteroidia;o__Bacteroidales;f__;g__;s__
OTU_1149	2	2	1	0	1	0	0	0	1	0	0	0	0	0	0	k__Bacteria;p__Firmicutes;c__Clostridia;o__Clostridiales;f__Christensenellaceae;g__;s__
OTU_1150	3	4	5	7	1	3	4	5	8	3	3	3	2	3	3	k__Bacteria;p__Firmicutes;c__Clostridia;o__Clostridiales;f__Ruminococcaceae;g__;s__
OTU_1151	0	0	2	0	0	0	0	0	2	2	0	0	0	1	0	k__Bacteria;p__Firmicutes;c__Clostridia;o__Clostridiales;f__;g__;s__
OTU_1152	0	1	0	1	0	1	0	0	2	0	0	1	0	0	0	k__Bacteria;p__Firmicutes;c__Bacilli;o__Bacillales;f__Paenibacillaceae;g__Paenibacillus
OTU_1153	0	0	0	2	0	0	1	1	0	0	1	1	1	0	0	k__Bacteria;p__Firmicutes;c__Clostridia;o__Clostridiales;f__Ruminococcaceae;g__Ruminococcus;s__
OTU_1154	0	0	0	0	0	0	2	0	1	2	0	0	0	0	0	k__Bacteria;p__Firmicutes;c__Clostridia;o__Clostridiales;f__Ruminococcaceae
OTU_1155	3	2	3	0	1	0	1	2	3	3	0	1	0	1	0	k__Bacteria;p__Firmicutes;c__Clostridia;o__Clostridiales;f__Ruminococcaceae
OTU_1156	0	0	0	7	0	0	0	2	0	0	0	0	0	0	0	k__Bacteria;p__Firmicutes;c__Clostridia;o__Clostridiales;f__Ruminococcaceae
OTU_1157	0	3	0	4	2	0	0	1	0	1	1	3	1	0	0	k__Bacteria;p__Firmicutes;c__Erysipelotrichi;o__Erysipelotrichales;f__Erysipelotrichaceae;g__p-75-a5;s__
OTU_1158	0	0	0	0	0	8	0	1	1	0	2	0	0	2	1	k__Bacteria;p__Firmicutes;c__Clostridia;o__Clostridiales;f__;g__;s__
OTU_1159	0	1	0	0	0	0	1	0	1	0	5	0	0	0	0	k__Bacteria;p__Tenericutes;c__Mollicutes;o__RF39;f__;g__;s__
OTU_1160	0	0	0	2	0	2	2	0	0	3	5	5	3	0	4	k__Bacteria;p__Tenericutes;c__Mollicutes;o__RF39;f__;g__;s__
OTU_1161	0	3	1	0	1	0	0	0	1	1	1	0	0	0	0	k__Bacteria;p__Firmicutes;c__Erysipelotrichi;o__Erysipelotrichales;f__Erysipelotrichaceae;g__Bulleidia
OTU_1162	1	1	2	2	0	2	2	1	1	0	1	0	0	0	0	k__Bacteria
OTU_1163	0	1	0	2	2	0	0	1	0	0	0	0	1	0	0	k__Bacteria;p__Firmicutes;c__Clostridia
OTU_1164	0	4	0	2	1	0	0	0	1	2	6	0	0	0	0	k__Bacteria;p__Tenericutes;c__Mollicutes;o__RF39;f__;g__;s__
OTU_1165	0	1	1	1	2	0	0	2	0	0	0	0	0	0	0	k__Bacteria;p__Firmicutes
OTU_1166	5	1	0	5	2	1	0	0	2	0	4	2	0	2	1	k__Bacteria;p__Firmicutes;c__Clostridia;o__Clostridiales;f__Lachnospiraceae;g__Coprococcus;s__
OTU_1167	1	5	1	2	1	1	1	1	0	1	2	7	1	0	2	k__Bacteria;p__Firmicutes
OTU_1168	0	0	3	1	1	0	0	0	0	3	0	0	0	0	0	k__Bacteria;p__Firmicutes;c__Clostridia;o__Clostridiales;f__Ruminococcaceae;g__;s__
OTU_1169	1	0	4	1	0	0	0	0	3	1	0	0	0	0	3	k__Bacteria;p__Firmicutes;c__Clostridia;o__Clostridiales;f__Ruminococcaceae
OTU_1170	4	1	4	9	8	1	1	3	4	2	1	2	2	0	4	k__Bacteria;p__Firmicutes;c__Clostridia;o__Clostridiales;f__Ruminococcaceae;g__;s__
OTU_1171	12	22	11	17	4	3	8	14	13	12	7	7	9	11	15	k__Bacteria;p__Firmicutes;c__Clostridia;o__Clostridiales;f__Ruminococcaceae;g__;s__
OTU_1172	0	5	0	0	2	0	1	0	0	1	0	2	1	0	1	k__Bacteria
OTU_1173	1	0	1	3	0	0	0	0	0	1	0	0	0	1	0	k__Bacteria;p__Firmicutes;c__Clostridia;o__Clostridiales;f__Ruminococcaceae;g__;s__
OTU_1174	0	0	1	0	1	0	0	1	2	1	6	0	1	0	6	k__Bacteria;p__Bacteroidetes;c__Bacteroidia;o__Bacteroidales;f__;g__;s__
OTU_1175	11	2	62	2	78	3	0	2	8	12	15	6	7	3	39	k__Bacteria;p__Bacteroidetes;c__Bacteroidia;o__Bacteroidales;f__;g__;s__
OTU_1176	0	0	0	0	0	0	5	0	0	0	0	0	0	2	0	k__Bacteria;p__Tenericutes;c__Mollicutes;o__RF39;f__;g__;s__
OTU_1177	0	0	1	4	0	0	3	1	0	0	0	0	1	0	1	k__Bacteria;p__Firmicutes;c__Clostridia;o__Clostridiales;f__Ruminococcaceae;g__;s__
OTU_1178	1	2	3	1	1	1	1	1	1	3	1	3	0	1	2	k__Bacteria;p__Firmicutes;c__Clostridia;o__Clostridiales;f__Christensenellaceae;g__;s__
OTU_1179	1	0	2	1	1	0	0	1	0	2	1	2	1	1	2	k__Bacteria;p__Firmicutes;c__Clostridia;o__Clostridiales;f__Lachnospiraceae
OTU_1180	0	1	0	0	0	0	0	2	0	3	2	0	0	0	0	k__Bacteria;p__Firmicutes;c__Clostridia;o__Clostridiales;f__Ruminococcaceae
OTU_1181	1	1	1	3	3	0	1	0	0	1	2	2	2	0	1	k__Bacteria;p__Bacteroidetes;c__Bacteroidia;o__Bacteroidales;f__Bacteroidaceae;g__;s__
OTU_1182	1	0	1	1	1	1	1	0	0	0	1	0	0	0	0	k__Bacteria;p__Firmicutes;c__Clostridia;o__Clostridiales;f__Ruminococcaceae;g__Ruminococcus;s__
OTU_1183	1	2	1	1	0	0	0	1	0	1	0	0	0	0	1	k__Bacteria;p__Firmicutes;c__Clostridia;o__Clostridiales
OTU_1184	4	4	1	1	1	2	1	5	0	0	3	3	1	0	1	k__Bacteria;p__Firmicutes;c__Clostridia;o__Clostridiales;f__Ruminococcaceae;g__;s__
OTU_1185	0	0	1	2	0	0	4	1	1	1	1	0	0	0	0	k__Bacteria;p__Tenericutes;c__Mollicutes;o__RF39;f__;g__;s__
OTU_1186	4	2	4	4	10	2	1	2	1	2	3	4	0	1	0	k__Bacteria;p__Firmicutes;c__Clostridia;o__Clostridiales;f__Ruminococcaceae
OTU_1187	0	4	3	10	1	0	0	4	0	1	0	1	1	0	0	k__Bacteria;p__Tenericutes;c__Mollicutes;o__RF39;f__;g__;s__
OTU_1188	0	0	4	0	0	0	0	0	0	1	2	0	0	0	0	k__Bacteria;p__Cyanobacteria;c__4C0d-2;o__YS2;f__;g__;s__
OTU_1189	0	1	1	1	1	6	0	0	0	0	0	0	0	0	0	k__Bacteria;p__Spirochaetes;c__Spirochaetes;o__Spirochaetales;f__Spirochaetaceae;g__Treponema;s__
OTU_1190	0	0	0	0	3	0	1	0	1	0	0	1	1	0	0	k__Bacteria;p__Firmicutes;c__Clostridia;o__Clostridiales
OTU_1191	2	3	1	6	1	0	1	11	4	2	0	1	1	0	0	k__Bacteria;p__Proteobacteria;c__Alphaproteobacteria;o__RF32;f__;g__;s__
OTU_1192	0	0	0	2	0	0	0	0	0	1	2	0	0	0	1	k__Bacteria;p__Bacteroidetes;c__Bacteroidia;o__Bacteroidales;f__;g__;s__
OTU_1193	4	0	0	1	2	0	1	2	0	0	1	0	1	0	1	k__Bacteria;p__Firmicutes;c__Clostridia;o__Clostridiales;f__Ruminococcaceae;g__;s__
OTU_1194	9	0	0	1	2	1	0	1	0	1	2	0	0	0	1	k__Bacteria;p__Firmicutes;c__Clostridia;o__Clostridiales;f__[Mogibacteriaceae];g__;s__
OTU_1195	1	2	1	1	2	2	2	1	7	1	0	1	0	0	1	k__Bacteria;p__Bacteroidetes;c__Bacteroidia;o__Bacteroidales;f__Rikenellaceae;g__;s__
OTU_1196	0	0	0	0	1	1	0	0	0	0	6	0	0	1	0	k__Bacteria;p__Firmicutes;c__Clostridia;o__Clostridiales
OTU_1197	0	0	1	0	1	0	0	1	2	0	1	0	3	0	0	k__Bacteria;p__Bacteroidetes;c__Bacteroidia;o__Bacteroidales;f__RF16;g__;s__
OTU_1198	1	1	10	1	0	0	0	0	0	4	0	0	1	0	0	k__Bacteria;p__Bacteroidetes;c__Bacteroidia;o__Bacteroidales;f__S24-7;g__;s__
OTU_1199	0	1	1	8	1	0	0	0	1	1	0	2	0	0	0	k__Bacteria;p__Bacteroidetes;c__Bacteroidia;o__Bacteroidales;f__;g__;s__
OTU_1200	0	1	3	3	1	3	4	1	1	3	2	1	2	1	0	k__Bacteria;p__Firmicutes;c__Bacilli;o__Bacillales;f__Paenibacillaceae;g__Paenibacillus;s__
OTU_1201	0	3	1	1	1	0	0	0	0	0	0	1	0	0	0	k__Bacteria;p__Firmicutes;c__Erysipelotrichi;o__Erysipelotrichales;f__Erysipelotrichaceae
OTU_1202	0	0	0	0	2	1	3	0	0	0	0	0	1	0	1	k__Bacteria;p__Firmicutes;c__Clostridia;o__Clostridiales;f__Dehalobacteriaceae;g__Dehalobacterium;s__
OTU_1203	2	0	1	2	0	0	0	1	1	0	1	1	0	0	0	k__Bacteria;p__Tenericutes;c__Mollicutes;o__RF39;f__;g__;s__
OTU_1204	0	0	0	0	1	1	0	2	0	0	0	1	0	1	0	k__Bacteria;p__Proteobacteria;c__Alphaproteobacteria;o__Rhizobiales;f__Methylobacteriaceae;g__;s__
OTU_1205	1	2	1	1	2	0	1	1	0	2	1	3	0	0	0	k__Bacteria;p__Firmicutes;c__Erysipelotrichi;o__Erysipelotrichales;f__Erysipelotrichaceae;g__;s__
OTU_1206	19	15	22	38	18	3	6	8	5	22	16	20	4	10	28	k__Bacteria;p__Firmicutes;c__Clostridia;o__Clostridiales;f__;g__;s__
OTU_1207	0	1	1	0	2	0	0	0	0	2	0	4	0	0	1	k__Bacteria;p__Firmicutes;c__Clostridia;o__Clostridiales
OTU_1208	0	4	2	0	1	2	0	2	0	2	1	2	0	0	0	k__Bacteria;p__Proteobacteria;c__Alphaproteobacteria;o__RF32;f__;g__;s__
OTU_1209	3	0	4	4	1	1	1	1	1	2	0	0	0	1	0	k__Bacteria;p__Firmicutes;c__Clostridia;o__Clostridiales;f__Ruminococcaceae
OTU_1210	1	0	0	0	0	0	0	1	1	0	0	0	1	0	0	k__Bacteria;p__Firmicutes;c__Clostridia;o__Clostridiales
OTU_1211	5	15	7	6	7	1	16	1	7	11	7	20	6	5	10	k__Bacteria;p__Tenericutes;c__Mollicutes;o__RF39;f__;g__;s__
OTU_1212	2	1	1	0	1	0	0	0	0	0	1	1	0	0	0	k__Bacteria;p__Actinobacteria;c__Actinobacteria;o__Actinomycetales;f__Microbacteriaceae;g__Microbacterium;s__
OTU_1213	0	0	1	1	0	0	0	0	0	0	0	0	1	0	1	k__Bacteria;p__Actinobacteria;c__Coriobacteriia;o__Coriobacteriales;f__Coriobacteriaceae
OTU_1214	2	0	0	0	0	1	1	0	0	1	0	1	3	0	1	k__Bacteria;p__Firmicutes;c__Clostridia;o__Clostridiales;f__Ruminococcaceae;g__;s__
OTU_1215	2	5	1	1	1	1	2	1	1	0	5	2	0	3	0	k__Bacteria;p__Firmicutes;c__Clostridia;o__Clostridiales
OTU_1216	0	1	0	1	0	0	0	1	0	1	1	0	0	0	0	k__Bacteria;p__Firmicutes;c__Clostridia;o__Clostridiales;f__Lachnospiraceae
OTU_1217	0	0	0	0	0	0	0	0	0	0	0	0	4	0	1	k__Bacteria;p__Firmicutes;c__Erysipelotrichi;o__Erysipelotrichales;f__Erysipelotrichaceae;g__L7A_E11;s__
OTU_1218	0	0	0	0	3	0	0	0	3	1	0	0	0	0	0	k__Bacteria;p__Bacteroidetes;c__Bacteroidia;o__Bacteroidales;f__Prevotellaceae;g__Prevotella;s__
OTU_1219	0	0	2	0	1	2	0	0	1	2	1	0	0	0	0	k__Bacteria;p__Firmicutes
OTU_1220	126	34	39	66	44	16	10	112	25	21	15	35	26	18	25	k__Bacteria;p__Firmicutes;c__Clostridia;o__Clostridiales
OTU_1221	2	0	1	0	0	0	1	0	0	0	0	0	0	2	0	k__Bacteria;p__Firmicutes;c__Clostridia;o__Clostridiales;f__Lachnospiraceae
OTU_1222	1	0	0	1	1	1	2	0	0	1	4	0	0	0	1	k__Bacteria;p__Bacteroidetes;c__Bacteroidia;o__Bacteroidales
OTU_1223	1	4	0	1	2	0	2	0	2	1	0	0	0	0	0	k__Bacteria;p__Bacteroidetes;c__Bacteroidia;o__Bacteroidales
OTU_1224	9	3	17	8	5	7	24	8	12	28	7	6	9	11	7	k__Bacteria;p__Firmicutes;c__Clostridia;o__Clostridiales;f__Lachnospiraceae;g__Blautia;s__
OTU_1225	0	0	0	1	0	1	3	0	0	0	0	0	0	0	0	k__Bacteria;p__Bacteroidetes;c__Bacteroidia;o__Bacteroidales;f__;g__;s__
OTU_1226	5	2	3	14	10	6	4	9	5	6	9	11	12	1	2	k__Bacteria;p__Tenericutes;c__Mollicutes;o__RF39;f__;g__;s__
OTU_1227	0	0	4	0	0	0	1	1	0	3	0	0	1	0	0	k__Bacteria;p__Firmicutes;c__Clostridia;o__Clostridiales;f__Ruminococcaceae;g__Oscillospira;s__
OTU_1228	2	0	0	3	0	0	0	3	1	1	0	0	3	0	0	k__Bacteria;p__Firmicutes
OTU_1229	1	0	0	2	2	0	0	0	0	0	1	0	0	0	2	k__Bacteria;p__Firmicutes;c__Clostridia;o__Clostridiales;f__[Mogibacteriaceae];g__;s__
OTU_1230	0	0	1	2	0	0	0	0	0	0	0	1	0	0	0	k__Bacteria;p__Firmicutes;c__Clostridia;o__Clostridiales;f__Ruminococcaceae;g__Ruminococcus;s__
OTU_1231	0	0	1	0	4	0	0	0	0	1	0	0	0	0	0	k__Bacteria;p__Firmicutes;c__Clostridia;o__Clostridiales;f__Ruminococcaceae
OTU_1232	2	1	2	2	2	1	1	0	0	0	1	2	4	0	0	k__Bacteria;p__Firmicutes;c__Bacilli;o__Bacillales;f__Bacillaceae;g__Bacillus
OTU_1233	1	3	1	1	0	0	0	0	0	1	14	4	2	8	6	k__Bacteria;p__Bacteroidetes;c__Bacteroidia;o__Bacteroidales
OTU_1234	2	0	0	0	0	0	0	0	0	0	1	0	0	5	0	k__Bacteria;p__Bacteroidetes;c__Bacteroidia;o__Bacteroidales;f__S24-7;g__;s__
OTU_1235	3	1	7	7	4	4	0	2	1	7	3	5	2	2	1	k__Bacteria;p__Bacteroidetes;c__Bacteroidia;o__Bacteroidales;f__Rikenellaceae;g__;s__
OTU_1236	1	1	0	1	2	0	0	1	1	1	0	0	1	1	1	k__Bacteria;p__Firmicutes;c__Clostridia;o__Clostridiales;f__Ruminococcaceae;g__;s__
OTU_1237	2	0	1	0	0	0	0	0	0	3	0	0	0	1	0	k__Bacteria;p__Firmicutes;c__Clostridia;o__Clostridiales;f__Lachnospiraceae;g__;s__
OTU_1238	0	1	0	1	6	0	0	3	0	2	1	0	1	1	0	k__Bacteria;p__Firmicutes;c__Clostridia;o__Clostridiales;f__Ruminococcaceae;g__;s__
OTU_1239	2	3	2	2	0	1	0	1	1	2	1	0	0	0	0	k__Bacteria;p__Firmicutes;c__Clostridia;o__Clostridiales
OTU_1240	3	0	6	0	0	0	0	0	1	4	0	0	0	0	0	k__Bacteria;p__Firmicutes;c__Clostridia;o__Clostridiales;f__Lachnospiraceae;g__Coprococcus;s__
OTU_1241	2	1	4	3	1	3	0	0	0	1	1	2	0	0	0	k__Bacteria;p__Firmicutes;c__Clostridia;o__Clostridiales;f__Ruminococcaceae;g__;s__
OTU_1242	0	0	1	0	0	1	0	0	0	0	1	1	3	0	0	k__Archaea;p__Euryarchaeota;c__Methanobacteria;o__Methanobacteriales;f__Methanobacteriaceae;g__Methanobrevibacter;s__
OTU_1243	1	0	1	1	1	0	1	0	1	1	1	1	1	0	0	k__Bacteria;p__Firmicutes;c__Clostridia;o__Clostridiales;f__Lachnospiraceae;g__Coprococcus;s__
OTU_1244	0	1	0	1	0	0	0	0	0	0	0	0	2	0	0	k__Bacteria;p__Actinobacteria;c__Coriobacteriia;o__Coriobacteriales;f__Coriobacteriaceae;g__;s__
OTU_1245	1	3	3	0	1	4	4	4	1	2	4	2	4	5	2	k__Bacteria;p__Firmicutes;c__Clostridia;o__Clostridiales;f__Lachnospiraceae;g__;s__
OTU_1246	2	1	4	4	8	2	1	1	0	5	3	1	0	1	2	k__Bacteria;p__Cyanobacteria;c__4C0d-2;o__YS2;f__;g__;s__
OTU_1247	6	3	0	0	0	0	0	5	0	0	0	0	1	0	4	k__Bacteria;p__Spirochaetes;c__Spirochaetes;o__Spirochaetales;f__Spirochaetaceae;g__Treponema;s__
OTU_1248	0	0	2	0	4	0	0	0	6	3	0	0	0	0	0	k__Bacteria;p__Bacteroidetes;c__Bacteroidia;o__Bacteroidales;f__;g__;s__
OTU_1249	27	15	61	25	21	14	21	37	36	58	45	16	27	9	29	k__Bacteria;p__Firmicutes;c__Clostridia;o__Clostridiales;f__Lachnospiraceae;g__Dorea;s__
OTU_1250	0	0	4	5	0	0	0	0	0	2	0	0	0	0	0	k__Bacteria;p__Bacteroidetes;c__Bacteroidia;o__Bacteroidales;f__Prevotellaceae;g__Prevotella;s__
OTU_1251	0	0	6	0	0	0	0	0	0	4	0	0	0	0	0	k__Bacteria;p__Bacteroidetes;c__Bacteroidia;o__Bacteroidales;f__Prevotellaceae;g__Prevotella;s__
OTU_1252	0	0	0	0	0	3	1	0	0	0	0	0	2	0	1	k__Bacteria;p__Firmicutes;c__Clostridia;o__Clostridiales;f__;g__;s__
OTU_1253	0	0	0	0	0	1	0	1	1	5	2	2	1	0	1	k__Bacteria;p__Firmicutes;c__Clostridia;o__Clostridiales
OTU_1254	0	0	1	0	1	0	0	0	0	2	0	1	0	0	1	k__Bacteria;p__Firmicutes;c__Clostridia;o__Clostridiales;f__Lachnospiraceae
OTU_1255	1	1	0	2	0	0	1	0	0	2	0	2	0	2	1	k__Bacteria;p__Firmicutes;c__Clostridia;o__Clostridiales;f__Ruminococcaceae
OTU_1256	3	0	0	0	0	0	0	1	0	0	0	0	1	0	0	k__Bacteria;p__Firmicutes;c__Erysipelotrichi;o__Erysipelotrichales;f__Erysipelotrichaceae;g__Coprobacillus;s__
OTU_1257	7	2	4	5	4	1	0	0	2	5	4	7	1	2	0	k__Bacteria;p__Firmicutes;c__Clostridia;o__Clostridiales;f__;g__;s__
OTU_1258	0	1	0	3	0	1	0	1	1	0	1	1	0	0	0	k__Bacteria;p__Firmicutes;c__Clostridia;o__Clostridiales;f__Veillonellaceae
OTU_1259	0	0	1	2	0	0	1	0	0	1	0	0	0	0	0	k__Bacteria;p__Firmicutes;c__Clostridia;o__Clostridiales;f__Ruminococcaceae
OTU_1260	0	1	0	0	0	0	0	0	0	0	0	1	0	3	1	k__Bacteria;p__Firmicutes;c__Clostridia;o__Clostridiales
OTU_1261	1	1	0	1	0	0	0	0	1	1	0	1	0	0	0	k__Bacteria;p__Tenericutes;c__Mollicutes;o__RF39;f__;g__;s__
OTU_1262	0	1	0	0	0	0	1	0	2	0	0	1	0	1	0	k__Bacteria;p__Firmicutes;c__Clostridia;o__Clostridiales
OTU_1263	0	1	2	0	0	0	1	0	1	1	1	0	1	0	0	k__Bacteria;p__Firmicutes;c__Clostridia;o__Clostridiales
OTU_1264	2	0	1	1	0	0	0	1	0	1	0	0	0	0	0	k__Bacteria;p__Firmicutes;c__Clostridia;o__Clostridiales;f__Ruminococcaceae
OTU_1265	0	0	1	0	0	0	2	1	1	0	0	1	0	1	0	k__Bacteria
OTU_1266	2	0	0	4	0	0	1	2	1	0	1	1	2	1	1	k__Bacteria;p__Firmicutes;c__Clostridia;o__Clostridiales
OTU_1267	1	1	1	1	0	1	1	0	1	0	1	1	0	0	0	k__Bacteria;p__Firmicutes;c__Clostridia;o__Clostridiales;f__[Mogibacteriaceae];g__;s__
OTU_1268	0	0	2	0	0	0	0	2	0	1	2	0	0	0	0	k__Bacteria;p__Firmicutes;c__Clostridia;o__Clostridiales;f__Ruminococcaceae;g__Ruminococcus;s__
OTU_1269	0	1	1	2	0	2	0	0	2	1	1	0	1	0	0	k__Bacteria;p__Firmicutes;c__Erysipelotrichi;o__Erysipelotrichales;f__Erysipelotrichaceae;g__;s__
OTU_1270	0	0	0	1	0	0	0	1	1	2	0	0	0	0	2	k__Bacteria;p__Verrucomicrobia;c__Verruco-5;o__WCHB1-41;f__RFP12;g__;s__
OTU_1271	4	0	5	4	1	0	0	5	8	3	1	0	2	0	0	k__Bacteria;p__Firmicutes;c__Clostridia;o__Clostridiales;f__Veillonellaceae;g__;s__
OTU_1272	1	1	2	0	1	0	0	0	0	0	2	0	0	0	0	k__Bacteria;p__Firmicutes;c__Clostridia;o__Clostridiales;f__Ruminococcaceae;g__Oscillospira;s__
OTU_1273	0	2	0	1	0	0	0	2	0	0	0	0	0	0	0	k__Bacteria;p__Firmicutes
OTU_1274	0	0	2	0	0	0	0	1	0	0	0	0	0	0	3	k__Bacteria;p__Firmicutes;c__Erysipelotrichi;o__Erysipelotrichales;f__Erysipelotrichaceae;g__RFN20;s__
OTU_1275	0	0	0	0	0	0	0	0	0	0	0	0	0	4	2	k__Bacteria;p__Firmicutes;c__Clostridia;o__Clostridiales;f__;g__;s__
OTU_1276	0	0	0	0	0	0	0	0	3	0	0	0	2	0	0	k__Bacteria;p__Bacteroidetes;c__Bacteroidia;o__Bacteroidales;f__Prevotellaceae;g__Prevotella;s__
OTU_1277	9	4	2	8	1	0	5	19	7	6	2	6	0	3	2	k__Bacteria;p__Firmicutes;c__Clostridia;o__Clostridiales;f__Ruminococcaceae;g__Ruminococcus;s__flavefaciens
OTU_1278	4	0	0	1	3	0	0	0	0	0	1	0	0	0	0	k__Bacteria;p__Cyanobacteria;c__4C0d-2;o__YS2;f__;g__;s__
OTU_1279	0	1	2	0	0	1	0	0	0	0	2	0	1	0	0	k__Bacteria;p__Tenericutes;c__Mollicutes;o__Anaeroplasmatales;f__Anaeroplasmataceae;g__Anaeroplasma;s__
OTU_1280	0	2	0	0	0	0	0	1	0	6	1	0	0	1	1	k__Bacteria;p__Bacteroidetes;c__Bacteroidia;o__Bacteroidales;f__S24-7;g__;s__
OTU_1281	0	1	3	0	0	0	0	0	0	8	0	0	0	0	0	k__Bacteria;p__Bacteroidetes;c__Bacteroidia;o__Bacteroidales;f__[Paraprevotellaceae]
OTU_1282	0	0	2	1	1	0	0	3	1	1	0	0	0	1	1	k__Bacteria;p__Firmicutes;c__Clostridia;o__Clostridiales;f__Lachnospiraceae
OTU_1283	0	2	1	4	0	0	1	1	1	1	1	2	3	0	0	k__Bacteria;p__Tenericutes;c__Mollicutes;o__RF39;f__;g__;s__
OTU_1284	0	1	1	0	1	0	1	0	0	0	0	1	1	0	0	k__Bacteria;p__Firmicutes;c__Clostridia;o__Clostridiales;f__Ruminococcaceae;g__Ruminococcus;s__
OTU_1285	1	0	0	2	0	0	0	2	0	0	0	1	0	0	0	k__Bacteria
OTU_1286	0	0	0	0	0	0	0	0	0	0	7	0	0	0	0	k__Bacteria;p__Firmicutes;c__Clostridia;o__Clostridiales
OTU_1287	1	1	5	2	2	1	1	0	0	0	4	4	1	1	4	k__Bacteria;p__Firmicutes;c__Clostridia;o__Clostridiales;f__Ruminococcaceae;g__Oscillospira;s__
OTU_1288	1	1	3	0	1	0	2	0	0	1	3	1	1	2	0	k__Bacteria;p__Bacteroidetes;c__Bacteroidia;o__Bacteroidales;f__Porphyromonadaceae;g__Paludibacter;s__
OTU_1289	1	1	0	1	0	0	4	1	0	0	1	0	0	1	0	k__Bacteria;p__Firmicutes;c__Bacilli;o__Bacillales;f__Bacillaceae;g__Terribacillus;s__
OTU_1290	1	1	1	2	0	0	0	0	0	1	0	0	0	0	0	k__Bacteria;p__Firmicutes;c__Clostridia;o__Clostridiales;f__Ruminococcaceae;g__Oscillospira;s__
OTU_1291	4	1	0	0	2	1	0	5	5	1	1	0	0	0	2	k__Bacteria;p__Firmicutes;c__Clostridia;o__Clostridiales;f__Ruminococcaceae;g__Ruminococcus;s__
OTU_1292	0	1	1	0	0	1	1	0	0	1	1	2	0	0	1	k__Bacteria;p__Bacteroidetes;c__Bacteroidia;o__Bacteroidales;f__S24-7;g__;s__
OTU_1293	3	1	0	4	0	1	0	4	0	0	1	2	2	0	2	k__Bacteria;p__Firmicutes;c__Clostridia;o__Clostridiales;f__Ruminococcaceae;g__;s__
OTU_1294	0	1	1	2	0	0	1	0	0	0	2	0	0	0	1	k__Bacteria;p__Firmicutes;c__Clostridia;o__Clostridiales;f__;g__;s__
OTU_1295	16	8	8	9	6	9	6	14	7	7	2	4	4	3	2	k__Bacteria;p__Firmicutes;c__Clostridia;o__Clostridiales;f__Ruminococcaceae;g__;s__
OTU_1296	4	0	0	3	1	0	2	3	0	3	1	0	1	1	0	k__Bacteria;p__Firmicutes;c__Clostridia;o__Clostridiales;f__Ruminococcaceae;g__Ruminococcus;s__
OTU_1297	3	3	0	1	2	1	1	1	5	2	1	1	0	0	2	k__Bacteria;p__Firmicutes;c__Clostridia;o__Clostridiales;f__;g__;s__
OTU_1298	0	0	8	1	0	0	0	0	1	1	0	0	0	1	0	k__Bacteria;p__Firmicutes;c__Clostridia;o__Clostridiales;f__Ruminococcaceae;g__Ruminococcus;s__
OTU_1299	1	2	4	5	2	2	3	2	3	2	4	3	1	2	3	k__Bacteria;p__Firmicutes;c__Clostridia;o__Clostridiales;f__Ruminococcaceae;g__Oscillospira;s__
OTU_1300	2	6	6	4	2	1	2	5	1	3	3	1	0	1	4	k__Bacteria;p__Tenericutes;c__Mollicutes;o__RF39;f__;g__;s__
OTU_1301	0	0	1	0	0	1	0	1	0	1	1	1	2	0	0	k__Bacteria;p__Actinobacteria;c__Coriobacteriia;o__Coriobacteriales;f__Coriobacteriaceae;g__Adlercreutzia;s__
OTU_1302	1	0	0	0	5	0	0	0	0	1	0	1	0	0	2	k__Bacteria;p__Firmicutes;c__Clostridia;o__Clostridiales;f__[Mogibacteriaceae];g__;s__
OTU_1303	0	0	0	0	0	0	0	1	18	0	1	1	0	0	0	k__Bacteria;p__Firmicutes;c__Clostridia;o__Clostridiales;f__Veillonellaceae;g__;s__
OTU_1304	0	1	0	0	1	2	0	0	0	1	0	5	2	0	1	k__Bacteria
OTU_1305	0	0	1	1	2	1	0	1	0	0	0	0	0	1	2	k__Bacteria;p__Proteobacteria;c__Alphaproteobacteria;o__Rickettsiales;f__;g__;s__
OTU_1306	0	0	3	0	0	0	0	0	0	2	0	0	0	0	2	k__Bacteria;p__Firmicutes;c__Clostridia;o__Clostridiales;f__Lachnospiraceae
OTU_1307	3	1	3	1	0	1	2	1	1	3	4	0	1	0	2	k__Bacteria;p__Firmicutes;c__Clostridia;o__Clostridiales;f__Ruminococcaceae;g__;s__
OTU_1308	1	0	0	0	1	0	0	3	1	0	0	0	0	0	0	k__Bacteria;p__Firmicutes;c__Clostridia;o__Clostridiales
OTU_1309	0	0	4	2	0	0	1	0	0	4	3	1	0	0	0	k__Bacteria;p__Tenericutes;c__Mollicutes;o__RF39;f__;g__;s__
OTU_1310	1	0	0	0	0	7	1	0	0	0	12	0	0	0	0	k__Bacteria;p__Synergistetes;c__Synergistia;o__Synergistales;f__Dethiosulfovibrionaceae;g__TG5;s__
OTU_1311	14	28	9	9	13	13	3	11	14	8	5	30	9	0	6	k__Bacteria;p__Bacteroidetes;c__Bacteroidia;o__Bacteroidales;f__;g__;s__
OTU_1312	8	0	2	3	2	1	2	3	1	2	2	4	0	2	7	k__Bacteria
OTU_1313	1	0	0	0	3	0	0	0	0	0	2	0	0	0	1	k__Bacteria;p__Firmicutes;c__Clostridia;o__Clostridiales;f__Ruminococcaceae;g__;s__
OTU_1314	2	0	1	0	2	1	0	0	0	0	4	3	3	2	0	k__Bacteria;p__Firmicutes;c__Clostridia;o__Clostridiales;f__Lachnospiraceae;g__;s__
OTU_1315	65	38	95	66	59	141	64	39	53	78	67	53	28	50	76	k__Bacteria;p__Firmicutes;c__Clostridia;o__Clostridiales;f__;g__;s__
OTU_1316	1	0	2	0	1	1	0	1	0	0	2	0	1	0	1	k__Bacteria;p__Firmicutes;c__Clostridia;o__Clostridiales;f__;g__;s__
OTU_1317	1	0	0	1	0	0	0	2	0	0	1	3	0	1	1	k__Bacteria;p__Actinobacteria;c__Coriobacteriia;o__Coriobacteriales;f__Coriobacteriaceae;g__;s__
OTU_1318	1	0	1	0	1	0	3	1	0	3	3	1	0	0	1	k__Bacteria;p__Firmicutes;c__Clostridia;o__Clostridiales
OTU_1319	1	0	2	1	0	0	1	1	0	1	0	1	1	0	1	k__Bacteria
OTU_1320	0	4	0	2	0	0	0	0	1	0	0	1	3	0	0	k__Bacteria;p__Firmicutes;c__Bacilli;o__Bacillales;f__Paenibacillaceae;g__Brevibacillus;s__
OTU_1321	0	0	2	2	0	0	0	0	0	0	0	0	0	0	0	k__Bacteria;p__Firmicutes;c__Clostridia;o__Clostridiales;f__Lachnospiraceae;g__;s__
OTU_1322	1	0	4	1	0	2	2	1	0	0	0	2	0	0	1	k__Bacteria;p__Firmicutes;c__Erysipelotrichi;o__Erysipelotrichales;f__Erysipelotrichaceae;g__RFN20;s__
OTU_1323	0	0	2	2	4	2	2	0	0	1	1	1	1	0	0	k__Bacteria;p__Firmicutes;c__Clostridia;o__Clostridiales;f__Ruminococcaceae;g__;s__
OTU_1324	0	0	0	0	0	0	0	0	3	1	1	0	1	0	5	k__Bacteria;p__Bacteroidetes;c__Bacteroidia;o__Bacteroidales;f__Prevotellaceae;g__Prevotella;s__
OTU_1325	2	0	2	1	1	0	0	0	0	1	0	1	0	0	2	k__Bacteria;p__Firmicutes;c__Clostridia;o__Clostridiales;f__Ruminococcaceae;g__;s__
OTU_1326	0	1	0	0	0	0	0	0	0	5	0	0	0	0	0	k__Bacteria;p__Bacteroidetes;c__Bacteroidia;o__Bacteroidales;f__[Paraprevotellaceae];g__CF231;s__
OTU_1327	0	0	3	0	3	0	0	0	0	1	0	0	0	0	0	k__Bacteria;p__Bacteroidetes;c__Bacteroidia;o__Bacteroidales;f__;g__;s__
OTU_1328	0	0	1	1	0	1	1	0	1	0	1	1	1	1	0	k__Bacteria;p__Firmicutes;c__Clostridia;o__Clostridiales;f__Lachnospiraceae
OTU_1329	1	0	2	3	4	0	1	2	0	1	1	0	1	0	1	k__Bacteria;p__Firmicutes;c__Clostridia;o__Clostridiales;f__;g__;s__
OTU_1330	4	0	2	4	2	2	0	3	1	3	2	2	2	1	1	k__Bacteria;p__Firmicutes;c__Clostridia;o__Clostridiales;f__Ruminococcaceae;g__;s__
OTU_1331	0	0	0	0	0	0	0	0	0	1	4	0	1	0	0	k__Bacteria;p__Proteobacteria;c__Gammaproteobacteria;o__Aeromonadales;f__Succinivibrionaceae;g__;s__
OTU_1332	1	0	0	1	0	0	0	2	0	0	0	0	0	0	1	k__Bacteria;p__Firmicutes;c__Clostridia;o__Clostridiales;f__Christensenellaceae;g__;s__
OTU_1333	0	0	1	0	4	0	0	0	0	1	1	0	0	0	0	k__Bacteria;p__Firmicutes;c__Clostridia;o__Clostridiales
OTU_1334	2	1	0	2	1	1	1	0	2	1	2	3	1	1	2	k__Bacteria;p__Firmicutes;c__Clostridia;o__Clostridiales;f__[Mogibacteriaceae];g__;s__
OTU_1335	0	0	2	0	0	0	0	0	0	6	0	0	0	0	0	k__Bacteria;p__Firmicutes;c__Clostridia;o__Clostridiales;f__Veillonellaceae;g__;s__
OTU_1336	0	1	0	1	1	16	2	0	0	0	1	3	3	1	0	k__Bacteria;p__Synergistetes;c__Synergistia;o__Synergistales;f__Dethiosulfovibrionaceae;g__TG5;s__
OTU_1337	1	3	4	1	3	1	2	2	10	1	1	1	0	1	1	k__Bacteria;p__Firmicutes;c__Clostridia;o__Clostridiales
OTU_1338	1	1	0	4	1	1	0	0	0	1	2	1	0	0	0	k__Bacteria;p__Firmicutes;c__Clostridia;o__Clostridiales;f__Lachnospiraceae
OTU_1339	0	0	0	0	0	0	0	0	4	0	2	0	1	0	2	k__Bacteria;p__Firmicutes;c__Clostridia;o__Clostridiales;f__Veillonellaceae
OTU_1340	0	0	3	1	0	0	0	0	12	2	1	0	0	1	0	k__Bacteria;p__Tenericutes;c__Mollicutes;o__Anaeroplasmatales;f__Anaeroplasmataceae;g__Anaeroplasma;s__
OTU_1341	0	0	1	2	0	0	1	1	4	1	0	2	0	0	0	k__Bacteria;p__Firmicutes;c__Clostridia;o__Clostridiales;f__Ruminococcaceae;g__;s__
OTU_1342	2	5	6	1	5	5	0	0	5	1	3	6	2	2	2	k__Bacteria
OTU_1343	0	0	2	1	1	1	2	0	2	1	0	0	0	0	0	k__Bacteria;p__Firmicutes;c__Clostridia;o__Clostridiales
OTU_1344	1	0	3	2	2	1	1	0	0	2	0	0	0	0	1	k__Bacteria;p__Firmicutes;c__Clostridia;o__Clostridiales;f__Ruminococcaceae;g__Ruminococcus;s__
OTU_1345	4	0	1	7	1	0	1	0	0	0	1	1	1	0	0	k__Bacteria;p__Tenericutes;c__RF3;o__ML615J-28;f__;g__;s__
OTU_1346	0	0	0	3	0	0	0	0	0	0	0	0	0	0	0	k__Bacteria;p__Tenericutes;c__Mollicutes;o__RF39;f__;g__;s__
OTU_1347	2	4	2	1	4	2	2	0	5	2	3	2	0	0	2	k__Bacteria;p__Firmicutes;c__Clostridia;o__Clostridiales;f__Ruminococcaceae;g__;s__
OTU_1348	3	1	2	0	1	5	2	0	2	0	0	2	0	0	1	k__Bacteria;p__Firmicutes;c__Clostridia;o__Clostridiales;f__Ruminococcaceae
OTU_1349	0	1	1	0	0	0	0	0	0	1	0	0	0	0	0	k__Bacteria;p__Spirochaetes;c__Spirochaetes;o__Spirochaetales;f__Spirochaetaceae;g__Treponema;s__
OTU_1350	6	1	0	0	3	0	0	3	0	0	0	0	1	0	0	k__Bacteria;p__Bacteroidetes;c__Bacteroidia;o__Bacteroidales;f__;g__;s__
OTU_1351	3	0	2	2	0	0	0	5	2	0	2	1	2	1	0	k__Bacteria;p__Firmicutes;c__Clostridia;o__Clostridiales;f__Ruminococcaceae;g__Ruminococcus
OTU_1352	0	3	0	0	1	0	0	0	0	0	0	1	0	0	0	k__Bacteria;p__Bacteroidetes;c__Bacteroidia;o__Bacteroidales;f__Prevotellaceae;g__Prevotella;s__
OTU_1353	0	0	0	0	0	0	0	1	0	0	1	1	0	0	2	k__Bacteria;p__Firmicutes;c__Clostridia;o__Clostridiales;f__Lachnospiraceae
OTU_1354	1	0	0	0	0	0	0	1	0	0	1	0	1	0	0	k__Bacteria;p__Bacteroidetes;c__Bacteroidia;o__Bacteroidales;f__[Paraprevotellaceae];g__;s__
OTU_1355	0	0	0	0	0	0	0	0	0	0	1	0	0	2	2	k__Bacteria;p__Spirochaetes;c__Spirochaetes;o__Spirochaetales;f__Spirochaetaceae;g__Treponema;s__
OTU_1356	0	0	0	2	5	0	0	0	0	0	0	0	0	1	0	k__Bacteria;p__Bacteroidetes;c__Bacteroidia;o__Bacteroidales;f__;g__;s__
OTU_1357	1	3	0	2	0	0	3	0	1	1	1	0	1	2	2	k__Bacteria;p__Firmicutes;c__Clostridia;o__Clostridiales;f__Peptococcaceae;g__rc4-4;s__
OTU_1358	0	0	1	0	1	0	0	1	0	0	0	0	0	0	0	k__Bacteria;p__Firmicutes;c__Erysipelotrichi;o__Erysipelotrichales;f__Erysipelotrichaceae;g__RFN20;s__
[truncated: 508 more rows]
