# Supplementary material for: Microbiome-Metabolome Responses to a High-Grain Diet Associated with the Hind-Gut Health of Goats
Source: Front Microbiol. 2017 Sep 14;8:1764. doi: 10.3389/fmicb.2017.01764 (PMC5603706; doi:10.3389/fmicb.2017.01764)
Supplement: Supplementary file 7 [file DataSheet4.XLSX]

## Sheet: Sheet1
rt_mz	compounds	Colon hl1	hl2	hl3	hl4	hl5	hs1	hs2	hs3	hs4	hs5	lc1	lc2	lc3	lc4	lc5	qc1	qc2	Caecum hl1	hl2	hl3	hl4	hl5	hs1	hs2	hs3	hs4	hs5	lc1	lc2	lc3	lc4	lc5	qc1	qc2
class		Colon HL	HL	HL	HL	HL	HS	HS	HS	HS	HS	LC	LC	LC	LC	LC	QC	QC	Caecum HL	HL	hl	HL	HL	HS	HS	HS	HS	HS	LC	LC	LC	LC	LC	QC	QC
y		0	0	0	0	0	1	1	1	1	1	2	2	2	2	2	3	3	4	4	4	4	4	5	5	5	5	5	6	6	6	6	6	7	7
6.55_174	1-propanamine	0.142149	0.302309	0.162813	1.22177	0.197304	0.143668	0.143006	0.242365	0.347823	0.191324	0.185683	0.381799	0.301487	0.183779	0.529171	0.250717	0.181234	0.296608	0.280808	0.22104	0.135676	0.320198	0.143777	0.302358	0.207452	0.225816	0.167044	0.265418	0.398903	0.226623	0.317173	0.410329	0.182632	0.232012
6.61_174		1.27145	1.81376	1.23372	1.22177	3.29485	1.32527	1.14676	3.81005	2.04969	1.30444	1.36561	2.7455	1.86036	1.25049	3.44403	1.38231	2.13628	0.836554	1.4986	2.26906	2.1587	2.06503	1.37908	2.05342	2.64032	1.63773	1.93286	1.51332	2.45461	1.42576	5.60737	2.0494	1.22676	1.22386
6.81_152	2-hydroxypyridine	5.87158	11.0963	7.24046	4.60363	12.2426	5.32949	3.90673	13.4853	10.2825	6.72553	6.5843	12.1023	8.81104	6.41646	17.0467	7.62542	9.42336	4.80273	9.18604	7.17238	7.15276	11.5738	5.97562	9.32154	10.5747	8.23214	8.77084	9.9422	12.8313	8.25066	24.276	12.436	8.2882	7.874
6.88_173		0.12538	0.224061	0.0885446	0.0984287	0.136759	0.108469	1.19025	0.134257	0.169267	0.180299	0.0835244	0.162638	0.127342	0.085341	0.234717	0.125693	0.120334	0.0896092	0.224246	0.176553	0.170107	0.20798	0.231342	3.61633	0.0982165	0.169565	0.129638	0.108135	0.181104	0.142817	0.15995	0.195068	0.153882	0.141595
7.01_174		0.706264	0.371936	0.744036	3.12169	0.2601	0.742575	0.336337	0.296174	0.267413	1.0509	1.20333	0.177248	0.190655	0.616869	0.156111	0.386437	0.379582	0.73965	0.590815	2.04826	2.60607	0.650127	0.88226	0.399643	0.337939	0.549228	1.27249	0.344765	0.214367	0.401648	0.211908	0.294545	0.572838	0.654348
7.2_117	lactic acid	4.59313	5.70025	5.60788	49.6653	4.61859	11.7606	4.57004	6.0187	6.4543	9.51597	25.8538	16.868	5.25616	30.811	8.25786	9.69357	9.22491	6.20218	4.38063	27.5134	35.3018	4.11626	8.58288	10.2237	4.99544	4.15729	7.81049	7.92847	8.95571	4.43197	5.58491	5.29155	6.25074	5.69007
7.28_190		0.19075	0.442826	0.405824	0.359032	0.329825	0.125057	0.120744	0.49921	0.398017	0.244968	0.218692	0.304487	0.328387	0.188779	0.723058	0.338858	0.276694	0.492766	0.527306	0.149101	0.069125	0.815053	0.1962	0.337362	0.918546	0.46301	0.483148	0.615918	0.899108	0.483524	0.79659	0.887815	0.426983	0.507303
7.5_173	hexanoic acid	0.417737	6.89762	0.381646	6.33424	3.23143	2.72621	0.24696	0.798838	0.756535	13.905	0.408599	0.760219	0.769704	0.373828	1.0726	3.07776	2.75287	0.454641	6.55429	10.2561	13.3974	4.70416	5.44261	0.620236	0.547016	0.871129	10.0306	0.54757	0.852692	0.706103	0.827422	0.769077	3.06917	2.88309
7.53_205	glycolic acid	0.358204	0.764188	0.481808	0.13782	0.552574	0.440262	0.356759	0.330459	0.499573	0.48988	0.467139	1.23302	0.390067	0.21312	0.530981	0.299951	0.358576	0.358534	0.387141	0.345347	0.358845	0.357062	0.264295	0.497736	0.292196	0.329726	0.223152	0.684998	0.639275	0.73809	0.449476	0.355996	0.434051	0.327818
7.89_154		0.219888	0.343104	0.30571	0.141089	0.577694	0.174928	0.119943	0.435948	0.519538	0.408653	0.262654	0.524164	0.30835	0.302446	0.812244	0.298911	0.349228	0.264706	0.281047	0.334415	0.210105	0.774286	0.171796	0.188514	0.285795	0.460569	0.437468	0.409087	0.551239	0.311892	0.598623	0.657368	0.291087	0.310487
7.9_174	butylamine	0.846352	0.19408	0.238997	0.442945	0.422315	0.268151	0.0459554	0.128057	0.555182	0.586688	0.0431629	0.093008	0.0593443	0.0399645	0.146251	0.380484	0.204291	0.0580909	0.104613	0.278494	0.280915	0.844937	0.204476	0.0429788	0.0303572	0.220546	0.323866	0.0809136	0.0685585	0.0632756	0.0862189	0.363484	0.0760254	0.228213
7.95_151		0.135343	0.474202	0.155509	0.0850326	0.318113	0.10837	0.117392	0.272574	0.431406	0.169211	0.16334	0.452471	0.342624	0.135083	0.587347	0.175163	0.244144	0.629491	0.348428	0.184963	0.109097	0.463528	0.128955	0.472014	0.242784	0.248617	0.21459	0.270571	0.43938	0.222411	0.423656	0.35526	0.198361	0.203534
8.08_116	alanine	89.754	74.9409	82.7501	102.998	64.6271	75.2027	51.7018	69.7416	83.6882	71.638	84.8536	67.5626	60.1702	85.5796	62.688	83.229	77.4344	106.722	76.0831	76.9111	89.3896	69.4675	84.1434	146.285	81.4416	69.9779	72.6478	87.8007	78.4659	83.5175	74.5889	68.5228	81.4059	81.553
8.19_89	2-ketoisovaleric acid 1	0.166107	0.137904	0.240115	0.379831	0.13112	0.143922	0.0863229	0.352471	0.195662	0.580332	0.227451	0.0952112	0.049657	0.0306484	0.0483561	0.173807	0.196787	0.225464	0.157912	0.262348	0.312977	0.216878	0.137989	0.105394	0.130634	0.25759	0.442955	0.132126	0.174779	0.112179	0.0758666	0.203841	0.184464	0.197728
8.26_103		0.0198829	0.0565287	0.133968	0.020024	0.125358	0.0228485	0.0123298	0.804279	0.123705	0.174265	0.0238693	0.031503	0.0199325	0.0207015	0.107734	0.114162	0.114735	0.0324076	0.0612091	0.0302037	0.0198118	0.107085	0.0160566	0.017201	0.280092	0.0936384	0.160748	0.0416771	0.0459315	0.0256555	0.0479202	0.11201	0.0794239	0.0893022
8.48_176	glycine (2tms)	0.0612021	0.0478379	0.0360612	0.0717794	0.0194395	0.0640689	0.0466032	0.0369166	0.0235745	0.0256044	0.193176	0.0276732	0.043991	0.118024	0.0198031	0.044825	0.13617	0.280641	0.0765712	0.0531319	0.147946	0.0502928	0.29259	0.0409654	0.0749572	0.0951131	0.0230421	0.0982111	0.29175	0.0353682	0.0221379	0.162199	0.106518	0.140765
8.55_131	2-hydroxybutyric acid	0.133986	0.14963	0.135964	0.392267	0.195266	0.181915	0.119532	0.208434	0.130373	0.101492	0.23124	0.220314	0.123088	0.457565	0.180582	0.154748	0.151484	0.136744	0.168595	0.161815	0.150637	0.145187	0.166054	0.506844	0.133035	0.135693	0.0832384	0.154059	0.214007	0.103052	0.201986	0.172551	0.135141	0.125094
8.61_218	glyoxylic acid	0.0161955	0.0252908	0.0290923	0.0155533	0.0343859	0.0186491	0.0120377	0.0398911	0.0302229	0.0247344	0.0297517	0.027481	0.0433867	0.0325909	0.0579594	0.0326471	0.0255394	0.0175765	0.0222191	0.0276639	0.0147328	0.032153	0.01601	0.0232254	0.0368993	0.0260669	0.0228003	0.0481895	0.0412336	0.0310076	0.0556586	0.0537908	0.023889	0.0223676
8.68_130		0.0997029	0.178009	0.0916739	0.0797811	0.143214	0.0839319	0.082372	0.148147	0.172293	0.111193	0.123794	0.197919	0.250912	0.124636	0.303256	0.115782	0.117319	0.10555	0.141871	0.123702	0.0784957	0.185679	0.0775053	0.199746	0.134288	0.113547	0.12393	0.1672	0.199165	0.154943	0.259341	0.185332	0.114099	0.108573
8.72_202	2-ketoisovaleric acid 2	0.0511549	0.0341272	0.0636526	0.11804	0.0279876	0.0424471	0.0302272	0.086086	0.0420037	0.150941	0.0645385	0.0219138	0.00603206	0.0394145	0.00482224	0.0512643	0.0526207	0.0389696	0.0390353	0.0915957	0.101548	0.0486164	0.0471039	0.0240656	0.0396881	0.06888	0.120156	0.0359415	0.0192928	0.029574	0.0165449	0.0464683	0.0551322	0.0561582
8.77_116	sarcosine	0.25126	0.173633	0.183315	0.247514	0.265826	0.192519	0.0515577	0.138405	0.540915	0.529055	0.602934	0.198274	0.156816	0.156008	0.317486	0.298389	0.255345	0.0354776	0.170417	0.109144	0.0736932	0.0490549	0.0746485	0.0516903	0.0458319	1.33319	0.0867757	0.071365	0.19818	0.035398	0.167023	0.0929742	0.103131	0.113987
8.79_152	3-hydroxypyridine	0.592961	1.01681	0.590425	0.500772	0.953117	0.534313	0.409801	0.830482	1.12562	0.660391	0.540169	1.16355	0.850119	0.57167	1.63086	0.653656	0.684799	0.808346	0.885583	0.721841	0.535996	1.08345	0.547583	0.950527	0.57958	0.93667	0.661187	0.700373	1.17873	0.747361	1.17145	1.0312	0.631844	0.648486
8.95_219	3-hydroxypropionic acid	0.18313	0.15996	0.183537	0.179713	0.313844	0.216795	0.0645527	0.265233	0.182686	0.201101	0.290068	0.43923	0.183676	0.228717	0.179461	0.214495	0.219977	0.16468	0.136863	0.131333	0.144175	0.245876	0.224057	0.11252	0.152672	0.182437	0.119168	0.275866	0.315072	0.222579	0.258207	0.144262	0.200485	0.182174
9.01_234		0.0623672	0.119909	0.0900309	0.0458342	0.126831	0.0546472	0.039682	0.195335	0.102115	0.0684267	0.105404	0.147386	0.164655	0.0947763	0.25015	0.0906675	0.105354	0.101844	0.0945442	0.0796393	0.0682107	0.136599	0.0588611	0.0921959	0.146659	0.0940486	0.0960156	0.163303	0.194028	0.144919	0.336509	0.196376	0.10072	0.0928977
9.14_165	p-cresol	0.11173	0.218489	0.0642865	0.403987	0.382234	0.203916	0.187252	0.229173	0.092981	0.462293	0.0510314	0.0463266	0.0446768	0.0473689	0.0956325	0.253965	0.314525	0.11918	0.18565	0.284972	0.346689	0.247269	0.372686	0.32938	0.029314	0.0489716	0.417159	0.0239977	0.0904817	0.11617	0.127272	0.380084	0.0480483	0.165312
9.27_233	3-hydroxybutyric acid	0.0566034	0.310004	0.0670952	0.165454	0.119505	0.0472201	0.0918471	0.0989665	0.176776	0.140179	0.106255	0.0933111	0.0770395	0.0930262	0.0858749	0.079324	0.0855792	0.0564033	0.226198	0.141555	0.104008	0.0532072	0.0654682	0.252903	0.0539048	0.0991997	0.067397	0.0843122	0.0924436	0.0756763	0.0719412	0.0758709	0.0686435	0.0643882
9.34_145	2-hydroxyisovaleric acid	1.49049	0.328589	1.16325	6.87871	0.27548	1.7219	2.0056	0.480467	0.227587	0.309183	1.14263	0.481024	1.14646	3.30749	0.166249	0.970256	0.96392	1.08041	0.338153	2.08191	2.81814	0.19217	2.47788	5.28061	1.17443	0.235984	0.186576	0.810029	0.561462	0.969008	0.251883	0.206232	0.986735	0.957354
9.38_128		0.0868642	0.0825246	0.163126	0.0597729	0.132536	0.0965367	0.0584732	0.169219	0.133045	0.144171	0.0954731	0.0680925	0.0841815	0.0995997	0.118171	0.199519	0.168571	0.212054	0.160555	0.0987248	0.0639679	0.168898	0.091064	0.262819	0.278577	0.207725	0.211941	0.222906	0.111516	0.126784	0.13086	0.24631	0.305944	0.237334
9.48_187	heptanoic acid	0.188743	0.66527	0.217609	1.0217	0.747611	0.415196	0.0656315	0.186335	0.210783	2.05891	0.116661	0.291253	0.162348	0.113024	0.293293	0.50038	0.486798	0.194789	0.696754	1.66217	2.07442	0.910627	0.570954	0.113503	0.140982	0.196	1.58743	0.135104	0.345379	0.125422	0.180776	0.204488	0.464847	0.450773
9.53_130	2-aminobutyric acid	4.67076	1.56585	7.65031	1.74948	2.81871	4.24899	3.8987	2.40182	1.6663	1.6158	6.61525	2.592	2.53776	6.20906	0.859726	4.16645	3.89565	2.83263	2.32526	1.49513	1.12738	3.63937	3.38408	1.60665	3.81147	3.10676	1.28831	3.30648	1.96129	3.29816	1.59958	2.12778	3.06998	3.10709
9.56_215		0.0425689	0.10311	0.0510044	0.0367023	0.0989041	0.0440211	0.0334607	0.0925535	0.105334	0.0651968	0.0446495	0.0990631	0.0639875	0.0468573	0.173611	0.0590378	0.0669989	0.0469725	0.0760154	0.0523524	0.0404306	0.109793	0.0393592	0.0768181	0.082055	0.0767209	0.0723323	0.0758512	0.0968159	0.0710947	0.127497	0.0994848	0.0587293	0.0613835
9.61_241	methylphosphate	0.0175759	0.100435	0.0886576	0.0197805	0.13276	0.0182285	0.0100738	0.105374	0.132563	0.135177	0.0261511	0.122685	0.0280624	0.0199553	0.118129	0.0573868	0.0578238	0.399484	0.161434	0.065553	0.0180418	0.206716	0.0287361	0.0154334	0.0690912	0.197049	0.164821	0.0775408	0.145043	0.0355653	0.0485104	0.15311	0.114126	0.0943084
9.66_89	3-methyl-2-ketovaleric acid 1	0.302669	0.275378	0.424942	0.561313	0.297782	0.266424	0.167573	0.977205	0.425484	1.04626	0.417682	0.215863	0.157455	0.318505	0.154651	0.414961	0.447203	0.306726	0.294264	0.447376	0.502694	0.367843	0.254358	0.160738	0.34316	0.514053	0.791314	0.288703	0.18567	0.255826	0.211064	0.46242	0.350544	0.378145
9.69_129		0.259493	0.14966	0.277707	0.244161	0.17818	0.162145	0.0898196	0.402382	0.22424	0.587364	0.219575	0.300213	0.145595	0.164097	0.352209	0.284827	0.276816	0.182081	0.167179	0.177632	0.185221	0.272965	0.183783	0.175086	0.300044	0.337302	0.283337	0.230053	0.310488	0.180968	0.250337	0.307852	0.27832	0.257186
9.73_174		1.18158	0.32747	0.418017	1.08146	0.680128	0.584876	0.0416719	0.20314	0.633832	1.11067	0.0736019	0.171429	0.0683517	0.0609084	0.15461	0.634034	0.323712	0.280082	0.206926	0.630201	0.673462	0.922371	0.439425	0.0564305	0.0545391	0.307678	0.624564	0.0817811	0.142475	0.0876409	0.114746	0.481035	0.125023	0.329682
9.86_132	hydroxylamine	0.108993	0.28177	0.117706	0.08287	0.0837947	0.0673762	0.0438527	0.0894262	0.168985	0.0774885	0.101343	0.165019	0.0994883	0.125121	0.41062	0.128156	0.125315	0.0778288	0.266015	0.158122	0.119557	0.268538	0.11025	0.227172	0.0402438	0.164076	0.0700039	0.161698	0.34237	0.167355	0.130766	0.257331	0.151113	0.153879
9.96_176	beta-alanine (2tms)	0.303415	0.205277	0.194772	0.221529	0.0703816	0.393156	0.275061	0.225844	0.0473673	0.165501	0.22686	0.0539121	0.0240411	0.145211	0.0214687	0.262658	0.25122	0.171806	0.752082	0.285514	0.445276	0.125431	0.748779	0.262296	0.439825	0.350486	0.137306	0.285648	0.181007	0.117872	0.0446037	0.236364	0.454867	0.380804
10.07_172		0.074383	0.160451	0.116373	0.131224	0.146061	0.0836675	0.0774609	0.147928	0.172819	0.169839	0.0828771	0.120326	0.0997556	0.090526	0.196735	0.0986552	0.106969	0.0611415	0.1437	0.122616	0.101961	0.162725	0.0667387	0.078126	0.0895984	0.157861	0.116456	0.0937961	0.129604	0.0931662	0.109341	0.151073	0.0988164	0.0946241
10.11_200	3-methyl-2-ketovaleric acid 2	0.0902132	0.0649284	0.0978814	0.169043	0.0642482	0.075721	0.0488997	0.222144	0.0907135	0.225942	0.113292	0.0471398	0.0277777	0.0823677	0.0224147	0.108486	0.107619	0.0779327	0.0697658	0.143692	0.154245	0.0864779	0.0817079	0.0402203	0.0930477	0.118319	0.193056	0.0656035	0.0441016	0.0605339	0.0473394	0.10368	0.0993902	0.0963048
10.29_174		0.239967	0.349059	0.242101	0.160949	0.429559	0.216119	0.14101	0.36897	0.305119	0.294075	0.287998	0.337202	0.2057	0.279648	0.573939	0.31992	0.350325	0.0540992	0.42045	0.26985	0.222475	0.433103	0.244646	0.271634	0.410988	0.349593	0.403672	0.401163	0.512645	0.370114	0.639929	0.588203	0.372546	0.341579
10.44_200	2-ketoisocaproic acid	0.25023	0.212036	0.315396	0.450639	0.20279	0.206873	0.127674	0.751579	0.312269	0.722536	0.336284	0.12928	0.0801253	0.255731	0.0689817	0.305832	0.31794	0.237309	0.246833	0.365299	0.40969	0.27631	0.210448	0.108628	0.271359	0.420197	0.626178	0.18734	0.109238	0.182742	0.142749	0.39406	0.294744	0.289429
10.49_144	valine	59.1735	40.9767	52.4056	55.5152	42.6697	54.6041	68.3476	46.9745	47.8582	42.5626	56.0823	41.5044	56.5413	59.6562	36.1605	52.1074	52.0451	46.6315	47.8355	57.5509	59.0317	42.7272	57.3833	56.8226	55.9756	48.6257	46.1603	53.0357	43.9778	59.9043	46.7782	48.1653	52.5484	51.0454
10.59_133		0.0327716	0.0555631	0.0298209	0.0275095	0.0456492	0.0287781	0.0252987	0.042167	0.0583645	0.0551339	0.0450411	0.0730904	0.0731576	0.0368528	0.0871602	0.0360117	0.0456737	0.0396965	0.0414006	0.0390566	0.0346552	0.0497684	0.0300783	0.0518013	0.047934	0.0403934	0.0443024	0.0539963	0.082652	0.0525117	0.0732809	0.061429	0.0437504	0.0385423
10.64_169		0.0503205	0.139804	0.0892805	0.0489126	0.125944	0.0471054	0.0401274	0.119968	0.16127	0.0775879	0.0450531	0.106545	0.111349	0.0625047	0.201835	0.0553474	0.081139	0.0968528	0.109951	0.0564733	0.0377267	0.135498	0.0467307	0.0628591	0.0695106	0.105493	0.0759064	0.0762591	0.124493	0.0986976	0.109191	0.125963	0.0636726	0.0712329
10.69_86		0.0434071	0.0908169	0.0441011	0.0942174	0.0570755	0.0714769	0.0355229	0.0490766	0.0693616	0.0387383	0.0582925	0.0809051	0.0907133	0.0407453	0.105267	0.0572395	0.0576745	0.0709033	0.11918	0.0579225	0.0230167	0.070195	0.0873819	0.0827235	0.0524055	0.0297277	0.0297592	0.0699797	0.122636	0.0554983	0.0916808	0.0802764	0.0548067	0.0617705
10.79_218		0.0110508	0.0211293	0.0152747	0.00979893	0.0269688	0.0119229	0.00858428	0.0218804	0.0214868	0.018521	0.0126759	0.0272074	0.0192817	0.0136779	0.0384237	0.0157836	0.0185238	0.0217046	0.0171199	0.0121576	0.0118598	0.0292988	0.0127656	0.0182632	0.0177184	0.0200591	0.018606	0.0198545	0.0286005	0.0174302	0.0298389	0.0278915	0.0148023	0.0159506
10.85_234		0.0290688	0.0207998	0.0254312	0.0418426	0.0191593	0.0267772	0.0175677	0.0244401	0.0854012	0.0118229	0.0478584	0.03361	0.0546837	0.0764019	0.0504433	0.0330353	0.0339152	0.0256833	0.0191622	0.0197406	0.0194539	0.00812423	0.0223479	0.0302722	0.0421415	0.0647104	0.00650686	0.0915886	0.0278527	0.0395077	0.0566704	0.0190204	0.0346252	0.0217615
10.87_103	2-hydroxyisocaproic acid	0.541491	0.148672	0.391773	2.42103	0.109449	0.637238	0.582227	0.229053	0.17253	0.114237	0.606446	0.1748	0.400533	1.41685	0.140482	0.371604	0.37576	0.436545	0.140165	0.787701	1.04597	0.0759895	0.838705	1.90667	0.40021	0.140793	0.0727896	0.308234	0.203309	0.315614	0.148614	0.0964776	0.339951	0.336135
10.89_244		0.133709	0.271715	0.0581737	0.0884577	0.12626	0.113198	0.0991762	0.126834	0.159516	0.117435	0.136858	0.257236	0.201313	0.106085	0.286353	0.134654	0.136896	0.126041	0.210441	0.108423	0.075447	0.156441	0.105341	0.249185	0.146208	0.153613	0.0698515	0.172502	0.260088	0.171704	0.181197	0.217118	0.139532	0.132815
10.93_159	2-hydroxy-3-methylvaleric acid	0.751982	0.196011	0.637051	2.9969	0.190839	1.09633	1.01873	0.270074	0.127052	0.144696	1.10591	0.4101	0.678124	2.21911	0.107138	0.632187	0.630395	0.648093	0.214927	1.04404	1.49536	0.146494	1.48936	3.19461	0.725091	0.1317	0.29951	0.466941	0.343963	0.593649	0.189451	0.149742	0.608258	0.586089
10.99_213		0.0689153	0.142134	0.0681553	0.0472318	0.126122	0.071445	0.0637284	0.124367	0.144813	0.0947223	0.0771345	0.161522	0.129742	0.0697744	0.227386	0.0966471	0.0974669	0.127943	0.119161	0.0799175	0.0571839	0.157197	0.0617178	0.133249	0.120081	0.101832	0.105287	0.112511	0.162797	0.102927	0.196506	0.150381	0.0915339	0.0933611
11_103		0.0727758	0.0269462	0.0502248	0.303161	0.0238052	0.100558	0.110508	0.027873	0.022945	0.0304353	0.0505359	0.0327155	0.0705019	0.160693	0.0309179	0.0549413	0.0532544	0.0667169	0.0310149	0.0965875	0.127568	0.0250175	0.133115	0.201411	0.0674714	0.0238497	0.0229948	0.0432243	0.0393334	0.0561793	0.0244332	0.0237115	0.0512482	0.0527817
11_147		0.336417	0.27193	0.333184	1.15113	0.292102	0.44852	0.493633	0.342259	0.264721	0.264418	0.29657	0.211745	0.365858	0.68347	0.267444	0.336703	0.312031	0.328768	0.258854	0.457107	0.526186	0.325124	0.532635	0.885718	0.340392	0.311723	0.288399	0.262013	0.230176	0.327297	NA	0.524894	0.348442	0.344599
11.07_189	urea	0.193796	0.359995	0.173858	0.107653	0.286295	0.492102	0.270069	0.275308	0.0100593	0.255118	0.27049	0.447673	0.27769	0.188203	0.558012	0.295448	0.346733	0.444561	0.290044	0.181654	0.13075	0.305703	0.485194	0.5337	0.2506	0.363945	0.00776829	0.532661	0.412565	0.341197	0.396309	0.484831	0.388678	0.0234523
11.16_192		3.08398	7.08295	3.08148	2.28629	5.3845	2.93001	2.7009	5.21376	6.27534	4.16526	3.70434	7.30277	5.52946	3.34505	10.034	4.26829	4.25397	4.60569	5.67047	3.40471	2.60288	7.334	2.73163	5.96844	5.22214	4.90442	4.78306	5.24416	7.75018	4.99092	8.51642	6.88773	4.30008	4.15774
11.18_179	benzoic acid	0.78355	1.29995	0.778793	0.430044	0.995832	0.480488	0.407354	1.04116	1.13598	1.17896	0.771653	1.51524	0.921319	0.629805	1.72997	0.849801	0.869928	0.867806	1.27336	0.914163	0.733861	1.30993	0.570139	1.17397	0.937921	1.11614	1.00715	1.03243	1.54403	0.946936	1.48414	1.26026	0.904117	0.937981
11.28_147		0.704022	1.61822	2.07982	0.546368	2.46646	1.04959	1.33996	1.49867	2.07701	2.84024	0.930198	1.82659	0.885864	0.751441	0.896381	1.67688	1.73422	0.686115	1.48488	0.894964	0.595676	1.36661	0.831592	2.80156	0.481384	1.2348	1.42221	0.756616	1.77138	0.766971	1.16228	1.16327	1.04299	1.22675
11.36_220		0.222765	0.454146	0.20424	0.103259	0.28035	0.13631	0.12407	0.282005	0.36331	0.212352	0.188069	0.368801	0.298337	0.194472	0.588899	0.221787	0.18894	0.20326	0.286761	0.18789	0.139457	0.505387	0.141434	0.435004	0.298534	0.264621	0.389234	0.359809	0.326148	0.381601	0.623759	0.341051	0.329977	0.262427
11.42_98		0.110146	0.31251	0.31525	0.475113	0.112241	0.127561	0.120816	0.404746	0.54836	0.774806	0.0968278	0.426476	0.165806	0.0998075	0.382232	0.242966	0.270389	0.206622	0.260606	1.06972	1.24854	0.169164	0.0872778	0.24351	0.256985	0.621177	0.646492	0.127116	0.432491	0.129616	0.215196	0.281967	0.241747	0.240441
11.43_157	4-hydroxyvaleric acid	0.10614	0.0898589	0.0706142	0.106496	0.0743093	0.0509671	0.0215214	0.0588134	0.0842643	0.121908	0.0507796	0.0841582	0.0393014	0.0678512	0.0836129	0.0684982	0.0727631	0.0908619	0.0866854	0.115366	0.138989	0.115725	0.0683106	0.0797272	0.0443641	0.0907877	0.102028	0.0630335	0.0876402	0.0387312	0.145203	0.0616169	0.0753468	0.0740849
11.46_159	N-acetylalanine	0.0646435	0.0767461	0.0702536	0.0807445	0.0745996	0.075208	0.0740625	0.0858623	NA	0.0639573	0.0870371	NA	0.0961294	0.0694398	0.0840859	0.0667668	0.0807919	0.0790101	0.0728744	0.0771654	0.0646512	0.0772876	0.0653928	0.0629463	0.0695158	0.0981093	NA	NA	0.077963	0.0679109	0.0727563	0.0644061	0.0555184	0.0594635
11.57_174	ethanolamine	9.11213	7.09175	7.93442	9.55016	9.30451	8.05184	12.3706	7.33238	8.36739	6.83268	7.01813	6.76099	7.32638	9.13934	5.83079	7.82315	7.35125	3.47387	7.25502	10.0497	11.1382	7.17198	9.79525	10.2534	5.02682	8.4734	5.64247	4.70981	5.57081	7.22492	7.40727	6.4963	6.13987	6.21315
11.68_299	phosphate	3.55965	17.6689	8.71738	9.61507	20.5496	4.59408	2.03111	21.9002	33.2026	13.6204	4.05217	6.63168	4.87771	4.59348	17.7262	6.89426	7.02873	12.7894	16.9271	11.6926	2.18829	34.5574	2.91372	5.64633	6.96354	22.2195	42.3824	5.97961	6.28513	3.91305	7.76665	11.7757	7.50565	30.274
11.71_158	leucine	63.6465	41.0403	51.2623	56.6942	40.9359	54.6241	71.9834	43.9477	45.895	40.5122	56.7851	44.4854	62.3909	65.6168	43.6427	51.2193	51.9252	56.8531	46.3236	55.4385	59.1015	39.4735	58.7441	65.2614	56.7495	48.3893	41.9362	48.8093	49.5401	63.5306	57.3485	55.7936	52.5522	49.6186
11.78_205	glycerol	20.7438	16.8977	16.7518	8.6195	18.8155	23.9577	23.6776	15.7189	16.2174	14.6237	21.217	18.0229	18.5344	18.3876	17.062	19.0476	18.1873	18.0423	16.0033	24.6648	28.3086	14.7565	25.3044	26.59	15.1671	19.9909	11.6548	17.0431	18.0868	18.0046	17.2869	14.5299	17.5217	15.7647
11.8_170	2-deoxyribofuranose	0.36161	0.330658	0.243234	0.527662	0.328067	0.439803	0.47431	0.730975	0.358043	0.329727	0.315587	0.645526	0.311093	0.509634	0.415833	0.316676	0.32745	0.438135	0.333157	0.378877	0.540769	0.29855	0.541403	0.467044	0.325263	0.369828	0.306316	0.32537	0.687468	0.311414	0.528593	0.663375	0.329309	0.317678
11.86_280		0.229109	0.48812	0.201439	0.155168	0.333768	0.192232	0.170344	0.325564	0.376967	0.261642	0.241886	0.436339	0.349145	0.233152	0.656945	0.261855	0.280731	0.207284	0.401016	0.253154	0.192961	0.546971	0.210042	0.470785	0.33428	0.340111	0.32621	0.36897	0.569819	0.343198	0.617426	0.546381	0.327676	0.296268
11.95_146		NA	0.119541	0.0433033	0.111446	0.0613751	0.0549626	0.0437023	0.0754542	0.125735	0.0500368	0.0432068	0.0716561	0.135088	0.0537656	0.140081	0.0631299	0.0803559	0.0933543	0.672964	0.210032	0.0286196	0.0943356	0.10332	0.105711	0.0405793	0.0638795	0.0494795	0.0832117	0.226209	0.0881546	0.129202	0.126888	0.0827783	0.0768248
12.09_158	norleucine	1.03562	0.105148	0.947186	4.66974	0.509503	1.45412	0.807978	0.509628	0.285636	1.38089	1.25781	0.209852	1.21444	0.842551	0.126777	0.971527	1.00434	0.565656	0.112065	1.65375	2.44951	0.490299	0.896942	0.286885	1.60059	0.269663	0.797064	0.592154	0.154703	0.860693	0.0749017	0.172649	0.803502	0.778653
12.18_158	isoleucine	48.447	30.4751	40.7597	40.9443	30.0152	43.3166	56.4579	31.5622	34.4305	29.6044	41.4008	30.8923	47.9261	46.2986	28.1256	39.1617	39.1481	46.0657	33.3878	43.2762	45.3782	31.0283	48.3357	44.0902	43.2392	35.7391	31.954	36.4206	34.0937	46.2007	33.7318	35.2347	40.2154	38.9586
12.25_142	proline	30.1086	13.5172	24.754	31.3165	18.426	25.5408	33.9011	20.611	16.4028	18.2719	30.1668	16.4796	19.9575	30.3717	12.3611	21.8878	22.8815	12.6287	14.9413	21.9495	29.0091	18.6749	25.8401	14.3329	26.6568	18.4785	17.1139	17.8716	16.9224	21.7491	14.9741	16.8041	20.7754	20.4182
12.28_164	phenylacetic acid	0.302992	0.150672	0.36812	0.397113	0.696781	0.185681	0.0805644	1.22015	0.337468	0.908386	0.608077	0.212846	0.703409	0.573881	1.57519	0.619299	0.610761	0.351258	0.166113	0.311509	0.354563	0.474842	0.416288	0.191645	0.648666	0.631962	0.673644	0.58579	0.1676	0.680937	1.18184	0.875794	0.590063	0.545219
12.44_174	glycine (3tms)	49.1324	31.1994	41.9458	53.5548	33.9907	45.0048	56.8297	28.9268	34.214	33.3257	41.1568	36.9882	42.9723	47.8611	24.7293	40.5663	35.0428	36.808	30.9205	48.5434	53.1753	32.7801	47.011	31.6703	40.9336	31.097	33.8967	36.5831	23.8121	45.3174	30.2042	22.5961	38.8535	33.6242
12.52_294		0.0589989	0.14067	0.052906	0.0366811	0.0846403	0.046688	0.0394854	0.084607	0.095923	0.0677513	0.0674837	0.110722	0.0838445	0.0624931	0.169539	0.0663607	0.0705551	0.0608689	0.116886	0.0639428	0.0435248	0.153226	0.0562197	0.133367	0.0834232	0.0903411	0.094565	0.100593	0.168049	0.0857175	0.164193	0.15414	0.0881243	0.080512
12.54_174		0.151977	0.118713	0.09759	0.054315	0.0961787	0.0614339	0.0566915	0.183251	0.187658	0.103474	0.0406493	0.103617	0.0551777	0.0510884	0.129707	0.123716	0.117149	0.103233	0.0885596	0.0789184	0.0603758	0.0531643	0.0342522	0.0738931	0.0286587	0.123475	0.0728316	0.0477105	0.116346	0.0444238	0.102511	0.145479	0.0559156	0.0729645
12.59_240		0.10241	0.232054	0.157625	0.0989713	0.370191	0.104474	0.0755058	0.459428	0.26537	0.186155	0.107633	0.225992	0.187116	0.132179	0.46349	0.128112	0.232268	0.163777	0.1435	0.193461	0.154027	0.280221	0.0807389	0.130672	0.253226	0.17132	0.219599	0.130081	0.188996	0.115859	0.637512	0.244874	0.101172	0.133915
12.6_174		0.0645973	0.116882	0.0577693	0.0863878	0.0628014	0.0729426	0.149765	0.0657557	0.0896729	0.0535726	0.0728186	0.0909601	0.0720244	0.0511807	0.0811452	0.064665	0.0443578	0.0246124	0.121416	0.111417	0.0727138	0.0548149	0.0497848	0.133518	0.0481489	0.0634434	0.0426152	0.0750679	0.0537524	0.0526013	0.167163	0.0370709	0.0417091	0.0448013
12.65_247	succinic acid	0.784134	0.893508	1.74512	0.622092	0.708574	1.14613	0.279368	1.46791	0.620869	1.20487	1.44936	1.11096	1.70393	1.50903	0.856693	1.4307	1.37229	1.22179	0.783827	0.660628	0.594088	0.918605	1.28492	0.179723	1.93846	0.592353	0.74246	2.23703	1.22043	1.65164	1.29502	0.752823	1.49159	1.33356
12.72_130		0.375864	0.724359	0.331039	0.243835	0.489156	0.292784	0.26814	0.484091	0.585154	0.383363	0.421634	0.587732	0.367363	0.349041	0.880064	0.399851	0.401126	0.0959441	0.567776	0.355671	0.28589	0.772326	0.292174	0.697759	0.463509	0.538095	0.485302	0.474865	0.707983	0.517417	0.824584	0.704904	0.48632	0.484218
12.77_229		0.148505	0.329907	0.136941	0.101764	0.218185	0.124853	0.115037	0.228267	0.255504	0.165815	0.166793	0.281826	0.229294	0.152781	0.439513	0.175672	0.171397	0.194789	0.270397	0.162507	0.129676	0.366914	0.134098	0.329657	0.213407	0.218204	0.231798	0.233024	0.352989	0.228128	0.386753	0.331097	0.215436	0.193073
12.84_196		0.43817	0.490994	0.258009	0.301273	0.966958	0.441775	0.223498	0.673614	0.847846	0.441345	0.494329	1.32637	0.703874	0.520285	1.53362	0.517288	0.581346	0.66996	0.416514	0.416323	0.341262	0.798349	0.425486	0.536743	0.352465	0.618903	0.445899	0.74385	1.22928	0.720355	1.39786	0.971737	0.529419	0.496089
12.89_261	methyl succinic acid	NA	0.0563218	0.0243055	0.0287509	0.0513751	0.0298136	0.0249575	0.0366819	0.0501038	0.0628052	0.0278455	0.0544149	0.0339667	0.0194668	0.0656298	0.0374486	0.0385694	0.0279031	0.0577903	0.0390493	0.0323646	0.0792907	0.0411177	0.0454836	0.0304463	0.0592581	0.0449804	0.0374369	0.0613974	0.0353323	0.0354225	0.0523398	0.0394582	0.0391534
12.98_189	glyceric acid	0.867911	3.66033	1.3035	1.18822	1.97976	0.925634	0.781415	1.52946	3.01292	2.09371	1.52304	3.05014	1.35582	0.914349	2.4327	1.33342	1.37155	0.966827	2.83249	1.92078	1.44936	2.02241	0.813924	1.28749	1.47602	2.15145	1.82701	1.7263	2.85978	1.55322	1.76224	1.73058	1.44639	1.37359
13.13_241	uracil	30.1466	22.6031	34.2601	34.6677	20.4127	32.698	21.4825	20.7116	26.6134	27.2856	27.2428	26.3479	33.0689	25.7545	23.5546	27.9919	27.4959	31.4396	22.3952	30.1352	31.4617	21.8242	27.3683	28.0587	27.7829	26.8135	24.7264	26.7758	25.6034	28.1056	14.8242	21.2461	26.3303	25.7122
13.29_189		0.010474	0.0225395	0.0102293	0.00651938	0.0240803	0.00897882	0.00710922	0.0264868	0.0317902	0.0205948	0.0185943	0.0268599	0.0157078	0.0162435	0.0541242	0.0237802	0.0194401	0.0120595	0.023964	0.0144523	0.00792928	0.0333394	0.0126328	0.0162181	0.0175978	0.0228371	0.0213917	0.0369967	0.040002	0.0225673	0.0475736	0.0473705	0.0320818	0.0287183
13.37_235		0.0203097	0.0305176	0.0203275	0.0205296	0.0340599	0.0213637	0.00945196	0.0415612	0.0307367	0.046223	0.0162645	0.0442934	0.0194909	0.0116163	0.0487982	0.0233295	0.0249702	0.01622	0.0234212	0.0220096	0.018673	0.0396239	0.0211205	0.0228766	0.0208217	0.0265602	0.0366234	0.0173104	0.0436177	0.0147422	0.0324996	0.0384918	0.017914	0.0205851
13.38_240	pyrrole-2-carboxylic acid	0.155187	0.187236	0.203242	0.156378	0.221833	0.139596	0.146132	0.236934	0.309288	0.188861	0.165007	0.196892	0.261854	0.220009	0.320869	0.182522	0.164111	0.144481	0.127996	0.145178	0.104278	0.189488	0.0964976	0.0910386	0.145275	0.168609	0.140281	0.134295	0.146821	0.187712	0.162723	0.186482	0.127599	0.14185
13.45_245	fumaric acid	0.306403	0.646693	0.753741	0.132765	1.02308	0.272666	0.131547	0.995073	0.788524	0.957445	0.40545	0.752293	0.429845	0.399811	0.935062	0.551261	0.621611	0.755571	0.666689	0.314491	0.184713	1.30698	0.20987	0.166557	0.713312	0.930221	0.980092	0.581543	0.865994	0.572629	1.05199	0.948958	0.625929	0.632973
13.53_319		0.0321602	0.0558237	0.0885993	0.0510089	0.0458326	0.0485997	0.0101172	0.230653	0.0879257	0.0656458	0.0333123	0.050489	0.0185843	0.0203784	0.106614	0.0670211	0.079036	0.0043487	0.0593026	0.0452891	0.0457439	0.0644522	0.0317651	0.0206809	0.143341	0.110437	0.0597286	0.0439364	0.0944494	0.0284271	0.0383736	0.119926	0.0530302	0.0650146
13.55_194		0.0403541	0.0586823	0.0269175	0.0285471	0.0792455	0.036731	0.0219177	0.0576181	0.0820224	0.0425919	0.0459003	0.113421	0.0606867	0.0422224	0.118428	0.0454944	0.0442488	0.058039	0.0512564	0.0382112	0.0308842	0.0752243	0.0387921	0.0535531	0.024963	0.0624308	0.0408387	0.0592464	0.115977	0.0553968	0.104038	0.0931547	0.0466911	0.0451069
13.55_117		0.20179	0.450981	0.186149	0.64345	0.565931	0.286405	0.125097	0.2652	0.212973	1.16238	0.190862	0.409945	0.307711	0.190318	0.447831	0.380694	0.362677	0.224036	0.402018	0.635936	0.731043	0.593834	0.443689	0.315151	0.196501	0.23184	0.676771	0.225735	0.435975	0.319114	0.360287	0.296101	0.342274	0.319293
13.64_204	serine (3tms)	19.4653	20.0085	16.4007	18.6027	14.1664	15.0881	29.0904	15.9476	20.1604	16.5501	22.5798	17.8622	20.5402	22.2675	16.9879	17.4545	16.6793	19.1208	20.1063	22.7475	23.2701	16.7042	15.3223	21.8721	19.6877	21.3433	19.0995	17.9691	17.5137	19.3894	19.6057	20.2442	17.9631	17.3193
13.66_215	nonanoic acid	0.499926	0.68515	0.458708	0.545262	0.768182	0.593794	0.262451	0.523611	0.650341	0.374368	0.381593	0.740841	0.619164	0.376267	1.08668	0.546709	0.534522	0.630568	0.747861	0.394877	0.214172	0.692769	0.668377	0.447092	0.468919	0.372175	0.339692	0.510897	0.987971	0.367396	0.707214	0.750056	0.557335	0.502124
13.67_156	pipecolinic acid	0.369485	0.638631	0.752935	0.618047	0.3688	0.633415	0.531823	0.426348	0.370209	0.248837	0.654433	0.75216	0.47891	0.873315	0.451255	0.514513	0.485474	0.239302	0.535087	0.674382	0.831667	0.409444	0.926033	1.1092	0.447982	0.295958	0.238278	0.543977	0.776876	0.512686	0.548295	0.364574	0.58705	0.547506
13.75_255		0.045395	0.127787	0.0915209	0.0513451	0.141619	0.0532006	0.0378975	0.14121	0.188788	0.112353	0.0374124	0.111905	0.0884818	0.0466227	0.194627	0.0641652	0.0687589	0.0648022	0.0955653	0.0791087	0.0444424	0.16803	0.0357954	0.0605603	0.0652225	0.126456	0.125118	0.0453088	0.0913967	0.0541902	0.0846169	0.14033	0.0459904	0.0644289
13.78_143		0.137239	0.123434	0.132292	0.123273	0.15602	0.126516	0.104588	0.164024	0.150735	0.140294	0.157246	0.130374	0.111901	0.150557	0.133964	0.131517	0.163788	0.0450188	0.0928509	0.170016	0.152879	0.149881	0.117959	0.0965715	0.136814	0.146941	0.141127	0.0984441	0.129463	0.115453	0.165814	0.141254	0.0666794	0.10289
13.8_103		0.0660277	0.0756961	0.0323564	0.0378299	0.119138	0.0583369	0.0399568	0.0661268	0.0637988	0.114391	0.0314301	0.0876405	0.0341003	0.0446379	0.0662261	0.0658921	0.0681897	0.0675801	0.077379	0.0523927	0.0428285	0.115476	0.0620337	0.0974038	0.0350489	0.0681063	0.0801742	0.0346467	0.0997103	0.0387491	0.0962152	0.0693003	0.0467959	0.0467875
13.96_179		0.045841	0.106566	0.0568076	0.0506913	0.103479	0.0483416	0.0471933	0.0853492	0.091176	0.0704925	0.0467315	0.104689	0.0626277	0.0497999	0.152111	0.0593815	0.0650371	0.106809	0.0891154	0.0727041	0.0585439	0.093175	0.067033	0.160842	0.0451714	0.0640873	0.0730629	0.0731517	0.111824	0.0714173	0.122841	0.107025	0.0637388	0.0515391
14.11_240		0.242563	0.369567	0.268315	0.173668	0.559716	0.218382	0.150054	0.752834	0.419304	0.241162	0.229713	0.464767	0.431978	0.252073	0.747663	0.255625	0.396161	0.273728	0.272142	0.314491	0.292498	0.40567	0.224139	0.317323	0.43269	0.330354	0.326725	0.30492	0.451978	0.336395	1.18558	0.456188	0.232374	0.259188
14.18_218	threonine	11.5313	9.82497	7.92258	10.8492	7.57098	10.175	16.759	9.85169	9.78368	9.62063	12.2799	8.87056	11.419	13.2848	7.50931	9.91141	9.70836	11.1503	10.5348	11.9087	12.2064	7.90192	12.1949	12.7379	9.98623	10.6049	10.166	9.57474	9.03602	10.1325	9.61735	8.64183	9.72647	9.52879
14.3_219		0.323552	0.106137	0.334503	0.384723	0.211481	0.458822	0.481738	0.183906	0.129159	0.166017	0.487296	0.310771	0.422331	0.260627	0.0860497	0.31469	0.306428	0.277564	0.127026	0.291322	0.39391	0.186574	0.395296	0.0746858	0.375258	0.128673	0.130531	0.393505	0.272994	0.393082	0.128321	0.0963949	0.285343	0.272419
14.38_191		0.0394428	0.0956375	0.0428079	0.0308579	0.0657459	0.0355935	0.030904	0.0681189	0.0884332	0.0444392	0.0517467	0.0897106	0.070961	0.043884	0.141932	0.0524335	0.052653	0.0646724	0.0808301	0.0512252	0.0333017	0.101067	0.0398508	0.0963337	0.0604784	0.0591231	0.0552978	0.0751974	0.114903	0.0713456	0.119599	0.0927036	0.0688973	0.0620251
14.42_264		0.0330561	0.0582225	0.0330558	0.0329331	0.0395413	0.0271531	0.0263544	0.0401913	0.0588976	0.0286555	0.0313461	0.053365	0.0653183	0.0322332	0.0559544	0.0270914	0.037758	0.0414879	0.0333609	0.0379404	0.0247379	0.0493901	0.0250324	0.0496055	0.0344775	0.0308649	0.0287237	0.0383432	0.0439256	0.033827	0.0385985	0.028929	0.0285233	0.0314531
14.46_255	thymine	9.9552	4.77047	10.1029	10.9636	5.43973	11.0188	7.75481	7.5893	4.71345	5.69157	10.3592	4.96361	12.1619	10.4978	4.35113	8.84395	8.77159	9.72242	4.55433	8.06185	9.48387	4.53344	10.1421	3.96079	10.0014	4.88484	4.33796	8.74047	5.79302	10.0217	2.84696	4.0567	7.5891	7.50984
14.51_204		0.0328793	0.0832374	0.0398134	0.0303761	0.0644621	0.0356476	0.0363386	0.0508231	0.055795	0.048698	0.0498245	0.074887	0.054335	0.0300715	0.0734132	0.0387784	0.0374795	0.17731	0.0858776	0.0581201	0.0438697	0.0745624	0.0586565	0.0924813	0.0390067	0.0575757	0.0502521	0.0763691	0.115159	0.0574815	0.0776935	0.0625868	0.0465697	0.0399428
14.62_261	glutaric acid	0.221526	0.446904	0.552491	0.289407	0.266544	0.245334	0.146355	0.343465	0.404903	0.28081	0.406888	0.460501	0.320042	0.295718	0.846514	0.365901	0.368551	0.374618	0.483746	0.388828	0.310706	0.500143	0.170988	0.351694	0.350698	0.418525	0.331965	0.661298	0.496827	0.319813	0.54838	0.717511	0.416876	0.409384
14.7_104	methionine (1tms)	0.131994	0.125917	0.0983004	0.126965	0.0883693	0.109572	0.1668	0.0988737	0.136122	0.0882388	0.112884	0.132577	0.184292	0.133541	0.117441	0.0913369	0.100817	0.174753	0.110533	0.106926	0.140619	0.109217	0.139126	0.221735	0.107652	0.106656	0.0996948	0.110705	0.143504	0.161119	0.182921	0.112972	0.108355	0.0841635
14.75_103	2,4-dihydroxybutyric acid	0.053239	0.0780259	0.0557511	0.0991063	0.0659853	0.0508396	0.0461549	0.0650134	0.0585379	0.0672905	0.0695697	0.117443	0.061663	0.0588967	0.0959924	0.0522773	0.0634185	0.0883176	0.0746	0.0794673	0.0842027	0.0731868	0.0548882	0.111949	0.0603893	0.0577003	0.0494111	0.0921453	0.119513	0.0609341	0.081113	0.0637596	0.068158	0.0525169
14.85_104	hydrocinnamic acid	10.1485	10.1856	4.67325	6.08171	17.2151	6.4403	4.01303	11.1415	11.1494	14.5186	5.25864	8.77318	9.69139	3.96804	15.4781	9.37415	9.34467	8.30149	9.90376	8.68721	7.83782	21.5088	9.16472	12.9767	7.97324	11.0418	12.0593	6.30069	10.0377	10.3282	8.4805	11.7029	10.1921	9.47495
14.91_218		0.0421382	0.0433316	0.0651134	0.0424805	0.056291	0.0449642	0.0518441	0.0782322	0.0423827	0.0405896	0.0759397	0.0397465	0.0804217	0.0941763	0.0567564	0.0553385	0.0665549	0.039372	0.0420469	0.0461858	0.0472601	0.0421772	0.0476818	0.0426697	0.0446996	0.058526	0.0311625	0.0644383	0.0613006	0.0442386	0.0632472	0.086396	0.0403519	0.0437879
14.98_160	aspartic acid (2tms)	0.0552961	0.206166	0.133072	0.0210881	0.163947	0.043798	0.0487088	0.163712	0.213102	0.257454	0.100532	0.32606	0.338464	0.16437	0.395311	0.125684	0.132214	0.199378	0.180389	0.0573589	0.0376096	0.464749	0.0521355	0.0416709	0.305144	0.197693	0.420223	0.243317	0.388108	0.280257	0.397686	0.33648	0.22006	0.190384
15.03_258		0.056688	0.0617938	0.0426257	0.0484891	0.0685732	0.0527068	0.0464181	0.0801861	0.0660085	0.0828279	0.108137	0.165433	0.0616572	0.0905914	0.122746	0.0625765	0.0616626	0.0649839	0.0670127	0.0709621	0.0679862	0.0884896	0.0617681	0.0547421	0.051268	0.0801999	0.0914902	0.0897112	0.150216	0.0729405	0.142974	0.144164	0.0697524	0.0784443
15.05_174	beta-alanine	4.14224	4.89522	4.14707	4.39106	2.17084	5.21907	7.02776	4.5473	3.31564	2.43847	1.68456	2.41729	1.91614	1.6015	2.58333	3.21702	3.22566	3.52003	5.77587	5.01823	3.50657	2.33847	3.27775	7.11727	4.03987	2.73918	2.00256	1.87409	1.88313	1.68342	1.96091	1.98073	2.66866	2.86503
15.1_171		0.0439992	0.0491101	0.0401303	0.0454054	0.0479365	0.0260539	0.0291541	0.0252806	0.0417596	0.0635323	0.0338597	0.086842	0.0416491	0.0283829	0.0836438	0.045597	0.0404868	0.0550078	0.0490397	0.0591302	0.062097	0.0651142	0.0297661	0.0749553	0.0292091	0.0474086	0.0522178	0.0418001	0.106678	0.0451107	0.0548904	0.055362	0.0469283	0.044068
15.11_116		0.0828461	0.0934226	0.978865	0.315514	0.0945537	0.099296	0.0789273	0.0891479	0.108076	0.0666032	0.154373	0.134743	0.174511	0.123367	0.10139	0.228231	0.233346	0.15865	0.0849663	0.203847	0.25907	0.103216	0.0983351	0.064492	0.121675	0.1019	0.0655627	0.228538	0.149539	0.159948	0.133661	0.092448	0.128962	0.11526
15.2_233	3,4-dihydroxybutyric acid	0.0562535	0.100312	0.0573613	0.0208604	0.0936265	0.0792768	0.0446336	0.0559043	0.0732864	0.0959817	0.0864177	0.199827	0.0751334	0.0438033	0.126139	0.0500282	0.065901	0.057656	0.0364631	0.0525061	0.0632911	0.049691	0.0519812	0.080068	0.0661347	0.0562828	0.0395668	0.143028	0.0720863	0.125721	0.0684467	0.0484756	0.0782653	0.065473
15.21_160		0.0967614	0.0895217	0.0835757	0.0928251	0.0950733	0.0910436	0.111437	0.111885	0.0939574	0.0938642	0.131003	0.126027	0.142195	0.134164	0.138066	0.0982313	0.102323	0.142508	0.102668	0.112068	0.114654	0.110404	0.112285	0.0953191	0.107285	0.104745	0.110102	0.144471	0.15319	0.141102	0.17344	0.126797	0.140355	0.105075
15.26_243		0.300108	0.897547	0.546244	0.310823	0.657189	0.280233	0.229346	0.732613	1.0568	0.467645	0.283422	0.714794	0.861387	0.468658	1.49598	0.384701	0.57806	0.329288	0.471971	0.388773	0.194832	0.79865	0.133987	0.298688	0.407303	0.615263	0.423314	0.252315	0.513859	0.55883	0.623356	0.747132	0.267915	0.452856
15.28_219		0.0358938	0.127006	0.0550954	0.156754	0.0669481	0.0932835	0.04481	0.0694015	0.142937	0.0704329	0.054572	0.0796409	0.135762	0.0720862	0.130859	0.087285	0.0943022	0.146519	0.907525	0.34041	0.0430563	0.11864	0.167076	0.129563	0.0388127	0.0743011	0.0607324	0.0953368	0.238437	0.0978135	0.127572	0.134375	0.115147	0.108965
15.38_174		0.0425958	0.0579159	0.041766	0.107563	0.0488891	0.0411694	0.0416112	0.0561718	0.0479069	0.037912	0.034603	0.058215	0.0397605	0.0249519	0.0562835	0.040608	0.0424687	0.0442399	0.0547786	0.0654213	0.0679927	0.053938	0.0410998	0.115612	0.0415124	0.0424237	0.0334541	0.0546696	0.0606496	0.0413535	0.0597152	0.0426116	0.0438442	0.0429017
15.42_268		0.0826153	0.0305252	0.00304183	0.0119482	0.166902	0.143776	0.0247116	0.0581584	0.0180438	0.0102815	0.028365	0.0177514	0.0834435	0.0281098	0.0498367	0.0725813	0.0719235	0.0436882	0.0211139	0.0132446	0.00698896	0.0528032	0.180499	0.0825729	0.00981326	0.0115691	0.00931879	0.0173557	0.0212546	0.114808	0.0349822	0.0296432	0.0550605	0.0586028
15.44_169		0.0629824	0.143751	0.0587784	0.0489893	0.104548	0.0572153	0.05257	0.112	0.123891	0.0815328	0.0750605	0.136828	0.115707	0.0756518	0.197115	0.0894805	0.0893534	0.102136	0.105279	0.0753026	0.0547273	0.141723	0.0610467	0.139653	0.097231	0.100171	0.0913378	0.103474	0.167424	0.0981719	0.174696	0.146006	0.0965103	0.0849427
15.47_103		0.215159	0.0346867	0.187439	0.445465	0.282545	0.243228	0.0610126	0.465153	0.0881891	0.0838291	0.174578	0.0637009	0.181979	0.285125	0.115909	0.23139	0.208803	0.188253	0.0620493	0.139919	0.170891	0.217085	0.244503	0.047933	0.349949	0.149376	0.0625563	0.247797	0.128135	0.166429	0.133362	0.187309	0.20598	0.193485
15.53_218	homoserine	0.57344	1.34071	0.607747	0.713098	0.714183	0.688189	0.933179	0.650467	0.665674	0.773622	0.837602	1.60888	0.752915	0.50748	0.607705	0.710462	0.681368	0.620372	1.44851	1.0423	0.905181	0.718354	0.624618	1.54124	0.577148	1.03072	0.582869	0.928315	1.66581	0.757617	0.794258	0.593879	0.66125	0.623633
15.59_350		0.0915321	0.236561	0.243317	0.0696354	0.234726	0.077741	0.0331947	0.433628	0.19748	0.173423	0.230468	0.200485	0.284245	0.231871	0.719028	0.211336	0.223739	0.148064	0.16917	0.0838041	0.0445302	0.287907	0.0576158	0.062867	0.306172	0.232546	0.181146	0.424798	0.331224	0.235332	0.506184	0.69595	0.203862	0.205112
15.64_128	ornithine-1,5-lactam	2.07322	0.86319	1.15328	2.19347	0.860326	1.68645	2.80357	1.33622	1.10497	1.06245	2.72856	1.1779	1.45892	2.86188	0.968119	1.52267	1.57557	1.98222	1.22995	2.03738	2.44233	0.902597	2.08998	1.14592	1.3458	1.2614	0.882389	1.7829	1.35245	1.51548	1.47582	1.72125	1.7218	1.4522
15.72_229	decanoic acid	0.146517	0.203729	0.082144	0.151812	0.288704	0.220191	0.0926425	0.211054	0.165175	0.166009	0.161798	0.177528	0.206746	0.176698	0.310248	0.182977	0.171037	0.173111	0.182509	0.14905	0.096313	0.206545	0.210222	0.159193	0.134932	0.124363	0.166377	0.200701	0.17594	0.192121	0.244857	0.255001	0.181346	0.149942
15.74_256		0.021717	0.051164	0.0276679	0.0198017	0.0476971	0.028794	0.0181606	0.0665798	0.0548251	0.0397712	0.0221709	0.0471398	0.0312005	0.0283944	0.0853917	0.0291441	0.0309564	0.0287599	0.0362433	0.0276236	0.0185917	0.0515652	0.0221469	0.0182711	0.0330673	0.0405803	0.0297434	0.0281408	0.0425269	0.0240905	0.0402005	0.0513399	0.0229621	0.0237375
15.82_255		0.130133	0.385562	0.234793	0.147741	0.313019	0.129747	0.106138	0.29953	0.480091	0.213122	0.12194	0.323761	0.342845	0.208754	0.672523	0.153686	0.265311	0.114527	0.170618	0.178518	0.0844304	0.334821	0.0488374	0.143474	0.150072	0.235153	0.17331	0.0955763	0.183911	0.200585	0.250759	0.271638	0.0956055	0.177413
15.82_143		0.0912745	0.228215	0.132464	0.0845667	0.112694	0.203951	0.0869389	0.123494	0.125671	0.0552292	0.078785	0.155637	0.0670849	0.0630816	0.2465	0.116465	0.111696	0.154418	0.230495	0.160292	0.142294	0.208496	0.183162	0.263263	0.129617	0.139645	0.0790074	0.147139	0.173187	0.060725	0.141072	0.207066	0.146517	0.127437
15.84_174		0.23365	0.147882	0.587471	0.18506	0.20735	0.295508	0.127237	0.39496	0.504417	0.0932445	0.150541	0.175436	0.254921	0.263693	0.122921	0.256799	0.269283	0.266958	0.166624	0.175594	0.180848	0.167213	0.326386	0.130165	0.571984	0.679017	0.0789916	0.247221	0.235094	0.228128	0.236547	0.119475	0.272478	0.259743
15.93_218	aminomalonic acid	1.08484	1.07062	2.55873	1.03359	1.28196	1.13495	0.740984	2.09775	0.735742	1.21552	2.74509	0.590002	1.85581	2.96874	0.979336	1.76411	2.73098	1.05173	0.74633	0.859981	0.84365	1.33138	0.811448	1.07854	2.12031	1.41507	0.982704	1.99807	1.16959	1.37464	1.0194	2.5387	1.34413	1.72041
16_155	glutamine[-H2O] (2tms)	0.147017	0.182508	0.0531865	0.22924	0.104971	0.157846	0.348181	0.137755	0.149335	0.088505	0.165358	0.139113	0.126859	0.125709	0.170701	0.0915332	0.0942901	0.155417	0.133767	0.26735	0.351081	0.109965	0.292612	0.151551	0.0701606	0.112649	0.0933719	0.163918	0.191309	0.185873	0.203195	0.175326	0.102314	0.0880697
16.11_100		0.0493477	0.114659	0.0724976	0.056459	0.125353	0.0457576	0.0406741	0.125639	0.123859	0.0997399	0.0477545	0.0847423	0.0525975	0.0533386	0.155803	0.0714791	0.086104	0.0766605	0.099178	0.0487439	0.0640948	0.139668	0.057605	0.0980617	0.0851636	0.110805	0.101524	0.061797	0.0931913	0.0496863	0.105415	0.137525	0.0707897	0.0888387
16.12_131		0.025762	0.0407412	0.0208338	0.0237376	0.0353029	0.030435	0.0203616	0.0304819	0.0316425	0.0289574	0.0194695	0.0430587	0.0286261	0.0230517	0.0409633	0.031942	0.0295719	0.031778	0.0354096	0.0336695	0.032511	0.0368986	0.0292314	0.0470928	0.0199882	0.0329264	0.0399189	0.0261145	0.0426764	0.0240905	0.0471895	0.0449647	0.029544	0.031061
16.35_233	malic acid	0.262288	0.749075	0.607805	0.0980025	0.68859	0.374052	0.202034	0.343198	0.45448	0.921015	0.922086	1.08897	0.425952	0.54094	0.649285	0.467336	0.5497	0.341224	0.274901	0.284061	0.299585	0.604821	0.273099	0.208576	0.465464	0.528567	0.468184	1.07238	0.69462	0.967156	0.280617	0.550215	0.7425	0.840082
16.42_202		0.285632	0.496274	0.0256752	0.175229	0.969056	0.903965	0.16195	0.516658	0.921717	0.8492	0.103445	0.0390811	0.505258	0.134395	0.416841	0.493495	0.483637	0.203156	0.333312	0.18733	0.126478	0.807669	1.47432	0.246886	0.332927	0.533479	0.782721	0.0904298	0.0484387	0.537601	0.198417	0.271848	0.530506	0.510232
16.43_223	4-hydroxybenzaldehyde	0.14336	0.0748301	0.152022	0.232541	0.0818283	0.206605	0.223313	0.0847325	0.1138	0.101869	0.151456	0.142196	0.207461	0.122694	0.240618	0.150861	0.146439	0.121095	0.091455	0.139201	0.145766	0.0906217	0.131216	0.0837143	0.150627	0.0639678	0.081567	0.225832	0.103414	0.200358	0.172316	0.135924	0.121299	0.186025
16.5_205		0.0311298	0.038511	0.0323746	0.071557	0.0844824	0.0554565	0.03399	0.0540214	0.0481703	0.104011	0.0347909	0.0789311	0.0387028	0.0288368	0.0490141	0.0580338	0.0507275	0.0379895	0.039772	0.0392542	0.0546655	0.0794283	0.0609821	0.0817089	0.0266824	0.0497764	0.0724427	0.0364658	0.0834966	0.0427632	0.0396852	0.0560462	0.0490248	0.0424128
16.53_327		0.0848301	0.206526	0.337829	0.057486	0.432814	0.0809591	0.0257268	0.483524	0.695659	1.4053	0.112457	0.133893	0.0883598	0.129206	0.457516	0.277246	0.262022	0.128144	0.166915	0.0638366	0.0268431	0.790105	0.0261772	0.0156157	0.20579	0.678805	1.2302	0.108918	0.0886343	0.0575412	0.132781	0.380708	0.122474	0.216673
16.54_174		0.190001	0.371116	0.17926	0.166643	0.236305	0.166363	0.166182	0.249471	0.328103	0.197934	0.190902	0.351102	0.294676	0.180221	0.510736	0.20545	0.202309	0.193141	0.27505	0.200136	0.169365	0.422735	0.167898	0.38344	0.257457	0.247168	0.238683	0.278346	0.36183	0.277384	0.430045	0.325827	0.245565	0.227648
16.59_243	asparagine[-H2O]	0.0335099	0.0608665	0.0415183	0.0358235	0.061645	0.0334937	0.0709186	0.0651062	0.117525	0.167523	0.0436584	0.0798331	0.0434448	0.0489344	0.093679	0.04827	0.0491896	0.0460638	0.0699726	0.0491501	0.0622825	0.0832368	0.0412003	0.070437	0.0391901	0.112778	0.156133	0.0540417	0.0898131	0.0452003	0.10475	0.0917563	0.0443684	0.0570138
16.61_174		0.149777	0.288338	0.144842	0.120639	0.192648	0.120615	0.124565	0.205929	0.2667	0.154397	0.157214	0.28258	0.2326	0.132721	0.422835	0.165542	0.171094	0.177174	0.234903	0.153943	0.131922	0.322923	0.128758	0.300598	0.196417	0.18643	0.178608	0.211169	0.300433	0.224992	0.342599	0.261511	0.196502	0.178813
16.67_84		0.110219	0.183473	0.125513	0.146746	0.260386	0.136578	0.0883243	0.400139	0.20001	0.405797	0.122579	0.220151	0.131566	0.136068	0.290332	0.243278	0.246009	0.235025	0.28678	0.205307	0.131284	0.21374	0.133822	0.0958422	0.166532	0.277826	0.195363	0.140548	0.257563	0.156472	0.186247	0.274585	0.216898	0.198227
16.71_111	adipic acid	0.181949	0.245336	0.199347	0.14075	0.359514	0.404327	0.144449	0.562864	0.673542	0.306093	0.509766	0.329424	0.381752	0.184718	0.792873	0.384259	0.389912	0.283263	0.294645	0.185665	0.124946	0.373723	0.390096	0.339518	0.384316	0.703958	0.223441	0.739422	0.371534	0.406665	0.304788	0.547095	0.436059	0.403278
16.75_217	threitol	0.109927	0.179158	0.118172	0.28977	0.135863	0.164827	0.143954	0.196809	0.233259	0.253871	0.169247	0.156428	0.155433	0.09268	0.23192	0.143409	0.155299	0.131474	0.170372	0.215287	0.261279	0.147861	0.143472	0.296571	0.116669	0.241862	0.193724	0.228829	0.183075	0.13357	0.133015	0.201563	0.152503	0.151455
16.78_174		0.0605177	0.105271	0.0532011	0.0636269	0.0624296	0.0557433	0.0722838	0.0703075	0.0701902	0.0565164	0.0392107	0.127483	0.0533994	0.0522501	0.0738142	0.0483325	0.060714	0.0721106	0.103599	0.159853	0.0866625	0.0675042	0.103054	0.158773	0.0484687	0.0759731	0.0428622	0.0554335	0.213804	0.0408875	0.0738805	0.0667667	0.0554908	0.0649229
16.82_306		0.161636	0.123411	0.0668438	0.0407892	0.128389	0.212681	0.0365497	0.0538413	0.0461469	0.0441134	0.174338	0.133553	0.64804	0.200069	0.0945529	0.194035	0.174085	0.0649774	0.0564848	0.0615603	0.0739763	0.0447477	0.06423	0.0625578	0.0337907	0.0322046	0.0358193	0.139085	0.0528639	0.0503852	0.0809631	0.0686763	0.0620672	0.0601001
16.87_246		0.276607	0.201752	0.274177	0.151992	0.130626	0.168778	0.10007	0.161497	0.134631	0.216618	0.107566	0.078007	0.129201	0.120536	0.0879108	0.20835	0.177556	0.125087	0.373052	0.188	0.174952	0.130056	0.17841	0.120804	0.224515	0.221626	0.194275	0.16865	0.129674	0.163771	0.0990819	0.115302	0.197859	0.195146
16.93_176	methionine (2tms)	10.1981	6.99697	8.13376	9.87946	5.82215	8.97674	12.9886	7.61582	7.41082	7.75819	8.6472	5.82437	7.27057	10.2167	4.41757	7.49378	7.88056	9.72281	7.99013	9.04121	9.8848	6.42241	10.0602	8.67444	8.43526	8.39941	8.26706	6.8095	6.22997	8.28304	7.98507	7.48669	8.1178	8.13872
16.96_156	pyroglutamic acid	15.3952	22.5534	26.366	13.5341	24.7155	17.2868	8.6962	35.3857	29.0413	28.8127	16.7546	20.8335	24.9385	22.5548	35.3769	23.7625	24.1065	21.3912	20.0391	15.9005	9.4291	29.0252	11.2683	3.66688	30.7593	25.627	27.4354	21.8839	19.8801	19.4713	17.2225	26.3747	23.9229	22.6961
16.98_240	cytosine(2tms)	0.18063	0.626422	0.320911	0.324204	0.964049	0.22072	0.224279	0.490122	0.548174	0.600303	0.222456	0.457595	0.275115	0.168805	0.535557	0.391707	0.371929	0.303182	0.603651	0.530734	0.404807	0.846252	0.134457	0.213158	0.365507	0.537046	0.652147	0.309186	0.382619	0.228295	0.458694	0.636814	0.346633	0.360249
16.99_232	aspartic acid (3tms)	3.74626	7.76142	8.17729	1.67166	7.73028	3.20667	3.35967	7.55104	7.54908	15.8607	5.70293	9.24079	7.98006	8.60288	10.5841	7.99473	7.53161	7.20637	9.61771	3.91947	2.90279	20.6122	3.53316	1.65178	13.8157	10.5131	21.311	10.3231	11.7321	9.54316	12.3436	14.8221	12.05	11.3189
17.09_230	4-hydroxyproline	0.727508	0.287342	0.178801	0.432709	0.40095	0.542247	0.244698	0.387297	0.29452	0.28516	0.562864	0.388253	0.670221	0.638259	0.265542	0.422886	0.424699	0.614569	0.268742	0.304643	0.330388	0.354113	0.506756	0.262177	0.452951	0.292516	0.212403	0.576539	0.492551	0.639685	0.334439	0.253497	0.399398	0.39762
17.13_121		0.117948	0.331348	0.106719	0.110618	0.186993	0.102673	0.113374	0.175993	0.276277	0.145141	0.126987	0.274588	0.169705	0.134233	0.385851	0.132744	0.143908	0.253516	0.230722	0.173511	0.0973802	0.281339	0.130071	0.316451	0.159492	0.186846	0.148927	0.183041	0.323799	0.195191	0.275661	0.267338	0.139935	0.141386
17.15_174	gamma-aminobutyric acid	1.73212	2.05082	2.07624	2.11319	1.89614	1.70768	2.24759	1.68605	2.40122	1.72646	2.32394	2.30411	1.79557	2.65384	2.2828	1.79982	1.73098	1.21136	1.76098	1.99752	2.01936	1.91364	1.79879	2.3708	1.55657	2.12762	1.32722	1.71782	2.23843	1.74098	1.8357	1.80614	1.62199	1.63132
17.22_174	glutamic acid (2tms)	0.415084	0.569526	0.591536	0.280339	0.497679	0.360039	0.099396	0.598798	0.605189	0.69613	0.445687	0.66202	0.875265	0.470624	0.777944	0.550636	0.544751	1.15005	0.562819	0.34303	0.25241	0.672179	0.377941	0.209876	0.784872	0.515435	0.683788	0.721555	0.792439	0.849553	0.637934	0.535434	0.666574	0.558099
17.23_199		0.0238356	0.0417298	0.0178211	0.0307758	0.0621799	0.0171993	0.0113522	0.0335983	0.0351176	0.0217786	0.0309625	0.0647803	0.0280392	0.0315139	0.0669767	0.0285863	0.0292167	0.0287469	0.0380206	0.0377501	0.033819	0.0444296	0.0194589	0.0321667	0.0122928	0.0217882	0.0236885	0.041444	0.0494504	0.0346096	0.0774124	0.0503701	0.025853	0.0282752
17.27_194		0.0463832	0.1638	0.0574669	0.0512313	0.107238	0.0488227	0.0606742	0.0858623	0.117879	0.0733529	0.0471391	0.123025	0.0727218	0.0461304	0.161674	0.0608317	0.0695742	0.0969891	0.112175	0.0797967	0.0627803	0.113481	0.0659348	0.163877	0.046634	0.10204	0.0836273	0.0620884	0.129296	0.0760526	0.120367	0.108747	0.0590824	0.060039
17.3_125	3-methyladipic acid	0.127595	0.212696	0.150806	0.137362	0.109526	0.124713	0.07832	0.174617	0.123557	0.0952507	0.0550955	0.106198	0.0560087	0.0796098	0.106994	0.114921	0.112636	0.144442	0.210319	0.183627	0.136802	0.121829	0.137791	0.201022	0.10857	0.123496	0.0655048	0.0813667	0.109924	0.0545605	0.149757	0.0714128	0.129927	0.120429
17.39_191		0.293453	0.632891	0.242119	0.0935477	0.402509	0.206089	0.214277	0.43967	0.621505	0.291322	0.322301	0.656749	0.562748	0.291449	1.07914	0.308429	0.34775	0.186066	0.438507	0.32363	0.106289	0.627388	0.195482	0.485394	0.346667	0.412138	0.34295	0.453463	0.654125	0.537129	0.700375	0.566724	0.3442	0.362388
17.4_156		0.0846802	0.146296	0.110202	0.0849876	0.165526	0.0936308	0.078077	0.176047	0.17571	0.12445	0.120357	0.195391	0.161238	0.107496	0.287957	0.108696	0.129045	0.0931401	0.158345	0.107958	0.0610135	0.186075	NA	0.0406642	0.0885552	0.14827	0.114706	0.155069	NA	0.128779	0.252502	0.164868	0.0939007	0.107417
17.43_292	erythronic acid	0.207365	0.306578	0.269466	0.0600958	0.316921	0.291662	0.241959	0.164733	0.220283	0.327454	0.719395	0.824792	1.05632	0.525862	0.460776	0.34291	0.418737	0.332007	0.113344	0.170346	0.194093	0.163559	0.186887	0.196163	0.932076	0.152948	0.111484	1.20606	0.376566	0.860185	0.239039	0.198706	0.490033	0.282518
17.45_120	phenylalanine (1tms)	0.829514	0.687289	0.592731	0.744377	0.551194	0.711573	0.820342	0.639595	0.77244	0.412658	0.737785	0.76824	1.28375	0.889224	0.908	0.599459	0.591337	1.74907	0.632927	0.649653	0.746033	0.556333	0.919264	1.356	0.682001	0.558092	0.510852	0.842138	0.866909	1.02173	1.12207	0.749996	0.72506	0.571625
17.5_260		0.0218247	0.0157339	0.0586436	0.0201643	0.0228119	0.0203824	0.0173132	0.0373533	0.0217116	0.0213178	0.0517467	0.0194666	0.0376975	0.048946	0.0337351	0.0342268	0.0277474	0.0159085	0.0129837	0.019349	0.0173618	0.0162914	0.0291381	0.017098	0.080755	0.0230396	0.0213129	0.192771	0.0288996	0.0377456	0.0344482	0.0262451	0.033428	0.0276284
17.55_84		0.227013	0.199836	0.118897	0.124774	0.184441	0.111604	0.187171	0.14234	0.229944	0.149232	0.124745	0.464153	0.263528	0.226082	0.328365	0.228887	0.12272	0.212269	0.179517	0.13429	0.104028	0.135602	0.154788	0.22011	0.169378	0.280282	0.179196	0.235607	0.24595	0.229131	0.349757	0.199751	0.312708	0.17344
17.55_115	creatinine	0.115122	0.46604	0.0975317	0.157352	0.0374272	0.0894091	0.392725	0.151678	0.339337	0.135467	0.471031	0.0662146	0.0281496	0.0238979	0.0402642	0.0917876	0.0863906	0.237543	0.386294	0.13321	0.0194019	0.030597	0.0231805	0.106662	0.0255134	0.488532	0.0360505	0.02526	0.128953	0.0282718	0.040875	0.0382963	0.0699345	0.0736367
17.59_219		0.0635515	0.103738	0.0741733	0.305638	0.0591234	0.0601498	0.0865832	0.0597794	0.0690147	0.188114	0.0557269	0.108586	0.0467397	0.0434917	0.0776083	0.0811491	0.0787211	0.0762062	0.109247	0.230523	0.285021	0.0408103	0.0568298	0.136213	0.0461674	0.0869036	0.160238	0.0659272	0.13417	0.0520099	0.095653	0.0475659	0.0740392	0.065911
17.64_220	cysteine	0.235019	0.558934	0.249616	0.17484	0.204904	0.237467	0.13627	0.114112	0.469909	0.40563	0.176336	0.370893	0.122425	0.193345	0.373503	0.28535	0.2362	0.199755	0.594984	0.268884	0.149527	0.644049	0.198414	0.255019	0.0934147	0.536428	0.230862	0.22679	0.466872	0.146968	0.104103	0.396488	0.29192	0.325063
17.66_243	undecanoic acid	0.10299	0.108383	0.100686	0.0926107	0.197569	0.0888323	0.146213	0.146335	0.175023	0.0571242	0.07974	0.131121	0.112482	0.1081	0.209187	0.105902	0.106654	0.109763	0.0956429	0.0752952	0.0638638	0.119069	0.0889179	0.17958	0.0742023	0.115016	0.0556815	0.087303	0.117842	0.102377	0.128462	0.179062	0.0868719	0.0856761
17.76_292	threonic acid	0.0736063	0.124078	0.0847888	0.0347806	0.115374	0.0928056	0.0564312	0.0612967	0.0893774	0.12511	0.220954	0.310076	0.302329	0.103004	0.181518	0.0939295	0.116588	0.106232	0.0582039	0.0735861	0.0737973	0.0949546	0.066247	0.0636834	0.237762	0.0639626	0.0505201	0.342078	0.158451	0.24293	0.126822	0.0912601	0.142114	0.118433
17.77_174	phenylethylamine	6.25734	2.93129	3.21158	3.2734	5.81516	3.43943	0.0732729	2.47412	2.16186	5.7807	0.562364	3.14721	1.11354	0.860591	2.75105	4.72009	4.31968	3.77625	1.84438	2.60417	2.91217	6.70652	4.24448	0.841249	0.607064	1.8017	4.28424	0.780963	4.05162	2.14171	2.22903	6.79781	2.21322	3.38431
17.84_267	3-hydroxybenzoic acid	0.823189	1.09912	0.464326	0.585892	1.60378	0.975681	0.609712	1.08363	1.18853	1.03528	0.777731	1.06346	1.07228	0.657722	1.40752	0.95677	0.943596	0.825715	0.960681	0.710792	0.646902	1.79514	1.21825	1.72094	0.763872	1.16078	0.908348	0.871218	1.124	1.12029	1.30439	1.04526	1.02543	0.950794
17.94_179	4-hydroxyphenylethanol	0.143179	0.162512	0.161549	0.216791	0.145282	0.249702	0.37566	0.207222	0.213738	0.240038	2.92101	0.249199	0.15262	0.231494	0.361031	0.490264	0.507647	0.35327	0.120479	0.162097	0.177363	0.145299	0.310911	0.92142	0.134466	0.169279	0.186076	3.69502	0.237733	0.160743	0.214053	0.335457	0.502909	0.48597
17.97_142	2-deoxy-D-ribose	4.06413	0.94468	3.56401	3.28744	1.18157	3.34712	4.00559	3.34624	1.21081	1.13392	4.73341	1.51525	6.25125	4.32408	0.760845	3.30044	3.24631	3.64992	1.05566	3.08187	3.88153	0.846115	3.22733	1.55535	4.89195	1.39321	0.96117	4.51722	2.64989	5.44532	0.845335	0.846241	2.97523	2.9677
18.01_103	arabinose	7.24471	1.7744	6.32965	5.85091	2.19978	5.9718	6.68111	5.96213	2.44585	2.26433	8.13	2.93323	10.8851	7.6574	0.918159	3.13552	5.80246	3.54431	1.12027	5.72955	6.87356	1.72065	5.61129	2.84496	9.02588	2.56564	1.91377	4.30016	4.75103	9.60557	1.65573	1.64798	5.63579	5.42473
18.04_129	2-hydroxyglutaric acid	NA	0.403994	0.895104	1.51137	0.417496	0.693306	0.393245	0.712861	0.509491	0.802266	0.970919	1.07146	NA	1.52789	0.546096	0.853742	0.770395	0.838144	0.399963	1.01683	1.10773	0.723211	0.827892	0.6497	1.29997	0.498081	0.685018	1.15658	1.09478	1.12387	0.532931	0.533051	0.940662	0.931268
18.05_198	2-ketoglutaric acid	0.0260312	0.0321576	0.114344	0.0336901	0.0335148	0.0220902	0.0498571	0.0795694	0.0417018	0.423293	0.0291283	0.0204499	0.0303811	0.0251673	0.0811864	0.0571993	0.0318324	0.0312198	0.0474434	0.0222658	0.00641631	0.161307	0.0409167	0.0112877	0.0464767	0.0860624	0.500892	0.012643	0.0175157	0.0331521	0.0394885	0.0482952	0.0569363	0.0800384
18.09_160		0.025193	0.132478	0.0938633	0.0992148	0.0118593	0.0376072	0.0121996	0.013972	0.0263302	0.00938364	0.0128038	0.0698152	0.0170676	0.0138126	0.0616609	0.0271851	0.0303953	0.0216916	0.172918	0.293598	0.325706	NA	0.0379057	0.0370654	0.0145469	0.0227021	0.00838849	0.0211946	0.0576057	0.0174601	0.0381394	0.0462729	0.0302557	0.0286877
18.11_142	proline [+CO2]	0.0869372	0.0875215	0.480824	0.077023	0.272092	0.085302	0.0646655	0.42023	0.223309	0.218521	0.151552	0.0817332	0.20169	0.240991	0.24613	0.234496	0.21856	0.278797	0.0974589	0.110319	0.0516981	0.153776	0.0563453	0.0426142	0.407733	0.178584	0.142242	0.273484	0.0848074	0.144728	0.162601	0.230004	0.185782	0.162526
18.12_193	phenyllactic acid	0.354535	0.130546	0.23366	1.08745	0.0828624	0.447377	0.494721	0.0898901	0.0848167	0.0587054	0.215351	0.12213	0.280624	0.603757	0.0809499	0.226941	0.229576	0.344606	0.122703	0.388945	0.463985	0.0808468	0.62863	2.48243	0.242155	0.0658216	0.0473088	0.201491	0.164424	0.244172	0.111083	0.0816447	0.264003	0.237849
18.14_84		0.0913091	0.148878	0.136635	0.0925472	0.149627	0.101042	0.0794277	0.197082	0.128825	0.195138	0.099769	0.125716	0.082165	0.11859	0.160687	0.132315	0.145119	0.131844	0.147571	0.119062	0.0721217	0.150234	0.0901991	0.0514683	0.141847	0.157736	0.121475	0.0977773	0.137759	0.103428	0.106268	0.139465	0.122325	0.124687
18.17_284		0.0246969	0.0296056	0.0136719	0.0115909	0.033148	0.0211885	0.00643821	0.019337	0.0478363	0.0283694	0.0281692	0.0837959	0.0351986	0.0267443	0.0869134	0.0264175	0.0210305	0.034517	0.0187227	0.0137716	0.0103923	0.0610993	0.0156367	0.0149102	0.0117214	0.0430624	0.018154	0.0470437	0.0719719	0.0423211	0.054956	0.0582038	0.0359107	0.0317485
18.2_91	phenylpyruvic acid	0.0283113	0.0369246	0.0310595	0.0337933	0.0311562	0.0206118	0.0136631	0.0354867	0.0337944	0.0541327	0.0208801	0.029285	0.014162	0.0281098	0.0576304	0.022321	0.0244535	0.0426692	0.0345178	0.0319458	0.0292183	0.0471721	0.0239306	0.0274345	0.0283756	0.0487483	0.0550035	0.0267425	0.0215098	0.0259661	0.0435826	0.0595119	0.0354197	0.0284484
18.23_296		0.0720375	0.0334222	0.0143385	0.0194814	0.0166784	0.0368616	0.0172553	0.060025	0.0314498	0.0315039	0.032513	0.0488107	0.0278126	0.0679051	0.22245	0.0445573	0.0472157	0.0960674	0.0300843	0.0223426	0.0212662	0.0145634	0.0357165	0.0488129	0.0178652	0.0207445	0.0370754	0.0442212	0.0328057	0.0398482	0.189432	0.193369	0.0450856	0.0437675
18.25_202		0.150973	0.0839501	0.111306	0.144419	0.0981553	0.621033	0.0334463	0.0263176	0.338245	0.227377	0.0120925	0.137449	0.0153068	0.0155935	0.0283988	0.176502	0.181137	0.270509	0.0953585	0.173544	0.209083	0.243108	0.56744	0.0710791	0.0419423	0.375291	0.201424	0.058243	0.232112	0.0237799	0.145438	0.0266135	0.224429	0.204572
18.29_117		0.0458718	0.0571189	0.0401485	0.0455801	0.0889653	0.0448304	0.0315952	0.0703348	0.118881	NA	0.0411888	0.0916329	0.0637434	0.0611276	0.077197	0.069114	0.0605162	0.0685408	0.0800869	0.0465481	0.0386768	0.096012	0.0425353	0.10235	0.0556294	0.0689891	0.041359	0.0576604	0.116874	0.0485155	0.0859659	0.0743899	0.0533226	0.0446434
18.36_153		0.0154111	0.0343342	0.0363818	0.0198467	0.0391694	0.0193054	0.0161476	0.047996	0.0408795	0.0285601	0.0189739	0.0265864	0.0269351	0.0247826	0.0480682	0.022919	0.0411165	0.053145	0.0269951	0.0321434	0.0189756	0.0334426	0.0147323	0.00895722	0.0259171	0.0359952	0.024992	0.0266583	0.0300785	0.01703	0.027731	0.0430552	0.0219525	0.0238445
18.39_217		0.0967537	0.245758	0.251048	0.0579121	0.237991	0.083591	0.153675	0.333658	0.319347	0.252457	0.0988339	0.298291	0.184216	0.0871257	0.235046	0.160848	0.14685	0.776893	0.386016	0.12072	0.101376	0.293994	0.227082	0.250223	0.200008	0.342598	0.263933	0.261631	0.583939	0.199103	0.191896	0.245979	0.256401	0.185383
18.4_133		0.0239625	0.0709828	0.0361668	0.0260299	0.100055	0.0189772	0.0152163	0.0503046	0.059752	0.0664006	0.0284649	0.0678633	0.0225302	0.0186937	0.0883323	0.0351059	0.0338587	0.0835081	0.0826914	0.0630791	0.0631284	0.0712955	0.0246053	0.0466806	0.0418531	0.0692747	0.0541257	0.0476716	0.0707403	0.0293112	0.0615983	0.0890574	0.0641967	0.0603547
18.42_156		0.117971	0.193183	0.21746	0.11502	0.346941	0.1247	0.0834335	0.299099	0.318275	0.316724	0.108613	0.164354	0.135797	0.130379	0.383754	0.170424	0.163554	0.133012	0.152089	0.168446	0.0929844	0.427395	0.0410136	0.0391343	0.196354	0.243383	0.343965	0.141403	0.15436	0.124168	0.164727	0.264172	0.138804	0.164701
18.43_196		0.0143037	0.0295596	0.0168776	0.0113341	0.0299336	0.0126334	0.00736663	0.0263776	0.0355801	0.023189	0.0129037	0.0224461	0.018131	0.0146242	0.0485926	0.0145118	0.0192665	0.0198548	0.0222062	0.0139033	0.00969279	0.0322992	0.00965407	0.00909197	0.0155639	0.0243741	0.0180437	0.0173687	0.0254422	0.0142942	0.0218006	0.0305002	0.0142617	0.0173257
18.44_342	pyrogallol	0.102902	0.342115	0.173975	0.116796	0.207029	0.102151	0.0840756	0.226434	0.357066	0.129845	0.0913929	0.279275	0.316538	0.130798	0.514952	0.112087	0.153418	0.121368	0.177992	0.137137	0.0917318	0.277221	0.0529933	0.154421	0.126346	0.239857	0.131714	0.108601	0.195963	0.213977	0.2095	0.252099	0.104626	0.126164
18.46_220		0.0597871	0.0514936	0.072075	0.094715	0.0867188	0.072283	0.0621521	0.122506	0.0433976	0.0549988	0.0699494	0.0441307	0.0985295	0.075598	0.0656606	0.0710641	0.0757542	0.0577664	0.0567433	0.0752989	0.084951	0.152993	0.0806455	0.0857356	0.14343	0.0511888	0.053064	0.0839497	0.0486675	0.0760825	0.0597059	0.0615568	0.0776364	0.0784341
18.47_103		0.645977	0.322258	0.726317	1.10456	0.694173	0.817481	0.688084	1.25948	0.371937	0.510387	0.707946	0.370369	1.08993	0.787355	0.272606	0.733698	0.731959	0.603029	0.454218	0.794121	0.899116	1.21299	0.873252	0.921848	1.48276	0.401742	0.332791	0.829683	0.43345	0.792466	0.250974	0.327669	0.773771	0.73104
18.49_241		0.0146844	0.0333072	0.0224003	0.0106777	0.0413293	0.0136722	0.0109878	0.0314261	0.0402757	0.0402638	0.0167041	0.0354288	0.0206241	0.0171513	0.0517286	0.0213259	0.0216441	0.0311095	0.0256056	0.0192282	0.0129693	0.0524077	0.0133111	0.0133645	0.0182007	0.0445994	0.0481392	0.0251629	0.0439784	0.0208948	0.0418681	0.0495507	0.0183719	0.0190572
18.53_129		0.049367	0.110881	0.106311	0.0375811	0.132832	0.0584643	0.0346205	0.119089	0.146509	0.10096	0.0622927	0.120814	0.0651962	0.0700322	0.156646	0.0857499	0.0901083	0.136822	0.134103	0.0605941	0.0352702	0.145626	0.0967811	0.0815503	0.076535	0.13843	0.0986751	0.103196	0.149952	0.0730062	0.136884	0.127248	0.105669	0.0906365
18.56_103		0.619392	0.533007	0.311811	0.353881	1.08753	0.535533	0.183162	0.694927	0.90332	0.555653	0.712389	1.84398	0.91703	0.691036	1.84653	0.631437	0.730473	0.899993	0.47084	0.488665	0.416335	1.1255	0.537735	0.458705	0.452778	0.761715	0.512775	1.04959	1.87342	0.964492	1.95179	1.15767	0.712862	0.62513
18.57_164	3-hydroxyphenylacetic acid	0.148597	0.265461	0.135589	0.102928	0.152409	0.0783178	0.0868232	0.206698	0.15845	0.207572	0.101687	0.216055	0.0645221	0.0354526	0.0716653	0.129848	0.130635	0.164972	0.24006	0.161094	0.133399	0.179292	0.0924601	0.237596	0.150318	0.16835	0.175055	0.13436	0.229173	0.0698762	0.0831273	0.0509189	0.140663	0.131292
18.62_170		0.0192139	0.0326175	0.0189431	0.0149816	0.0231838	0.0172248	0.0232626	0.0215911	0.0258099	0.0231333	0.0227743	0.0317321	0.0243549	0.0204477	0.0382386	0.0183361	0.0211032	0.0192057	0.0184642	0.0236601	0.0255091	0.0289549	0.023482	0.0394831	0.015501	0.0258436	0.0206979	0.0304195	0.0358232	0.0265396	0.0363594	0.0304702	0.0223938	0.0177178
18.71_142	ornithine (3tms)	3.48686	2.11552	3.80528	3.50244	3.0319	3.28027	4.34166	4.28838	3.10914	4.28596	3.22253	1.22271	1.99851	4.65019	2.42912	3.99277	3.80624	0.570485	2.24395	3.02069	2.74745	3.40059	1.95427	0.545994	4.52061	4.10327	4.39758	2.31959	0.935907	2.34754	2.63386	4.56021	3.06155	4.1443
18.8_246	glutamic acid (3tms)	24.729	24.2503	37.7853	19.7316	26.5825	23.4591	16.9998	33.4477	26.762	44.1729	26.7591	22.8353	26.7015	30.9331	25.8788	33.1901	33.3199	30.4896	28.056	25.0547	20.2006	34.7421	20.868	8.01906	39.8235	32.5809	39.8053	30.7999	25.7897	28.7761	22.6987	30.0113	34.4482	34.3117
18.85_218	phenylalanine (2tms)	12.8965	9.05673	13.715	11.4361	8.63108	11.3617	17.5676	10.2528	10.1267	11.0683	11.9678	8.47437	11.8638	13.5281	9.54784	10.3434	9.90548	13.8309	9.23936	11.4773	12.3662	8.82405	12.3646	12.3093	10.7808	10.2914	9.32325	11.1146	9.24612	11.6983	12.7896	12.5462	10.8986	10.2982
18.89_174	5-aminovaleric acid	9.57513	14.8663	8.73107	8.45087	13.3109	11.8885	5.90668	14.341	11.7088	8.42476	9.85474	14.6759	11.4839	6.25872	11.6291	10.4813	10.0902	9.19892	15.892	10.2655	8.6423	10.7724	11.4637	8.96122	8.75892	13.6936	6.81076	12.9514	18.4885	10.8778	15.8756	9.83573	10.7047	9.89974
18.93_328		0.282052	0.186133	0.549879	0.23618	0.485738	0.204369	0.288591	0.604403	0.540183	0.47878	0.35696	0.328471	0.625045	0.610007	0.597629	0.563961	0.317044	0.621125	0.211786	0.215876	0.155641	0.381357	0.212468	0.151417	0.315288	0.326439	0.432706	0.51359	0.315186	0.50921	0.428855	0.425064	0.506777	0.468583
18.98_103		0.109466	0.0936296	0.0907559	0.0738678	0.118527	0.109215	0.0757863	0.0863426	0.102976	0.107407	0.112693	0.160516	0.156369	0.0842948	0.131506	0.102042	0.104733	0.148602	0.0993331	0.0784353	0.0784208	0.165794	0.109662	0.122088	0.0785166	0.105732	0.0881895	0.166372	0.214649	0.148169	0.109228	0.113393	0.115274	0.109948
19.01_303		0.0252775	0.0169755	0.0162219	0.00768138	0.0288078	0.0261813	0.0158497	0.0217767	0.0206261	0.0323938	0.0308586	0.0380239	0.05172	0.0204092	0.0128936	0.0263015	0.0287	0.0296166	0.0146705	0.00944576	0.00784143	0.0421084	0.0168533	0.0201022	0.0148142	0.0227488	0.0183432	0.0408614	0.053814	0.041013	0.0148304	0.0118783	0.0296819	0.0276029
19.04_258		0.00965499	0.0188915	0.0254931	0.00803872	0.0295159	0.00943127	0.00901812	0.0328724	0.0290088	0.0323581	0.012624	0.028967	0.019055	0.0179552	0.039421	0.0176221	0.0168042	0.0160058	0.0220834	0.0155795	0.0132556	0.0387298	0.0113947	0.0136419	0.0148719	0.0327706	0.038689	0.0194661	0.0378818	0.0210978	0.0474611	0.0465134	0.0206339	0.021186
19.06_292		0.0191446	0.0532793	0.03185	0.00420067	0.0692915	0.0355616	0.0141114	0.0173831	0.0268376	0.0902093	0.0443258	0.0931411	0.0153068	0.0122394	0.0377245	0.0215267	0.029911	0.0202766	0.00939044	0.0232576	0.0279428	0.0389963	0.0218742	0.0264674	0.0190918	0.0313374	0.0134395	0.0536597	0.0225742	0.0657187	0.0215477	0.0212607	0.0626023	0.0754701
19.08_179	4-hydroxyphenylacetic acid	0.934662	0.237481	1.16295	0.322557	0.616833	0.202492	0.104417	2.77739	0.441254	0.506725	0.635327	0.238738	0.378695	0.204846	4.14926	0.981095	0.987501	1.49569	0.241993	0.383876	0.443308	0.772326	0.268774	0.246165	1.95357	1.05337	0.578112	0.930277	0.286858	0.395907	1.53365	2.73179	1.10569	1.02536
19.11_174	1,2-diaminopropane	0.604008	0.546442	0.618483	0.961404	0.991262	0.804681	0.740761	0.562493	0.757948	0.444372	0.497238	0.92353	0.405525	0.65311	0.784246	0.542961	0.517686	0.338835	0.644909	1.05311	1.25894	1.21903	0.932357	1.68152	0.281067	0.954667	0.365409	0.33541	1.29103	0.524776	1.01916	0.746703	0.478987	0.612796
19.12_131		0.0852723	0.196211	0.12101	0.0784894	0.19114	0.117419	0.144831	0.186433	0.117898	0.115401	0.0998409	0.25121	0.166678	0.112185	0.259815	0.130731	0.126365	0.149362	0.147455	0.101495	0.0834771	0.151979	0.0789875	0.197542	0.108391	0.256437	0.262366	0.277873	0.180374	0.12909	0.252708	0.277111	0.134788	0.156553
19.18_223		0.0378433	0.0425575	0.0452814	0.0362311	0.0504531	0.0397197	0.0322084	0.0355849	0.0584094	0.0410147	0.0374244	0.05718	0.0486284	0.0299522	0.0701744	0.0413086	0.0383393	0.0524635	0.0385247	0.0368608	0.0396301	0.0595777	0.0354939	0.0334508	0.0459053	0.0370649	0.0363606	0.0505071	0.0572098	0.052213	0.0550965	0.0692101	0.045698	0.049232
19.2_103	ribose	4.42104	2.04165	5.03294	4.85058	2.85021	5.22273	2.94855	2.20911	2.21712	2.26341	3.79451	2.02804	6.05612	2.56137	1.48948	3.87984	3.87118	3.73863	1.83357	4.80559	5.92565	2.65681	6.31638	2.07998	4.63053	1.89077	1.62898	3.84404	2.38838	5.14393	1.32999	1.14385	3.67294	3.50406
19.31_257	lauric acid	0.36361	0.456238	0.269616	0.360893	0.538606	0.3216	0.312536	0.552767	0.404671	0.417532	0.313362	0.427386	0.37791	0.324978	0.723809	0.386049	0.384204	0.404553	0.360359	0.317042	0.262701	0.37374	0.330865	0.426411	0.250495	0.273365	0.429038	0.376997	0.402026	0.299408	0.465496	0.676553	0.359245	0.283638
19.35_103	lyxose	14.7959	8.72618	17.9241	15.6516	11.1912	17.5304	10.1188	8.53375	8.57139	8.97816	14.0594	8.00347	20.521	9.30592	6.49443	14.0047	14.5998	14.8416	7.32071	17.0028	19.5276	11.3372	20.1154	8.03534	17.1899	7.80386	7.01173	14.5142	9.14364	18.7092	5.62512	4.96318	14.2139	12.8121
19.35_156		0.0431302	0.0441363	0.0592338	0.0482297	0.0569584	0.0554629	0.0350399	0.0514671	0.0627582	0.0397355	0.0800877	0.0453876	0.0553288	0.0365027	0.0731664	0.0491491	0.0493067	0.0568901	0.0442701	0.0514521	0.0541579	0.0551502	NA	0.03311	0.0574275	0.0453263	0.0357299	0.0451146	NA	0.0515201	0.0455781	0.0398976	0.0455656	0.0500011
19.39_306		0.0957155	0.0454774	0.0440683	0.0715782	0.190284	0.0670194	0.0330327	0.205525	0.0551013	0.0818467	0.0741933	0.0817776	0.20824	0.104731	0.0751714	0.103327	0.090964	0.0893042	0.0544813	0.0587862	0.0613226	0.114788	0.111747	0.0391343	0.164645	0.0924753	0.0448753	0.124604	0.0723238	0.166322	0.0651771	0.0631205	0.111953	0.0974914
19.45_103		38.2211	13.1486	34.8914	48.3986	19.9596	42.9185	19.987	20.0924	13.2096	19.4506	28.1754	16.1916	41.0152	29.8462	9.94219	30.347	30.4626	31.9107	12.4851	37.8762	47.7079	18.8426	46.6628	12.7685	32.6725	15.0856	14.3905	28.7877	19.6952	34.5812	10.7632	11.416	28.0516	27.4387
19.58_328		0.0558574	0.0492864	0.0900309	0.0750378	0.0792812	0.0582859	0.102844	0.140522	0.0625334	0.0565243	0.101419	0.0676046	0.0620117	0.115439	0.0895662	0.0784985	0.140735	0.0753818	0.0426221	0.0984027	0.137668	0.0566805	0.0896464	0.0584122	0.0849277	0.0643365	0.0469776	0.100257	0.139149	0.0806461	0.146702	0.148787	0.0442084	0.0761882
19.6_359		0.0857722	0.191352	0.11093	0.109263	0.137702	0.0884245	0.055954	0.2221	0.245091	0.127319	0.0961364	0.166675	0.14538	0.104404	0.297395	0.112578	0.125263	0.0889667	0.139777	0.107483	0.0715295	0.150088	0.050237	0.0689944	0.102557	0.18223	0.103579	0.0894005	0.111173	0.086058	0.144566	0.174318	0.0640036	0.0898573
19.64_327		0.0165146	0.00882112	0.00422214	0.0193967	0.00587872	0.0133472	0.0239654	0.00808302	0.00813223	0.00799715	0.0269303	0.027932	0.0251859	0.0516846	0.0186515	0.0170152	0.0135427	0.0169405	0.00937105	0.0423211	0.0254765	0.007617	0.0316395	0.0194205	0.00541512	0.0101775	0.00538209	0.0307237	0.0461162	0.0189713	0.0275623	0.0336803	0.0153871	0.0131496
19.67_314		0.0392736	0.0389555	0.0442869	0.0344842	0.031523	0.0400128	0.0354882	0.033953	0.0494486	0.0553087	0.0384993	0.0511174	0.0439271	0.0355988	0.0505667	0.0448964	0.0407209	0.041092	0.0383437	0.0485975	0.0446962	0.0312245	0.0361579	0.0310887	0.0350279	0.0465051	0.0479395	0.0397285	0.0538844	0.0426497	0.0349447	0.0384993	0.0376265	0.0424128
19.68_103		64.5751	53.8887	72.7037	26.0832	39.5173	60.4548	63.8986	47.1309	63.4557	82.8278	60.2179	81.3427	68.6886	57.5985	62.7414	62.4947	65.7228	67.0346	57.4813	NA	NA	40.4248	58.167	48.3693	66.802	68.3876	81.3009	67.5953	85.5633	69.1201	47.7106	52.1478	60.7306	59.2094
19.88_282		0.0195176	0.0431859	0.0728801	0.0131711	0.0481403	0.0184929	0.0097007	0.100053	0.0338265	0.0237809	0.0731983	0.0534242	0.0952519	0.0800406	0.196601	0.047266	0.0506629	0.0128968	0.0295867	0.0208787	0.0128749	0.0468024	0.0156259	0.0333002	0.0710203	0.03855	0.0283716	0.130961	0.109651	0.0997907	0.182303	0.166259	0.0455876	0.0383029
19.94_103		0.149954	0.0362195	0.0311396	0.113217	0.0451296	0.0906931	0.0896721	0.0712735	0.0368134	0.0830663	0.0904858	0.0943684	0.110059	0.0810561	0.0494048	0.0990836	0.0884654	0.114962	0.0764225	0.122491	0.149397	0.0227908	0.0894455	0.0601481	0.102798	0.085216	0.0259749	0.122319	0.0857047	0.0924972	0.0662639	0.0241476	0.0847534	0.0864757
19.98_187		0.0599525	0.0988947	0.0643375	0.0414985	0.137839	0.0620424	0.020567	0.122539	0.125548	0.102016	0.0592076	0.106013	0.0800323	0.0752479	0.179975	0.0900918	0.0980684	0.111054	0.111283	0.0554193	0.0324915	0.145566	0.0438094	0.0389124	0.0830562	0.110634	0.064338	0.0918669	0.117947	0.0901258	0.130439	0.129331	0.100488	0.0973386
19.99_303	suberic acid	0.0357131	0.0596939	0.0392961	0.0252252	0.075649	0.0377856	0.0124281	0.0689867	0.0684944	0.0659636	0.03571	0.0692828	0.0460366	0.045188	0.106089	0.0561953	0.0559508	0.0611609	0.066528	0.0341562	0.0181915	0.09149	0.0281619	0.0220046	0.0426604	0.0709415	0.044644	0.0541323	0.0790363	0.0534435	0.0832678	0.0760664	0.0611293	0.0535915
20.06_217		0.113095	0.0919435	0.0976774	0.153437	0.0958731	0.131563	0.09585	0.114598	0.091812	0.0904079	0.0898464	0.0988561	0.118758	0.0706245	0.0843738	0.108352	0.108503	0.11095	0.102448	0.113997	0.145779	0.113696	0.16043	0.108216	0.101168	0.100872	0.0751653	0.0977191	0.112748	0.0966786	0.0751359	0.0610757	0.096571	0.0922662
20.07_219		0.805517	0.232675	0.730353	1.07584	0.40094	0.869824	0.505908	0.416731	0.18187	0.506081	0.822077	0.359286	0.849376	0.526159	0.229905	0.677574	0.646771	0.625227	0.315106	0.687015	0.875797	0.387556	1.11326	0.194594	0.615971	0.217867	0.356826	0.746653	0.459464	0.792681	0.235648	0.267676	0.595083	0.555848
20.2_117	rhamnose	8.90672	3.98693	7.65088	10.1919	4.75471	9.06996	5.95333	4.0291	2.83742	7.03932	7.3651	4.21761	9.39986	5.2947	3.32036	6.96732	7.33554	7.61994	3.90367	7.01094	8.08589	3.95689	10.6894	4.61582	7.77497	3.0961	5.25943	7.91271	4.70041	8.85292	2.94849	3.12241	7.05166	6.8146
20.25_217	arabitol	0.313005	0.291319	0.377482	0.547422	0.45797	0.354112	0.261731	0.471615	0.373247	0.378226	0.349767	0.401857	0.612161	0.421878	0.478327	0.392956	0.359719	0.397368	0.346587	0.362767	0.412365	0.51726	0.426742	0.661907	0.440449	0.445568	0.284242	0.455748	0.535184	0.559087	0.471258	0.353012	0.382786	0.337734
20.3_117	fucose	4.17069	3.29278	4.43098	5.80795	3.26352	6.3685	5.23768	3.57234	1.78139	3.72527	16.7934	4.54393	4.97286	3.34928	2.69496	5.98178	5.66673	4.46714	3.66411	4.84303	5.0256	2.40695	5.58532	4.00042	3.39923	1.90359	3.2959	5.03923	4.82541	4.64989	2.46944	2.56348	3.99611	3.87166
20.3_217	ribitol	1.12793	1.66971	1.18462	1.46362	0.696042	1.24608	1.01663	0.871017	1.17344	1.15412	1.21651	1.10575	1.03654	1.29421	0.786478	1.05677	1.04384	1.15821	1.65895	1.46085	1.3632	0.62413	1.2634	1.05803	1.18017	1.37018	0.901515	1.17983	1.2811	1.01992	0.928603	0.770858	0.961406	0.962849
20.32_299		0.035094	0.167226	0.0484762	0.0313608	0.144818	0.0387765	0.0250703	0.0950969	0.123108	0.0993625	0.0401498	0.118936	0.0663759	0.0599929	0.240886	0.0566862	0.0585786	0.0433962	0.0902917	0.034643	0.0211068	0.134492	0.0224269	0.0260076	0.0436774	0.0755422	0.0818561	0.0586444	0.0760187	0.0375604	0.0914372	0.136819	0.0450525	0.0398511
20.37_205	3-hydroxyphenylpropionic acid	1.24777	0.558796	0.483389	0.475841	0.403385	0.585863	0.0786034	0.38179	0.354176	0.187709	0.25624	1.33072	0.329846	0.12429	0.513409	0.46759	0.473069	1.91858	0.623711	1.21616	1.36286	0.565102	1.00106	0.186913	0.960945	0.415347	0.286591	0.724448	1.23295	0.302831	0.934215	0.470637	0.751586	0.708917
20.4_271		0.0116275	0.0665608	0.011701	0.0935107	0.0625416	0.05928	0.0176978	0.0277912	0.041509	0.0544982	0.0161846	0.0336027	0.0100883	0.0132933	0.0174074	0.0397691	0.033782	0.0249953	0.0698692	0.0600561	0.0554887	0.0321186	0.0664049	0.0204193	0.00657887	0.0156453	0.0396666	0.014093	0.0740305	0.0137686	0.0347574	0.0469269	0.0084963	0.0198008
20.47_174	putrescine	2.75057	3.168	1.59713	3.13417	1.87813	3.71922	4.14951	1.82891	1.83529	1.29754	1.53387	7.37416	1.54818	2.76901	1.16578	1.97609	1.92044	1.65761	2.80121	5.23724	6.41866	1.73981	6.28956	9.42486	1.94172	2.66655	0.913373	1.72907	7.79173	2.01078	2.72538	0.942004	2.37019	2.28049
20.53_272		0.0413692	0.0351695	0.0482176	0.0217048	0.0395515	0.0380756	0.0131252	0.0207397	0.0389011	0.0365334	0.0572335	0.0776817	0.0529636	0.0746556	0.0830268	0.0536115	0.0472964	0.0277733	0.0358039	0.0261597	0.0221545	0.0678652	0.0255994	0.00888588	0.0525943	0.046718	0.0303005	0.0837685	0.091036	0.0489456	0.105809	0.0740591	0.0492013	0.0474903
20.56_184		0.133163	0.107746	0.0557366	0.104532	0.083652	0.0817047	0.095127	0.106744	0.117853	0.0531316	0.130452	0.178697	0.179439	0.197107	0.166228	0.0838489	0.0746926	0.0585322	0.0905502	0.0770812	0.0893826	0.0897448	0.109823	0.100083	0.0800525	0.0700432	0.0682537	0.135441	0.120868	0.226479	0.270901	0.0965452	0.116482	0.0643118
20.58_167		0.138519	0.148051	0.31748	0.213104	0.676221	0.429808	0.0433061	0.971075	0.264291	0.216003	0.1258	0.108334	0.106962	0.210035	0.184191	0.374638	0.391507	0.209562	0.160019	0.0995409	0.0466744	0.336971	0.18407	0.013737	0.419611	0.285952	0.148565	0.213279	0.0875786	0.0821992	0.125295	0.272532	0.277167	0.375069
20.59_254	orotic acid	0.00608676	0.0112736	0.230454	0.0104342	0.0744926	0.00648081	0.0100304	0.0566248	0.0525576	0.281346	0.00709324	0.0148975	0.00757204	0.00997767	0.0235046	0.0245656	0.0224595	0.0146168	0.00986222	0.00913468	0.0135257	0.0513589	0.00560582	0.0197455	0.0932679	0.042917	0.219982	0.00662897	0.0177181	0.00663638	0.0189807	0.0167048	0.0190725	0.0280613
20.64_240		0.0298186	0.0738031	0.0486329	0.224626	0.0670959	0.121122	0.0270023	0.0580384	0.172697	0.0423376	0.0270702	0.0701922	0.138226	0.0314331	0.128658	0.047922	0.0616747	0.156969	0.598545	0.217219	0.0200396	0.0708226	0.235146	0.0831832	0.0453811	0.0507267	0.0431618	0.0505071	0.325347	0.0723193	0.0637343	0.0680748	0.0870154	0.078429
20.68_174	ornithine (3tms)	0.28354	0.431024	0.288486	0.229089	0.174563	0.277757	0.206934	0.242692	0.340057	0.169903	0.299019	0.561959	0.491218	0.322678	0.291864	0.296497	0.272678	0.280011	0.218391	0.274088	0.225934	0.21025	0.31946	0.311473	0.513634	0.224108	0.155329	0.397091	0.388398	0.490268	0.311242	0.192151	0.349303	0.269704
20.69_271	tridecanoic acid	0.217739	0.239764	0.162569	0.234571	0.404521	0.230588	0.295044	0.368348	0.467809	0.187494	0.178838	0.334319	0.208495	0.149092	0.335336	0.221354	0.21994	0.240009	0.211824	0.166272	0.161768	0.191216	0.265006	0.344425	0.1377	0.325348	0.195469	0.205783	0.273926	0.2089	0.186191	0.330097	0.198179	0.188958
20.7_143		0.08513	0.12804	0.0684358	0.0863534	0.110376	0.0743636	0.0673987	0.106444	0.142468	0.0728722	0.0725309	0.133213	0.0804623	0.0663626	0.168059	0.101101	0.0965385	0.137413	0.106126	0.135275	0.0780499	0.136074	0.0946852	0.136039	0.0775835	0.107098	0.0877848	0.103189	0.171893	0.0985303	0.132481	0.147013	0.0799811	0.0858543
20.8_179	4-hydroxyphenylpropionic acid	0.538303	0.534118	0.666955	0.495838	0.521117	0.558627	0.328924	0.503587	0.583895	0.377594	0.429455	0.540356	0.815525	0.496306	0.88503	0.519475	0.560643	0.641589	0.383211	0.501965	0.52602	0.641633	0.616608	0.369481	0.607966	0.414573	0.37806	0.536099	0.573761	0.604305	0.604881	0.592338	0.510534	0.549029
20.81_357	glycerol-3-phosphate	0.208015	1.42211	0.708037	0.177003	2.70824	0.263582	0.0951472	1.98101	2.38626	1.88371	0.242685	0.709094	0.290329	0.324697	2.6159	0.800661	0.853181	0.54055	1.14357	0.250461	0.0901765	2.34155	0.0938526	0.0637469	0.502033	1.54524	1.9498	0.33499	0.384941	0.200507	0.62716	2.24779	0.47	0.728188
20.84_297	vanillic acid	0.0444606	0.0701858	0.0517876	0.0423747	0.0631529	0.0361447	0.0233089	0.0579074	0.0707491	0.0470453	0.0383195	0.0680851	0.0593153	0.0371451	0.106357	0.0439325	0.0514783	0.0630757	0.0537898	0.0429066	0.0383352	0.0761786	0.0280327	0.0295826	0.0494542	0.0591647	0.0479763	0.0553364	0.0617933	0.0557851	0.0630317	0.0644813	0.0449587	0.0499094
20.94_194		0.0242278	0.0541376	0.0264184	0.0289045	0.0506008	0.0237375	0.0187391	0.0459711	0.0522171	0.0351469	0.0209081	0.0389258	0.0271849	0.0230863	0.0581856	0.0333432	0.0279007	0.0459535	0.0499186	0.0291022	0.0244581	0.0547289	0.0256676	0.0437081	0.0197785	0.0413644	0.043761	0.0288011	0.0452277	0.0290006	0.0581882	0.0567077	0.0310501	0.0303683
20.96_277	5-hydroxyindole	3.45294	1.9679	2.53731	1.60684	4.28	1.35477	0.204805	3.55176	2.75525	2.1354	2.1808	1.64105	2.25355	2.44174	5.46896	2.91373	2.84188	2.92108	1.65674	1.48083	1.51144	4.92001	1.03377	0.303895	1.23363	2.44768	2.27536	2.89479	1.60514	2.95685	7.08592	5.27019	2.58014	2.67839
21.04_292	lyxonic acid	0.528917	0.826879	0.535399	0.34512	0.646639	0.989209	0.397604	0.25929	0.342491	0.659791	0.808142	1.5998	0.809551	0.232952	0.588426	0.372358	0.591151	0.49226	0.187835	0.515582	0.671341	0.319587	0.791964	0.459339	0.360585	0.282478	0.182649	1.63092	0.295383	1.08191	0.227085	0.193752	0.690821	0.55241
21.05_299	phosphoethanolamine	0.0144767	0.0510951	0.0311615	0.00989157	0.0801778	0.0200574	0.0293826	0.0880454	0.11899	0.0958824	0.0138108	0.0308006	0.0165911	0.0136395	0.0971234	0.0443208	0.0350535	0.0290519	0.0598842	0.0204506	NA	0.0580216	0.00941002	0.00600054	0.0310911	0.0540292	0.104441	0.036796	NA	0.0162774	0.0364906	0.0608877	0.0616423	0.047144
21.06_194		0.0144806	0.0209147	0.0126701	0.0082743	0.0247731	0.0169986	0.0067419	0.0141576	0.0298374	0.0168643	0.0179669	0.0365452	0.0178172	0.0116316	0.0198545	0.0176846	0.0181484	0.0273644	0.0152457	0.0177716	0.0123348	0.0568094	0.01264	0.00615908	0.0138602	0.0330302	0.0168663	0.0394696	0.0441016	0.0203512	0.0284711	0.0140435	0.0219414	0.0238241
21.07_274		0.305042	0.0555095	0.0408881	0.252424	0.0462045	0.286099	0.01541	0.0514781	0.259371	0.0921917	0.019929	0.278092	0.0145804	0.0186745	0.030085	0.128174	0.124839	0.232273	0.0551082	0.222365	0.231264	0.280368	0.142083	0.0318259	0.0947462	0.270068	0.126653	0.029675	0.303415	0.0158174	0.0398632	0.030831	0.148691	0.142221
21.09_128		0.458722	0.277256	0.436228	0.43173	0.418963	0.451299	0.529746	0.433814	0.3442	0.384761	0.399575	0.329203	0.551521	0.439787	0.497339	0.476221	0.468157	0.403138	0.286295	0.442044	0.40181	0.374841	0.385147	0.205778	0.545789	0.365737	0.471406	0.399784	0.341227	0.412286	0.387353	0.521406	0.415563	0.397727
21.11_131		0.0857414	0.0944649	0.0497294	0.091806	0.108787	0.0718624	0.0282257	0.101193	0.112245	0.116815	0.0544082	0.106153	0.0723789	0.0546618	0.120577	0.0818096	0.0879366	0.133765	0.211391	0.0964228	0.0715327	0.134192	0.0858422	0.0832387	0.0817981	0.121367	0.116887	0.0797289	0.145923	0.0699956	0.115795	0.0958761	0.0955393	0.0873873
21.13_204		0.0541618	0.0862263	0.0431029	0.066205	0.0708503	0.0502502	0.0352568	0.0716665	0.0947989	0.0514154	0.058792	0.0990114	0.0723905	0.0488575	0.123106	0.0635627	0.0542434	0.0971643	0.0685573	0.147187	0.0508587	0.088034	0.0382969	0.0822558	0.0561432	0.0674936	0.0380846	0.0720642	0.111983	0.0679289	0.0989789	0.0702024	0.0564066	0.0560258
21.17_295	terephthalic acid	0.0298647	0.0855902	0.0424982	0.0218742	0.05326	0.0270416	0.0171136	0.059441	0.0771084	0.040391	0.0294799	0.0622296	0.0473674	0.0348718	0.101637	0.0437184	0.0459119	0.0976057	0.0968255	0.0308991	0.0245557	0.0815346	0.040364	0.0592524	0.0601849	0.0583806	0.0458686	0.0941133	0.101127	0.0622422	0.0828462	0.079051	0.110546	0.0629368
21.18_117		0.0821001	0.178453	0.0966501	0.135732	0.154446	0.107271	0.0702274	0.155193	0.146277	0.117053	0.0730944	0.104475	0.0668001	0.065278	0.112115	0.108035	0.107897	0.121102	0.189592	0.142524	0.122645	0.115983	0.116947	0.168205	0.0616002	0.10985	0.0882683	0.0883971	0.136906	0.0728031	0.117707	0.135278	0.0634906	0.0888998
21.18_312		0.171717	0.258602	0.16235	0.105602	0.366513	0.174619	0.0632917	0.30054	0.359559	0.221771	0.200281	0.434284	0.254567	0.196742	0.59548	0.225906	0.247999	0.33252	0.244565	0.162111	0.111973	0.386584	0.151005	0.0837143	0.188696	0.315	0.203684	0.349471	0.45181	0.25189	0.484139	0.425868	0.268213	0.229374
21.27_317	azelaic acid	0.380136	0.685511	0.469579	0.221349	0.919765	0.403811	0.0851891	0.86568	0.836245	0.795989	0.338502	0.639205	0.462098	0.459877	1.38582	0.664473	0.668144	0.609922	0.722475	0.305957	0.142808	1.03449	0.245874	0.155007	0.585876	0.840752	0.575552	0.551713	0.682207	0.493177	0.769525	0.966219	0.716018	0.64786
21.33_217		0.169956	0.210059	0.109768	0.0902364	0.377201	0.574944	0.145866	0.285121	0.128613	0.0856883	0.442938	0.642539	0.0620233	0.0852217	0.112104	0.132811	0.178218	0.197898	0.143752	0.348831	0.177249	0.137992	0.401039	0.093599	0.106719	0.119119	0.0898767	0.569431	0.183541	0.0724387	0.11247	0.0963498	0.118176	0.199159
21.35_245		0.0814003	0.10944	0.0429354	0.171696	0.238307	0.244486	0.0449489	0.216812	0.096893	0.156336	0.0817142	0.359596	0.16641	0.105716	0.066185	0.149411	0.148396	0.0981249	0.0836738	0.143963	0.16862	0.224736	0.206787	0.101898	0.12578	0.112545	0.114811	0.117774	0.39234	0.19144	0.0827806	0.102499	0.1378	0.138641
21.36_265	hypoxanthine	8.83991	12.2463	20.3787	7.66942	9.66258	9.10232	2.44152	11.077	17.4906	16.4125	6.61687	5.75805	8.67617	9.66314	13.5101	14.7494	13.9023	12.8221	11.5103	8.72417	3.88203	10.0019	2.45551	0.701445	15.7141	16.0405	17.4828	10.2232	3.90963	6.95254	4.12993	11.6621	13.0228	13.3746
21.43_231		0.0653702	0.165923	0.0758454	0.028743	0.0476512	0.0989295	0.491262	0.0453871	0.0735112	0.037324	0.186259	0.254116	0.270077	0.0817138	0.0829137	0.0521568	0.0688315	0.572984	0.0952551	0.128866	0.158537	0.0579098	0.119764	0.309397	0.037282	0.0603953	0.0325606	0.135998	0.331549	0.188907	0.152586	0.0533472	0.064274	0.0514678
21.45_218		0.549377	0.823437	0.237321	0.339233	0.541148	0.696783	0.446831	0.542665	0.766928	0.328328	0.15982	0.272681	0.169142	0.11864	0.562588	0.388432	0.412476	0.307726	0.743589	0.510964	0.352777	0.570501	0.421179	0.622432	0.386245	0.972644	0.388304	0.179028	0.191318	0.13541	0.13606	0.245107	0.344139	0.41603
21.47_285	myristic acid	0.574878	0.7528	0.328259	0.832612	1.54644	0.922015	0.74228	0.870717	1.75839	0.547803	0.64688	1.42948	0.70141	0.7185	1.1379	0.741708	0.740605	0.672069	0.66908	0.56889	0.584714	0.835119	1.08348	0.831896	0.345089	1.20231	0.589323	0.760791	1.20002	0.721502	0.940089	1.08904	0.675269	0.624723
21.49_142	ornithine (4tms)	3.96037	2.00322	3.69978	5.39208	1.25818	4.25302	5.47883	2.04202	1.13942	1.79114	4.03949	2.47476	4.14436	3.79908	1.15389	3.0777	3.04819	1.59271	2.33178	4.66391	5.52162	1.59008	5.28087	2.75426	4.7842	1.87087	1.3651	2.94266	3.62113	3.86235	1.72662	1.31932	3.02233	3.04517
21.52_273	citric acid	0.0288612	0.0901655	0.0521046	0.0105189	0.0923631	0.0367373	0.0205959	0.0408735	0.0576579	0.114419	0.0442738	0.182586	0.0213447	0.0176282	0.066113	0.035927	0.0521363	0.0518794	0.0351059	0.0307856	0.0273051	0.0640052	0.0377549	0.0231065	0.0511265	0.0619271	0.0461157	0.103617	0.0892677	0.0865179	0.045475	0.0500844	0.0860389	0.0945783
21.53_103		0.213067	0.360907	0.38985	0.154821	0.216652	0.208039	0.449899	0.106111	0.235295	0.220392	0.523393	0.313795	0.0673987	0.10862	0.160255	0.224219	0.234763	0.258962	0.299092	0.283515	0.262766	0.219002	0.158025	0.222948	0.0239618	0.210036	0.192956	0.419736	0.247868	0.383781	0.202923	0.210645	0.245902	0.277583
21.54_193		0.100007	0.204273	0.115364	0.0787567	0.174966	0.0915152	0.0502475	0.150346	0.224221	0.124403	0.113752	0.225031	0.185175	0.106496	0.345073	0.128375	0.136044	0.16416	0.153129	0.109997	0.0975234	0.203432	0.0741246	0.102009	0.0931473	0.156957	0.12649	0.174716	0.19152	0.150743	0.204572	0.233123	0.124879	0.123831
21.55_225		0.123162	0.156397	0.0751205	0.0958664	0.1206	0.0831035	0.0656373	0.139802	0.166479	0.106601	0.0555591	0.0899694	0.0708738	0.0453303	0.111528	0.0968613	0.0957635	0.116935	0.144857	0.131684	0.132172	0.163069	0.0999393	0.175229	0.110252	0.174378	0.0868755	0.0737732	0.0840068	0.0726179	0.0916152	0.0895235	0.0939945	0.0927347
21.6_157	AMDA	3.3403	1.88321	1.89999	3.24112	1.40082	3.00777	3.9992	2.14426	1.68477	1.75434	3.88842	2.44284	2.63307	4.89672	2.0877	2.23662	2.1321	0.539999	1.61615	2.7932	3.26449	1.43807	2.58507	1.29303	1.8837	1.8209	1.72301	2.28441	2.00441	2.92931	3.5932	2.34285	1.95987	1.72355
21.65_204		0.0429188	0.148265	0.0523523	0.0619408	0.119597	0.0521332	0.0273378	0.111672	0.110755	0.0780845	0.0529456	0.201402	0.0865002	0.0480536	0.188345	0.0780567	0.0694532	0.105654	0.11741	0.0653518	0.0543597	0.10693	0.0550748	0.143831	0.046786	0.101879	0.0845366	0.113062	0.205139	0.0776594	0.1506	0.124813	0.0802956	0.0708815
21.66_160		0.0148074	0.104014	0.0365275	0.00997362	0.0886291	0.0345006	0.0528853	0.0601996	0.079877	0.0399421	0.0154093	0.0889713	0.0510517	0.0228825	0.0863993	0.0345793	0.045706	0.0843843	0.0864334	0.0426358	0.0258344	0.080864	0.0304588	0.200879	0.0241872	0.0602603	0.040928	0.049536	0.0860742	0.0328295	0.103335	0.0634739	0.0432263	0.0415776
21.71_131		0.136543	0.102819	0.0954516	0.160232	0.127177	0.172047	0.0825947	0.107442	0.0986402	0.145335	0.133984	0.130825	0.132014	0.075648	0.119908	0.1324	0.126898	0.157008	0.23858	0.19189	0.172717	0.132945	0.214363	0.122619	0.134156	0.0964736	0.104504	0.144471	0.153911	0.133307	0.0927207	0.102244	0.135516	0.127493
21.72_174	cadaverine	1.2487	1.36118	0.257896	0.487654	1.79878	1.14874	1.65271	1.03203	0.546022	2.8673	0.99566	1.60975	0.724545	0.333871	1.6363	1.25884	1.22009	0.911592	1.37403	1.20587	1.17214	1.95839	1.3962	3.33132	1.65165	0.672023	1.76366	1.0897	2.01104	0.770018	0.713098	1.62225	1.31725	1.24606
21.74_267	4-hydroxymandelic acid	0.732549	0.277854	0.0530044	0.210473	0.697127	0.30709	0.05598	0.448665	0.896877	0.160956	0.23677	0.334134	0.265364	0.15008	0.740548	0.392095	0.355892	0.797559	0.24682	0.221768	0.2216	1.07875	0.227398	0.137291	0.262693	1.00816	0.150746	0.295954	0.392296	0.313535	0.259893	0.574911	0.385556	0.360132
21.8_103		0.147032	0.564866	0.665615	0.5492	0.300355	0.232567	0.340418	0.189457	0.389043	0.31049	0.227355	0.302069	0.340684	0.1522	0.282034	0.301512	0.344747	0.449052	0.687163	0.365255	0.179282	0.391828	0.129164	0.155729	0.274462	0.411437	0.291079	0.455347	0.47661	0.289904	0.291465	0.288523	0.322578	0.351535
21.83_290		0.776883	0.656894	0.416931	1.07965	0.717357	0.660593	0.465515	0.286792	0.773551	0.668884	0.517843	0.297071	0.597447	0.454749	0.359077	0.629268	0.597404	0.82689	0.498197	0.787196	0.801616	0.805708	0.694562	1.1647	0.33559	0.511296	0.617957	0.448899	0.268753	0.691994	0.520227	0.299199	0.592374	0.560533
21.86_308		0.0531351	0.0651813	0.0714849	0.0297991	0.040881	0.0586873	0.0602201	0.0276165	0.0405905	0.0471884	0.0861939	0.0477535	0.031741	0.0318178	0.0312674	0.0531742	0.0551072	0.048699	0.0476889	0.0527403	0.057968	0.0427876	0.0550066	0.0414014	0.027301	0.0367378	0.0401449	0.0693194	0.0443743	0.0628694	0.0360596	0.0328158	0.0466304	0.0546202
21.87_103		0.588443	1.07231	0.987878	0.5492	0.623175	0.717194	0.851631	0.33518	0.587248	0.59743	1.06033	0.693117	0.594274	0.524705	0.359817	0.75991	0.734655	0.86815	0.893882	0.889153	0.795704	0.582589	0.603961	0.530037	0.387105	0.595302	0.488924	1.02916	0.741677	0.918025	0.559716	0.437656	0.677812	0.710883
21.88_157		0.235226	0.857457	0.716674	0.0257361	0.369809	0.371515	0.793213	0.219082	0.446418	0.397959	0.508628	0.578912	0.631855	0.271301	0.417376	0.452641	0.470393	0.893762	1.01438	0.579979	0.349988	0.406607	0.244926	0.283746	0.327255	0.531194	0.334735	0.731938	0.783835	0.524872	0.527675	0.391481	0.443628	0.42449
21.91_285	myristic acid	1.8885	2.1027	1.04495	1.65681	3.54585	2.05538	1.06649	3.04555	2.24963	2.60344	1.47266	1.55323	1.44367	1.36942	2.21957	1.9734	1.85831	1.88847	1.58736	1.39119	1.31949	1.99502	2.34294	1.57757	1.02697	1.56699	2.83857	1.76931	1.28601	1.42842	2.2979	1.8171	1.8703	1.68932
21.93_174	lysine (3tms)	1.75046	1.61612	1.06933	1.60871	0.784972	1.31745	1.95628	1.36426	1.3105	0.655909	1.41851	2.11116	2.72593	2.10065	1.98875	1.23593	1.17808	3.80661	1.3398	1.58117	1.80922	1.47057	2.07803	2.40905	2.02124	1.08567	0.78548	2.2657	2.61241	2.95421	2.35066	1.19469	1.96067	1.34117
21.95_307		0.0771592	0.103409	0.0877651	0.131049	0.0868971	0.14319	0.364415	0.0665089	0.0699462	0.0633336	0.0909733	0.127254	0.134274	0.0535194	0.0614142	0.087218	0.0830887	0.0694235	0.132054	0.153083	0.18198	0.0768836	0.185082	0.109944	0.106525	0.107596	0.0492903	0.116376	0.153111	0.127591	0.0497096	0.0565198	0.0998812	0.0930148
21.98_345	quinic acid	0.351271	0.424648	0.294985	0.152516	0.371984	0.301131	0.131359	0.266516	0.283915	0.31084	0.513435	0.793799	0.491584	0.375432	0.535443	0.306064	0.388314	0.422032	0.23902	0.216015	0.223198	0.423285	0.298964	0.212706	0.254778	0.278527	0.236071	0.799969	0.642222	0.680071	0.538608	0.501153	0.452434	0.432786
22.07_285	1-pentadecanol	0.192085	1.45275	0.260155	0.365506	0.64779	0.509247	0.105013	0.48711	0.611504	0.94304	0.25373	0.762074	0.081735	0.36952	0.346595	0.469152	0.481292	0.408531	1.30342	0.689152	0.455522	0.484118	0.383923	0.364115	0.0443956	0.22228	1.15806	0.208288	0.89002	0.151102	1.04197	0.731419	0.197385	0.442747
22.09_264	adenine	0.236938	0.452199	0.196805	0.223689	0.439615	0.276728	0.155113	0.525156	0.507429	3.46003	0.222524	0.573744	0.347541	0.208089	0.785768	0.669948	0.653976	0.306324	0.348538	0.5412	0.252169	0.523819	0.373282	0.184424	0.230108	0.429112	5.02373	0.443403	0.618742	0.370431	0.664915	0.741508	0.900652	0.839394
22.13_103	fructose 1	7.9204	14.4469	7.74488	6.39464	9.97318	9.96926	22.2489	5.91805	6.7367	7.81705	6.82169	16.5482	7.42815	2.30721	7.27476	6.39005	8.12066	7.41089	11.6477	10.8966	10.465	6.52847	11.7432	15.6915	5.11556	7.80726	4.31374	11.4654	10.6175	13.2998	5.98029	4.84005	9.54574	10.8276
22.16_312		0.0230474	0.0386259	0.0219631	0.0223798	0.0279316	0.0234284	0.0161852	0.0267487	0.0308074	0.022458	0.0124162	0.0169899	0.0152196	0.0125779	0.0265789	0.01876	0.0218741	NA	0.0331153	0.0275394	0.0288083	0.0341561	0.0252405	NA	0.0168377	0.0344322	0.0186323	0.00637003	0.0141727	NA	0.0186997	0.029365	0.0221014	0.0215476
22.25_217	fructose 2	2.3319	4.75932	2.53984	1.77625	3.63363	2.9686	2.93598	2.18676	2.39103	2.93339	2.04989	5.02963	2.66556	0.725904	2.43578	2.16112	2.6636	3.37396	3.59274	3.04285	2.87875	2.32874	3.19081	4.45966	1.80218	2.62445	1.63468	3.78691	2.93161	3.79697	1.75695	1.60894	3.01475	3.40299
22.32_179	tyrosine (2tms)	0.741839	0.830381	0.486711	0.486831	0.62104	0.454224	0.730413	0.760104	1.16569	0.378941	0.676983	0.70366	1.24901	0.990655	1.37453	0.636359	0.60601	2.98885	0.675232	0.535711	0.537877	0.93616	0.664027	1.00812	0.743381	0.635472	0.588629	1.12995	1.0688	1.32232	1.33446	0.858314	0.988181	0.621428
22.54_97		1.48519	2.77868	0.994581	1.0156	1.78256	1.5542	1.30789	2.46834	1.56305	1.33225	1.65716	3.81482	3.23265	1.91127	5.01387	1.58707	1.8099	0.910924	1.99883	1.22811	0.759936	1.75241	0.973453	2.43241	1.36456	2.1396	1.73253	2.04697	2.32257	2.24655	4.11205	3.65189	1.43515	1.84563
22.61_368		0.206954	0.134447	0.310857	0.318192	0.168211	0.290783	0.0564746	0.303334	0.15694	0.140167	0.161234	0.07658	0.184019	0.148811	0.103457	0.258606	0.222322	0.180731	0.134025	0.157968	0.145717	0.118124	0.181888	0.0513891	0.331496	0.159595	0.127294	0.1529	0.064846	0.166561	0.0433765	0.128963	0.224137	0.219774
22.69_154	histidine	0.0638398	0.242255	0.151909	0.0599767	0.508479	0.107048	0.0339264	0.342385	0.355229	0.115977	0.130416	0.263269	0.191951	0.0852948	0.132493	0.110802	0.115232	0.10039	0.247977	0.148127	0.126517	0.504682	0.133359	0.409369	0.0620668	0.104527	0.933077	0.192836	0.295014	0.165043	0.198782	0.732667	0.122992	0.304177
22.72_299		1.52049	1.67248	1.14548	2.40224	3.80219	2.49541	1.10192	2.84108	2.33138	1.69343	1.52075	1.88969	1.52311	2.25679	2.52504	1.99194	2.05728	1.7274	1.53908	1.49263	1.44453	1.89607	2.47031	1.19762	1.04087	1.64578	1.8239	1.66335	1.56629	1.55616	2.69402	2.41916	1.78559	1.67382
22.73_174	lysine (4tms)	26.3766	12.3156	19.853	30.7477	9.36335	26.7728	30.2671	15.9238	10.4441	14.0219	24.9588	15.0177	20.8349	28.1037	10.7258	19.6605	19.7943	12.7989	14.8254	26.5354	29.9003	12.1321	28.8439	13.3634	25.1952	15.2311	11.8041	18.8058	17.0128	21.1917	15.3662	13.6111	19.307	19.0536
22.78_205	mannitol	1.04548	1.66371	1.62061	2.17479	0.642991	2.30627	0.876591	1.19998	1.09694	0.323914	0.77869	1.74092	0.587295	0.557111	0.694845	1.07106	1.1281	0.99005	2.57388	2.28617	2.34608	0.502155	2.08042	6.00743	2.30435	1.227	0.260648	1.07842	2.21541	0.530594	0.499054	0.67072	1.14418	1.05406
22.83_333	glucuronic acid	0.495142	0.391754	0.552746	0.424308	0.331307	0.571936	0.231718	0.227656	0.318525	0.307543	0.546723	0.456723	0.552672	0.436402	0.390838	0.445144	0.467931	0.519151	0.389299	0.508439	0.611847	0.495036	0.644694	0.196298	0.430562	0.384653	0.268137	0.753424	0.532307	0.536275	0.708479	0.265022	0.487611	0.436402
22.84_205		0.358011	0.28774	0.221362	0.373182	0.231415	0.456132	0.124784	0.313895	0.199638	0.178897	0.351217	0.940719	0.424203	0.331675	0.275042	0.271721	0.322594	0.357269	0.316993	0.321489	0.323542	0.244965	0.449352	0.454416	0.393747	0.193903	0.160722	0.353433	1.16863	0.406928	0.251968	0.223132	0.313122	0.298035
22.9_218	tyrosine（3tms）	28.7204	18.4116	23.2437	24.3361	20.6222	25.3147	25.6627	25.4402	23.4434	20.7484	26.9353	15.3764	25.1912	29.7428	19.6988	24.1222	24.8701	28.1021	21.6551	24.306	23.8922	19.4571	23.6931	14.3108	26.3376	26.5862	23.4595	24.5777	17.9166	23.935	25.8996	28.6491	25.4397	24.738
22.91_333		0.671093	0.435607	0.987	0.694954	0.381933	1.30654	0.721013	0.338734	0.322572	0.505851	1.70902	0.937237	1.38707	0.62597	0.330884	0.905305	0.908021	0.520566	0.380297	0.775427	1.04695	0.776659	1.13718	0.19973	1.12436	0.396534	0.415603	1.78957	1.19058	1.11513	0.427994	0.241626	0.893105	0.863163
22.94_293	4-hydroxycinnamic acid	0.378552	1.32477	0.677003	0.433614	1.12835	0.415189	0.33621	0.863278	1.1928	0.800621	0.396798	1.06582	0.942536	0.477486	1.85911	0.584725	0.692392	0.547541	0.854297	0.443866	0.360823	1.15582	0.308769	0.492377	0.499984	0.838332	0.679352	0.554102	0.839259	0.732386	1.04928	1.18014	0.579084	0.621464
22.96_398	hydrocaffeic acid	0.0504282	0.159593	0.0894262	0.0409215	0.145847	0.048947	0.0337731	0.128728	0.164385	0.101921	0.0522942	0.12338	0.100592	0.0629278	0.262488	0.0778871	0.0863664	0.0740318	0.0908475	0.0482718	0.0303083	0.202169	0.0252154	0.0399032	0.0628845	0.112472	0.106118	0.0578093	0.0906225	0.0623677	0.103007	0.169973	0.063794	0.0752868
23_333		0.103475	0.0778267	0.100373	0.0882592	0.0758579	0.116715	0.0325555	0.0496934	0.0706784	0.0680533	0.103358	0.106612	0.11182	0.0815138	0.0835307	0.0897616	0.0919933	0.0974174	0.0822067	0.108167	0.132231	0.0943872	0.128744	0.0501129	0.0928643	0.0751787	0.0540889	0.136004	0.112097	0.105501	0.140144	0.0576249	0.0998426	0.0883804
23.02_299	pentadecanoic acid	2.0763	2.84861	1.21722	2.31321	5.75445	2.4607	1.24104	4.61347	4.85345	3.76283	1.98383	3.35683	2.07235	2.01767	3.76225	2.85795	2.86464	2.38081	2.30209	1.80759	1.74805	3.26575	2.6838	1.53545	1.40747	3.24456	3.87979	2.30297	2.79841	1.95716	3.47844	3.29822	2.59559	2.37933
23.08_217		0.504951	2.08063	2.14013	0.0590635	1.14811	0.775167	3.11623	0.554448	1.20819	1.3386	1.08158	1.29861	1.23601	0.548991	0.865237	1.11837	1.1622	0.886006	2.61171	1.37208	0.933446	1.37661	0.639591	1.23066	0.830673	1.53452	1.14789	1.53634	1.69558	1.20718	1.19524	0.954326	1.18788	1.17507
23.12_333	galacturonic acid	0.2184	0.144732	0.262796	0.234203	0.118894	0.398799	0.187324	0.10956	0.10455	0.144632	0.509894	0.331361	0.371745	0.208904	0.110716	0.266398	0.263087	0.189045	0.143106	0.27789	0.365222	0.249607	0.432402	0.0816613	0.338138	0.120645	0.120398	0.568674	0.437691	0.373107	0.150525	0.0862457	0.291495	0.281418
23.13_174		0.134439	0.151231	0.103615	0.143302	0.121084	0.197397	0.0709157	0.152682	0.182269	0.102966	0.0972314	0.185986	0.143351	0.184445	0.140256	0.123591	0.135451	0.0519832	0.146938	0.137203	0.0848209	0.136315	0.146473	0.0613768	0.0977132	0.155602	0.0601175	0.091854	0.15304	0.106218	0.106324	0.114543	0.112377	0.0993808
23.15_202	Indole-3-acetic acid	0.442961	0.367789	0.250115	0.376615	0.6894	0.437792	0.207654	0.263159	0.484748	1.04008	0.384502	0.422129	0.407484	0.418216	0.972951	0.509408	0.50604	0.526803	0.319307	0.342891	0.353203	0.870255	0.443326	0.349609	0.219577	0.413929	0.842812	0.507175	0.47135	0.422728	0.869712	0.744696	0.549628	0.508047
23.16_299	1-hexadecanol	0.941533	3.78486	0.92177	1.38364	2.35246	2.20225	0.543465	2.06272	2.02307	3.28342	1.17864	3.1943	0.47619	1.57265	1.83442	1.86113	1.82037	1.69635	3.33308	1.97087	1.40797	1.61798	1.65823	1.50373	0.294891	0.937485	3.85993	1.1064	2.67752	0.679563	3.61552	2.39239	1.21118	1.70513
23.23_219		0.0319065	0.0444581	0.0259594	0.0243438	0.0415993	0.0226956	0.0146812	0.0491967	0.0574459	0.031635	0.0140786	0.0470215	0.0184623	0.0182552	0.0869443	0.030871	0.0279573	0.0627511	0.0388543	0.0340464	0.024572	0.0566461	0.0134977	0.0198169	0.0368836	0.0403155	0.0379216	0.040091	0.0507085	0.0296756	0.0888608	0.0629702	0.0397175	0.0350181
23.24_292		0.144975	0.0950474	0.15121	0.138839	0.0584102	0.0321587	0.0780915	0.0281787	0.193246	0.0254534	0.0950575	0.182829	0.0311598	0.0381644	0.159967	0.084487	0.0828424	0.174195	0.0912417	0.139311	0.107232	0.136736	0.0157587	0.0633902	0.121156	0.141244	0.0182749	0.193878	0.164451	0.0316826	0.0899944	0.132308	0.101525	0.0858951
23.25_318		0.805098	0.621809	0.713738	0.659572	0.110855	0.190741	0.249771	0.140921	0.550827	0.0544625	0.307315	0.587695	0.138371	0.199573	0.742152	0.365611	0.360958	0.998242	0.633412	0.724882	0.67394	0.168141	0.0669755	0.378462	0.138193	0.581074	0.0527171	0.453716	0.599449	0.111827	0.448801	0.644023	0.402587	0.370155
23.29_179		0.0227206	0.0308624	0.0260031	0.0229542	0.0350838	0.0267389	0.0133883	0.0314806	0.0423698	0.0214608	0.0221669	0.0293219	0.0289399	0.0258596	0.051965	0.0235304	0.027376	0.0264946	0.0282876	0.019488	0.0120582	0.0361421	0.0160279	0.0321112	0.0202556	0.0304599	0.0182854	0.0354495	0.0325154	0.0204468	0.0290426	0.0335525	0.0247276	0.0224185
23.3_204		0.920362	1.80764	2.29328	0.133564	3.26364	3.39806	2.00006	1.46799	1.23873	1.53175	3.32694	3.36273	0.470565	0.925665	1.27156	1.42017	2.80254	1.84754	1.64924	2.03061	1.22425	3.68138	2.77066	2.04167	3.18216	1.393	1.61294	17.5669	3.4	0.832296	3.25221	0.952131	2.20742	2.44275
23.34_373	glycylproline	0.165892	0.221984	0.200415	0.179184	0.172892	0.188367	0.183402	0.165388	0.27232	0.229585	0.0794443	0.13739	0.161401	0.111704	0.177035	0.192745	0.162589	0.175577	0.250892	0.197995	0.15829	0.162149	0.157257	0.0567475	0.156331	0.310975	0.253384	0.139221	0.110689	0.161256	0.187071	0.174596	0.206438	0.193231
23.42_200		0.0752251	0.145767	0.0802643	0.0435817	0.0809063	0.077021	0.0524023	0.0617551	0.0792089	0.0839721	0.0981105	0.166505	0.0601056	0.104296	0.0924657	0.0947149	0.0960259	0.0582791	0.0999018	0.0906588	0.0584463	0.214703	0.0443872	0.0262534	0.232881	0.117473	0.0832699	0.12228	0.105182	0.0854427	0.101471	0.120355	0.134898	0.127381
23.44_103	pantothenic acid	0.375976	0.837945	0.394739	0.533613	0.628646	0.390818	0.437908	0.940135	0.723929	1.04081	0.294016	0.640506	0.367909	0.247122	0.512422	0.516887	0.536181	0.620988	0.950896	0.807614	0.600179	0.544478	0.38537	0.339716	0.415161	1.00651	0.648168	0.442782	0.695658	0.368125	0.508882	0.474276	0.463788	0.460974
23.46_345	undecanedioic acid	0.0517855	0.096082	0.0749274	0.0309532	0.169235	0.0523435	0.0124021	0.133383	0.102038	0.114431	0.0408211	0.0719296	0.0587806	0.0477459	0.165097	0.0901543	0.0912587	0.107789	0.128241	0.0495198	0.0185364	0.185155	0.0263495	0.0162657	0.0858031	0.0896401	0.0845156	0.0769971	0.0781389	0.0564899	0.0835208	0.124707	0.0983806	0.091543
23.51_333	gluconic acid	0.169199	0.139973	0.163982	0.297573	0.133978	0.180124	0.121655	0.0475484	0.103297	0.19507	0.416667	0.506997	0.409425	0.118543	0.210811	0.191023	0.208226	0.236764	0.252986	0.305466	0.348033	0.122517	0.094958	0.0772144	0.140541	0.0682829	0.100541	0.430029	0.17865	0.447624	0.129727	0.0807726	0.225803	0.196969
23.55_267	urocanic acid	0.756869	0.704172	0.817757	0.63387	0.686185	0.700641	0.626259	0.984332	0.813338	0.80374	0.514758	0.555446	0.611545	0.766553	0.673726	0.758313	0.778391	0.967755	0.617953	0.84296	0.522796	0.713402	0.370964	0.0565177	1.04377	0.823995	0.752189	0.605392	0.4047	0.497681	0.527984	0.844346	0.772099	0.801667
23.59_236		0.0177412	0.0601768	0.0966865	0.0108762	0.140529	0.0204939	0.00660885	0.111749	0.0894224	0.131351	0.0184065	0.035414	0.024227	0.0194515	0.0939566	0.0612958	0.0474781	0.0262999	0.0790529	0.0252411	0.0183281	0.258729	0.0213287	0.0104792	0.114645	0.111485	0.143692	0.0361292	0.0366238	0.0317185	0.0602211	0.100026	0.0821548	0.0814694
23.67_313		0.608687	1.01008	0.520131	0.992963	2.62382	0.969426	0.683618	2.09505	1.36153	1.40415	0.784856	1.37554	0.766513	1.06113	2.11917	1.17132	1.11861	0.702355	0.887962	0.719312	0.73867	1.45258	1.05886	0.696364	0.703011	0.885881	1.44204	0.945399	1.11628	0.791265	1.60014	1.88725	0.993168	0.925417
23.73_353	xanthine	7.2834	6.50657	18.8991	8.34209	8.95708	9.79187	2.46083	11.875	9.62175	12.008	6.45763	3.13847	6.92295	7.46279	5.60256	12.3946	12.6173	10.8391	6.88029	7.20506	3.75142	7.70987	3.38861	0.373334	16.0696	10.4434	10.8832	8.08947	2.72386	6.87966	1.91652	8.10179	11.2568	11.9412
23.82_204		0.869361	3.17011	2.92565	0.116155	1.70931	1.26975	7.21682	0.673374	2.11649	1.73588	1.61221	2.69616	2.99397	0.895971	1.6244	1.41042	1.25814	0.879379	3.40747	2.64814	1.80228	1.80525	1.06212	5.07659	0.931636	1.80104	1.47734	1.91299	2.58465	2.23972	2.11731	1.13718	1.32168	1.2985
23.84_286		0.177062	0.200303	0.0833826	1.91689	0.265816	0.921655	0.243012	0.222597	1.14789	0.119286	0.117608	0.169263	1.20666	0.0890066	0.291072	0.367106	0.36145	1.78658	5.43058	1.62457	0.071305	0.729788	2.41278	1.17021	0.102111	0.37917	0.14889	0.186679	2.75544	0.116982	0.306052	0.198797	0.720569	0.681217
23.85_370		0.0248469	0.0397755	0.0415292	0.0275889	0.0430716	0.0300622	0.01329	0.036862	0.0446052	0.0381861	0.0292641	0.0397909	0.0437644	0.0297022	0.0535176	0.0313619	0.035877	0.0390604	0.0318163	0.0237187	0.0229874	0.0487712	0.0223659	0.00921087	0.0417168	0.0375114	0.0372857	0.046241	0.0379786	0.0383967	0.0372963	0.0477464	0.042636	0.0396067
23.88_313		0.170487	0.581006	0.14948	0.213697	0.495239	0.338057	0.0714913	0.52622	0.346076	0.757405	0.25865	0.736811	0.124267	0.443064	0.431349	0.364245	0.358956	0.285671	0.450767	0.299834	0.247226	0.346273	0.274865	0.233942	0.0989084	0.192952	0.851826	0.276093	0.588083	0.154996	0.965206	0.471389	0.274911	0.337815
23.9_270		0.0796777	0.2012	0.0881403	0.39412	0.148812	0.205528	0.104735	0.157922	0.263488	0.141875	0.110715	0.143305	0.21827	0.110912	0.148945	0.158791	0.163437	0.0721755	0.778657	0.321672	0.0522057	0.237589	0.414407	0.179882	0.128825	0.134707	0.130794	0.145261	0.350499	0.113398	0.188823	0.213652	0.178538	0.203376
23.94_183		2.08135	1.23863	0.800009	3.81677	0.4961	3.40989	2.0712	0.785963	0.603847	0.514229	1.28753	2.29997	1.73307	1.31639	0.82268	1.30985	1.34235	0.625765	0.797683	2.97829	3.12392	0.401595	2.83343	0.980395	0.760355	0.641833	0.261462	1.11349	1.49064	1.21267	0.802708	0.470322	1.05895	0.803811
24.05_313	palmitic acid	12.2286	21.435	8.88115	10.5069	30.828	13.5456	7.64227	23.1602	18.5783	20.8642	11.4838	16.9642	13.0844	11.2736	24.9629	16.4062	16.7128	14.9877	18.6986	11.8118	9.47033	21.1076	14.9175	9.99217	8.414	15.4379	22.2021	13.4154	15.3608	11.7081	22.8113	19.7857	14.9845	13.8711
24.14_298		0.0246816	0.0183933	0.0100107	0.0176524	0.0280334	0.030196	0.00882723	0.0238506	0.0334346	0.0191248	0.0289085	0.0554277	0.0316654	0.0316216	0.0576407	0.0272208	0.0258259	0.0315898	0.0185482	0.0159015	0.0203845	0.0335286	0.0327628	0.0266101	0.0172099	0.0416967	0.0134132	0.0376181	0.0623387	0.0316408	0.0553495	0.0422583	0.0291523	0.0261566
24.16_117		0.880842	1.11231	0.75597	0.806397	1.08343	0.783158	0.54218	1.02219	1.24464	0.928861	0.387079	0.646598	0.403671	0.336441	0.766016	0.73352	0.750321	0.962362	1.20139	1.03292	0.970532	1.20947	0.838694	1.31107	0.727078	1.47567	0.641641	0.51047	0.799776	0.486385	0.59941	0.557071	0.758256	0.732278
24.27_205		2.24261	0.78964	1.70042	2.26888	1.65542	3.18072	2.33116	1.65254	0.448788	1.93885	4.92139	1.04231	0.483959	1.66654	0.297653	2.64264	2.00983	0.453148	1.03779	1.97902	3.17075	0.544779	2.59336	0.918091	2.07061	1.55704	2.11508	1.16563	0.688057	0.551662	1.04786	1.20754	1.30084	2.07585
24.32_205	N-acetylgalactosamine	2.32428	2.24746	2.68105	3.7432	1.89801	2.83144	2.86221	2.02473	2.30157	1.79274	3.40425	2.80319	2.50321	2.04986	1.94803	1.99389	2.4887	2.90562	2.62497	3.2631	2.94822	2.11023	3.21925	2.31542	1.73585	1.83721	0.997925	1.92482	3.31768	2.29453	2.06444	1.17894	2.12059	1.53444
24.41_354		0.0272232	0.0709598	0.0468078	0.0221177	0.095491	0.0265127	0.0197571	0.0707496	0.0792218	0.0680493	0.0286127	0.0555091	0.039528	0.0304484	0.111899	0.0436827	0.0471229	0.0439024	0.0476631	0.0306392	0.0161351	0.0871914	0.0176573	0.030185	0.0315786	0.0571136	0.0636232	0.0307949	0.0340725	0.0316109	0.0540847	0.0861104	0.0373341	0.0386339
24.41_408		2.3554	2.55672	0.833925	0.907902	1.41743	1.80996	1.75439	1.6669	2.09632	1.2098	0.478216	0.612352	0.414951	0.369658	0.836191	1.43161	1.36413	0.674075	2.30391	1.32142	0.916716	1.44774	1.88544	2.17148	1.15441	2.63419	0.989631	0.580152	0.556175	0.45545	0.67597	1.00418	1.58382	1.57206
24.48_122		2.0182	3.8805	1.53819	0.805277	2.47346	2.23002	8.72224	3.03279	1.81901	2.10275	2.3008	4.86816	4.94358	2.29077	5.90182	1.97635	2.48373	1.5097	2.26172	1.51332	1.14351	2.65182	1.09257	3.52046	2.35431	3.64523	2.69726	3.52934	2.95007	2.92518	5.65062	5.15126	2.0865	2.42011
24.49_338	ferulic acid	0.211187	0.386236	0.318409	0.208874	0.351251	0.256527	0.145762	0.23545	0.489135	0.288414	0.146788	0.237681	0.212871	0.111989	0.369061	0.234862	0.256278	0.255107	0.266959	0.264115	0.244506	0.375554	0.168874	0.0688041	0.21737	0.40654	0.272316	0.16175	0.184614	0.164213	0.180129	0.288102	0.221456	0.226589
24.52_205		0.54965	0.637826	0.640643	1.04445	0.431444	0.623722	0.9996	0.607007	0.574382	0.509513	2.16969	0.986683	0.711911	0.775643	0.460128	0.713153	0.766503	0.839812	0.727613	0.938903	0.975403	0.482115	0.591048	0.881937	0.583443	0.582103	0.387437	0.908325	1.07694	0.719041	1.08236	0.303747	0.58011	0.50105
24.53_122		2.64498	5.19957	1.71041	1.06512	3.20835	2.89427	4.01523	4.33358	1.96459	2.34344	3.12735	7.65818	6.47665	3.64222	9.17256	3.03183	3.37138	1.79936	2.86327	1.97707	1.30368	2.51989	1.19842	4.5179	3.52491	4.59898	4.92982	5.29343	3.21415	4.44846	7.47646	6.7849	3.22419	3.79674
24.59_311		0.0402926	0.0735272	0.0576309	0.0386319	0.0844569	0.0422304	0.0279857	0.0925426	0.0918055	0.066202	0.0400099	0.0831971	0.0556484	0.0526193	0.101668	0.0562711	0.0581225	0.0575197	0.0702376	0.0426578	0.032049	0.0810531	0.0341122	0.0301771	0.0396829	0.0612313	0.0745503	0.0621855	0.0952411	0.0572844	0.105097	0.0773971	0.0589555	0.0560207
24.6_174		0.179665	0.266228	0.42696	0.195804	0.671157	0.197869	0.073325	0.589378	0.457756	0.542698	0.123203	0.152155	0.143543	0.252957	0.326956	0.367494	0.388007	0.238659	0.437822	0.193881	0.102303	0.640473	0.128216	0.0591731	0.4906	0.516104	0.325322	0.231995	0.161679	0.166507	0.198014	0.42017	0.396435	0.388942
24.64_327		1.0289	1.63985	0.683002	1.06706	2.69583	1.24578	0.547826	2.488	1.52323	2.39455	1.04303	1.01603	0.778938	1.06224	1.46816	1.38969	1.35832	1.41656	1.47705	1.00432	0.871811	1.55226	1.23409	0.614457	0.793239	1.03527	2.55867	1.35359	0.941907	0.775155	1.93426	1.30022	1.33155	1.21867
24.66_97		1.17544	2.38012	0.992162	0.817289	1.67891	1.24857	1.55204	1.96351	1.51874	1.29897	1.45416	2.75978	2.38144	1.35209	3.39804	1.41828	1.51972	1.01795	1.90195	1.23477	0.778817	1.83173	0.894627	2.14784	1.27869	1.91381	1.67258	1.86892	1.83238	1.75951	2.80555	2.66028	1.3693	1.60326
24.68_122		0.215009	0.410408	0.17365	0.109644	0.29008	0.218353	0.289685	0.339656	0.236342	0.207811	0.275629	0.527536	0.438359	0.258739	0.649275	0.250739	0.276686	0.169431	0.271256	0.184176	0.139402	0.303691	0.120166	0.379849	0.222366	0.361967	0.285188	0.340376	0.303987	0.348879	0.558854	0.491334	0.2469	0.280786
24.72_327		0.751659	1.26584	0.501363	0.794616	1.93312	1.34113	0.560645	1.89099	1.02537	1.2628	0.788829	0.860531	0.670709	1.06196	1.37905	1.05478	1.08745	0.983917	1.14216	0.711367	0.57549	1.04282	1.25228	0.568363	0.605487	0.777412	1.37854	0.945166	0.787213	0.720033	1.65668	1.24421	0.991883	0.883773
24.73_271		0.0211748	0.0249612	0.0158175	0.025249	0.0388892	0.0251681	0.015627	0.0326977	0.0276406	0.0227202	0.0170717	0.0231855	0.0164167	0.0171744	0.0291494	0.0212054	0.0214826	0.0266309	0.0235633	0.0234808	0.0194149	0.0294535	0.0234246	0.0197693	0.0170631	0.0236524	0.0233049	0.0213111	0.0236387	0.0173227	0.0270002	0.0279667	0.0213456	0.0196684
24.78_352	guanine	0.543563	2.84117	0.462952	0.420817	2.04948	0.696439	0.421948	1.74667	3.97305	3.41063	0.293301	1.21338	0.508524	0.485548	3.67362	1.2804	1.2843	1.31352	2.65989	1.27873	0.628867	2.22459	0.294672	0.149126	0.509105	3.48315	6.48574	1.41676	0.591611	0.575753	1.14499	3.54534	1.66578	1.77049
24.81_319		0.59373	0.769269	1.50775	1.09252	1.55361	1.56207	0.960036	0.906722	0.712887	1.32202	0.628525	0.782665	0.580612	0.43751	0.450669	1.03221	1.01463	0.6058	0.840221	1.08572	1.24963	1.11796	1.62432	0.940001	0.619321	1.10294	1.01633	0.573801	0.840156	0.502179	0.438945	0.48544	0.907317	0.872874
24.87_319		0.920519	1.12673	2.18977	1.66385	1.93595	2.36155	1.60304	1.1817	0.95898	1.5496	0.960769	1.23759	0.805106	0.702322	0.667505	1.46512	1.47316	0.934725	1.29996	1.6699	2.0015	1.41117	2.83703	1.61449	0.895177	1.4976	1.15545	0.899831	1.4361	0.812733	0.676991	0.739772	1.30866	1.22595
24.94_306		0.285832	0.535452	0.153764	0.130083	0.180305	0.19416	0.376592	0.2274	0.531068	0.114578	0.068199	0.18538	0.143061	0.0616277	0.324057	0.166497	0.168103	0.986961	0.413173	0.203155	0.128173	0.344269	0.274994	0.648241	0.16736	0.311458	0.107305	0.129258	0.205834	0.151926	0.163959	0.132909	0.238459	0.194575
24.97_394		0.303896	1.01453	0.958873	0.260593	0.778013	0.228345	0.131645	0.40831	0.743065	0.59544	0.223375	0.352262	0.177899	0.152611	0.445754	0.46544	0.449064	0.257508	1.00931	0.521412	0.333908	0.932653	0.174383	0.161317	0.338683	1.07403	0.588524	0.322178	0.311544	0.215267	0.328883	0.451737	0.549838	0.547633
24.99_327	margaric acid	1.10304	1.99599	0.774039	0.846763	5.12019	1.04427	0.519933	3.54611	2.26706	2.83111	1.08198	1.61763	1.19226	1.0498	2.89211	1.79827	1.87615	1.3788	1.70556	0.983332	0.666522	3.11486	1.04406	0.514224	1.07198	1.61113	3.15514	1.16533	1.4279	0.996587	2.08898	2.29961	1.57089	1.51999
25.1_327	1-octadecanol	0.803798	2.72608	0.718965	1.06206	2.39877	1.27126	0.735578	1.94481	2.00332	1.64186	1.04778	2.76063	0.867001	1.06775	2.91309	1.39418	1.36905	1.1333	2.41159	1.34739	0.93507	1.73477	1.14692	1.66174	0.488949	1.29346	1.83807	1.25182	2.01018	0.886432	2.03715	2.64569	1.26028	1.36114
25.12_268		0.0280729	0.0318281	0.0154059	0.0194179	0.0271114	0.0318433	0.00928421	0.0205596	0.043616	0.0280159	0.0183345	0.0417723	0.0142956	0.0152319	0.0382181	0.0240703	0.024833	0.0326153	0.0320684	0.0229062	0.0185103	0.0325485	0.0223587	0.0122151	0.0170422	0.0411099	0.0253442	0.0251111	0.0507613	0.017938	0.0321342	0.0336653	0.0255441	0.0231162
25.14_197		0.014296	0.0515702	0.0266698	0.00984657	0.0238868	0.0120854	0.0116241	0.028779	0.0382395	0.0163042	0.0141146	0.0230524	0.0163412	0.0113701	0.0289643	0.0173811	0.0194522	0.022451	0.0493434	0.0223646	0.0128033	0.0306915	0.0127082	0.0214656	0.0285329	0.0367585	0.0200409	0.0214341	0.02897	0.019282	0.029867	0.0265984	0.0238834	0.0207888
25.15_169		0.0777244	0.149223	0.0497112	0.0365382	0.0826026	0.0894377	0.0988927	0.109413	0.0712437	0.0680175	0.0814944	0.178904	0.125517	0.0926838	0.167668	0.068101	0.0727712	0.0361916	0.10365	0.0522755	0.041924	0.0813368	0.0457797	0.0794973	0.0803199	0.132297	0.164064	0.129362	0.125522	0.114431	0.17507	0.243573	0.0771509	0.0965645
25.18_174		0.147313	0.198195	0.271488	0.106846	0.439279	0.191579	0.0601478	0.36665	0.361434	0.353412	0.100077	0.132836	0.107072	0.214612	0.213474	0.257767	0.274769	0.170644	0.338799	0.145632	0.0699742	0.477876	0.153195	0.0300106	0.371693	0.409401	0.177567	0.163491	0.122839	0.149119	0.177019	0.218223	0.304162	0.28651
25.22_202	indole-3-lactic acid	0.222172	0.381991	0.210983	0.520476	0.138394	0.142861	0.447814	0.0879089	0.352326	0.0717479	0.104824	0.176042	0.0975532	0.193695	0.133388	0.138398	0.12435	0.211444	0.335639	0.332051	0.290735	0.20584	0.130983	1.13787	0.121544	0.372435	0.0610005	0.107792	0.185151	0.11105	0.10075	0.130594	0.152884	0.150085
25.23_290	5-hydroxyindolacetic acid	0.763075	1.71746	0.687225	0.981748	0.506105	0.161157	0.672509	0.191258	1.41458	0.0999624	0.214484	0.465646	0.0569443	0.102912	0.361596	0.355423	0.314505	0.647262	1.7099	1.17202	0.906587	0.866877	0.0700727	1.16526	0.10457	1.77223	0.110575	0.256122	0.505396	0.0531986	0.206174	0.453278	0.384838	0.427627
25.24_143	phytol	0.616597	1.31904	0.521425	0.663897	1.67222	0.583165	0.442521	1.15006	1.14299	0.965021	1.5812	2.52403	1.08146	1.66947	2.24336	0.967333	0.938098	1.0178	1.2214	0.739927	0.557458	1.20346	0.607391	0.821623	0.305102	0.725419	0.964224	1.43485	1.90502	1.21354	3.24737	2.1425	0.865332	0.936713
25.39_129		0.15914	0.491017	0.280847	0.106785	0.449101	0.180625	0.123364	0.383313	0.505721	0.331963	0.117296	0.266004	0.147518	0.132129	0.483067	0.270775	0.291573	0.390072	0.527745	0.204758	0.0906418	0.481685	0.0852142	0.0812808	0.249153	0.510055	0.275927	0.253545	0.205139	0.148169	0.255799	0.379234	0.298231	0.285405
25.44_369	phytanic acid	0.102194	0.369292	0.114081	0.146031	0.270391	0.0876025	0.0389734	0.173471	0.213532	0.112206	0.178162	0.404237	0.172047	0.339795	0.49885	0.152686	0.15636	0.143488	0.346141	0.184487	0.118097	0.167987	0.0736149	0.0530299	0.0753451	0.147325	0.124261	0.267463	0.325602	0.183543	0.752802	0.444077	0.165286	0.166005
25.47_299		0.19398	0.540679	0.140886	0.200963	0.786592	0.188925	0.0976375	0.484697	0.541686	0.480957	0.391263	0.402737	0.343293	0.443075	0.784246	0.363893	0.355779	0.273267	0.45266	0.240843	0.14726	0.688995	0.167173	0.0739327	0.175281	0.360201	0.52735	0.513965	0.321899	0.299904	0.919206	0.57964	0.360801	0.329906
25.48_315		0.0179027	0.0526048	0.0153002	0.00751463	0.0820983	0.0170814	0.0148374	0.0738987	0.0680384	0.0329977	0.0176672	0.104985	0.0216062	0.0149703	0.208148	0.0436871	0.0441439	0.0143183	0.0420728	0.0211752	0.00826767	0.0375606	0.013347	0.0258095	0.0150606	0.055696	0.0238199	0.0295261	0.0808045	0.0259004	0.0546	0.120588	0.0403905	0.0361283
25.5_202	tryptophan (2tms)	0.190204	0.308885	0.223653	0.275797	0.0748034	0.129632	0.221392	0.0692814	0.586914	0.128924	0.128338	0.220535	0.423813	0.390487	0.369565	0.0678154	0.189141	1.75358	0.360779	0.245363	0.216424	0.29794	0.306483	0.414339	0.100046	0.0560075	0.0518026	0.109417	0.444869	0.554075	0.208722	0.0233131	0.0614989	0.0448981
25.53_341		0.101506	0.255544	0.0811422	0.116425	0.832486	0.111324	0.0568969	0.382904	0.330775	0.475006	0.108201	0.263505	0.180724	0.113285	0.367333	0.268303	0.252257	0.152795	0.245315	0.138609	0.0956622	0.514724	0.120001	0.090777	0.122042	0.224103	0.521185	0.148084	0.226569	0.163855	0.254553	0.294816	0.226575	0.212497
25.57_202	tryptophan (3tms)	8.47215	5.90285	6.97001	7.0158	6.26653	7.66664	12.7267	7.15037	7.48031	6.36893	9.06408	4.10991	5.511	10.1906	5.33902	7.69409	7.32821	5.1551	6.51692	7.0547	5.75569	5.08295	5.68412	3.46354	7.47487	8.15152	8.52099	7.33816	3.41527	5.53541	7.10775	8.97391	7.61343	7.87904
25.57_337	linolenic acid	0.951195	1.58323	0.821032	1.30573	1.00508	1.56443	1.41212	1.35474	1.94383	0.912958	0.886004	1.63532	0.697598	0.303346	0.697662	1.00076	0.981011	1.23543	1.61433	1.85459	1.92072	0.573751	1.35171	1.46774	0.326878	3.00744	0.798988	0.438775	0.721047	0.630451	0.977404	0.829897	0.854943	0.796299
25.62_339	oleic acid	3.06053	3.53797	1.82127	1.89551	4.79803	2.27065	1.67849	3.43748	4.72341	1.34217	3.99256	2.5282	1.4442	3.34808	3.41552	2.6103	2.68927	2.2917	3.26715	2.2678	1.91598	1.64485	1.51973	1.52757	0.847107	4.67203	1.33048	1.86784	1.40127	1.53415	3.20792	3.5626	1.77071	1.76108
25.66_174		0.588547	0.487055	0.36467	0.195883	0.451464	0.4299	0.170702	0.436936	0.407986	0.40913	0.261986	0.616152	1.11168	0.394102	0.881514	0.477551	0.503428	0.434117	0.299382	0.268371	0.266521	0.397098	0.523692	0.305774	0.412561	0.327846	0.373661	0.399499	0.518108	1.35603	0.524799	0.748199	0.572794	0.525709
25.7_339	trans-oleic acid	1.48432	2.58745	1.35365	1.26399	4.1492	1.79989	1.15382	2.11493	2.20669	1.14113	1.25106	2.29805	1.2758	1.15596	2.52664	1.46318	1.51843	1.71999	2.15959	1.34376	1.03956	2.26586	1.07225	1.13608	0.930902	1.82978	0.968529	1.13989	1.49189	1.55734	2.26216	2.1036	1.85382	1.75753
25.74_217		0.174378	0.533613	0.164496	0.15642	0.449452	0.171401	0.226723	0.618566	0.292979	0.389997	0.158009	0.452612	0.190818	0.141541	0.514283	0.253149	0.266999	0.376234	0.645549	0.367839	0.265789	0.506728	0.236148	0.836858	0.202603	0.275198	0.578858	0.333488	0.520633	0.258556	0.675155	0.628754	0.349016	0.313619
25.8_212		0.101625	0.169977	0.133699	0.0455774	0.274191	0.0978526	0.0630458	0.251627	0.197505	0.252472	0.102151	0.132658	0.112215	0.0773173	0.307204	0.196918	0.194506	0.227327	0.207624	0.0912736	0.0395325	0.308832	0.0497202	0.0692718	0.203038	0.304344	0.183664	0.184841	0.107786	0.0984467	0.186247	0.271698	0.257554	0.226879
25.81_312	palmitic acid-amine	1.39759	2.39609	1.12887	0.575672	2.15605	1.38566	1.38013	2.58254	1.53908	1.96158	1.92184	2.53632	2.27351	1.21103	4.19244	2.18563	2.0349	3.27275	3.41741	1.33145	0.647507	2.68209	0.942183	1.49855	2.18376	2.90004	1.82184	3.65414	1.98528	1.90824	3.64883	3.52836	3.40065	2.77608
25.83_341	stearic acid	7.1101	25.8636	10.0974	4.69538	35.7514	6.60284	5.88068	23.8371	19.4023	16.8115	11.3364	16.1338	14.939	9.61732	36.5759	15.7275	15.8	9.19712	20.4302	8.51895	3.93422	31.0156	7.12027	6.19432	6.71887	15.2506	18.5838	13.1881	18.9659	10.9343	23.3029	23.1441	14.8201	13.517
25.85_339		0.0521431	0.199468	0.0753828	0.0441296	0.307206	0.0511933	0.046288	0.171774	0.14232	0.155668	0.0795163	0.119062	0.105619	0.0681974	0.243898	0.116866	0.120443	0.0694559	0.152069	0.0655018	0.0379317	0.216913	0.0548739	0.0561372	0.0518184	0.125459	0.160664	0.0941068	0.145914	0.0775758	0.155649	0.141187	0.104118	0.103246
25.88_174	spermidine	0.202266	0.218122	0.117295	0.219274	0.176953	0.248163	0.377075	0.375372	0.144999	0.147866	0.166266	0.377998	0.204125	0.230948	0.173652	0.209011	0.209421	0.0722729	0.222714	0.280006	0.322556	0.166568	0.218616	0.636129	0.200579	0.175827	0.132749	0.176212	0.412987	0.124688	0.221332	0.145291	0.155405	0.174657
25.95_406	xanthurenic acid	0.576531	1.22665	0.61739	0.409461	0.793138	0.483719	0.25177	0.665553	0.892567	0.519608	0.288345	0.534766	0.325505	0.239972	0.710535	0.568959	0.547919	0.780845	1.18226	0.588612	0.397479	0.938567	0.366431	0.301692	0.528579	0.930896	0.465041	0.399913	0.552049	0.309473	0.508947	0.659563	0.63501	0.593351
26.03_227		0.0485903	0.0914607	0.0453688	0.024717	0.0643552	0.0724105	0.0665021	0.0977658	0.0599575	0.0522377	0.0701851	0.147135	0.156316	0.0760903	0.228856	0.0649149	0.0689809	0.0515094	0.0699985	0.0488866	0.0326249	0.0631025	0.0377801	0.0910941	0.0875383	0.0990336	0.103905	0.138464	0.0705027	0.100734	0.173169	0.149426	0.0791591	0.0797939
26.04_204		0.14153	0.115127	0.135582	0.166767	0.258215	0.158455	0.19662	0.0647787	0.0829153	0.0664324	0.209325	0.169211	0.155683	0.185737	0.222132	0.145332	0.137457	0.15238	0.103172	0.128259	0.159308	0.272544	0.142284	0.104451	0.127158	0.0813527	0.106827	0.155069	0.185001	0.156012	0.231066	0.280013	0.134115	0.135382
26.08_391		0.0553768	0.0867474	0.374426	0.0560169	0.295551	0.0914897	0.0113319	0.27896	0.136436	0.380729	0.0260432	0.0297951	0.031555	0.0476343	0.0816593	0.180072	0.171154	0.108958	0.108846	0.0464968	0.0227922	0.281889	0.0249247	0.00655542	0.370188	0.180075	0.179722	0.0528052	0.028407	0.0400513	0.0321717	0.0953198	0.138959	0.201909
26.17_204		1.39356	1.84315	2.19272	0.843618	1.40737	2.04174	19.5617	0.994375	1.07151	1.57501	3.88486	3.47227	2.37005	1.41736	0.862862	1.89599	1.9394	1.29796	2.00312	6.61773	8.96339	1.22518	2.0548	7.18131	1.79476	1.47673	1.02132	3.23662	4.13274	2.28247	2.49474	0.965768	1.68355	1.60894
26.22_122		0.677045	1.27647	0.498576	0.302372	0.825125	0.695043	0.795327	1.13276	0.618961	0.608105	0.761978	1.64319	1.43301	0.802741	1.994	0.697642	0.845003	0.562534	0.753497	0.564249	0.338991	0.726366	0.34703	1.07293	0.646548	0.987521	0.530782	0.921349	0.979939	1.00076	1.73981	1.51375	0.818966	0.895894
26.23_339		0.0169722	0.0510184	0.0308919	0.0161754	0.0796938	0.0218226	0.0443646	0.0413375	0.0477399	0.0318178	0.0268464	0.0415283	0.0322582	0.0276713	0.0653419	0.0313619	0.0317274	0.0278901	0.0452654	0.0351004	0.0327453	0.0659223	0.0202484	0.0252308	0.020156	0.0347905	0.0327498	0.0345173	0.0405826	0.0320231	0.0559959	0.0394165	0.0315522	0.0307045
26.27_129		0.130121	0.305643	0.149574	0.155631	0.295536	0.109537	0.04116	0.184026	0.305517	0.225569	0.148523	0.25612	0.166631	0.168174	0.379106	0.155649	0.170379	0.165595	0.272155	0.14804	0.107753	0.284107	0.113498	0.111339	0.104822	0.232987	0.196709	0.155114	0.291046	0.179923	0.246056	0.295891	0.157088	0.14983
26.33_175		0.041696	0.0948021	0.0417114	0.045948	0.0873453	0.0416633	0.0278121	0.0694561	0.0722715	0.0495521	0.0390828	0.0921874	0.0488899	0.0449918	0.171308	0.0471009	0.0460249	0.0516198	0.079893	0.0438765	0.0427179	0.0947139	0.0387455	0.0561134	0.0410458	0.0514121	0.0428044	0.0543589	0.077312	0.0439698	0.0927488	0.129699	0.0438167	0.039953
26.35_97		0.295494	0.535268	0.233784	0.158858	0.361633	0.305089	0.341858	0.467729	0.342922	0.292589	0.374835	0.685051	0.654083	0.349018	0.851645	0.359091	0.386558	0.292609	0.45087	0.278703	0.14941	0.451544	0.214525	0.459188	0.429466	0.437488	0.492403	0.614954	0.481854	0.441735	0.771614	0.653721	0.402008	0.42728
26.39_345		0.0561228	0.0865098	0.0428589	0.0440422	0.0901319	0.0535256	0.0279278	0.0692651	0.0987687	0.0678904	0.0203526	0.0347412	0.0186018	0.0177206	0.0489833	0.0526343	0.0501705	0.0370094	0.0786651	0.0623654	0.0484477	0.105538	0.0440893	0.0347112	0.0555456	0.112098	0.0627297	0.0293254	0.0322426	0.0200465	0.0388608	0.0468367	0.0558384	0.0557814
26.41_217	pseudo uridine	2.83389	3.2563	5.72595	2.86786	3.10848	5.50034	3.03993	2.48089	2.64268	1.86587	2.24515	2.32509	1.64962	2.40496	1.97294	3.45406	3.50774	2.5704	3.35301	2.43155	1.45541	2.49495	3.56419	0.373167	2.67858	2.52697	1.41759	1.7958	2.16397	1.40003	1.20282	2.00371	2.94903	3.00492
26.43_205		0.0749906	0.141759	0.0828544	0.0834523	0.189148	0.092522	0.073889	0.13352	0.280395	0.160603	0.0686066	0.226273	0.0891966	0.0858641	0.193548	0.0952727	0.105217	0.0869156	0.137089	0.106476	0.0887253	0.160378	0.0935368	0.158614	0.0615373	0.212575	0.0931196	0.0955893	0.174928	0.083137	0.222307	0.136217	0.0958482	0.0856608
26.48_169		0.140092	0.25513	0.0622537	0.0451884	0.152531	0.176008	0.238766	0.25542	0.0693231	0.110939	0.146085	0.397058	0.253562	0.190637	0.397254	0.139995	0.148295	0.0313236	0.149471	0.0645576	0.0452298	0.0935877	0.0502586	0.107606	0.225128	0.307496	0.492161	0.404892	0.139123	0.220888	0.392065	0.498491	0.185081	0.186951
26.52_355	nonadecanoic acid	0.02209	0.0799649	0.031023	0.0133352	0.142607	0.0194042	0.0168186	0.085966	0.0755475	0.0601951	0.0303111	0.0545775	0.0500986	0.0229402	0.138693	0.0582926	0.0528346	0.0211464	0.0762092	0.024092	0.00865486	0.100474	0.0184576	0.0357972	0.0206383	0.0534112	0.0545882	0.0236287	0.0591804	0.0295143	0.0596871	0.0830205	0.0436842	0.0420461
26.55_204		1.92555	1.25543	1.1964	0.950742	1.75058	3.37915	2.71729	1.0939	0.825036	0.648878	1.51134	0.726875	1.36677	1.35328	0.948151	1.59434	1.61476	1.61691	1.36463	1.59085	1.72406	1.4511	3.23454	2.69687	1.49337	0.913568	0.805442	1.5459	0.80611	1.29028	1.07817	1.13046	1.53078	1.46866
26.56_394		0.0225091	0.0691052	0.0234276	0.0154978	0.0389045	0.010881	0.00765007	0.0214983	0.0409887	0.0211152	0.0208561	0.123165	0.0358611	0.0211016	0.111929	0.0210046	0.027041	0.0402612	0.0941629	0.0100825	0.0158228	0.0571275	0.0102068	0.0149736	0.0166857	0.0340739	0.0247502	0.0426999	0.10271	0.0502717	0.0517426	0.0759987	0.0292626	0.0234982
26.58_355	1-eicosanol	0.041623	0.0890466	0.0292854	0.0351538	0.0931884	0.0501004	0.0334	0.0892789	0.0871549	0.0642553	0.0890632	0.163208	0.0857854	0.0750748	0.216703	0.0731927	0.0738732	0.0609597	0.0742704	0.0467054	0.0305328	0.0806061	0.057806	0.0739169	0.03659	0.0695187	0.0648005	0.119995	0.131803	0.0752701	0.171379	0.131955	0.0728034	0.0710394
26.59_169		0.105501	0.212443	0.0552448	0.0377531	0.112358	0.0997866	0.135333	0.158893	0.0733249	0.0891367	0.114887	0.288798	0.164615	0.124536	0.288255	0.0903819	0.103598	0.0134615	0.144127	0.0461345	0.0360218	0.0837354	0.029156	0.0895008	0.133638	0.193394	0.197214	0.260589	0.132366	0.14977	0.289826	0.3094	0.135108	0.12785
26.6_103		0.0879331	0.208228	0.0454344	0.126123	0.258511	0.110715	0.0845326	0.195302	0.375958	0.175703	0.064051	0.448494	0.12106	0.0975573	0.320077	0.123141	0.126837	0.104122	0.31234	0.175217	0.130659	0.211333	0.132239	0.428987	0.0447887	0.265774	0.174666	0.114958	0.36322	0.112705	0.276382	0.233033	0.102287	0.0990192
26.63_259		0.0437032	0.0515932	0.0413288	0.0340289	0.0684153	0.0506516	0.0444543	0.0524059	0.0643769	0.0515425	0.0413966	0.0777999	0.0560493	0.0305715	0.103591	0.0413443	0.0459644	0.0475437	0.0467971	0.0499077	0.0504845	0.103577	0.0511378	0.078665	0.0433786	0.105872	0.0383947	0.0661538	0.0694206	0.0462755	0.0481357	0.0722924	0.0569859	0.0606908
26.68_91	arachidonic acid	0.161874	0.328443	0.205985	0.157093	0.350415	0.149527	0.304111	0.449123	0.548681	0.118817	0.525947	0.183621	0.119119	0.223601	0.348281	0.247905	0.253145	0.190408	0.330307	0.155948	0.080539	0.139058	0.0879668	0.134501	0.109199	0.322929	0.106396	0.146996	0.122531	0.0967144	0.242711	0.302161	0.151256	0.13447
26.71_193		0.02209	0.0553562	0.0245168	0.0269087	0.0448902	0.0313622	0.0367898	0.0624046	0.098152	0.0400573	0.019965	0.0391772	0.0355822	0.0236787	0.0602729	0.0335976	0.0339112	0.0423447	0.0620363	0.0336183	0.0184648	0.0525797	0.0426896	0.0981251	0.0313479	0.0585467	0.0411015	0.0322774	0.0556087	0.0226091	0.0464868	0.0479945	0.038752	0.0362963
26.75_131		0.164258	0.206994	0.132048	0.156656	0.186224	0.148874	0.0971487	0.198888	0.188628	0.182707	0.266382	0.230332	0.114778	0.123725	0.254263	0.163293	0.155158	0.23239	0.419836	0.144417	0.117205	0.278631	0.113222	0.15301	0.165048	0.217726	0.225238	0.229658	0.261267	0.145523	0.435591	0.262413	0.197258	0.187822
26.78_373		0.049044	0.0925183	0.0636271	0.0388543	0.0779516	0.0436483	0.0227767	0.0736586	0.0855104	0.061828	0.0269463	0.0529953	0.0422535	0.0245057	0.0715213	0.0595466	0.0590751	0.0632769	0.0959401	0.0601549	0.0408015	0.094284	0.0371879	0.0335143	0.0603788	0.0923818	0.0559285	0.0387251	0.0554943	0.043026	0.0531666	0.062692	0.068169	0.0610728
26.84_179		0.234754	0.359995	0.298023	0.172807	0.340507	0.199408	0.147729	0.424454	0.30634	0.213559	0.400806	0.607857	0.46093	0.358908	1.02906	0.345503	0.360425	0.32736	0.308437	0.237692	0.184088	0.362521	0.1808	0.244009	0.304017	0.271704	0.209996	0.54041	0.613332	0.52971	0.896693	0.848917	0.416109	0.404694
26.86_204		0.412023	1.05991	0.383653	0.469745	0.95411	0.461125	0.347316	0.749734	0.815683	0.649545	0.460449	0.71699	0.388068	0.458073	1.00792	0.454649	0.458275	0.505144	0.859021	0.549303	0.516393	1.37788	0.568172	0.842922	0.537056	0.769847	0.553367	0.589428	0.717449	0.510118	0.789545	0.815808	0.513574	0.504701
26.87_359		0.0576108	0.243573	0.106078	0.0541747	0.0955216	0.0581266	0.0295272	0.0207397	0.117018	0.0582922	0.0279334	0.122345	0.0383018	0.049019	0.117996	0.0675031	0.0606534	0.0360358	0.203384	0.0951493	0.056839	0.100723	0.0502155	0.0393959	0.0273429	0.0917379	0.0643485	0.0518342	0.105006	0.052876	0.124845	0.103108	0.0851285	0.0786735
26.97_338	oleic acid-amine	1.49639	2.43477	0.789864	0.317298	2.66346	1.63992	2.38099	4.4523	0.67105	1.96186	2.10834	3.52738	3.18669	1.564	6.02264	3.07356	2.58625	3.1798	2.52634	0.950581	0.367448	1.21697	0.490093	0.93293	4.87356	4.98732	6.89945	7.95156	1.01184	2.24847	4.52692	5.89557	5.85623	4.93508
27_217		0.270497	0.319331	0.188816	0.204671	0.294124	0.271681	0.246014	0.299737	0.228839	0.280206	0.306848	0.330947	0.323494	0.182033	0.325496	0.243813	0.247736	0.286657	0.278579	0.261689	0.240761	0.327179	0.240892	0.342729	0.257677	0.229924	0.24509	0.313174	0.35393	0.308959	0.390575	0.345532	0.264969	0.246456
27.02_268		0.212129	0.388214	0.155152	0.0631689	0.414949	0.218104	0.234619	0.506774	0.190838	0.330672	0.29195	0.409509	0.367386	0.195626	0.676183	0.3899	0.323874	0.558484	0.419933	0.175155	0.0852048	0.34721	0.10833	0.173255	0.460059	0.569053	0.597564	0.745125	0.250375	0.312406	0.635198	0.740929	0.650982	0.540972
27.05_131		5.01324	8.25825	3.75007	1.50853	9.71412	4.51729	5.10386	11.5624	4.23513	7.47446	6.74613	8.69388	8.10367	4.70113	15.8121	8.95881	7.70829	12.6651	9.39216	4.1423	1.96443	7.86995	2.24578	4.22563	6.92914	8.34694	8.69185	10.9544	5.54031	7.14304	13.3937	15.7748	9.59043	12.8078
27.07_204		0.111277	0.205737	0.147611	0.135022	0.137778	0.100048	0.0802491	0.151443	0.163383	0.139098	0.095553	0.213593	0.131322	0.105319	0.18342	0.112565	0.11719	0.103382	0.195655	0.152076	0.119697	0.13065	0.100384	0.136388	0.109969	0.142833	0.130941	0.136017	0.167732	0.0959558	0.188674	0.165206	0.123908	0.114613
27.14_353		0.0324179	0.0587819	0.0287717	0.0195132	0.0659497	0.0292847	0.031896	0.072054	0.0400381	0.0516299	0.0477465	0.0586734	0.0529926	0.0283444	0.100424	0.0534197	0.0503683	0.0765242	0.0599101	0.0259914	0.0168509	0.067358	0.0176608	0.0451349	0.0580041	0.0795041	0.067418	0.0910772	0.0439344	0.0433306	0.0832584	0.111822	0.0871533	0.0712482
27.17_103		0.413557	0.738253	0.311538	0.599177	0.779475	0.580303	0.450721	0.6164	0.821098	0.411458	0.330353	0.694492	0.377021	0.387617	0.802106	0.459148	0.477384	0.437019	0.729494	0.574969	0.492829	0.515325	0.529237	0.939826	0.230156	0.576271	0.39582	0.355595	0.642284	0.338032	0.644885	0.705249	0.39723	0.376378
27.2_313		0.107401	0.17118	0.0918888	0.103569	0.139923	0.105254	0.0667277	0.168739	0.11757	0.106192	0.168959	0.103492	0.121368	0.241722	0.146024	0.126644	0.125622	0.128254	0.166042	0.101839	0.0782126	0.0915759	0.102516	0.0816296	0.0849015	0.0752202	0.115116	0.206767	0.106106	0.113249	0.291784	0.127203	0.116995	0.114644
27.21_204		0.375983	0.868156	0.366324	0.351099	0.331475	0.262922	0.259906	0.412081	0.444645	0.383303	0.349535	0.68772	0.37651	0.512077	0.384576	0.23865	0.246513	0.234246	0.558818	0.508142	0.383941	0.309219	0.158901	0.248456	0.191437	0.440599	0.311835	0.361169	0.440031	0.22946	0.888871	0.327383	0.216871	0.243206
27.25_548		0.0273193	0.012883	0.00746069	0.00283486	0.0206774	0.0261973	0.00532468	0.0146597	0.0237929	0.0081362	0.0323852	0.0300908	0.0246861	0.0134087	0.0329743	0.0226379	0.0215674	0.0297529	0.0115813	0.00544933	0.0033318	0.0234098	0.0269991	0.00907612	0.00786843	0.0229981	0.0082676	0.0381684	0.0351282	0.0301953	0.0288927	0.03041	0.026642	0.022393
27.25_131		0.142883	0.268297	0.121906	0.12417	0.294252	0.149801	0.0979903	0.206442	0.247365	0.269118	0.1299	0.351996	0.206066	0.120401	0.37086	0.171884	0.164115	0.254626	0.251881	0.147044	0.135377	0.299745	0.136176	0.148975	0.167203	0.259932	0.26789	0.229295	0.291653	0.207598	0.310905	0.309235	0.226509	0.190929
27.26_103		0.203562	0.296255	0.213405	0.292644	0.435229	0.239159	0.0925991	0.242441	0.357298	0.301452	0.127702	0.448028	0.198128	0.161577	0.487643	0.220136	0.229333	0.264797	0.375656	0.264719	0.220087	0.308136	0.243577	0.159201	0.125984	0.264024	0.313312	0.16799	0.427679	0.166967	0.238111	0.435047	0.214565	0.221852
27.33_205		0.154391	0.182255	0.15454	0.221416	0.255169	0.167832	0.1964	0.112807	0.183181	0.198669	0.288985	0.144495	0.158873	0.372959	0.217556	0.17943	0.176273	0.164576	0.174237	0.158678	0.159119	0.134097	0.156382	0.160635	0.0785742	0.153561	0.210643	0.191852	0.140222	0.153401	0.334692	0.204683	0.147654	0.14958
27.36_357		0.0682847	0.149016	0.0428297	0.0201378	0.270426	0.0699379	0.0647725	0.210901	0.575731	0.128109	0.0528297	0.544969	0.0706762	0.0247865	0.318895	0.124801	0.124128	0.0787894	0.122431	0.0553241	0.0227467	0.101832	0.0507969	0.126614	0.0458634	0.424668	0.0981548	0.100593	0.334804	0.0719609	0.122204	0.195955	0.115097	0.09467
27.38_174		0.0700573	0.141927	0.105881	0.0488279	0.123891	0.058528	0.0566857	0.15051	0.0929618	0.125241	0.0609739	0.118175	0.0774289	0.0771519	0.158188	0.0895117	0.0936039	0.121666	0.153724	0.0861976	0.0716173	0.131552	0.0370228	0.0559628	0.121565	0.194199	0.108514	0.0976738	0.102024	0.0836208	0.194023	0.183941	0.105994	0.117027
27.43_83		0.333699	0.82553	0.25915	0.242657	0.3812	0.237028	0.195746	0.313147	0.412739	0.245353	0.346574	0.458726	0.259291	0.382421	0.809612	0.292829	0.338054	0.306525	0.448292	0.754731	0.206675	0.556548	0.35354	0.598485	0.230087	0.561966	0.262797	0.346668	0.40221	0.355115	0.740866	0.559552	0.354566	0.377972
27.46_85		0.151088	0.344146	0.113539	0.0872401	0.20685	0.195167	0.112871	0.250574	0.168451	0.144759	0.183701	0.396046	0.132595	0.129683	0.330915	0.160589	0.199277	0.189662	0.178787	0.258724	0.102778	0.234777	0.417562	0.334247	0.118808	0.196026	0.113502	0.23529	0.271172	0.253031	0.35312	0.243746	0.180949	0.214101
27.51_268		0.0524007	0.129366	0.0297298	0.0256937	0.0987717	0.0488227	0.0314419	0.0304491	0.122382	0.0458495	0.0575971	0.0615864	0.0407193	0.0359873	0.0675114	0.0500104	0.0518295	0.0498024	0.0939302	0.045721	0.024097	0.0753963	0.052699	0.0859417	0.0185466	0.0779931	0.0425101	0.0617258	0.0507965	0.0759988	0.0773188	0.0544524	0.0531902	0.0509992
27.52_361		0.115322	0.11433	0.216779	0.0997601	NA	0.105697	0.701036	0.0321629	0.052609	0.108309	0.20399	0.155962	0.216451	0.105873	0.049847	0.125283	0.125969	0.119706	0.117797	0.404045	0.581688	NA	0.0907267	0.170124	0.156913	0.0594087	0.0840636	0.226272	0.236458	0.180879	0.0856474	0.0430777	0.115428	0.10455
27.54_380		0.168718	0.388528	0.22177	0.130782	0.428688	0.085952	0.132744	0.24052	0.436725	0.182612	0.15938	0.437086	0.189655	0.177686	0.703153	0.223715	0.221349	0.245449	0.317058	0.18363	0.147761	0.308317	0.0819555	0.33584	0.099396	0.291659	0.215588	0.223741	0.282776	0.234113	0.470012	0.549546	0.254095	0.229359
27.55_117		0.216847	0.244064	0.129837	0.171015	0.301689	0.21799	0.0477602	0.237115	0.280999	0.164333	0.250274	0.361992	0.228765	0.212058	0.486141	0.21309	0.215032	0.276772	0.225668	0.154847	0.121848	0.280402	0.191667	0.223233	0.172691	0.230884	0.14663	0.32482	0.321907	0.272193	0.412517	0.394278	0.220976	0.215201
27.67_209	2'-deoxyinosine	0.680002	1.30199	0.863826	0.600958	2.82187	0.922193	0.252316	4.60759	1.65121	3.51875	0.480187	1.15885	0.250162	1.25651	1.19457	1.8028	1.66723	1.32326	2.38928	0.95042	0.391476	1.73689	0.511231	0.105338	1.26149	2.61764	2.81073	1.00512	1.20665	0.408672	1.35525	3.93994	2.03176	2.06154
27.68_179		0.132836	0.265837	0.146059	0.0972058	0.252637	0.115342	0.0672888	0.180201	0.257193	0.165195	0.160016	0.232254	0.141748	0.141041	0.392452	0.163615	0.170093	0.177901	0.246859	0.156567	0.101493	0.274143	0.106848	0.123776	0.119557	0.220385	0.180579	0.218038	0.23951	0.182289	0.308779	0.346802	0.19846	0.183998
27.7_247		0.21186	0.450881	0.199646	0.109326	0.232001	0.128329	0.126711	0.233725	0.266154	0.17941	0.245498	0.296058	0.259472	0.226271	0.410754	0.187172	0.195475	0.335636	0.37373	0.237008	0.177786	0.468188	0.197589	0.462335	0.244241	0.318754	0.366786	0.367908	0.524935	0.335397	0.572176	0.44982	0.315069	0.300368
27.78_230	inosine	0.896764	7.04304	1.16322	0.1148	12.7822	2.95586	0.708252	9.02541	6.78948	0.53561	0.247884	3.79079	0.847969	0.37007	6.47179	3.01769	3.106	2.69646	9.16403	1.20011	0.166222	11.165	1.37348	0.270714	1.49944	7.49517	0.554071	1.06238	3.77103	0.884019	4.04122	13.3018	4.98922	4.54381
27.79_382		0.139403	0.322917	0.190663	0.137405	0.374037	0.126475	0.094239	0.235657	0.355396	0.291393	0.134244	0.201402	0.144793	0.123598	0.39494	0.203076	0.199552	0.196646	0.280621	0.18961	0.142187	0.395431	0.108136	0.121105	0.19615	0.323349	0.325311	0.202954	0.189611	0.164805	0.294979	0.332157	0.238454	0.221878
27.82_299		0.0238049	0.036733	0.0279776	0.0253205	0.0436115	0.021249	0.0142474	0.0490166	0.0500781	0.0423138	0.0290563	0.0319466	0.0285273	0.0291099	0.0527979	0.0365874	0.0333824	0.0344716	0.0597873	0.0258633	0.0212532	0.0481436	0.0168856	0.0215449	0.0309181	0.0399156	0.0510773	0.0494066	0.0337294	0.0321844	0.042552	0.0536179	0.034079	0.0351963
27.82_91		0.0585336	0.141912	0.0612228	0.0522212	0.114319	0.0481377	0.0623893	0.119799	0.181967	0.0690306	0.174346	0.102634	0.0713852	0.116005	0.172727	0.0832688	0.0831331	0.0788738	0.130419	0.0582263	0.0791334	NA	0.0380708	0.0789345	0.0572073	0.133679	0.0616838	0.104601	0.0765906	0.0683052	0.148932	0.139209	0.058288	0.0546661
27.83_180		0.174847	0.724872	0.365869	0.211077	0.401128	0.203374	0.202245	0.314468	0.334828	0.183255	0.230464	0.433293	0.336157	0.258073	0.841897	0.291829	0.293143	0.248304	0.593808	0.350551	0.222638	0.30468	0.205693	0.499519	0.151749	0.215577	0.19961	0.326645	0.309406	0.388721	0.692056	0.613628	0.316493	0.299869
27.84_515		0.00767093	0.00617708	0.00374127	0.00702495	0.00843092	0.00879402	0.00279683	0.00691505	0.0100657	0.00651929	0.00681751	0.0118589	0.00670035	0.00717361	0.0137367	0.00751026	0.00658364	0.00740578	0.00626245	0.00684369	0.00768526	0.0115802	0.0102211	0.00844198	0.00650548	0.010998	0.00541362	0.00757412	0.0110672	0.00828503	0.0118887	0.0107957	0.007106	0.00673777
27.85_371	1-palmitoylglycerol	0.34513	0.68794	0.207315	0.341255	0.91191	0.398395	0.351053	0.631933	1.15929	0.502148	0.229669	0.895938	0.452521	0.125475	0.869597	0.544866	0.495287	0.531918	0.951245	0.391298	0.130978	0.503754	0.554499	0.830279	0.177619	0.79676	0.419924	0.369876	0.938969	0.245343	0.49436	0.521865	0.518666	0.413036
27.91_192		0.674081	1.07764	0.497279	0.619138	0.814167	0.934269	0.64599	0.875051	1.21347	0.867729	0.289005	0.839216	0.404078	0.291322	1.21192	0.697133	0.700667	0.863841	0.854355	0.804931	0.768617	0.698279	1.00411	1.7006	0.445534	0.746869	0.878258	0.413909	0.577983	0.495561	0.852661	0.885153	0.767227	0.711265
27.92_179		0.102829	0.174031	0.0830511	0.101994	0.14951	0.129814	0.0855767	0.136986	0.193112	0.143452	0.0478384	0.129945	0.0663991	0.0549849	0.206122	0.107058	0.110804	0.135407	0.14149	0.134363	0.120237	0.155409	0.134098	0.230042	0.0880834	0.141888	0.147172	0.072349	0.100572	0.0812853	0.135291	0.153328	0.121635	0.109938
27.92_343		0.106916	0.207346	0.0962567	0.145322	0.299315	0.0807584	0.0681507	0.151345	0.200768	0.139324	0.0358019	0.100897	0.0328509	0.0348372	0.141603	0.11111	0.11455	0.117733	0.17001	0.178844	0.180447	0.337314	0.0752084	0.1207	0.140306	0.187059	0.12435	0.049426	0.105244	0.0333551	0.0774874	0.116257	0.123914	0.12099
27.95_85		0.157944	0.351289	0.120202	0.0683622	0.211002	0.234861	0.119946	0.293439	0.147369	0.163801	0.209213	0.48118	0.157728	0.106435	0.303421	0.170206	0.222911	0.219674	0.161983	0.202218	0.109373	0.247363	0.524481	0.365225	0.143487	0.161667	0.124272	0.283311	0.326579	0.321593	0.373187	0.302334	0.208993	0.242061
27.99_474		0.0716761	0.163264	0.137174	0.0801993	0.233799	0.0743891	0.0435201	0.211594	0.278988	0.126763	0.052482	0.0989966	0.06662	0.0541579	0.269387	0.131476	0.130579	0.122192	0.154499	0.0990249	0.0701467	0.214574	0.0483888	0.0420197	0.125371	0.219616	0.151429	0.0938673	0.0789571	0.0736812	0.146215	0.252211	0.159769	0.139227
28.05_361	sucrose	1.14286	3.76378	2.00831	0.524298	3.14804	3.40393	2.37501	1.41869	2.2128	3.87714	3.65525	6.97441	0.692809	0.949375	2.01675	1.10763	1.642	1.68062	0.746349	1.90329	2.21697	1.35955	1.4035	2.01414	0.627283	1.17372	0.780623	3.24589	0.654064	4.34181	0.971333	3.05843	2.36599	4.23974
28.08_268		0.104044	0.495906	0.0751824	0.0914619	0.181583	0.101972	0.0579583	0.0526679	0.234717	0.109167	0.084012	0.127254	0.0397779	0.0713669	0.11305	0.104416	0.0991825	0.101636	0.350497	0.173112	0.0848241	0.131484	0.0994764	0.17377	0.0194955	0.150295	0.107211	0.0888502	0.0983115	0.102556	0.17062	0.0885011	0.103203	0.0907638
28.09_236	adenosine	0.0322294	0.125741	0.0188302	0.0180547	0.294639	0.0906007	0.0431614	0.449522	0.183823	0.120255	0.0366011	0.416954	0.0498894	0.026325	0.526087	0.132467	0.136182	0.0544821	0.136985	0.0546324	0.025034	0.141714	0.235836	0.105473	0.0219331	0.158048	0.107305	0.0923913	0.385442	0.0479122	0.31989	0.532337	0.146164	0.125746
28.14_397	docosanoic acid	0.0403849	0.146204	0.0752006	0.0270992	0.211313	0.0404047	0.0187622	0.177412	0.154088	0.127235	0.0520344	0.105377	0.0720942	0.052627	0.277376	0.106402	0.10397	0.0809767	0.13928	0.0457722	0.0212988	0.210155	0.0287828	0.0178748	0.0646564	0.11106	0.156979	0.0828557	0.116012	0.058933	0.130513	0.207871	0.118568	0.098296
28.18_385		0.0576839	0.117472	0.0354929	0.0158472	0.215857	0.0659679	0.0445063	0.173558	0.166222	0.0888625	0.02944	0.184168	0.0398651	0.0248403	0.261069	0.0989988	0.106065	0.0827292	0.103967	0.0400521	0.0158553	0.123488	0.0414192	0.0718638	0.0527882	0.143342	0.0808522	0.0683742	0.128548	0.0389163	0.129267	0.15326	0.096582	0.0745636
28.19_386		0.029561	0.0539767	0.0196827	0.130726	0.089923	0.0760619	0.0317254	0.0742371	0.12666	0.0429018	0.0229941	0.0667987	0.0770046	0.0168013	0.0993135	0.0617867	0.0595797	0.142761	0.407156	0.127648	0.0136818	0.0752931	0.16788	0.0793863	0.0273534	0.0735222	0.0402868	0.0421691	0.20411	0.0239173	0.0612048	0.0618951	0.0847755	0.0727047
28.22_488		0.00630977	0.0262334	0.0140471	0.0106486	0.0280742	0.00923053	0.00518874	0.0214874	0.0292079	0.0217866	0.00542683	0.012236	0.00835074	0.00770442	0.0285839	0.0161138	0.0152905	0.0121699	0.0253858	0.0132958	0.00703777	0.0245102	0.0064815	0.0039713	0.0113754	0.023507	0.0253179	0.00780717	0.00912295	0.00892417	0.0140622	0.0259669	0.0154864	0.0156043
28.23_571		0.0239779	0.105708	0.0297917	0.0202516	0.0469941	0.0330891	0.0281187	0.0392635	0.0511058	0.0267922	0.0246485	0.0821029	0.00820546	0.0142549	0.0295092	0.0299741	0.0318243	0.0326477	0.0855157	0.0369889	0.0224896	0.0380678	0.0362153	0.0758193	0.0103794	0.0336897	0.0318405	0.0266389	0.0583271	0.0229854	0.0406034	0.0250723	0.0364513	0.0344375
28.25_325	xanthosine	0.171544	0.163325	0.269244	0.0245079	0.254135	0.465111	0.040165	0.204248	0.106625	0.0389806	0.0374283	0.102383	0.0427649	0.061193	0.1032	0.248245	0.258804	0.199281	0.148328	0.0364655	0.0106689	0.164436	0.139586	0.01147	0.137978	0.0855899	0.0310416	0.0427582	0.0643533	0.0413116	0.0471332	0.12152	0.229301	0.238399
28.36_204		4.41459	4.91616	6.09724	1.0463	4.02484	7.59873	5.33779	2.94372	2.75419	3.01292	5.48095	3.5498	6.20859	2.87318	2.27926	5.03197	5.21313	3.93737	4.34556	5.59039	5.9877	3.83107	7.03433	7.82727	3.323	2.62283	2.48109	5.52796	3.78061	6.08533	3.11666	2.52295	4.50969	4.30344
28.41_280		1.21882	0.749788	0.425838	0.869087	2.21175	1.59228	0.627586	0.971452	1.93101	0.972729	1.75592	4.47879	1.61523	1.44835	3.75918	1.51804	1.53061	1.57459	0.555671	0.880142	1.01801	1.62724	1.5975	1.58066	0.317867	1.14175	1.01462	2.09918	2.78717	2.51361	4.40736	3.16792	1.6101	1.50196
28.54_361	maltose	0.969748	36.5686	2.65846	0.639342	6.53545	2.39794	19.5751	1.5069	12.5525	15.9614	3.42435	44.8276	2.95953	1.26334	8.4915	4.43082	4.53084	1.8566	34.9593	23.0468	20.3674	12.9462	7.8018	42.2402	0.997681	12.8109	6.02743	5.17622	55.7149	1.94291	46.3377	8.26227	6.29294	5.93505
28.6_383		0.006875	0.0151132	0.00561373	0.0084834	0.021411	0.0089151	0.00632541	0.0182727	0.0155643	0.0118587	0.00758478	0.0157256	0.00728729	0.0078352	0.0265583	0.00960313	0.0106	0.0111184	0.0131647	0.0132738	0.00711911	0.0214583	0.00834054	0.00994013	0.00789988	0.0141083	0.0106485	0.0116007	0.0138208	0.00852396	0.0186903	0.0234484	0.0124962	0.0112805
28.61_280		0.101875	0.102167	0.0275222	0.0879812	0.139133	0.14556	0.055202	0.060085	0.144203	0.0700952	0.0369608	0.116386	0.0386563	0.0409684	0.0962083	0.0796855	0.0810098	0.110444	0.0766099	0.0919909	0.104421	0.101119	0.134992	0.152804	0.0208427	0.0893909	0.0705926	0.0413469	0.0746287	0.0671702	0.118306	0.0783894	0.0742765	0.075353
28.68_397	1-oleoylglycerol	0.0632477	0.097063	0.0261561	0.0292247	0.33039	0.0474431	0.0172062	0.200946	0.152675	0.0826054	0.0280253	0.134278	0.0091062	0.0206131	0.120206	0.0970889	0.103215	0.0333227	0.0641238	0.0451464	0.0366758	0.0300553	0.0266258	0.130308	0.0153752	0.10648	0.0619466	0.0348021	0.0455356	0.0227226	0.0847574	0.0717962	0.0750433	0.0511317
28.72_324	guanosine	0.17542	2.89094	0.228159	0.029283	6.43266	0.47735	0.133748	5.41409	4.67364	0.195392	0.0785851	1.55246	0.174308	0.0966264	4.85606	1.16513	1.18257	0.770058	3.62278	0.481466	0.047618	5.65216	0.20687	0.0579207	0.414076	4.43181	0.22496	0.412414	1.2112	0.259189	2.57573	11.9626	1.74635	1.83639
28.78_399	1-stearoylglycerol	0.108943	0.212941	0.0660314	0.162262	0.284476	0.135036	0.176166	0.201622	0.305543	0.109636	0.0925478	0.163636	0.180805	0.055058	0.219201	0.17781	0.152812	0.23949	0.402955	0.152991	0.0473577	0.231837	0.243254	0.388204	0.0593671	0.233527	0.111163	0.126766	0.301717	0.069458	0.147096	0.168762	0.176254	0.143877
28.79_280	2'-deoxyguanosine	0.121827	1.16206	0.181402	0.0624437	2.28182	0.184869	0.0965615	3.23082	1.49005	2.23004	0.0798519	0.809118	0.0822231	0.19171	1.3471	0.79341	0.755463	0.394843	1.6928	0.314905	0.0742886	1.6496	0.0755314	0.0442312	0.313275	2.37419	2.24804	0.34806	0.555752	0.126904	1.10743	4.65002	0.92389	1.04442
28.84_356		0.0339751	0.141284	0.0411321	0.0182003	0.0410288	0.0489916	0.0476069	0.0318354	0.0639401	0.0218938	0.019997	0.0364491	0.0101057	0.00871988	0.0303421	0.0302195	0.0324782	0.0327191	0.102054	0.0376623	0.0183314	0.0301843	0.0544288	0.125377	0.0112811	0.0450459	0.0227109	0.023292	0.0264979	0.0172271	0.0232528	0.0261774	0.0357507	0.0349875
28.86_370		0.0436147	0.0876441	0.0407059	0.0348706	0.0678905	0.040991	0.0171136	0.0370203	0.0715135	0.0335777	0.0225585	0.0524408	0.041591	0.0160858	0.0437497	0.0390596	0.0417139	0.0474788	0.0731523	0.0441327	0.032023	0.0691892	0.0298989	0.0318021	0.0267401	0.0587752	0.0308629	0.0275128	0.0447438	0.0225135	0.0332397	0.0342216	0.042625	0.0406965
28.98_180		0.15706	0.486886	0.15513	0.162948	0.275994	0.113615	0.0536691	0.124405	0.300925	0.229204	0.0870171	0.257273	0.108316	0.0722669	0.395105	0.168349	0.174073	0.189136	0.423649	0.228755	0.1166	0.342421	0.0763999	0.0515397	0.0950083	0.280993	0.232807	0.147754	0.238604	0.123499	0.174705	0.367536	0.211001	0.199327
29.02_394		0.0503782	0.0771982	0.0243237	0.0288224	0.107269	0.0495651	0.0185684	0.0585241	0.0773911	0.0537394	0.0392986	0.0936217	0.00769407	0.0323409	0.0790477	0.0512911	0.0477445	0.0749665	0.0718856	0.0573552	0.0290361	0.0785428	0.0473767	0.0518964	0.0181535	0.0814462	0.0538419	0.035935	0.0667286	0.0351113	0.0725314	0.0830656	0.0601582	0.0608385
29.04_391		0.0285343	0.0922118	0.0353909	0.0276789	0.0881299	0.0299761	0.0184556	0.0532791	0.0902125	0.0606361	0.0151296	0.0297212	0.0193514	0.0183052	0.0604888	0.0429374	0.0422265	0.0380609	0.079124	0.0435691	0.0257596	0.0781215	0.0213466	0.0194839	0.0379006	0.0727849	0.0683588	0.0200358	0.0278879	0.0220357	0.0439479	0.0547531	0.0425643	0.04116
29.07_204		0.295194	0.301497	0.278945	0.107481	0.213656	0.48348	0.3841	0.16857	0.203852	0.242989	0.269331	0.206651	0.284373	0.245799	0.19438	0.254059	0.282939	0.299424	0.268167	0.273155	0.309606	0.173136	0.432258	0.53966	0.224505	0.264179	0.193908	0.274054	0.322409	0.330368	0.25208	0.159102	0.237847	0.244062
29.1_425	tetracosanoic acid	0.0258428	0.0933077	0.0638821	0.0196667	0.153147	0.033892	0.00882434	0.135932	0.110716	0.104289	0.0276896	0.0618156	0.03571	0.0301869	0.170393	0.0773115	0.0777483	0.0544497	0.087894	0.0264891	0.0119997	0.180349	0.0206683	0.00968648	0.0506704	0.0721825	0.124865	0.055919	0.0644501	0.0290245	0.0666667	0.131361	0.096251	0.0748895
29.17_180		3.22343	5.95151	1.55577	3.51861	6.84672	2.74623	1.65098	3.12826	2.97988	1.80307	0.888366	2.18676	0.89923	0.913834	3.88469	2.72688	2.54734	4.33342	6.03373	3.98589	3.04251	4.54826	2.32027	3.38697	1.0221	2.14744	1.90831	1.18341	1.68827	1.12587	2.33648	3.63623	2.51971	2.37219
29.25_598		0.0728027	0.250816	0.0904025	0.0676317	0.206636	0.0806692	0.0460074	0.0951733	0.191743	0.116429	0.0181347	0.139904	0.0327114	0.0150665	0.0914169	0.0887665	0.08589	0.0957169	0.219095	0.100035	0.0649603	0.198781	0.0579316	0.0449367	0.0592937	0.169799	0.134931	0.0293578	0.118088	0.054011	0.0348323	0.0852608	0.103136	0.0986729
29.33_179		0.510857	2.48437	2.95974	0.214356	9.50384	0.56132	0.06739	5.47301	5.49629	8.16047	0.394189	0.487287	0.314655	0.563388	4.29165	3.09617	3.19029	1.79386	3.41084	0.532461	0.0940549	7.96269	0.107745	0.0593158	3.10184	7.60819	5.74507	0.949037	0.312987	0.299049	0.865646	6.24951	2.75687	3.59548
29.48_103		0.12633	0.317246	0.238174	0.192516	0.3266	0.121549	0.0293479	0.237628	0.301779	0.207282	0.114543	0.258397	0.13292	0.133868	0.39674	0.144096	0.147278	0.208407	0.272969	0.157105	0.133753	0.358463	0.174484	0.172549	0.257535	0.276242	0.176815	0.165401	0.191204	0.153145	0.295634	0.32715	0.139113	0.137409
29.53_527		0.0188101	0.128063	0.0709348	0.00671261	0.254211	0.0237693	0.00439337	0.117954	0.11845	0.103184	0.00963083	0.0166646	0.00977449	0.0132548	0.0680769	0.0724028	0.0699941	0.0416632	0.161563	0.0237919	0.00319514	0.291079	0.00601136	0.00343228	0.0923243	0.153322	0.0927885	0.020476	0.0116478	0.00933036	0.0287428	0.0702926	0.0766653	0.0862414
29.61_180		0.201055	0.363858	0.092887	0.218229	0.40231	0.173676	0.105085	0.195401	0.18848	0.119091	0.0599229	0.148672	0.0689735	0.0579159	0.224589	0.155172	0.153006	0.261935	0.356365	0.248122	0.193241	0.280797	0.14629	0.213055	0.0700977	0.140891	0.122963	0.0846553	0.12517	0.0780298	0.150272	0.221696	0.148757	0.142731
29.87_411		0.0446798	0.128148	0.0704904	0.0341321	0.192464	0.0431608	0.0197456	0.18228	0.149772	0.129019	0.0888793	0.0781253	0.0626916	0.0849486	0.191954	0.101413	0.0973741	0.0762776	0.0975817	0.0371938	0.0179605	0.287856	0.0215619	0.0103365	0.0563319	0.105161	0.257142	0.162093	0.052204	0.0485513	0.181216	0.148592	0.117277	0.0976034
29.92_268		0.105644	0.360179	0.0479043	0.0594844	0.110234	0.175775	0.0721449	0.0871339	0.139732	0.0962399	0.0363214	0.0964681	0.0181485	0.0368681	0.101534	0.0910066	0.0892081	0.130344	0.255771	0.122136	0.0594159	0.0714416	0.149171	0.166327	0.0299325	0.0797689	0.0912169	0.0444801	0.0709338	0.0474403	0.103064	0.0877643	0.0918594	0.0864095
29.94_119		0.808132	2.69447	0.650661	0.567382	1.19835	0.664681	0.703792	1.07898	1.21514	1.14424	0.94303	1.47552	1.22083	0.790724	1.99536	1.10556	1.10153	1.17626	1.51472	0.795489	0.489725	1.05443	0.807055	2.05079	1.03049	1.22875	1.05629	1.52238	2.17254	1.13877	2.28569	1.504	1.32929	1.19357
29.98_496		0.0525468	0.199567	0.0871931	0.054397	0.263839	0.0759281	0.0225511	0.178721	0.243222	0.201574	0.0375482	0.0759812	0.0411784	0.0423109	0.196056	0.117723	0.113	0.10335	0.220976	0.0698752	0.0331325	0.2002	0.033861	0.0181839	0.075906	0.188887	0.229185	0.0727569	0.0561365	0.0386416	0.0939386	0.18873	0.135135	0.119513
30.02_103		0.163727	0.32199	0.142325	0.126288	0.312632	0.126927	0.123006	0.303733	0.235346	0.226955	0.133365	0.327591	0.146211	0.147469	0.41607	0.173597	0.188221	0.21739	0.290179	0.181746	0.13415	0.233316	0.110875	0.245142	0.121198	0.17403	0.216114	0.217856	0.27046	0.206994	0.38012	0.35029	0.193501	0.169656
30.1_488	gamma-tocopherol	0.353105	0.909365	0.356171	0.403082	0.727754	0.35207	0.361552	0.477771	0.687591	0.365136	0.237582	0.49831	0.289742	0.253065	0.783064	0.423854	0.393884	0.486393	0.818706	0.473675	0.408327	0.590171	0.377	0.897141	0.187962	0.536319	0.413312	0.312118	0.406838	0.300722	0.605987	0.619778	0.457206	0.41215
30.22_268		0.108058	0.213086	0.0876776	0.0941486	0.184961	0.128198	0.0625397	0.0921387	0.2579	0.15011	0.0548877	0.158905	0.042114	0.037672	0.186977	0.116478	0.108305	0.143747	0.180176	0.106396	0.0848469	0.158779	0.110415	0.110269	0.0404378	0.169959	0.152853	0.0657459	0.116285	0.0821813	0.104656	0.173529	0.12665	0.113615
30.32_81		0.239898	0.33275	0.122828	0.191368	0.472473	0.202626	0.122236	0.340753	0.387386	0.222728	0.277719	0.647921	0.306653	0.325043	0.783085	0.281963	0.290471	0.305357	0.276375	0.192227	0.153455	0.272054	0.184407	0.298577	0.114651	0.234426	0.204693	0.325707	0.426368	0.261973	0.58932	0.561251	0.257631	0.233948
30.34_356		0.0302761	0.0975765	0.0345202	0.0251405	0.0549665	0.0333918	0.0228316	0.0432204	0.0560841	0.0391753	0.0248004	0.0632795	0.0248314	0.0244518	0.0863788	0.0412015	0.0378549	0.0372561	0.0767521	0.0409084	0.0304287	0.0474386	0.0335201	0.0566524	0.0193644	0.0412605	0.0434824	0.0317725	0.0514211	0.0373394	0.087568	0.0829829	0.0427077	0.04116
30.51_204		0.182776	0.135972	0.23025	0.424843	0.145832	0.231952	0.29459	0.160492	0.164867	0.146328	0.173659	0.150166	0.269252	0.161677	0.133295	0.182803	0.185351	0.150712	0.123717	0.26907	0.331468	0.13592	0.211058	0.250762	0.230916	0.175941	0.116798	0.191645	0.152354	0.258753	0.137887	0.137104	0.160277	0.165557
30.64_370	coprostanol	0.532466	1.35679	0.255824	0.912804	3.00896	0.705487	0.756177	1.93462	1.72918	1.95391	1.83259	1.61752	1.6372	2.46042	2.66359	1.4186	1.40718	0.644666	1.09021	0.848808	0.804404	2.24806	1.02244	1.73682	0.653096	1.25626	1.97983	1.95847	1.3057	1.70071	4.55515	2.23074	1.468	1.34325
30.77_413		0.0837535	0.113701	0.103138	0.0921449	0.118109	0.0965399	0.0432222	0.0806337	0.153266	0.12948	0.110559	0.308449	0.0936713	0.0482921	0.156903	0.113096	0.0977454	0.161804	0.114896	0.0864354	0.106165	0.17207	0.0895818	0.0623835	0.0470114	0.111054	0.138142	0.150388	0.231593	0.158992	0.158769	0.139104	0.141557	0.115581
30.78_215		0.273108	0.438504	0.182703	0.273343	0.458637	0.313042	0.291996	0.481057	0.492372	0.325178	0.208929	0.380557	0.287156	0.191449	0.774232	0.326399	0.344832	0.396206	0.397649	0.314656	0.300516	0.360802	0.321136	0.695231	0.19571	0.363654	0.364752	0.263392	0.318767	0.299724	0.409472	0.628394	0.33449	0.32328
30.84_85		0.0657201	0.132118	0.0523414	0.0319352	0.126769	0.109683	0.0500306	0.13531	0.0928526	0.0952984	0.133357	0.202821	0.0715305	0.079629	0.150682	0.0756157	0.0940157	0.117077	0.0756405	0.0804335	0.0436973	0.134398	0.314159	0.163751	0.0726978	0.0841463	0.115137	0.163206	0.191661	0.152679	0.245541	0.155734	0.100405	0.0995947
30.85_204		0.0984955	0.180592	0.103171	0.0661176	0.287747	0.11978	0.0978081	0.179802	0.194788	0.213134	0.137821	0.399276	0.192875	0.139095	0.338297	0.118727	0.11721	0.162882	0.163237	0.110183	0.117312	0.244715	0.111079	0.197574	0.113419	0.189562	0.187732	0.22712	0.410981	0.208565	0.490332	0.362695	0.144983	0.139481
30.86_133		0.0503436	0.161049	0.108133	0.0201405	0.383064	0.0366322	0.105019	0.202769	0.2422	0.35607	0.0455047	0.0875665	0.0590131	0.0619354	0.205022	0.107651	0.0939995	0.121673	0.163657	0.0389395	0.00762669	0.364808	0.0186801	0.0478934	0.146523	0.227639	0.321895	0.0807259	0.107707	0.0531628	0.112573	0.245716	0.1068	0.123796
30.96_223		0.216066	0.536655	0.163315	0.280519	0.489589	0.217219	0.200996	0.317071	0.429126	0.266913	0.093447	0.25402	0.108949	0.0973227	0.287319	0.228132	0.224203	0.262779	0.470937	0.307794	0.254645	0.285233	0.196257	0.471483	0.0989242	0.283631	0.248811	0.114156	0.153568	0.103984	0.224321	0.230402	0.202256	0.187445
31.11_143		1.1839	2.39007	0.825979	1.18257	1.87203	1.062	0.938107	1.63981	2.24394	0.961517	0.795874	1.2355	0.867454	0.672435	2.71258	1.23733	1.22828	1.50267	2.00431	1.35202	1.11096	1.19173	1.01611	2.24753	0.577934	1.57173	0.990052	1.08706	0.920943	0.86859	1.4829	2.16507	1.16972	1.11468
31.18_237	alpha-tocopherol	1.23043	2.49632	0.913012	1.20931	2.02038	1.06933	1.10597	1.46487	2.21683	1.13059	0.880006	1.62167	0.80392	0.873977	2.44905	1.20377	1.19548	1.48547	2.14609	1.49926	1.16749	1.55162	1.20774	2.68284	0.556986	1.59312	1.19426	1.08683	1.41985	0.942468	1.93005	2.0186	1.34448	1.24515
31.29_133		0.33759	1.38349	0.293233	0.230322	0.526049	0.302842	0.323695	0.481897	0.507365	0.524495	0.422238	0.645504	0.497221	0.33951	0.83289	0.491661	0.453452	0.534469	0.726741	0.676336	0.222283	0.445328	0.403619	0.997541	0.456741	0.570866	0.535738	0.703908	1.12335	0.527195	1.07319	0.691837	0.614128	0.526631
31.32_268		0.155714	0.378343	0.100563	0.153077	0.163147	0.142447	0.0656778	0.106635	0.345311	0.266798	0.0836203	0.226125	0.0293467	0.0421455	0.19471	0.153552	0.138458	0.182392	0.284731	0.178236	0.133789	0.161917	0.103909	0.13286	0.0351118	0.237105	0.263249	0.0962431	0.132305	0.0782687	0.122597	0.217351	0.162837	0.132178
31.36_329	cholesterol	0.504928	1.65655	0.657254	0.56707	0.891854	0.446669	0.655497	0.832076	1.3957	0.437086	1.55133	0.944711	0.532623	1.09816	1.43349	0.758067	0.771234	0.684012	1.33952	0.792082	0.567388	0.904042	0.402747	0.896435	0.30754	1.17395	0.537142	0.796862	0.892131	0.529824	1.74364	1.22751	0.693607	0.6627
31.42_388		0.0154341	0.0277279	0.00752261	0.0233962	0.0628575	0.0202326	0.019546	0.0444102	0.0456908	0.0468507	0.0219191	0.0325676	0.0269351	0.0300369	0.0569826	0.0280686	0.0266171	0.0203675	0.0260903	0.0192062	0.02043	0.0501123	0.023988	0.0422495	0.0153856	0.0330043	0.049038	0.0268266	0.0281782	0.0301534	0.0620293	0.0447317	0.0319825	0.0258103
31.47_215	dihydrocholesterol	0.413331	0.896467	0.28139	0.379786	0.829827	0.497665	0.455074	0.807046	0.758353	0.732162	0.419804	0.806737	0.657001	0.547322	1.25902	0.572243	0.578408	0.550507	0.679899	0.464917	0.380215	0.867177	0.592203	1.1167	0.355631	0.578156	0.692818	0.522096	0.769724	0.714071	1.11218	0.961851	0.635606	0.608783
31.56_430	alpha-tocopherolacetate	0.0485826	0.0936219	0.045183	0.0207969	0.0986239	0.0782349	0.131197	0.169623	0.456407	0.0590351	0.0507317	0.067782	0.0514701	0.0499845	0.0765903	0.0784583	0.0709911	0.0897715	0.0844493	0.0384491	0.0298658	0.0789125	0.0841375	0.262875	0.0609187	0.143301	0.0622251	0.0871477	0.0625322	0.0623378	0.138308	0.0818327	0.0914677	0.0799671
31.63_384		0.677553	1.41022	0.48952	0.670964	1.39112	0.628623	0.604341	0.998583	1.1584	0.686519	0.457772	0.789459	0.501358	0.366577	1.32374	0.810322	0.76985	0.893938	1.23824	0.891008	0.707063	1.05412	0.646629	1.36056	0.401694	0.955742	0.753534	0.609606	0.58408	0.518295	0.835957	1.13606	0.884327	0.765009
31.72_81	24-ethyl-22-coprostenol	0.14186	0.32875	0.0932731	0.187463	0.509824	0.139449	0.163538	0.355729	0.307875	0.457168	0.272856	0.513747	0.323999	0.383406	0.726451	0.286635	0.282362	0.184658	0.266971	0.210811	0.192545	0.417645	0.173034	0.385541	0.148357	0.225884	0.408503	0.338071	0.447948	0.316414	0.808198	0.520436	0.303572	0.292225
31.9_81		0.270905	0.719354	0.248341	0.250299	0.447623	0.264232	0.248889	0.372326	0.486424	0.244789	0.302328	0.530005	0.353753	0.238787	0.986606	0.33656	0.324253	0.420565	0.555218	0.341083	0.265486	0.529665	0.264977	0.605635	0.214235	0.379123	0.293771	0.399292	0.458409	0.399987	0.539536	0.779293	0.3903	0.362322
31.95_291		0.114633	0.407764	0.205041	0.182572	0.168522	0.172605	0.215518	0.186706	0.259197	0.0858353	0.0625684	0.261376	0.0778298	0.0871219	0.203079	0.146524	0.145982	0.250109	0.38453	0.293452	0.271242	0.112905	0.125244	0.460837	0.102982	0.158801	0.128697	0.130016	0.206793	0.0950419	0.356699	0.148118	0.163846	0.14898
32.28_398		0.859044	1.57078	0.383274	1.08853	2.85397	0.846641	1.02868	2.05834	1.66568	2.50526	1.33855	2.27521	1.46252	1.72734	2.77645	1.58534	1.56217	1.01113	1.26613	1.11086	1.06678	2.6351	1.05435	2.43186	0.827962	1.35341	2.68719	1.53951	1.96704	1.52649	3.80664	2.29842	1.71863	1.55971
32.3_496		0.0501706	0.129029	0.0340576	0.0542541	0.104161	0.0465318	0.0409922	0.0669073	0.0937069	0.0569732	0.0211159	0.0498014	0.0189039	0.0215862	0.0680872	0.0524067	0.0489272	0.0698648	0.110675	0.0575895	0.0512524	0.0704358	0.0441683	0.109555	0.0242134	0.0737559	0.0548616	0.0272604	0.0305183	0.0187264	0.045906	0.0579632	0.0545474	0.0455143
32.34_343	campesterol	0.121135	0.271845	0.134023	0.0811839	0.107442	0.0939558	0.103512	0.137979	0.206762	0.0841151	0.134188	0.22872	0.142398	0.0948648	0.235035	0.129433	0.125029	0.19712	0.19961	0.130872	0.115907	0.190924	0.0908631	0.2593	0.0841309	0.186996	0.101293	0.202721	0.25919	0.151048	0.247452	0.198654	0.157844	0.146372
32.46_215		2.59274	5.39115	1.85762	2.1341	3.80272	2.46375	2.54829	3.30395	4.6868	2.3346	1.64098	2.6798	1.90955	1.1431	4.9941	2.70084	2.67278	3.58547	4.52033	2.99983	2.26378	4.28166	2.60214	5.85647	1.67994	3.9216	2.64604	2.19562	2.42087	2.10114	2.65967	4.1041	3.0373	2.80517
32.47_306		0.113457	0.296845	0.088031	0.0778091	0.161889	0.126506	0.144004	0.159106	0.264246	0.127839	0.102846	0.18612	0.112296	0.0879796	0.236958	0.120784	0.115224	0.178654	0.211165	0.116284	0.0947056	0.244372	0.140433	0.343054	0.0981903	0.2212	0.150562	0.142005	0.155882	0.123684	0.16707	0.182731	0.160073	0.13831
32.61_255	deoxycholic acid	3.37575	14.0785	11.3302	5.26791	13.5359	3.38258	2.55636	16.8593	12.4809	7.16579	1.74932	3.98933	2.06833	5.02929	9.73663	7.22658	7.03196	6.46018	16.9992	8.73463	4.08495	11.9982	1.20281	0.744384	8.19276	14.1584	11.2548	3.52654	2.7972	1.89639	11.6734	11.4582	8.19631	7.43541
32.7_253	allocholic acid	0.341789	0.29558	0.200222	0.0508342	0.319188	0.118844	0.0879426	0.207397	0.272539	0.234527	0.112305	0.130596	0.0669512	0.101138	0.296583	0.212099	0.21898	0.237945	0.368735	0.112518	0.0413806	0.205264	0.0318189	0.0269271	0.0919417	0.30341	0.19992	0.0946765	0.0841036	0.052894	0.164849	0.201653	0.166881	0.155422
32.78_232		0.0787626	0.166115	0.10771	0.114329	0.0633924	0.0731815	0.0764834	0.158085	0.0616019	0.0457383	0.0387791	0.128038	0.0377207	0.0605391	0.143032	0.0871154	0.0763193	0.196432	0.209349	0.145961	0.201629	0.0519349	0.0578024	0.200721	0.0948143	0.0442203	0.0734834	0.0781105	0.118123	0.0468609	0.340341	0.121242	0.11801	0.0983928
32.95_242		0.0600601	0.0815666	0.0547785	0.0500878	0.113968	0.0427784	0.0547219	0.154822	0.0676144	0.0632184	0.0428232	0.0882615	0.0504183	0.0490075	0.135691	0.0818319	0.0622923	0.132265	0.101136	0.0475106	0.057454	0.0937166	0.0748029	0.105917	0.0553464	0.0611586	0.098386	0.0943722	0.119856	0.0731436	0.147611	0.144683	0.084941	0.0788721
33.01_255		0.0988954	0.135497	0.0692882	0.0367473	0.112327	0.0630079	0.0793062	0.111831	0.173064	0.0672666	0.156167	0.216846	0.140922	0.0985035	0.23084	0.102881	0.109141	0.153574	0.117422	0.0693994	0.0425292	0.128019	0.0611616	0.199746	0.0650443	0.143103	0.0809258	0.215306	0.214403	0.157864	0.234467	0.166454	0.133927	0.113437
33.27_357	beta-sitosterol	0.293514	0.751527	0.33752	0.222345	0.26144	0.235651	0.268007	0.280106	0.422176	0.234369	0.232467	0.518708	0.274412	0.196403	0.465043	0.307372	0.283088	0.506358	0.519014	0.35125	0.318961	0.478779	0.235444	0.710244	0.200884	0.407413	0.29951	0.359745	0.608889	0.310584	0.586547	0.428747	0.384226	0.351601
33.29_255	stigmasterol	0.363756	0.571396	0.256552	0.207855	0.400145	0.316655	0.227987	0.423793	0.461803	0.33215	0.660295	0.997951	0.806041	0.58362	1.03301	0.48411	0.460782	0.568388	0.408862	0.29422	0.269537	0.689184	0.321728	0.622138	0.262924	0.442868	0.385981	1.04515	1.2639	0.956028	1.5622	0.93208	0.614834	0.580665
33.43_215	stigmastanol	1.17905	3.0905	1.02699	0.671539	1.53075	1.26125	1.21926	1.57817	2.37678	1.27064	0.80166	1.22914	1.00838	0.65933	2.14865	1.28657	1.272	1.82189	2.17476	1.25044	0.932073	2.64743	1.46003	3.43922	1.00366	2.13055	1.55053	1.19259	1.42804	1.19926	1.65232	1.82163	1.58944	1.51401
