# Supplementary material for: Microbiome-Metabolome Responses to a High-Grain Diet Associated with the Hind-Gut Health of Goats
Source: Front Microbiol. 2017 Sep 14;8:1764. doi: 10.3389/fmicb.2017.01764 (PMC5603706; doi:10.3389/fmicb.2017.01764)
Supplement: Supplementary file 8 [file DataSheet5.XLSX]

## Sheet: colon otu_table.relative
#OTU_num	LC1	LC2	LC3	LC4	LC5	HS1	HS2	HS3	HS4	HS5	HL1	HL2	HL3	HL4	HL5	Taxonomy
OTU_1	0.0359073	0.0260604	0.0603831	0.0361903	0.0804731	0.0471407	0.0171755	0.0212501	0.0184205	0.0399819	0.112079	0.0693529	0.0810673	0.07654	0.0506211	k__Bacteria;p__Firmicutes;c__Clostridia;o__Clostridiales;f__Clostridiaceae;g__SMB53;s__
OTU_2	0.0296539	0.0126482	0.0297671	0.0286636	0.0378031	0.0813503	0.0336719	0.0212784	0.0127897	0.0253813	0.0833876	0.0556577	0.0704847	0.0962621	0.0905747	k__Bacteria;p__Firmicutes;c__Clostridia;o__Clostridiales;f__Clostridiaceae;g__Clostridium
OTU_3	0.0250417	0.0125916	0.0457542	0.0264848	0.0436603	0.107467	0.0503098	0.0187884	0.0151948	0.039416	0.0977618	0.0547523	0.0800487	0.0705413	0.0357658	k__Bacteria;p__Firmicutes;c__Bacilli;o__Turicibacterales;f__Turicibacteraceae;g__Turicibacter;s__
OTU_4	0.00834725	0.00826236	0.0152797	0.0108656	0.0187601	0.0115164	0.0171755	0.00594211	0.00591381	0.0139215	0.026881	0.0179961	0.0374919	0.0199202	0.00506494	k__Bacteria;p__Firmicutes;c__Clostridia;o__Clostridiales;f__Ruminococcaceae;g__;s__
OTU_5	0.00138649	0.00138649	0.00322572	0.00195241	0.00186752	0.000735689	0.00195241	0.000848872	0.000565915	0.0785207	0.0099601	0.00169774	0.00217877	0.109476	0.000594211	k__Bacteria;p__Actinobacteria;c__Actinobacteria;o__Bifidobacteriales;f__Bifidobacteriaceae;g__Bifidobacterium;s__pseudolongum
OTU_6	0.0205993	0.0157607	0.0297388	0.0211369	0.0445375	0.0234289	0.00803599	0.0138083	0.0121106	0.0195524	0.0474803	0.0279279	0.0393877	0.0166379	0.0302482	k__Bacteria;p__Firmicutes;c__Clostridia;o__Clostridiales;f__Peptostreptococcaceae;g__;s__
OTU_7	0.0681362	0.0829348	0.0481028	0.0699754	0.0551201	0.0645709	0.106703	0.0958377	0.0887921	0.0502815	0.0360205	0.0600436	0.0484706	0.0366996	0.0714468	k__Bacteria;p__Firmicutes;c__Clostridia;o__Clostridiales;f__Ruminococcaceae;g__;s__
OTU_8	0.00806429	0.0217877	0.0102148	0.00894146	0.00868679	0.0485555	0.00543278	0.00461221	0.047933	0.00498005	0.00834725	0.00792281	0.00826236	0.00418777	0.00461221	k__Bacteria;p__Firmicutes;c__Clostridia;o__Clostridiales;f__Ruminococcaceae;g__Ruminococcus;s__
OTU_9	0.016553	0.0238816	0.0145157	0.01378	0.0142045	0.0441131	0.0109787	0.0141196	0.0565632	0.0102997	0.011771	0.01129	0.0126765	0.00659291	0.0116578	k__Bacteria;p__Firmicutes;c__Clostridia;o__Clostridiales;f__Ruminococcaceae;g__;s__
OTU_10	0.00962055	0.0339266	0.02507	0.0257491	0.0350301	0.0232591	0.0153363	0.00831895	0.0307292	0.0201749	0.0237684	0.066778	0.0134122	0.0139498	0.0314932	k__Bacteria;p__Firmicutes;c__Clostridia;o__Clostridiales;f__Ruminococcaceae;g__;s__
OTU_11	0.00356526	0.0133273	0.0207691	0.0126482	0.0351999	0.00698905	0.00158456	0.00421607	0.00282957	0.0109505	0.0182225	0.00871509	0.0694378	0.135112	0.00161286	k__Archaea;p__Euryarchaeota;c__Methanobacteria;o__Methanobacteriales;f__Methanobacteriaceae;g__Methanobrevibacter;s__
OTU_12	0.004018	0.0263999	0.00294276	0.0215331	0.0039614	0.00588552	0.00650802	0.00812088	0.0263999	0.00647973	0.00234855	0.00384822	0.00274469	0.00217877	0.0073003	k__Bacteria;p__Firmicutes;c__Clostridia;o__Clostridiales;f__;g__;s__
OTU_13	0.000848872	0.00656461	0.0103279	0.0026315	0.00763985	0.00894146	0.00183922	0.000679098	0.00690416	0.00786622	0.0307292	0.00113183	0.0140064	0.00288617	0.0133839	k__Bacteria;p__Firmicutes;c__Clostridia;o__Clostridiales;f__Lachnospiraceae;g__;s__
OTU_14	0.00517812	0.0286919	0.00483857	0.0158456	0.00435755	0.0101299	0.00775303	0.0104128	0.0204012	0.00860191	0.00492346	0.00537619	0.00503664	0.00305594	0.0121955	k__Bacteria;p__Firmicutes;c__Clostridia;o__Clostridiales;f__Lachnospiraceae
OTU_15	0.0142611	0.0134688	0.0270507	0.0135254	0.015308	0.0131858	0.0125067	0.0165247	0.0154495	0.0237118	0.0255228	0.0377465	0.0106675	0.0141196	0.0284089	k__Bacteria;p__Firmicutes;c__Clostridia;o__Clostridiales;f__Lachnospiraceae
OTU_16	0.00345208	0.0233157	0.0033106	0.0117993	0.00438584	0.00778133	0.00461221	0.00548937	0.0173453	0.00526301	0.00367845	0.00441414	0.00430095	0.002009	0.00523471	k__Bacteria;p__Firmicutes;c__Clostridia;o__Clostridiales;f__Ruminococcaceae;g__Ruminococcus
OTU_17	0.00947908	0.00212218	0.00582892	0.0099884	0.00896975	0.00359356	0.00308424	0.00659291	0.000905464	0.00424436	0.0046405	0.00149967	0.0118842	0.00478198	0.00580063	k__Bacteria;p__Spirochaetes;c__Spirochaetes;o__Spirochaetales;f__Spirochaetaceae;g__Treponema;s__
OTU_18	0.000254662	0.000679098	0.00237684	0.00319742	0.00251832	0.000481028	0.0204012	0.000282957	0.000424436	0.00152797	0.00164115	0.0242212	0.0146289	0.00155627	0.000311253	k__Bacteria;p__Actinobacteria;c__Actinobacteria;o__Bifidobacteriales;f__Bifidobacteriaceae;g__;s__
OTU_19	0.00475369	0.00602699	0.00792281	0.00483857	0.00282957	0.0102714	0.00727201	0.00622506	0.00871509	0.0102148	0.00481028	0.00155627	0.00512153	0.00336719	0.0114881	k__Bacteria;p__Spirochaetes;c__Spirochaetes;o__Spirochaetales;f__Spirochaetaceae;g__Treponema;s__
OTU_20	0.0103845	0.0213067	0.0052913	0.00744178	0.015789	0.00761156	0.0046688	0.00814918	0.0181376	0.00367845	0.00407459	0.00574404	0.00362186	0.0039614	0.00444243	k__Bacteria;p__Firmicutes;c__Clostridia;o__Clostridiales;f__;g__;s__
OTU_21	0.00186752	0.00761156	0.00164115	0.00226366	0.00118842	0.0149685	0.00121672	0.00144308	0.0163266	0.0019807	0.00166945	0.000452732	0.00158456	0.00175434	0.00155627	k__Bacteria;p__Spirochaetes;c__Spirochaetes;o__Spirochaetales;f__Spirochaetaceae;g__Treponema;s__
OTU_22	0.0363034	0.0189582	0.0237118	0.0222405	0.0206276	0.0181093	0.0404629	0.0469709	0.0216745	0.0275884	0.0176565	0.0209671	0.0163832	0.0156758	0.0310404	k__Bacteria;p__Firmicutes;c__Clostridia;o__Clostridiales;f__Ruminococcaceae;g__;s__
OTU_23	0.000707394	0.000226366	0.000254662	0.00039614	0.000169774	0.0119408	0.04018	0.00365015	0.002009	0.00149967	0.00019807	0.000254662	0.000905464	0.00212218	0.00149967	k__Bacteria;p__Bacteroidetes;c__Bacteroidia;o__Bacteroidales;f__BS11;g__;s__
OTU_24	0.00452732	0.00384822	0.00481028	0.00362186	0.00447073	0.00379163	0.00475369	0.00647973	0.00435755	0.00843213	0.00319742	0.00345208	0.00342379	0.00178263	0.00489516	k__Bacteria;p__Firmicutes;c__Clostridia;o__Clostridiales;f__Ruminococcaceae;g__Oscillospira;s__
OTU_25	0.0174868	0.0204578	0.00817747	0.011573	0.0156475	0.00622506	0.00537619	0.0134971	0.0169209	0.0059987	0.0086302	0.00803599	0.00585722	0.0073003	0.0093093	k__Bacteria;p__Firmicutes;c__Clostridia;o__Clostridiales;f__Ruminococcaceae;g__Ruminococcus;s__
OTU_26	0.0066495	0.00356526	0.00452732	0.00297105	0.00325401	0.00495176	0.00568745	0.0114315	0.00506494	0.00608359	0.00203729	0.00319742	0.00297105	0.00175434	0.00806429	k__Bacteria;p__Firmicutes;c__Clostridia;o__Clostridiales;f__Ruminococcaceae;g__Oscillospira;s__
OTU_27	0.00314083	0.00282957	0.00427266	0.00274469	0.00342379	0.00249003	0.00217877	0.00282957	0.0026598	0.00339549	0.00251832	0.00311253	0.00285787	0.00144308	0.00285787	k__Bacteria;p__Firmicutes;c__Clostridia;o__Clostridiales;f__[Mogibacteriaceae];g__;s__
OTU_28	0.00427266	0.00447073	0.0104128	0.00503664	0.00766815	0.000763985	0.000763985	0.00254662	0.00237684	0.00611188	0.00896975	0.0026315	0.0125916	0.00229196	0.00209389	k__Bacteria;p__Firmicutes;c__Clostridia;o__Clostridiales;f__Ruminococcaceae;g__Ruminococcus
OTU_29	0.00546108	0.00650802	0.00376333	0.00489516	0.00608359	0.00848872	0.00580063	0.00676268	0.00789451	0.00424436	0.0026598	0.00339549	0.00628166	0.00299935	0.00577233	k__Bacteria;p__Firmicutes;c__Clostridia;o__Clostridiales;f__Ruminococcaceae;g__Ruminococcus
OTU_30	0.00514983	0.0163549	0.000594211	0.00461221	0.000594211	0.00220707	0.00093376	0.00209389	0.00240514	0.00172604	0.000367845	0.000877168	0.000990351	0.000282957	0.00220707	k__Bacteria;p__Spirochaetes;c__Spirochaetes;o__Spirochaetales;f__Spirochaetaceae;g__Treponema;s__
OTU_31	0.00407459	0.00316912	0.00642313	0.00681928	0.0019807	0.00232025	0.00322572	0.00444243	0.00234855	0.00645143	0.00189582	0.00755496	0.00158456	0.00166945	0.00305594	k__Bacteria;p__Firmicutes;c__Clostridia;o__Clostridiales;f__;g__;s__
OTU_32	0.00249003	0.00418777	0.00152797	0.00172604	0.00319742	0.00619677	0.00322572	0.0039614	0.00568745	0.00195241	0.00155627	0.00322572	0.00181093	0.00169774	0.00373504	k__Bacteria;p__Firmicutes;c__Clostridia;o__Clostridiales;f__Clostridiaceae;g__Clostridium;s__
OTU_33	0.00322572	0.0033389	0.00574404	0.0039614	0.00345208	0.00602699	0.00149967	0.0026598	0.00348038	0.00376333	0.00350867	0.00461221	0.0053479	0.00118842	0.00308424	k__Bacteria;p__Firmicutes;c__Clostridia;o__Clostridiales;f__Ruminococcaceae;g__;s__
OTU_34	0.00175434	0.00229196	0.002009	0.00158456	0.00186752	0.00175434	0.00226366	0.00209389	0.00206559	0.00209389	0.00116013	0.00249003	0.0013016	0.00104694	0.00254662	k__Bacteria;p__Firmicutes;c__Clostridia;o__Clostridiales;f__Ruminococcaceae;g__Oscillospira;s__
OTU_35	0.000820577	0.00019807	0.00911123	0.000367845	0.00019807	0.000113183	0.00192411	0.000565915	0.000226366	0.00763985	0.00455562	0.00110353	2.82957e-05	0.000141479	8.48872e-05	k__Bacteria;p__Firmicutes;c__Clostridia;o__Clostridiales;f__Ruminococcaceae;g__Ruminococcus;s__albus
OTU_36	0.00704564	0.00410288	0.00444243	0.0105543	0.00348038	0.00101865	0.00212218	0.00506494	0.00232025	0.00365015	0.00229196	0.00138649	0.00169774	0.0013582	0.00147138	k__Bacteria;p__Firmicutes;c__Clostridia;o__Clostridiales;f__Ruminococcaceae;g__Ruminococcus;s__
OTU_37	0.00181093	0.00113183	0.00226366	0.00215048	0.00251832	0.00124501	0.000848872	0.000905464	0.000990351	0.00169774	0.00181093	0.00251832	0.00192411	0.00101865	0.00107524	k__Bacteria;p__Firmicutes;c__Clostridia;o__Clostridiales;f__[Mogibacteriaceae];g__;s__
OTU_38	0.00498005	0.000990351	0.0059704	0.00127331	0.00141479	0.000113183	0.00226366	0.00229196	0.000141479	0.00152797	0.000962055	0.00121672	0.000792281	0.000679098	0.000990351	k__Bacteria;p__Firmicutes;c__Clostridia;o__Clostridiales;f__Christensenellaceae;g__;s__
OTU_39	0.00280128	0.00280128	0.0026881	0.00234855	0.00217877	0.00288617	0.0039614	0.00294276	0.00356526	0.00175434	0.00155627	0.00186752	0.0013582	0.00192411	0.00212218	k__Bacteria;p__Firmicutes;c__Clostridia;o__Clostridiales;f__Ruminococcaceae
OTU_40	0.00104694	0.00826236	0.00141479	0.00121672	0.0093376	2.82957e-05	0.000282957	0.000282957	0.00642313	0.000424436	0.000707394	0.00118842	0.000877168	0.00101865	8.48872e-05	k__Bacteria;p__Tenericutes;c__Mollicutes;o__RF39;f__;g__;s__
OTU_41	0.000905464	0.00166945	0.00803599	0.000877168	0.000226366	0.000763985	0.00152797	0.000820577	0.00155627	0.0080077	0.000763985	0.00215048	0	0	0.000424436	k__Bacteria;p__Bacteroidetes;c__Bacteroidia;o__Bacteroidales;f__;g__;s__
OTU_42	0.000282957	0.000509323	0.000254662	0.00305594	0.00348038	0.000594211	0.000452732	0.000367845	0.00039614	0.00019807	0.0139215	0.0019807	0.00138649	0.0146289	0.000622506	k__Bacteria;p__Firmicutes;c__Clostridia;o__Clostridiales;f__Ruminococcaceae;g__Ruminococcus;s__
OTU_43	0.00195241	0.00155627	0.00257491	0.000820577	0.00138649	0.00138649	0.0026881	0.00164115	0.0013299	0.00158456	0.00101865	0.00124501	0.000990351	0.000905464	0.0019807	k__Bacteria;p__Firmicutes;c__Clostridia;o__Clostridiales;f__Christensenellaceae;g__;s__
OTU_44	0.00118842	0.00186752	0.00229196	0.00149967	0.000877168	0.0019807	0.00206559	0.00141479	0.00246173	0.00305594	0.000565915	0.000282957	0.0013582	0.000792281	0.00107524	k__Bacteria;p__Spirochaetes;c__Spirochaetes;o__Spirochaetales;f__Spirochaetaceae;g__Treponema;s__
OTU_45	0.00183922	0.00189582	0.00636654	0.00166945	0.00209389	0.00237684	0.00449902	0.00178263	0.00155627	0.00650802	0.00571574	0.00215048	0.00161286	0.00155627	0.00155627	k__Bacteria;p__Firmicutes;c__Clostridia;o__Clostridiales;f__Clostridiaceae;g__Clostridium;s__
OTU_46	0.00186752	0.00274469	0.000877168	0.00249003	0.0013016	0.000962055	0.000962055	0.00237684	0.00203729	0.00104694	0.00104694	0.00158456	0.00104694	0.000905464	0.00172604	k__Bacteria;p__Firmicutes;c__Clostridia;o__Clostridiales;f__Ruminococcaceae;g__;s__
OTU_47	0.00169774	0.00458391	0.00121672	0.00381993	0.00124501	0.00285787	0.00342379	0.00322572	0.00449902	0.00186752	0.00093376	0.0013016	0.00147138	0.002009	0.00280128	k__Bacteria;p__Firmicutes;c__Clostridia;o__Clostridiales;f__Ruminococcaceae;g__Ruminococcus;s__bromii
OTU_48	0.00217877	0.00141479	0.00585722	0.00237684	0.00203729	0.00299935	0.00342379	0.00223536	0.00192411	0.00285787	0.00365015	0.00577233	0.00161286	0.00280128	0.00625336	k__Bacteria;p__Firmicutes;c__Clostridia;o__Clostridiales;f__;g__;s__
OTU_49	0.00582892	0.00413118	0.00478198	0.00393311	0.00478198	0.00260321	0.00461221	0.00472539	0.00294276	0.00345208	0.00319742	0.00469709	0.00291446	0.00223536	0.00415947	k__Bacteria;p__Firmicutes;c__Clostridia;o__Clostridiales;f__Ruminococcaceae;g__;s__
OTU_50	0.00715882	0.00384822	0.00509323	0.00495176	0.0046405	0.00141479	0.0026315	0.0073286	0.00449902	0.00548937	0.00565915	0.00356526	0.00232025	0.00619677	0.00481028	k__Bacteria;p__TM7;c__TM7-3;o__CW040;f__F16;g__;s__
OTU_51	0.00636654	0.00580063	0.00379163	0.00356526	0.00387652	0.00124501	0.00294276	0.0046405	0.00447073	0.00325401	0.0019807	0.0046405	0.000848872	0.0013016	0.00546108	k__Bacteria;p__Firmicutes;c__Clostridia;o__Clostridiales
OTU_52	0.00249003	0.00113183	0.000848872	0.00602699	0.000877168	0.000763985	0.000311253	0.00118842	0.00116013	0.000282957	0.000565915	0.000990351	0.00141479	0.00039614	0.000622506	k__Bacteria;p__Firmicutes;c__Bacilli;o__Lactobacillales;f__Enterococcaceae;g__Enterococcus;s__
OTU_53	0.00161286	0.00158456	0.00175434	0.00149967	0.00232025	0.00169774	0.00101865	0.00166945	0.00189582	0.00141479	0.00158456	0.00192411	0.00232025	0.00110353	0.00164115	k__Bacteria;p__Firmicutes;c__Clostridia;o__Clostridiales;f__[Mogibacteriaceae];g__;s__
OTU_54	0.00220707	0.00393311	0.00186752	0.00138649	0.000452732	0.00628166	0.00254662	0.00257491	0.00297105	0.00118842	0.00203729	0.000481028	0.00209389	8.48872e-05	0.0053196	k__Bacteria;p__Firmicutes;c__Clostridia;o__Clostridiales;f__Lachnospiraceae;g__;s__
OTU_55	0.00608359	0.00418777	0.00455562	0.00469709	0.00291446	0.00217877	0.00557426	0.00673439	0.00424436	0.00475369	0.00172604	0.00475369	0.00164115	0.00166945	0.0059987	k__Bacteria;p__Firmicutes;c__Clostridia;o__Clostridiales;f__;g__;s__
OTU_56	0.0728898	0.0462635	0.0565632	0.0470558	0.0553465	0.0352848	0.0844911	0.10062	0.0439433	0.0690133	0.0413967	0.0496873	0.0638352	0.0319176	0.0644577	k__Bacteria;p__Firmicutes;c__Clostridia;o__Clostridiales;f__Ruminococcaceae;g__;s__
OTU_57	0.00203729	0.0013299	0.000990351	0.000792281	0.00161286	0.00116013	0.000848872	0.00246173	0.00121672	0.000622506	0.000763985	0.000990351	0.0013299	0.000679098	0.00209389	k__Bacteria;p__Firmicutes;c__Clostridia;o__Clostridiales;f__Lachnospiraceae
OTU_58	2.82957e-05	0.00019807	0.000763985	0.000254662	0.000594211	2.82957e-05	0.000169774	0	8.48872e-05	0.0059987	0.00118842	0.000141479	0.000311253	0.00325401	0.000113183	k__Archaea;p__Euryarchaeota;c__Methanobacteria;o__Methanobacteriales;f__Methanobacteriaceae;g__Methanobrevibacter;s__
OTU_59	0	0.000367845	0.00577233	0.000113183	0	0.000282957	0	0	0.000282957	0.00543278	0.000905464	0	0	0	0	k__Bacteria;p__Firmicutes;c__Erysipelotrichi;o__Erysipelotrichales;f__Erysipelotrichaceae;g__RFN20;s__
OTU_60	0.00186752	0.00305594	0.00481028	0.00257491	0.00350867	0.000990351	0.00257491	0.00181093	0.0033106	0.00500835	0.000679098	0.00189582	0.000905464	0.000792281	0.00181093	k__Bacteria;p__Tenericutes;c__Mollicutes;o__RF39;f__;g__;s__
OTU_61	0.00232025	0.000848872	0.00110353	0.00243343	0.00138649	0.000452732	0.000169774	0.00175434	0.000481028	0.000594211	0.000339549	0.000113183	0.00217877	0.000254662	0.000792281	k__Bacteria;p__Spirochaetes;c__Spirochaetes;o__Spirochaetales;f__Spirochaetaceae;g__Treponema;s__
OTU_62	0.00116013	0.000424436	0.00175434	0.000537619	0.00118842	0.00152797	0.000679098	0.00110353	0.000905464	0.00127331	0.00215048	0.00164115	0.00172604	0.000509323	0.00189582	k__Bacteria;p__Firmicutes;c__Clostridia;o__Clostridiales;f__Lachnospiraceae;g__Epulopiscium;s__
OTU_63	0.000848872	0.000169774	5.65915e-05	0.000367845	0.000113183	0.00118842	0.00475369	0.00212218	0.00149967	0.00093376	0.000594211	0.000113183	2.82957e-05	0.00314083	0.0013016	k__Bacteria;p__Firmicutes;c__Clostridia;o__Clostridiales;f__;g__;s__
OTU_64	0.00019807	0.000481028	0.000820577	0.00019807	0.000113183	0.00039614	0.000679098	0.000339549	0.000452732	0.0140347	0.000113183	0.00039614	0.000141479	0.000141479	0.00019807	k__Bacteria;p__Bacteroidetes;c__Bacteroidia;o__Bacteroidales;f__;g__;s__
OTU_65	0.000792281	0.00178263	0.00116013	0.00161286	0.00155627	0.0013016	0.00113183	0.000622506	0.00121672	0.000707394	0.000905464	0.00118842	0.000792281	0.000763985	0.000594211	k__Bacteria;p__Firmicutes;c__Clostridia;o__Clostridiales;f__Ruminococcaceae;g__;s__
OTU_66	0.000311253	0.000905464	0.0013016	0.00113183	0.00299935	0.000254662	0	0	0.000169774	8.48872e-05	0.00367845	0.000509323	0.00164115	0.0093093	0	k__Archaea;p__Euryarchaeota;c__Methanobacteria;o__Methanobacteriales;f__Methanobacteriaceae;g__Methanobrevibacter;s__
OTU_67	0.000481028	0.000905464	0.000820577	0.000877168	0.000763985	0.00138649	0.000481028	0.00039614	0.011573	0.000565915	0.000141479	0.000537619	0.000169774	0.000113183	0.00107524	k__Bacteria;p__Bacteroidetes;c__Bacteroidia;o__Bacteroidales;f__;g__;s__
OTU_68	0.00107524	0.000509323	0.000735689	0.000594211	0.000509323	0.00127331	0.00319742	0.00155627	0.00113183	0.0013016	0.000339549	0.000650802	0.000367845	0.000650802	0.00178263	k__Bacteria;p__Bacteroidetes;c__Bacteroidia;o__Bacteroidales;f__Bacteroidaceae;g__Bacteroides;s__
OTU_69	0.000226366	0.0033389	0.00019807	0.000565915	0.000226366	0.0026598	0.000113183	0.000113183	0.00302764	0.000141479	0.000311253	0.000254662	0.000707394	0.000594211	0.000565915	k__Bacteria;p__Spirochaetes;c__Spirochaetes;o__Spirochaetales;f__Spirochaetaceae;g__Treponema;s__
OTU_70	0.000424436	0.00178263	0.000565915	0.00215048	0.000339549	0.000820577	0.000962055	0.000990351	0.00243343	0.000820577	0.000282957	0.000594211	0.000282957	0.000226366	0.000905464	k__Bacteria;p__Firmicutes;c__Clostridia;o__Clostridiales;f__Ruminococcaceae;g__;s__
OTU_71	0.00336719	0.00280128	0.00164115	0.00209389	0.00232025	0.00169774	0.00149967	0.00254662	0.00246173	0.00118842	0.00206559	0.00195241	0.00195241	0.00093376	0.00181093	k__Bacteria;p__Firmicutes;c__Clostridia;o__Clostridiales;f__Ruminococcaceae;g__Ruminococcus;s__
OTU_72	0.00217877	0.00413118	0.00455562	0.00294276	0.00169774	0.00206559	0.00514983	0.00415947	0.0066212	0.00240514	0.00288617	0.00362186	0.00155627	0.00192411	0.0026881	k__Bacteria;p__Bacteroidetes;c__Bacteroidia;o__Bacteroidales;f__;g__;s__
OTU_73	0.00237684	0.00121672	0.00220707	0.00107524	0.0013582	0.00107524	0.00175434	0.00183922	0.00144308	0.00285787	0.000962055	0.00206559	0.00121672	0.000537619	0.00152797	k__Bacteria;p__Firmicutes;c__Clostridia;o__Clostridiales;f__Ruminococcaceae
OTU_74	0.00308424	0.00144308	0.00116013	0.00322572	0.000763985	0.000735689	0.0019807	0.00314083	0.000820577	0.000877168	0.00166945	0.0013299	0.000424436	0.00158456	0.00336719	k__Bacteria;p__Firmicutes;c__Clostridia;o__Clostridiales;f__;g__;s__
OTU_75	0.000820577	0.00206559	0.00138649	0.00288617	0.000763985	0.00113183	0.00152797	0.00113183	0.00260321	0.00158456	0.000481028	0.00147138	0.00101865	0.000339549	0.00121672	k__Bacteria;p__Bacteroidetes;c__Bacteroidia;o__Bacteroidales;f__RF16;g__;s__
OTU_76	0.00817747	0.00348038	0.00379163	0.00362186	0.00381993	0.00223536	0.00249003	0.00356526	0.00220707	0.00223536	0.00336719	0.00693246	0.0026881	0.00336719	0.00345208	k__Bacteria;p__Firmicutes;c__Clostridia;o__Clostridiales;f__;g__;s__
OTU_77	0.00232025	0.00127331	0.00195241	0.00195241	0.00124501	0.00116013	0.00308424	0.00257491	0.00107524	0.00229196	0.000820577	0.00181093	0.00118842	0.000877168	0.00172604	k__Bacteria;p__Firmicutes;c__Clostridia;o__Clostridiales;f__;g__;s__
OTU_78	0.00116013	0.00220707	0.0013016	0.00107524	0.00209389	0.000707394	0.000763985	0.0013582	0.00234855	0.00118842	0.000820577	0.00121672	0.000990351	0.000877168	0.00147138	k__Bacteria;p__Firmicutes;c__Clostridia;o__Clostridiales;f__Clostridiaceae;g__Clostridium;s__
OTU_79	2.82957e-05	0.000113183	0.00189582	0.00246173	0.000367845	0.00121672	0.000141479	0	0.000282957	0.00166945	0.000565915	0.000339549	0	0	0.000282957	k__Bacteria;p__Bacteroidetes;c__Bacteroidia;o__Bacteroidales;f__;g__;s__
OTU_80	0.000707394	0.000707394	0.0026315	0.000424436	0.000452732	0.000481028	0.00249003	0.000254662	0.000282957	0.00110353	0.00316912	0.000650802	0.000509323	0.000565915	0.000452732	k__Bacteria;p__Firmicutes;c__Clostridia;o__Clostridiales;f__Lachnospiraceae
OTU_81	0.00548937	0.00430095	0.00393311	0.000792281	0.000990351	0.00189582	0.00192411	0.00444243	0.00404629	0.00322572	0.00348038	0.00124501	0.00271639	5.65915e-05	0.00390481	k__Bacteria;p__Firmicutes;c__Clostridia;o__Clostridiales;f__Lachnospiraceae;g__Butyrivibrio;s__
OTU_82	0.0013582	0.000424436	0.000424436	0.00203729	0.000282957	0.000282957	0.00229196	0.00116013	0.000226366	0.000141479	0.000254662	0.000254662	0.000339549	0.000962055	0.00039614	k__Bacteria;p__Firmicutes;c__Clostridia;o__Clostridiales;f__Christensenellaceae;g__;s__
OTU_83	0.00503664	0.00424436	0.00478198	0.00390481	0.00560256	0.000962055	0.00161286	0.00461221	0.00353697	0.00356526	0.00152797	0.00580063	0.0013582	0.00138649	0.00537619	k__Bacteria;p__Tenericutes;c__Mollicutes;o__RF39;f__;g__;s__
OTU_84	0.00166945	0.00138649	0.00110353	0.00118842	0.000452732	0.00124501	0.000792281	0.00178263	0.00116013	0.00104694	0.00127331	0.00141479	0.000763985	0.000424436	0.00246173	k__Bacteria;p__Firmicutes;c__Clostridia;o__Clostridiales;f__Ruminococcaceae;g__;s__
OTU_85	0.000707394	0.000594211	0.00093376	0.00514983	0.00181093	5.65915e-05	0.000141479	0.000113183	0.00019807	0.000594211	0.00110353	0.000339549	0.00121672	0.0013016	5.65915e-05	k__Archaea;p__Euryarchaeota;c__Methanobacteria;o__Methanobacteriales;f__Methanobacteriaceae;g__Methanosphaera;s__
OTU_86	0.000339549	0.000509323	0.00141479	0.00192411	0.00175434	0.00116013	0.00019807	0.000339549	0.000594211	0.00107524	0.00149967	0.00189582	0.00342379	0.00178263	0.000537619	k__Bacteria;p__Firmicutes;c__Erysipelotrichi;o__Erysipelotrichales;f__Erysipelotrichaceae;g__Bulleidia;s__
OTU_87	0.00110353	0.00127331	0.00107524	0.00124501	0.000792281	0.000848872	0.000848872	0.00138649	0.000877168	0.000650802	0.000763985	0.00101865	0.000565915	0.000650802	0.000565915	k__Bacteria;p__Firmicutes;c__Clostridia;o__Clostridiales;f__Ruminococcaceae;g__;s__
OTU_88	0.00039614	0.000282957	0.00158456	0.000424436	0.000594211	0.000650802	0.00113183	0.00093376	0.000990351	0.00195241	0.000226366	0.00039614	0.000339549	0.000169774	0.000792281	k__Bacteria;p__Firmicutes;c__Clostridia;o__Clostridiales
OTU_89	0.00107524	0.0013582	0.0013299	0.000622506	0.000339549	0.000763985	0.000679098	0.000877168	0.0013582	0.00158456	0.000113183	8.48872e-05	0	0	0.000424436	k__Bacteria;p__Bacteroidetes;c__Bacteroidia;o__Bacteroidales;f__;g__;s__
OTU_90	2.82957e-05	0.000509323	0	0.00585722	2.82957e-05	0	5.65915e-05	0	0.000537619	0	0	5.65915e-05	0	0	0	k__Bacteria;p__Bacteroidetes;c__Bacteroidia;o__Bacteroidales;f__;g__;s__
OTU_91	0.000452732	0.000311253	0.000763985	0.000481028	0.000990351	0.000509323	0.000226366	0.000622506	0.000452732	0.000735689	0.000990351	0.000622506	0.000679098	0.000509323	0.000481028	k__Bacteria;p__Firmicutes;c__Clostridia;o__Clostridiales;f__[Mogibacteriaceae];g__;s__
OTU_92	0.00254662	0.00367845	0.00365015	0.00288617	0.00336719	0.00359356	0.00410288	0.00229196	0.00387652	0.00585722	0.00274469	0.00325401	0.00350867	0.00297105	0.00314083	k__Bacteria;p__Firmicutes;c__Clostridia;o__Clostridiales;f__;g__;s__
OTU_93	0.000848872	0.0013582	0.0019807	0.00246173	0.00189582	0.00152797	0.000367845	0.000650802	0.000792281	0.00164115	0.000622506	0.00186752	0.000622506	0.000141479	0.000735689	k__Bacteria;p__Firmicutes;c__Clostridia;o__Clostridiales;f__Lachnospiraceae
OTU_94	0.00155627	0.000367845	0.000763985	0.000622506	0.000650802	0.000282957	0.000509323	0.00110353	0.000481028	0.000650802	0.00039614	0.000452732	0.000481028	0.00104694	0.000990351	k__Bacteria;p__Tenericutes;c__Mollicutes;o__RF39;f__;g__;s__
OTU_95	0.000679098	0.000537619	0.00116013	0.000565915	0.00161286	0.000848872	0.000622506	0.000707394	0.000820577	0.00110353	0.000877168	0.000905464	0.00141479	0.000679098	0.000763985	k__Bacteria;p__Firmicutes;c__Clostridia;o__Clostridiales;f__Lachnospiraceae
OTU_96	0.000707394	0.00039614	0.000962055	0.000509323	0.00121672	0.00104694	0.000848872	0.000594211	0.000763985	0.00116013	0.0013582	0.0013016	0.00181093	0.00093376	0.00155627	k__Bacteria;p__Firmicutes;c__Clostridia;o__Clostridiales;f__Clostridiaceae
OTU_97	0.00164115	0.000905464	0.00195241	0.00118842	0.000877168	0.000452732	0.000679098	0.000848872	0.000481028	0.00121672	0.000848872	0.000763985	0.000452732	0.000367845	0.000707394	k__Bacteria;p__Firmicutes;c__Clostridia;o__Clostridiales
OTU_98	0.000905464	0.000537619	0.000707394	0.000707394	0.000509323	0.000509323	0.000792281	0.000962055	0.000650802	0.00104694	0.000254662	0.000452732	0.000339549	0.000254662	0.000707394	k__Bacteria;p__Firmicutes;c__Clostridia;o__Clostridiales;f__Christensenellaceae;g__;s__
OTU_99	0.000169774	0.000962055	0.00189582	0.0033389	0.000226366	0.00299935	0.00161286	0.000169774	0.000962055	0.00144308	0	0.000141479	0	0	0.000763985	k__Bacteria;p__Bacteroidetes;c__Bacteroidia;o__Bacteroidales;f__;g__;s__
OTU_100	0.00169774	0.000594211	0.000481028	0.00178263	0.00039614	5.65915e-05	2.82957e-05	0.000763985	0.000113183	5.65915e-05	0.000990351	0.000226366	0.000141479	0.00019807	0.000311253	k__Bacteria;p__Firmicutes;c__Clostridia;o__Clostridiales;f__Christensenellaceae;g__;s__
OTU_101	0.000792281	5.65915e-05	0.000226366	0.00254662	0.00149967	0.000367845	0.000282957	0.000905464	0.000254662	0.00019807	0.000735689	0.000594211	5.65915e-05	0.000113183	0.000679098	k__Bacteria;p__Firmicutes;c__Clostridia;o__Clostridiales;f__Lachnospiraceae;g__Shuttleworthia;s__
OTU_102	0.00291446	0.00288617	0.00271639	0.00348038	0.00280128	0.00166945	0.00251832	0.00311253	0.00322572	0.00254662	0.00172604	0.00362186	0.00149967	0.00192411	0.00288617	k__Bacteria;p__Firmicutes;c__Clostridia;o__Clostridiales
OTU_103	0.00118842	0.00116013	0.00138649	0.00220707	0.00387652	0.00118842	0.000792281	0.000905464	0.000452732	0.000594211	0.000452732	0.000679098	0.0114598	0.000509323	0.000481028	k__Bacteria;p__Bacteroidetes;c__Bacteroidia;o__Bacteroidales;f__;g__;s__
OTU_104	0.000848872	0.000622506	0.00093376	0.00280128	0.00164115	0.00101865	0.000141479	0.000707394	0.000254662	0.000735689	0.000792281	0.00104694	0.0013582	0.000367845	0.000481028	k__Bacteria;p__Firmicutes;c__Clostridia;o__Clostridiales
OTU_105	0.00232025	0.00203729	0.00141479	0.00152797	0.00299935	0.00152797	0.00138649	0.00229196	0.00155627	0.0013016	0.00144308	0.00175434	0.00240514	0.000820577	0.00166945	k__Bacteria;p__Firmicutes;c__Clostridia;o__Clostridiales;f__Ruminococcaceae
OTU_106	0.000509323	0.000367845	0.000537619	0.000339549	0.000282957	0.000565915	0.00166945	0.000763985	0.000679098	0.00101865	0.00039614	0.000763985	0.000113183	0.000594211	0.00107524	k__Bacteria;p__Firmicutes;c__Clostridia;o__Clostridiales
OTU_107	0.000650802	0.000622506	0.0013016	0.000481028	0.000763985	0.000537619	0.00116013	0.00101865	0.000565915	0.00152797	0.000820577	0.000679098	0.000820577	0.000594211	0.000735689	k__Bacteria;p__Firmicutes;c__Clostridia;o__Clostridiales;f__Lachnospiraceae;g__Dorea;s__
OTU_108	0.00155627	0.000820577	0.000877168	0.00118842	0.000735689	0.000226366	0.000594211	0.0013016	0.000622506	0.00107524	0.00118842	0.00118842	0.000622506	0.000679098	0.00164115	k__Bacteria;p__Firmicutes;c__Clostridia;o__Clostridiales;f__Ruminococcaceae;g__;s__
OTU_109	0.00192411	0.000820577	0.000452732	0.00113183	0.000707394	0.00019807	0.000537619	0.00189582	0.000509323	0.000594211	0.000424436	0.00039614	0.000311253	0.00019807	0.00093376	k__Bacteria;p__Firmicutes;c__Clostridia;o__Clostridiales;f__;g__;s__
OTU_110	0.000594211	0.000254662	0.00118842	0.000962055	0.00113183	0.00039614	0.000424436	0.000367845	0.00039614	0.000339549	0.00161286	0.00172604	0.00183922	0.00104694	0.00019807	k__Bacteria;p__Firmicutes;c__Erysipelotrichi;o__Erysipelotrichales;f__Erysipelotrichaceae;g__Coprobacillus;s__
OTU_111	0.00183922	0.000367845	0.00116013	0.00107524	0.000565915	8.48872e-05	0.00110353	0.000537619	0.000113183	0.000339549	0.000169774	0.000254662	0.000763985	0.000367845	0.000990351	k__Bacteria;p__Bacteroidetes;c__Bacteroidia;o__Bacteroidales;f__;g__;s__
OTU_112	0.004018	0	0.000113183	0	0	0.000311253	0.00124501	0.00393311	2.82957e-05	2.82957e-05	0	0	0	0	0	k__Bacteria;p__Bacteroidetes;c__Bacteroidia;o__Bacteroidales
OTU_113	0.000707394	0.000367845	0.000622506	0.000707394	0.000763985	0.000367845	0.000226366	0.000481028	0.000452732	0.000452732	0.000537619	0.000452732	0.00093376	0.000282957	0.000367845	k__Bacteria;p__Firmicutes;c__Clostridia;o__Clostridiales;f__Lachnospiraceae;g__;s__
OTU_114	0.00127331	0.000622506	0.000848872	0.000820577	0.000990351	0.000707394	0.000650802	0.00138649	0.00116013	0.000735689	0.00039614	0.0013582	0.000367845	0.000113183	0.00161286	k__Bacteria;p__Firmicutes;c__Clostridia;o__Clostridiales;f__Ruminococcaceae;g__;s__
OTU_115	0.000763985	0.00116013	0.000311253	0.00350867	0.00039614	5.65915e-05	5.65915e-05	0.000113183	8.48872e-05	2.82957e-05	0.000169774	8.48872e-05	0.000509323	0.000113183	0	k__Bacteria;p__Verrucomicrobia;c__Verrucomicrobiae;o__Verrucomicrobiales;f__Verrucomicrobiaceae;g__Akkermansia;s__
OTU_116	0.000820577	0.0013299	0.000962055	0.00158456	0.000990351	0.00107524	0.00147138	0.000962055	0.00206559	0.00118842	0.00039614	0.00093376	0.00113183	0.000481028	0.000962055	k__Bacteria;p__Bacteroidetes;c__Bacteroidia;o__Bacteroidales;f__;g__;s__
OTU_117	0.000594211	0.000990351	0.000820577	0.000763985	0.00178263	0.000282957	0.000452732	0.000452732	0.000763985	0.000509323	0.000141479	0.000905464	0.00121672	0.000254662	0.000877168	k__Bacteria;p__Bacteroidetes;c__Bacteroidia;o__Bacteroidales;f__Rikenellaceae;g__;s__
OTU_118	0.00127331	0.00101865	0.00121672	0.000763985	0.00101865	0.000877168	0.000707394	0.00116013	0.00144308	0.00121672	0.00093376	0.000990351	0.000820577	0.000254662	0.00127331	k__Bacteria;p__Firmicutes;c__Clostridia;o__Clostridiales;f__Ruminococcaceae;g__;s__
OTU_119	0.00203729	0.00127331	0.000877168	0.00285787	0.00101865	0.000452732	0.000537619	0.00166945	0.000707394	0.00039614	0.000594211	0.00158456	0.000565915	0.000452732	0.000848872	k__Bacteria;p__Firmicutes;c__Clostridia;o__Clostridiales
OTU_120	0.00407459	0.00166945	0.00215048	0.00212218	0.00175434	0.00113183	0.00172604	0.00299935	0.0013299	0.00118842	0.0013299	0.00183922	0.000679098	0.00110353	0.00181093	k__Bacteria;p__Firmicutes;c__Clostridia;o__Clostridiales
OTU_121	0.0013016	0.00169774	0.00104694	0.0013299	0.00101865	0.000509323	0.000905464	0.00127331	0.0013582	0.000735689	0.000905464	0.000990351	0.000877168	0.000990351	0.000679098	k__Bacteria;p__Firmicutes;c__Clostridia;o__Clostridiales;f__Ruminococcaceae
OTU_122	0.00166945	0.000622506	0.000311253	0.000537619	0.000452732	0.000452732	0.00039614	0.00195241	0.000452732	0.000481028	0.000282957	0.000848872	0.000169774	0.000254662	0.00186752	k__Bacteria;p__Firmicutes;c__Clostridia;o__Clostridiales;f__;g__;s__
OTU_123	0.000254662	0.00243343	0.000622506	0.000424436	0.00260321	0.000169774	0.000339549	0.000141479	0.00147138	0.000226366	0.000367845	0.000367845	0.000367845	0.000763985	0.000452732	k__Bacteria;p__Tenericutes;c__Mollicutes;o__RF39;f__;g__;s__
OTU_124	0.000679098	0.000424436	0.00039614	0.00149967	0.000509323	0	2.82957e-05	0.00019807	0.000113183	8.48872e-05	0.00039614	0.000509323	0.000565915	0.00019807	0.000169774	k__Bacteria;p__Actinobacteria;c__Coriobacteriia;o__Coriobacteriales;f__Coriobacteriaceae
OTU_125	0.000735689	0.000452732	0.000792281	0.000650802	0.00166945	0.000141479	0.000254662	0.000481028	0.000254662	0.000424436	0.00110353	0.000820577	0.000820577	0.000707394	0.00039614	k__Bacteria;p__Firmicutes;c__Clostridia;o__Clostridiales;f__[Mogibacteriaceae];g__Mogibacterium;s__
OTU_126	0.000113183	0	0	0.00483857	0	0	0.000905464	0	0	0	0	0.000509323	0	0	0	k__Bacteria;p__Bacteroidetes;c__Bacteroidia;o__Bacteroidales;f__;g__;s__
OTU_127	0.000707394	0.000509323	0.000763985	0.000226366	0.00039614	0.000565915	0.000877168	0.000707394	0.000565915	0.000509323	0.000424436	0.000509323	0.00039614	0.000565915	0.00110353	k__Bacteria;p__Firmicutes;c__Clostridia;o__Clostridiales;f__Lachnospiraceae;g__;s__
OTU_128	0.00138649	0.00121672	0.000509323	0.0013299	0.000820577	0.000367845	0.000594211	0.00101865	0.000622506	0.000594211	0.000650802	0.000650802	0.000509323	0.000311253	0.00113183	k__Bacteria;p__Firmicutes;c__Clostridia;o__Clostridiales;f__Ruminococcaceae;g__;s__
OTU_129	0.0026598	0.00118842	0.00215048	0.00147138	0.000962055	0.000169774	0.00149967	0.00206559	0.000339549	0.000820577	0.000962055	0.000707394	0.000763985	0.000650802	0.00195241	k__Bacteria;p__Firmicutes;c__Clostridia;o__Clostridiales;f__Ruminococcaceae
OTU_130	0.00166945	0.0013582	0.000594211	0.000735689	0.000820577	0.00104694	0.00113183	0.00181093	0.0013016	0.00093376	0.000452732	0.00161286	0.000707394	0.000424436	0.00169774	k__Bacteria;p__Firmicutes;c__Clostridia;o__Clostridiales;f__Ruminococcaceae;g__;s__
OTU_131	0.000650802	0.000424436	0.000679098	0.000565915	0.000650802	0.000311253	0.000509323	0.000424436	0.000367845	0.000339549	0.000650802	0.000339549	0.000424436	0.000254662	0.00039614	k__Bacteria;p__Firmicutes;c__Clostridia;o__Clostridiales;f__[Mogibacteriaceae];g__;s__
OTU_132	0.00178263	0.00217877	0.00203729	0.00234855	0.00251832	0.00121672	0.00209389	0.00116013	0.00232025	0.00158456	0.00107524	0.0019807	0.00217877	0.00169774	0.00116013	k__Bacteria;p__Bacteroidetes;c__Bacteroidia;o__Bacteroidales;f__;g__;s__
OTU_133	0.000565915	0.000367845	0.000594211	0.000481028	0.000594211	0.000226366	0.000537619	0.000367845	0.000254662	0.000481028	0.000282957	0.000622506	0.000424436	0.00019807	0.000339549	k__Bacteria;p__Firmicutes;c__Clostridia;o__Clostridiales;f__Ruminococcaceae
OTU_134	0.000452732	0.000622506	0.000452732	0.00110353	0.00127331	0.000169774	0.000169774	0.000226366	0.000169774	0.00019807	0.000311253	0.000113183	0.00229196	0.00019807	0.000452732	k__Bacteria;p__Spirochaetes;c__Spirochaetes;o__M2PT2-76;f__;g__;s__
OTU_135	0.000424436	0.000877168	0.000679098	0.0013582	0.000820577	0.000226366	0.000226366	0.000254662	0.000679098	0.000537619	0.00124501	0.00166945	0.0013016	0.000452732	0.000481028	k__Bacteria;p__Firmicutes;c__Clostridia;o__Clostridiales;f__Lachnospiraceae;g__Blautia;s__
OTU_136	0.000282957	0.000311253	0.000707394	0.000339549	0.000594211	0.000452732	0.000311253	0.000226366	0.000254662	0.000424436	0.00189582	0.000452732	0.000763985	0.000622506	0.000537619	k__Bacteria;p__Firmicutes;c__Clostridia;o__Clostridiales
OTU_137	0.000735689	0.0026881	0.000594211	0.000905464	0.00175434	0.000594211	0.000452732	0.000452732	0.00232025	0.000424436	0.000339549	0.000367845	0.000311253	0.000367845	0.000481028	k__Bacteria;p__Firmicutes;c__Clostridia;o__Clostridiales;f__Ruminococcaceae;g__;s__
OTU_138	0.000339549	0.000367845	0.000509323	0.000282957	0.000226366	0.000848872	0.00019807	0.000877168	0.000622506	0.000594211	0.000509323	0.000594211	0.000226366	0.000481028	0.000254662	k__Bacteria;p__Firmicutes;c__Erysipelotrichi;o__Erysipelotrichales;f__Erysipelotrichaceae;g__;s__
OTU_139	0.00353697	0.00164115	0.000679098	0.00195241	0.0013582	0.000367845	0.000763985	0.00189582	0.00118842	0.000424436	0.00093376	0.000707394	0.000763985	0.00039614	0.00186752	k__Bacteria;p__Firmicutes;c__Clostridia;o__Clostridiales;f__Ruminococcaceae;g__;s__
OTU_140	0.00223536	0.00277298	0.00271639	0.0026315	0.00209389	0.000679098	0.0019807	0.00249003	0.00209389	0.00254662	0.000962055	0.00107524	0.000537619	0.000594211	0.00152797	k__Bacteria;p__Firmicutes;c__Clostridia;o__Clostridiales
OTU_141	0.00161286	0.000848872	0.000594211	0.00107524	0.000820577	0.000990351	0.00093376	0.00215048	0.000962055	0.000848872	0.000452732	0.00104694	0.000622506	0.00039614	0.00178263	k__Bacteria;p__Firmicutes;c__Clostridia;o__Clostridiales;f__Ruminococcaceae
OTU_142	0.000594211	0.000311253	0.000848872	0.00118842	0.000226366	0.000311253	0.000452732	0.000820577	0.000339549	0.000226366	0.000367845	0.000509323	0.000226366	0.00019807	0.000735689	k__Bacteria;p__Firmicutes;c__Clostridia;o__Clostridiales;f__Christensenellaceae;g__;s__
OTU_143	0.000594211	0.000650802	0.00104694	0.000537619	0.000537619	0.000424436	0.00110353	0.000452732	0.000509323	0.00127331	0.000452732	0.000339549	0.000565915	0.000254662	0.000452732	k__Bacteria;p__Firmicutes;c__Clostridia;o__Clostridiales;f__Ruminococcaceae
OTU_144	0.000679098	0.000452732	0.00019807	0.000707394	0.000820577	8.48872e-05	8.48872e-05	0.00039614	0.00019807	0.000254662	0.000254662	5.65915e-05	0.00039614	0.000509323	0.000169774	k__Bacteria;p__Actinobacteria;c__Coriobacteriia;o__Coriobacteriales;f__Coriobacteriaceae
OTU_145	0.000226366	0.000367845	0.000990351	0.000169774	0	0.000339549	0.000339549	0.000226366	0.000339549	0.000877168	2.82957e-05	0.00203729	0	0	0.000282957	k__Bacteria;p__Bacteroidetes;c__Bacteroidia;o__Bacteroidales;f__;g__;s__
OTU_146	0.000169774	0.00336719	0.000735689	0.000820577	0.000763985	8.48872e-05	0.000169774	0	2.82957e-05	0.000763985	0.000311253	0.000113183	0.000509323	0.00249003	0	k__Archaea;p__Euryarchaeota;c__Methanobacteria;o__Methanobacteriales;f__Methanobacteriaceae;g__Methanobrevibacter;s__
OTU_147	0.000113183	5.65915e-05	0.000537619	0.000763985	0.000339549	0.000763985	0.000254662	0.00019807	0.000311253	0.000707394	0.000679098	0.000113183	0.000367845	0.000226366	0.000226366	k__Bacteria;p__Firmicutes;c__Clostridia;o__Clostridiales;f__Ruminococcaceae;g__;s__
OTU_148	0.000877168	0.00107524	0.00121672	0.0013582	0.000763985	0.000424436	0.000820577	0.00158456	0.000622506	0.00192411	0.000311253	0.000509323	0.000311253	0.000509323	0.000565915	k__Bacteria;p__Tenericutes;c__Mollicutes;o__RF39;f__;g__;s__
OTU_149	0.000792281	0.000707394	0.000452732	0.000905464	0.000679098	0.00019807	0.000452732	0.000820577	0.000650802	0.000424436	0.000424436	0.000339549	0.000282957	0.000169774	0.000509323	k__Bacteria;p__Firmicutes;c__Clostridia;o__Clostridiales;f__Ruminococcaceae;g__;s__
OTU_150	0.000848872	0.00175434	0.00124501	0.00104694	0.00183922	0.00124501	0.00116013	0.000679098	0.00141479	0.000650802	0.000537619	0.0013582	0.00172604	0.00093376	0.000820577	k__Bacteria;p__Bacteroidetes;c__Bacteroidia;o__Bacteroidales;f__Rikenellaceae;g__;s__
OTU_151	0.00212218	0.00124501	0.00138649	0.00166945	0.002009	0.00149967	0.000735689	0.00138649	0.0013299	0.00093376	0.000848872	0.00127331	0.00101865	0.000622506	0.00169774	k__Bacteria;p__Firmicutes;c__Clostridia;o__Clostridiales;f__Ruminococcaceae;g__;s__
OTU_152	0.000282957	0.000565915	0.000990351	0.00093376	0.000650802	0.000622506	0.00116013	0.000707394	0.000877168	0.0013016	0.000367845	0.000792281	0.000424436	0.000226366	0.00101865	k__Bacteria;p__Firmicutes;c__Clostridia;o__Clostridiales;f__Ruminococcaceae;g__;s__
OTU_153	0.000113183	5.65915e-05	0.00019807	8.48872e-05	0.000282957	0.000141479	0.000113183	8.48872e-05	2.82957e-05	0.000226366	5.65915e-05	0.000254662	0.00192411	0	0.00183922	k__Bacteria;p__Cyanobacteria;c__4C0d-2;o__YS2;f__;g__;s__
OTU_154	0.00144308	0.000707394	0.00172604	0.00121672	0.000820577	0.000537619	0.000763985	0.00215048	0.00104694	0.00186752	0.000848872	0.000509323	0.000537619	0.00110353	0.00121672	k__Bacteria;p__TM7;c__TM7-3;o__CW040;f__F16;g__;s__
OTU_155	0.000565915	0.000594211	0.000424436	0.000594211	0.00093376	0.000282957	0.000113183	0.000367845	0.00039614	0.000311253	0.00149967	0.000367845	0.000622506	0.00138649	0.000226366	k__Bacteria;p__Firmicutes;c__Clostridia;o__Clostridiales;f__Ruminococcaceae;g__;s__
OTU_156	0.000254662	0.000452732	0.00138649	0.00019807	0.000650802	0.00113183	0.000735689	0.000481028	0.00118842	0.0053196	0.000169774	0.00019807	0.000282957	5.65915e-05	0.00223536	k__Bacteria;p__Spirochaetes;c__Spirochaetes;o__Spirochaetales;f__Spirochaetaceae;g__Treponema;s__
OTU_157	0.000905464	0.000311253	0.000311253	0.00101865	0.000169774	0.000141479	5.65915e-05	0.00101865	0.000113183	0.000282957	0.00019807	0.000367845	0.000254662	0.000169774	0.000481028	k__Bacteria;p__Firmicutes;c__Clostridia;o__Clostridiales;f__Ruminococcaceae;g__;s__
OTU_158	0.00342379	0.00308424	0.00206559	0.00195241	0.00203729	0.00158456	0.00215048	0.00314083	0.00234855	0.00166945	0.00138649	0.0013016	0.0013299	0.00127331	0.00251832	k__Bacteria;p__Firmicutes;c__Clostridia;o__Clostridiales;f__Ruminococcaceae
OTU_159	0.00019807	0.000311253	8.48872e-05	0.000141479	8.48872e-05	0.000537619	0.000113183	0.00155627	0.00152797	2.82957e-05	0	0	5.65915e-05	2.82957e-05	0.00019807	k__Bacteria;p__Spirochaetes;c__Spirochaetes;o__Spirochaetales;f__Spirochaetaceae;g__Treponema;s__
OTU_160	0.000509323	0.00206559	0.000509323	0.00107524	0.000905464	0.000990351	0.00118842	0.000848872	0.00110353	0.00093376	0.000339549	0.00116013	0.000962055	0.000339549	0.000537619	k__Bacteria;p__Bacteroidetes;c__Bacteroidia;o__Bacteroidales;f__BS11;g__;s__
OTU_161	0.000537619	0.000820577	0.000481028	0.000509323	0.000792281	0.000141479	0.00019807	0.000424436	0.00019807	0.000169774	0.000481028	0.000254662	0.000565915	0.000141479	8.48872e-05	k__Bacteria;p__Firmicutes;c__Clostridia;o__Clostridiales;f__Ruminococcaceae;g__Ruminococcus;s__
OTU_162	0.00178263	0.00302764	0	0	0	0.000565915	0.00101865	0.0013582	0.00336719	0	2.82957e-05	0	0	8.48872e-05	0	k__Bacteria;p__Bacteroidetes;c__Bacteroidia;o__Bacteroidales;f__;g__;s__
OTU_163	0.00039614	0.000226366	0.000452732	0.000537619	0.000650802	0.000254662	0.000226366	0.000509323	0.00019807	0.000311253	0.000424436	0.000424436	0.000367845	5.65915e-05	0.000311253	k__Bacteria;p__Firmicutes;c__Clostridia;o__Clostridiales;f__Lachnospiraceae;g__;s__
OTU_164	0.0013299	0.000565915	0.000792281	0.000311253	0.000339549	0.000650802	0.000820577	0.0026598	0.000452732	0.00101865	0.000282957	0.000679098	0.000311253	0.000367845	0.00138649	k__Bacteria;p__Firmicutes;c__Clostridia;o__Clostridiales;f__Ruminococcaceae;g__;s__
OTU_165	0.00019807	0.00019807	0.000452732	0.000169774	2.82957e-05	0.00019807	0.000226366	0.000339549	0.000311253	0.00243343	2.82957e-05	0.000226366	8.48872e-05	0	0.00019807	k__Bacteria;p__Bacteroidetes;c__Bacteroidia;o__Bacteroidales;f__[Paraprevotellaceae];g__[Prevotella];s__
OTU_166	0.000763985	0.00373504	0.000565915	0.002009	0.00175434	0.00206559	0.00203729	0.00141479	0.00367845	0.000990351	0.000679098	0.00215048	0.00104694	0.000848872	0.00232025	k__Bacteria;p__Firmicutes;c__Clostridia;o__Clostridiales;f__Ruminococcaceae;g__Ruminococcus;s__
OTU_167	0.00110353	0.000763985	0.000990351	0.000792281	0.0013582	0.000962055	0.00152797	0.000905464	0.000962055	0.000735689	0.000905464	0.00141479	0.00127331	0.000763985	0.00104694	k__Bacteria;p__Firmicutes;c__Clostridia;o__Clostridiales;f__;g__;s__
OTU_168	0.00144308	0.000367845	0.00039614	0.00175434	0.000169774	8.48872e-05	0	0.0013016	0.000226366	8.48872e-05	0.000141479	0.000169774	0.000113183	0.000113183	5.65915e-05	k__Bacteria;p__Firmicutes;c__Erysipelotrichi;o__Erysipelotrichales;f__Erysipelotrichaceae;g__Bulleidia
OTU_169	0.000990351	0.000254662	0.000169774	0.000707394	0.000282957	0.000113183	8.48872e-05	0.000877168	0.000141479	0.000141479	8.48872e-05	0.000679098	8.48872e-05	0.000169774	0.000254662	k__Bacteria;p__Firmicutes;c__Clostridia;o__Clostridiales
OTU_170	0.000113183	0.000367845	0.000169774	0.000339549	0.000763985	5.65915e-05	8.48872e-05	8.48872e-05	0.000113183	0.000141479	0.000537619	0.000565915	0.000877168	0.000990351	2.82957e-05	k__Bacteria;p__Actinobacteria;c__Actinobacteria;o__Bifidobacteriales;f__Bifidobacteriaceae;g__;s__
OTU_171	0.00039614	0.000537619	0.000452732	0.00110353	0.000226366	0.000226366	0.000594211	0.00019807	0.00039614	0.000254662	0.000141479	0.000113183	0.000141479	0.000169774	0.000254662	k__Bacteria;p__Firmicutes;c__Clostridia;o__Clostridiales;f__Ruminococcaceae;g__Ruminococcus;s__
OTU_172	0.00019807	0.000254662	0.000792281	0.000113183	0.000481028	0.000113183	0.000226366	0.000141479	0.000339549	0.000254662	0.00127331	0.000339549	0.000254662	0.000905464	2.82957e-05	k__Bacteria;p__Proteobacteria;c__Gammaproteobacteria;o__Enterobacteriales;f__Enterobacteriaceae;g__Escherichia;s__coli
OTU_173	0.00110353	0.00113183	0.00141479	0.00110353	0.00104694	0.00107524	0.00124501	0.00152797	0.00138649	0.00164115	0.000792281	0.00104694	0.000707394	0.000820577	0.00124501	k__Bacteria;p__Firmicutes;c__Clostridia;o__Clostridiales;f__Ruminococcaceae;g__;s__
OTU_174	0.0013016	0.00152797	0.00144308	0.00212218	0.00178263	0.000905464	0.00181093	0.000990351	0.00144308	0.00118842	0.000650802	0.0013582	0.00121672	0.00113183	0.00149967	k__Bacteria;p__Bacteroidetes;c__Bacteroidia;o__Bacteroidales;f__Bacteroidaceae;g__5-7N15;s__
OTU_175	0.000113183	0.000169774	0.000679098	0.00019807	0.000226366	0.000141479	0.000650802	0.000169774	0.000311253	0.000707394	0.000226366	0.000254662	0.000141479	0.000141479	0.000254662	k__Bacteria;p__Firmicutes;c__Clostridia;o__Clostridiales;f__Ruminococcaceae;g__;s__
OTU_176	0.000877168	0.000905464	0.00144308	0.000792281	0.00175434	0.00039614	0.000481028	0.00147138	0.000594211	0.0013299	0.00217877	0.000905464	0.00189582	0.00152797	0.00127331	k__Bacteria;p__Firmicutes;c__Clostridia;o__Clostridiales;f__Lachnospiraceae;g__Butyrivibrio;s__
OTU_177	0.000481028	0.000311253	0.000367845	0.000282957	0.000424436	0.000311253	0.000565915	0.000452732	0.000339549	0.000367845	0.000141479	0.000282957	0.000339549	0.000311253	0.000594211	k__Bacteria;p__Firmicutes;c__Clostridia;o__Clostridiales;f__Ruminococcaceae;g__;s__
OTU_178	0.000509323	0.000339549	0.000339549	0.000594211	0.000594211	0.000169774	0.000141479	0.000254662	0.000113183	0.000169774	0.000226366	0.000141479	0.000424436	0.000226366	0.00019807	k__Bacteria;p__Firmicutes;c__Clostridia;o__Clostridiales;f__Lachnospiraceae;g__Coprococcus;s__
OTU_179	0.00155627	0.00116013	0.0013582	0.00121672	0.00104694	0.00107524	0.000820577	0.00158456	0.00113183	0.00093376	0.000650802	0.00144308	0.000763985	0.000707394	0.00138649	k__Bacteria;p__Firmicutes;c__Clostridia;o__Clostridiales
OTU_180	0.000763985	0.000367845	0.00019807	0.000424436	0.000169774	8.48872e-05	0.00039614	0.000820577	0.000311253	0.000254662	0.000254662	0.000339549	0.000113183	0.000254662	0.000990351	k__Bacteria;p__Firmicutes;c__Clostridia;o__Clostridiales;f__Ruminococcaceae;g__;s__
OTU_181	0.000650802	0.000367845	0.00039614	0.000594211	0.000339549	0.000169774	0.000707394	0.000565915	0.00019807	0.00019807	8.48872e-05	0.000254662	0.000169774	0.00019807	0.00039614	k__Bacteria;p__Firmicutes;c__Clostridia;o__Clostridiales;f__Ruminococcaceae;g__Oscillospira;s__
OTU_182	0	0	0	0	0	0	0.0039614	0	0	8.48872e-05	5.65915e-05	5.65915e-05	0	0	8.48872e-05	k__Bacteria;p__Firmicutes;c__Clostridia;o__Clostridiales;f__Lachnospiraceae;g__Shuttleworthia;s__
OTU_183	0.0046688	0.0033106	0.00274469	0.00345208	0.0033389	0.00127331	0.00390481	0.00367845	0.00373504	0.00192411	0.00217877	0.00240514	0.000820577	0.00249003	0.00175434	k__Bacteria;p__Firmicutes;c__Clostridia;o__Clostridiales;f__;g__;s__
OTU_184	0.000622506	0.000537619	0.000565915	0.000367845	0.000537619	0.000311253	0.000481028	0.000848872	0.000339549	0.000735689	0.000339549	0.000311253	0.000282957	0.000141479	0.000481028	k__Bacteria;p__Firmicutes;c__Clostridia;o__Clostridiales;f__Ruminococcaceae;g__;s__
OTU_185	0.000537619	0.00039614	0.000282957	0.000962055	0.000282957	8.48872e-05	0.000113183	0.000226366	0.000339549	0.000113183	0.00019807	0.000226366	0.000141479	8.48872e-05	0.000254662	k__Bacteria;p__Firmicutes;c__Clostridia;o__Clostridiales;f__Lachnospiraceae;g__Anaerostipes;s__
OTU_186	0.0013582	0.00116013	0.00141479	0.00093376	0.0013299	0.00124501	0.0013299	0.000990351	0.00101865	0.00104694	0.00101865	0.000848872	0.000622506	0.0019807	0.000877168	k__Bacteria;p__Firmicutes;c__Clostridia;o__Clostridiales;f__Lachnospiraceae;g__Dorea;s__
OTU_187	0.000141479	0.000282957	0.000424436	5.65915e-05	0.000113183	8.48872e-05	0	0.000113183	0.000113183	0.00039614	0.00107524	2.82957e-05	0.000537619	0	0.00039614	k__Bacteria;p__Firmicutes;c__Clostridia;o__Clostridiales;f__Lachnospiraceae;g__Butyrivibrio;s__
OTU_188	0.000820577	0.000367845	0.000226366	0.00121672	0.000622506	0	0.000113183	0.000452732	0.000226366	2.82957e-05	0.000169774	0.000113183	0.000311253	0.000169774	5.65915e-05	k__Bacteria;p__Firmicutes;c__Erysipelotrichi;o__Erysipelotrichales;f__Erysipelotrichaceae;g__L7A_E11;s__
OTU_189	0.000820577	0.000537619	0.000452732	0.000537619	0.000537619	0.000622506	0.000565915	0.000820577	0.000565915	0.000339549	0.000367845	0.000226366	0.000707394	0.000509323	0.000452732	k__Bacteria;p__Firmicutes;c__Clostridia;o__Clostridiales;f__Ruminococcaceae;g__Ruminococcus;s__
OTU_190	0.000311253	0.000311253	0.000452732	0.000339549	0.000707394	0.00019807	0.000254662	0.00019807	0.000169774	0.000339549	0.000452732	0.000226366	0.000452732	0.000226366	0.000169774	k__Bacteria;p__Firmicutes;c__Clostridia;o__Clostridiales;f__[Mogibacteriaceae];g__;s__
OTU_191	0.000282957	0.00183922	2.82957e-05	0	0	0.000282957	0.000594211	0.000254662	0.00178263	8.48872e-05	0	2.82957e-05	0	0	0	k__Bacteria;p__Firmicutes;c__Clostridia;o__Clostridiales;f__Clostridiaceae;g__Clostridium;s__
OTU_192	0.000877168	0.000367845	0.00019807	0.000254662	0.00019807	0.000141479	0.000226366	0.000311253	0.000481028	0.000226366	0.000254662	0.000282957	0.000141479	0.00019807	0.000226366	k__Bacteria;p__Firmicutes;c__Clostridia;o__Clostridiales;f__Ruminococcaceae
OTU_193	0.000905464	0.000254662	0.000424436	0.00039614	0.000367845	8.48872e-05	0.000339549	0.000367845	0.000339549	0.000339549	0.00019807	0.000169774	0.000169774	0.000169774	0.00019807	k__Bacteria;p__Firmicutes;c__Clostridia;o__Clostridiales;f__Ruminococcaceae;g__;s__
OTU_194	0.000169774	0.00039614	0.000339549	0.00019807	5.65915e-05	0.000367845	0.000537619	0.000226366	0.00110353	0.000141479	0.000141479	0.000113183	0.000141479	5.65915e-05	0.000113183	k__Bacteria;p__Bacteroidetes;c__Bacteroidia;o__Bacteroidales;f__[Paraprevotellaceae];g__YRC22;s__
OTU_195	0.000565915	0.000367845	0.000311253	0.000226366	8.48872e-05	0.000282957	0.000424436	0.000622506	0.00039614	0.000311253	0.00019807	0.000226366	0.000226366	0.000282957	0.000141479	k__Bacteria;p__Firmicutes;c__Clostridia;o__Clostridiales;f__Ruminococcaceae
OTU_196	0.000367845	0.000424436	0.000282957	0.000339549	0.000282957	0.000282957	0.000367845	0.00039614	0.000339549	0.000424436	5.65915e-05	0.000169774	0.00019807	8.48872e-05	0.000226366	k__Bacteria;p__Firmicutes;c__Clostridia;o__Clostridiales;f__Ruminococcaceae
OTU_197	0.00186752	0.00127331	0.00158456	0.00294276	0.00257491	0.000707394	0.00113183	0.00223536	0.00141479	0.00138649	0.0013582	0.00166945	0.00223536	0.00124501	0.00124501	k__Bacteria;p__Firmicutes;c__Clostridia;o__Clostridiales;f__Lachnospiraceae;g__Butyrivibrio;s__
OTU_198	0.000481028	0.000481028	0.000339549	0.000452732	0.000565915	0.000735689	0.000537619	0.000311253	0.000679098	0.000424436	0.000452732	0.00039614	0.000509323	0.000367845	0.000481028	k__Bacteria;p__Firmicutes;c__Clostridia;o__Clostridiales;f__Ruminococcaceae;g__;s__
OTU_199	0.000763985	0.000339549	0.000254662	0.000622506	0.000339549	0.000565915	0.00110353	0.000792281	0.000707394	0.000481028	0.000367845	0.00141479	0.000254662	0.000311253	0.00164115	k__Bacteria;p__Firmicutes;c__Clostridia;o__Clostridiales
OTU_200	0.00223536	0.00299935	0.0033106	0.00314083	0.00234855	0.00506494	0.000622506	0.00118842	0.00285787	0.00240514	0.0013582	0.00141479	0.00548937	0.00155627	0.00141479	k__Bacteria;p__Firmicutes;c__Clostridia;o__Clostridiales;f__Ruminococcaceae;g__Ruminococcus;s__
OTU_201	0.000792281	0.00039614	0.000792281	0.000565915	0.000650802	0.000226366	0.000820577	0.000650802	0.000509323	0.00107524	0.000367845	0.000792281	0.00039614	0.000311253	0.000537619	k__Bacteria;p__Firmicutes;c__Clostridia;o__Clostridiales;f__Christensenellaceae;g__;s__
OTU_202	0.000254662	0.000226366	8.48872e-05	0.000113183	2.82957e-05	0.00285787	0.000763985	0.000424436	0.00019807	2.82957e-05	8.48872e-05	8.48872e-05	5.65915e-05	5.65915e-05	0.00605529	k__Bacteria;p__Firmicutes;c__Clostridia;o__Clostridiales;f__;g__;s__
OTU_203	0.00155627	0.00121672	0.00118842	0.00107524	0.00144308	0.000877168	0.0013299	0.0013299	0.00104694	0.00118842	0.00116013	0.00107524	0.000905464	0.000792281	0.00158456	k__Bacteria;p__Firmicutes;c__Clostridia;o__Clostridiales;f__Ruminococcaceae
OTU_204	0.00101865	0.000537619	0.000707394	0.000707394	0.00113183	0.000282957	0.000424436	0.00104694	0.000679098	0.000481028	0.000537619	0.000481028	0.000481028	0.00093376	0.000452732	k__Bacteria;p__Tenericutes;c__Mollicutes;o__RF39;f__;g__;s__
OTU_205	5.65915e-05	0.000141479	0.00141479	0.000169774	0	5.65915e-05	0.000169774	8.48872e-05	0.000113183	0.00093376	8.48872e-05	0	0	0	0.00039614	k__Bacteria;p__Firmicutes;c__Clostridia;o__Clostridiales;f__Ruminococcaceae
OTU_206	0.000367845	0.000339549	0.000282957	0.000367845	0.000282957	0.000594211	0.00101865	0.000481028	0.000452732	0.000311253	0.000282957	0.000622506	0.000282957	0.000622506	0.000565915	k__Bacteria;p__Firmicutes;c__Clostridia;o__Clostridiales;f__Ruminococcaceae;g__;s__
OTU_207	0.000169774	8.48872e-05	0.000141479	0.000113183	0.000113183	0.000339549	0.000452732	8.48872e-05	0.000141479	0.000169774	0.000169774	0.000113183	0.000565915	0.000565915	0.000226366	k__Bacteria;p__Proteobacteria;c__Gammaproteobacteria;o__Aeromonadales;f__Succinivibrionaceae;g__Succinivibrio;s__
OTU_208	0.000481028	0.000226366	0.000452732	0.000424436	0.000113183	0.000226366	0.000452732	0.000367845	0.000226366	0.000424436	0.000113183	0.000254662	0.000169774	0.000282957	0.000282957	k__Bacteria;p__Firmicutes;c__Clostridia;o__Clostridiales;f__Ruminococcaceae
OTU_209	0.000481028	0.000735689	0.000820577	0.000877168	0.00118842	0.000481028	0.000424436	0.000424436	0.00039614	0.000254662	0.000594211	0.00155627	0.00116013	0.000424436	0.000481028	k__Bacteria;p__Firmicutes;c__Clostridia;o__Clostridiales;f__Ruminococcaceae;g__;s__
OTU_210	0.000650802	0.000820577	0.000735689	0.000792281	0.000735689	0.00144308	0.00101865	0.000679098	0.000990351	0.000962055	0.000763985	0.000763985	0.002009	0.00113183	0.000962055	k__Bacteria;p__Firmicutes;c__Clostridia;o__Clostridiales;f__Lachnospiraceae;g__;s__
OTU_211	0.000679098	0.000679098	0.000509323	0.000537619	0.000311253	0.000113183	0.000763985	0.000537619	0.00039614	0.000792281	0.000254662	0.000282957	0.000141479	0.000141479	0.000226366	k__Bacteria;p__Firmicutes;c__Clostridia;o__Clostridiales;f__Ruminococcaceae;g__;s__
OTU_212	0.000481028	0.000622506	0.000226366	0.000565915	0.000226366	8.48872e-05	0.000254662	0.000537619	0.000622506	0.00019807	0.000169774	0.000254662	0.000339549	0.000113183	0.000311253	k__Bacteria;p__Firmicutes;c__Clostridia;o__Clostridiales;f__Ruminococcaceae;g__;s__
OTU_213	0.000707394	0.000452732	0.000226366	0.000311253	0.000169774	0.000565915	2.82957e-05	0.000481028	0.000141479	2.82957e-05	0.00019807	0.000169774	0.000282957	0.00019807	0.000367845	k__Bacteria;p__Firmicutes;c__Clostridia;o__Clostridiales
OTU_214	0.00206559	0.00189582	0.00249003	0.002009	0.00186752	0.00212218	0.00384822	0.00172604	0.00223536	0.00246173	0.00181093	0.00305594	0.0013299	0.00192411	0.00234855	k__Bacteria;p__Firmicutes;c__Clostridia;o__Clostridiales;f__Ruminococcaceae;g__Oscillospira;s__
OTU_215	0.00461221	0.00169774	0.0013016	0.0013582	0.00172604	0.00161286	0.00166945	0.00169774	0.00147138	0.00101865	0.00152797	0.00217877	0.00164115	0.00212218	0.00155627	k__Bacteria;p__Firmicutes;c__Clostridia;o__Clostridiales;f__;g__;s__
OTU_216	0.000594211	0.000367845	0.000254662	0.000141479	0.000622506	0.000169774	0.000113183	0.000339549	0.000339549	0.000113183	0.00019807	0.000424436	0.000226366	8.48872e-05	0.000565915	k__Bacteria;p__Firmicutes;c__Clostridia;o__Clostridiales;f__Ruminococcaceae;g__;s__
OTU_217	0.000254662	0.000141479	0.000735689	8.48872e-05	0.00019807	0.000226366	2.82957e-05	0.000141479	5.65915e-05	0.000848872	0.00019807	0.00019807	0.000339549	2.82957e-05	0.000141479	k__Bacteria;p__Firmicutes;c__Erysipelotrichi;o__Erysipelotrichales;f__Erysipelotrichaceae;g__p-75-a5;s__
OTU_218	0.00124501	0.00107524	0.00124501	0.00113183	0.00104694	0.00116013	0.00124501	0.0013299	0.00124501	0.00127331	0.00093376	0.00127331	0.000905464	0.000594211	0.00155627	k__Bacteria;p__Firmicutes;c__Clostridia;o__Clostridiales;f__Ruminococcaceae;g__;s__
OTU_219	0.000622506	0.000339549	0.000339549	0.000565915	0.000311253	2.82957e-05	0.000424436	0.000707394	0.000339549	0.000339549	0.000141479	0.000311253	0.000169774	0.000113183	0.000367845	k__Bacteria;p__Firmicutes;c__Clostridia;o__Clostridiales;f__Ruminococcaceae
OTU_220	0.000141479	0.000254662	0.000452732	0.000311253	0.000650802	0.000311253	0.000254662	0.000226366	0.000113183	0.000452732	0.000339549	0.000226366	0.000792281	0.000311253	0.000113183	k__Bacteria;p__Firmicutes;c__Clostridia;o__Clostridiales;f__Lachnospiraceae;g__;s__
OTU_221	0.000537619	0.000481028	0.000509323	0.00039614	0.000848872	0.000481028	0.000792281	0.000792281	0.000452732	0.000226366	0.000339549	0.000367845	0.000367845	0.000282957	0.000311253	k__Bacteria;p__Firmicutes;c__Erysipelotrichi;o__Erysipelotrichales;f__Erysipelotrichaceae;g__;s__
OTU_222	0.000169774	0.000226366	0.000339549	0.000169774	5.65915e-05	0.000452732	8.48872e-05	0.000169774	0.000877168	0.000141479	0.000113183	0.000367845	0.000113183	8.48872e-05	8.48872e-05	k__Bacteria;p__Bacteroidetes;c__Bacteroidia;o__Bacteroidales;f__S24-7;g__;s__
OTU_223	0.00039614	0.00039614	0.000820577	0.000990351	0.00039614	0	0.000169774	0.000169774	0.000169774	0.000282957	0.000311253	0.0013016	0.000367845	0.000311253	0.000226366	k__Bacteria;p__Bacteroidetes;c__Bacteroidia;o__Bacteroidales;f__Rikenellaceae;g__;s__
OTU_224	2.82957e-05	0	0.00104694	0.000594211	0.000169774	0.000169774	5.65915e-05	0	2.82957e-05	0.000877168	0.000792281	2.82957e-05	0.00118842	8.48872e-05	0.000141479	k__Bacteria;p__Firmicutes;c__Clostridia;o__Clostridiales;f__;g__;s__
OTU_225	0.000113183	2.82957e-05	0.000509323	0.000169774	2.82957e-05	0.00019807	0.00039614	0.000367845	0.000254662	0.000792281	5.65915e-05	5.65915e-05	0.000141479	5.65915e-05	0.000254662	k__Bacteria;p__Tenericutes;c__Mollicutes;o__RF39;f__;g__;s__
OTU_226	0.00138649	0.00124501	0.000820577	0.00164115	0.00169774	0.000848872	0.00138649	0.00178263	0.00113183	0.000707394	0.00104694	0.00152797	0.000990351	0.000990351	0.0013299	k__Bacteria;p__Firmicutes;c__Clostridia;o__Clostridiales
OTU_227	0.000848872	0.000113183	0.000282957	0.0013016	0.000339549	8.48872e-05	0.000169774	0.000763985	5.65915e-05	0.000226366	0.00019807	0.000509323	0.000282957	8.48872e-05	0.000650802	k__Bacteria;p__Firmicutes;c__Clostridia;o__Clostridiales;f__Ruminococcaceae;g__;s__
OTU_228	0.000565915	0.000877168	0.000452732	0.000311253	0.000650802	0.000424436	0.000707394	0.000650802	0.000792281	0.000282957	0.000282957	0.000339549	0.000254662	0.000339549	0.000481028	k__Bacteria;p__Firmicutes;c__Clostridia;o__Clostridiales;f__Ruminococcaceae
OTU_229	0.000141479	0.00019807	0.000367845	0.000367845	0.000226366	0.000169774	0.000424436	0.000367845	0.000339549	0.00316912	2.82957e-05	0.000169774	0.000565915	2.82957e-05	0.000452732	k__Bacteria;p__Bacteroidetes;c__Bacteroidia;o__Bacteroidales;f__S24-7;g__;s__
OTU_230	0.00019807	0.000113183	0.000311253	8.48872e-05	5.65915e-05	0.000311253	0.000622506	0.000481028	0.000679098	0.00492346	2.82957e-05	8.48872e-05	5.65915e-05	0	0.000226366	k__Bacteria;p__Bacteroidetes;c__Bacteroidia;o__Bacteroidales;f__Bacteroidaceae;g__BF311;s__
OTU_231	0.000226366	0.000113183	0.000339549	0.00019807	0.000509323	0.000254662	0.00110353	0.000424436	0.000452732	0.000254662	0.000141479	0.000311253	0.000254662	0.00110353	0.000622506	k__Bacteria;p__Firmicutes;c__Clostridia;o__Clostridiales;f__Lachnospiraceae;g__Coprococcus;s__
OTU_232	0.000311253	0.000452732	0.000424436	0.000367845	0.000452732	0.000169774	0.000481028	0.000367845	0.000339549	0.00039614	2.82957e-05	0.000254662	0.000339549	0.000367845	0.00039614	k__Bacteria;p__Firmicutes;c__Clostridia;o__Clostridiales;f__Ruminococcaceae;g__;s__
OTU_233	0	0.00161286	2.82957e-05	0	2.82957e-05	0.000141479	8.48872e-05	0	0.00172604	0	0.000282957	0.000169774	0	0	0.000113183	k__Bacteria;p__Firmicutes;c__Clostridia;o__Clostridiales;f__Ruminococcaceae;g__Oscillospira;s__
OTU_234	0.000481028	0.000452732	0.000990351	0.000509323	0.000707394	0.000169774	0.000424436	0.000452732	0.000537619	0.000509323	0.000452732	0.000282957	0.000169774	0.000792281	0.000509323	k__Bacteria;p__TM7;c__TM7-3;o__CW040;f__F16;g__;s__
OTU_235	0.000763985	0.000679098	0.00138649	0.000735689	0.00039614	0.000282957	0.000820577	0.000509323	0.000905464	0.00127331	0.000311253	0.000481028	0.000452732	0.000254662	0.000679098	k__Bacteria;p__Firmicutes;c__Clostridia;o__Clostridiales;f__Ruminococcaceae;g__Ruminococcus;s__
OTU_236	8.48872e-05	0.00104694	0.000226366	0.000509323	0.000339549	0.00039614	0.000650802	0.000169774	0.00118842	0.000339549	0.000254662	8.48872e-05	0	5.65915e-05	0.000226366	k__Bacteria;p__Bacteroidetes;c__Bacteroidia;o__Bacteroidales;f__Prevotellaceae;g__Prevotella;s__
OTU_237	0.000367845	0.000141479	0.000113183	0.000226366	0.000367845	0.000169774	0.000226366	0.000254662	0.000226366	0.000141479	0.00019807	0.000282957	0.000141479	5.65915e-05	0.000339549	k__Bacteria;p__Firmicutes;c__Clostridia;o__Clostridiales;f__Ruminococcaceae
OTU_238	0.000311253	0.000735689	0.000481028	0.000169774	0.000650802	2.82957e-05	0.000339549	0.000169774	0.000650802	0.000254662	0.000254662	0.000339549	0.000141479	0.00019807	0.000254662	k__Bacteria;p__Firmicutes;c__Clostridia;o__Clostridiales;f__Ruminococcaceae;g__;s__
OTU_239	0	0.00019807	0.000113183	5.65915e-05	2.82957e-05	0.000169774	0.000254662	0.00019807	0.00149967	0.000113183	0.000113183	5.65915e-05	0	0	5.65915e-05	k__Bacteria;p__Bacteroidetes;c__Bacteroidia;o__Bacteroidales;f__Bacteroidaceae;g__;s__
OTU_240	0.00019807	0.000763985	0.000905464	0.00147138	0.00039614	0.000282957	0.000537619	0.000169774	0.000735689	0.000763985	0.000735689	0.000679098	0.000226366	0.00019807	0.00039614	k__Bacteria;p__Bacteroidetes;c__Bacteroidia;o__Bacteroidales;f__S24-7;g__;s__
OTU_241	0	0	0	0	0	0.000226366	0.00121672	0.000254662	0.000282957	0.000339549	0	0	0	0.000424436	0.000339549	k__Bacteria;p__Bacteroidetes;c__Bacteroidia;o__Bacteroidales;f__;g__;s__
OTU_242	0.000792281	0.000367845	0.000367845	0.000481028	0.000424436	0.000509323	0.00107524	0.000763985	0.000820577	0.000565915	0.000452732	0.000367845	0.000537619	0.00039614	0.000537619	k__Bacteria;p__Firmicutes;c__Clostridia;o__Clostridiales;f__Ruminococcaceae
OTU_243	0.000679098	0.000594211	0.000339549	0.000565915	0.000594211	0.000481028	0.000339549	0.000481028	0.000650802	0.000311253	0.000113183	0.000509323	0.00019807	0.000141479	0.000424436	k__Bacteria;p__Firmicutes;c__Clostridia;o__Clostridiales
OTU_244	0.000679098	0.00039614	0.000339549	0.000481028	0.000452732	0.000141479	0.000141479	0.000367845	0.00039614	0.000169774	0.000254662	0.000169774	0.00039614	0.000141479	8.48872e-05	k__Bacteria;p__Firmicutes;c__Clostridia;o__Clostridiales;f__Lachnospiraceae
OTU_245	0.000254662	0.00019807	0.000113183	0.000113183	0.000452732	0.000113183	0.000226366	0.000226366	0.000311253	0.00019807	0.00019807	0.000226366	0.000509323	0.000141479	0.000254662	k__Bacteria;p__Actinobacteria;c__Coriobacteriia;o__Coriobacteriales;f__Coriobacteriaceae;g__;s__
OTU_246	0.000282957	0.000509323	0.000452732	0.00039614	0.000226366	0.000254662	0.000141479	0.00019807	0.000367845	0.000679098	8.48872e-05	0.000169774	0.000282957	8.48872e-05	0.000282957	k__Bacteria;p__Bacteroidetes;c__Bacteroidia;o__Bacteroidales;f__Rikenellaceae;g__;s__
OTU_247	0.000537619	0.000707394	0.000339549	0.000481028	0.000537619	0.000481028	0.000735689	0.000650802	0.000792281	0.000650802	0.000594211	0.000367845	0.000367845	0.000367845	0.000679098	k__Bacteria;p__Firmicutes;c__Clostridia;o__Clostridiales;f__Ruminococcaceae;g__;s__
OTU_248	0.000877168	0.000226366	0.000254662	0.000594211	0.000339549	0.000282957	0.000254662	0.00104694	0.000254662	0.000254662	0.000141479	0.000311253	2.82957e-05	5.65915e-05	0.000594211	k__Bacteria;p__Firmicutes;c__Clostridia;o__Clostridiales;f__;g__;s__
OTU_249	0.000481028	0.000735689	0.000707394	0.000707394	0.000990351	0.00019807	0.000735689	0.000226366	0.000452732	0.000650802	0.000282957	0.000650802	0.000367845	0.000226366	0.000311253	k__Bacteria;p__Bacteroidetes;c__Bacteroidia;o__Bacteroidales;f__Bacteroidaceae;g__5-7N15;s__
OTU_250	0.00039614	0.000367845	0.000282957	0.000311253	0.000113183	0.000141479	0.000424436	0.000452732	0.000509323	0.000226366	0.000141479	0.00019807	0.000141479	2.82957e-05	0.000877168	k__Bacteria;p__Bacteroidetes;c__Bacteroidia;o__Bacteroidales;f__Rikenellaceae;g__;s__
OTU_251	0.000452732	0.000254662	0.000311253	0.000311253	0.00155627	0.000254662	0.00019807	0.000707394	0.000226366	0.000254662	0.000254662	0.000594211	0.00164115	0.000226366	0.000452732	k__Bacteria;p__Firmicutes;c__Clostridia;o__Clostridiales;f__Ruminococcaceae;g__;s__
OTU_252	0.000254662	0.000452732	0.00104694	0.000311253	0.000141479	0.00039614	0.000650802	0.000254662	0.000481028	0.000905464	8.48872e-05	0.000311253	0.000141479	0.000141479	0.000169774	k__Bacteria;p__Firmicutes;c__Clostridia;o__Clostridiales;f__Ruminococcaceae;g__Ruminococcus;s__
OTU_253	0.000311253	0.000113183	0.000226366	0.000311253	0.000169774	0.000311253	5.65915e-05	0.000424436	0.000113183	0.000226366	2.82957e-05	0.000282957	0.000169774	0.000141479	0.000254662	k__Bacteria;p__Firmicutes;c__Clostridia;o__Clostridiales;f__Ruminococcaceae;g__;s__
OTU_254	0.00206559	0.00101865	0.00147138	0.00257491	0.000565915	0.00124501	0.00206559	0.0013016	0.000820577	0.000962055	0.00138649	0.00147138	0.00104694	0.000848872	0.00107524	k__Bacteria;p__Firmicutes;c__Clostridia;o__Clostridiales;f__;g__;s__
OTU_255	5.65915e-05	0.000254662	0.000113183	0.000141479	0.000339549	0.000282957	0.00019807	0.000282957	0.00019807	0.00039614	2.82957e-05	0.000650802	0.000254662	2.82957e-05	0.000820577	k__Bacteria;p__Bacteroidetes;c__Bacteroidia;o__Bacteroidales;f__;g__;s__
OTU_256	0.000792281	0.000848872	0.000481028	0.000763985	0.000707394	0.000622506	0.000481028	0.000622506	0.000877168	0.000339549	0.000452732	0.000452732	0.000226366	0.000481028	0.000452732	k__Bacteria;p__Firmicutes;c__Clostridia;o__Clostridiales;f__Lachnospiraceae
OTU_257	0.000707394	0.000254662	0.000481028	0.000537619	0.000452732	0.00039614	0.00039614	0.000622506	0.000367845	0.000169774	0.000113183	0.000452732	0.00039614	8.48872e-05	0.000594211	k__Bacteria;p__Firmicutes;c__Clostridia;o__Clostridiales;f__Christensenellaceae;g__;s__
OTU_258	0	5.65915e-05	0.00104694	0	0.000113183	0.000650802	0.000962055	0	2.82957e-05	0.000848872	0.000141479	8.48872e-05	0	0	8.48872e-05	k__Bacteria;p__Bacteroidetes;c__Bacteroidia;o__Bacteroidales;f__;g__;s__
OTU_259	0.000509323	0.000226366	0.000424436	0.000650802	0.000763985	0.000113183	0.00019807	0.000452732	0.000509323	0.000565915	0.000282957	0.00039614	0.000339549	0.000169774	0.000481028	k__Bacteria;p__Firmicutes;c__Clostridia;o__Clostridiales
OTU_260	0.00280128	0.00175434	0.00288617	0.00164115	0.00215048	0.000877168	0.00277298	0.00322572	0.00217877	0.00359356	0.00107524	0.00158456	0.000990351	0.00158456	0.00217877	k__Bacteria;p__Tenericutes;c__Mollicutes;o__RF39;f__;g__;s__
OTU_261	0.000169774	0.000622506	0.000311253	0.000311253	0.000169774	0.00147138	0.000820577	0.000679098	0.00101865	0.000962055	0.000282957	0.000113183	0.000848872	0.00019807	0.0013582	k__Bacteria;p__Spirochaetes;c__Spirochaetes;o__Spirochaetales;f__Spirochaetaceae;g__Treponema;s__
OTU_262	0.000339549	0.000169774	0.000169774	0.00019807	0.000282957	0.000169774	0.00019807	0.000424436	0.000141479	0.000254662	0.000367845	0.000113183	0.000113183	0.00019807	0.000254662	k__Bacteria;p__Firmicutes;c__Clostridia;o__Clostridiales;f__Ruminococcaceae;g__;s__
OTU_263	0.000735689	0.000367845	0.000509323	0.000339549	0.000537619	8.48872e-05	0.00039614	0.000707394	0.000537619	0.000424436	0.000339549	0.000367845	0.000282957	0.000141479	0.000481028	k__Bacteria;p__Firmicutes;c__Clostridia;o__Clostridiales;f__Ruminococcaceae;g__;s__
OTU_264	5.65915e-05	0.000113183	2.82957e-05	0.000169774	0.000141479	0.000962055	0.000707394	0.000650802	0.00155627	0.000113183	2.82957e-05	8.48872e-05	8.48872e-05	0	5.65915e-05	k__Bacteria;p__Bacteroidetes;c__Bacteroidia;o__Bacteroidales;f__Prevotellaceae;g__Prevotella;s__
OTU_265	0.000679098	0.000254662	0.000537619	5.65915e-05	0.000452732	0.000311253	0.000763985	0.00101865	0.000537619	0.000565915	5.65915e-05	0.000763985	0	0	0.000141479	k__Bacteria;p__Bacteroidetes;c__Bacteroidia;o__Bacteroidales;f__Prevotellaceae;g__Prevotella;s__
OTU_266	0.00118842	0.00110353	0.00147138	0.00186752	0.000679098	0.000792281	0.00415947	0.00164115	0.00144308	0.00404629	0.000565915	0.00104694	0.00113183	0.000820577	0.00127331	k__Bacteria;p__Bacteroidetes;c__Bacteroidia;o__Bacteroidales;f__;g__;s__
OTU_267	0.000707394	0.000311253	0.000565915	0.000820577	0.000339549	0.00019807	0.000622506	0.000707394	0.000282957	0.00019807	0.000169774	0.000311253	0.000141479	0.000141479	0.000339549	k__Bacteria;p__Firmicutes;c__Clostridia;o__Clostridiales;f__Ruminococcaceae
OTU_268	0.00039614	0.000509323	0.00019807	0.000452732	0.000282957	0.000311253	0.000311253	0.000537619	0.000537619	0.00019807	0.000113183	0.000339549	0.000169774	0.000169774	0.00039614	k__Bacteria;p__Firmicutes;c__Clostridia;o__Clostridiales;f__Ruminococcaceae;g__;s__
OTU_269	0.000141479	0.000452732	5.65915e-05	5.65915e-05	0	2.82957e-05	0.000169774	8.48872e-05	0.000565915	5.65915e-05	0.000141479	2.82957e-05	0.000650802	0	0.00104694	k__Bacteria;p__Firmicutes;c__Clostridia;o__Clostridiales;f__Ruminococcaceae;g__Ruminococcus
OTU_270	0	2.82957e-05	0.0013582	0	2.82957e-05	0	0	0	5.65915e-05	0.00093376	0	8.48872e-05	2.82957e-05	0	0.000169774	k__Bacteria;p__Firmicutes;c__Clostridia;o__Clostridiales;f__Lachnospiraceae;g__;s__
OTU_271	0.000113183	0.000169774	0.000226366	0.000254662	0.000282957	5.65915e-05	0.000311253	0.000169774	0.00019807	0.000226366	8.48872e-05	0.000367845	0.000113183	5.65915e-05	0.000113183	k__Bacteria;p__Firmicutes;c__Clostridia;o__Clostridiales;f__Christensenellaceae;g__;s__
OTU_272	0.000141479	0.000113183	0.000113183	8.48872e-05	2.82957e-05	0.000254662	0.000339549	0.000282957	0.000226366	0.000169774	5.65915e-05	0.000113183	0.000113183	0.000254662	0.000452732	k__Bacteria;p__Firmicutes;c__Clostridia;o__Clostridiales;f__Ruminococcaceae
OTU_273	0.000763985	0	0	0	0	0	0.000594211	0.000452732	0	0	0	2.82957e-05	0	0	0.00019807	k__Bacteria;p__Firmicutes;c__Clostridia;o__Clostridiales
OTU_274	8.48872e-05	5.65915e-05	2.82957e-05	0	0	0.000169774	0.0013582	8.48872e-05	0.00019807	0.000226366	0	2.82957e-05	0	0.000339549	8.48872e-05	k__Bacteria;p__Firmicutes;c__Clostridia;o__Clostridiales;f__Ruminococcaceae;g__Ruminococcus;s__
OTU_275	0.00093376	0	0	0	0	0	0	0.00118842	2.82957e-05	0	0	0	0	0	0	k__Bacteria;p__Bacteroidetes;c__Bacteroidia;o__Bacteroidales;f__[Paraprevotellaceae];g__;s__
OTU_276	0.000141479	0.000311253	0.000226366	0.000141479	0.000226366	0.000367845	0.000226366	0.000452732	0.000311253	0.000141479	5.65915e-05	8.48872e-05	0.000141479	0.000113183	0.000282957	k__Bacteria;p__Firmicutes;c__Clostridia;o__Clostridiales;f__Ruminococcaceae;g__;s__
OTU_277	0.00019807	0.000367845	0.000311253	0.000282957	0.000537619	0.000424436	0.000452732	0.000311253	0.000367845	0.000254662	0.000282957	0.000254662	0.000537619	0.000311253	0.000254662	k__Bacteria;p__Tenericutes;c__RF3;o__ML615J-28;f__;g__;s__
OTU_278	0.00039614	0.000679098	0.000254662	0.000622506	0.000650802	0	0.000169774	0.000367845	0.000254662	0.000311253	0.000622506	0.000282957	0.000820577	0.000990351	0.000113183	k__Bacteria;p__Actinobacteria;c__Coriobacteriia;o__Coriobacteriales;f__Coriobacteriaceae;g__Adlercreutzia;s__
OTU_279	0.00093376	0.000113183	2.82957e-05	2.82957e-05	2.82957e-05	8.48872e-05	5.65915e-05	0.000877168	0.000113183	0	0	0	0	0	5.65915e-05	k__Bacteria;p__Firmicutes;c__Clostridia;o__Clostridiales
OTU_280	0.000254662	0.000254662	0.000113183	0.000169774	5.65915e-05	0.000226366	0.000226366	0.000169774	0.000311253	0.000141479	5.65915e-05	0.000282957	0.000113183	0.000113183	0.000141479	k__Bacteria;p__Firmicutes;c__Clostridia;o__Clostridiales;f__Christensenellaceae;g__;s__
OTU_281	0.000481028	0.000622506	0.000226366	0.000254662	0.000424436	0.000481028	0.000282957	0.000481028	0.000594211	0.000226366	0.000113183	0.00039614	0.000339549	5.65915e-05	0.000594211	k__Bacteria;p__Firmicutes;c__Clostridia;o__Clostridiales;f__Ruminococcaceae;g__;s__
OTU_282	0.000254662	0.000509323	0.000226366	0.000311253	0.000226366	0.000905464	0.00019807	0.000254662	0.000622506	0.000141479	0.000169774	0.000113183	0.000226366	0.000113183	0.000339549	k__Bacteria;p__Firmicutes;c__Clostridia;o__Clostridiales
OTU_283	0.000113183	0.000113183	0.000481028	2.82957e-05	0.000169774	0.000141479	0.000282957	8.48872e-05	0.000141479	0.000594211	8.48872e-05	0.000141479	0.000141479	2.82957e-05	0.00019807	k__Bacteria;p__Firmicutes;c__Clostridia;o__Clostridiales;f__Ruminococcaceae;g__;s__
OTU_284	0.000565915	0.000622506	0.000509323	0.000735689	0.000707394	0.000339549	0.000452732	0.000679098	0.000650802	0.000282957	0.000339549	0.000650802	0.00039614	0.000254662	0.000537619	k__Bacteria;p__Firmicutes;c__Clostridia;o__Clostridiales;f__Ruminococcaceae;g__Oscillospira;s__
OTU_285	0.00039614	8.48872e-05	8.48872e-05	0.000254662	0.000113183	8.48872e-05	0.000113183	0.000509323	0.000141479	0	0.000169774	2.82957e-05	0	8.48872e-05	0	k__Bacteria;p__Proteobacteria;c__Alphaproteobacteria;o__Rhodospirillales;f__Acetobacteraceae;g__Acetobacter;s__
OTU_286	0.000537619	0.00019807	0.000424436	0.000339549	0.000820577	0.000254662	0.000141479	0.00019807	0.000169774	8.48872e-05	0.000113183	8.48872e-05	0.00093376	0.00019807	0.00019807	k__Bacteria;p__Firmicutes;c__Bacilli;o__Bacillales;f__Planococcaceae;g__Rummeliibacillus;s__
OTU_287	0.000452732	0.000254662	0.000226366	0.000367845	0.00039614	0.000311253	0.000226366	0.000311253	0.000169774	8.48872e-05	0.000282957	0.000367845	0.00039614	0.000226366	0.000282957	k__Bacteria;p__Actinobacteria;c__Coriobacteriia;o__Coriobacteriales;f__Coriobacteriaceae;g__Adlercreutzia;s__
OTU_288	0.000311253	0.000254662	0.000226366	0.000141479	0.000113183	0.000367845	0.000481028	0.000254662	0.000226366	0.000226366	0.000311253	0.000452732	0.00019807	8.48872e-05	0.000282957	k__Bacteria;p__Firmicutes;c__Clostridia;o__Clostridiales;f__Lachnospiraceae
OTU_289	0.00019807	0.000254662	0.000169774	0.000226366	5.65915e-05	0.000367845	0.000113183	8.48872e-05	0.00039614	0	0.000226366	0.000169774	0.000141479	0.000226366	2.82957e-05	k__Bacteria;p__Firmicutes;c__Clostridia;o__Clostridiales;f__Ruminococcaceae;g__;s__
OTU_290	0.00019807	0.000141479	0.00019807	0.00019807	0.00019807	0.000254662	0.000113183	8.48872e-05	0.000226366	0.000254662	8.48872e-05	0.000141479	0	5.65915e-05	0.000282957	k__Bacteria;p__Firmicutes;c__Clostridia;o__Clostridiales;f__Ruminococcaceae
OTU_291	5.65915e-05	0.00039614	0.000141479	0.000113183	0.000282957	0.000452732	8.48872e-05	0.000169774	0.000254662	8.48872e-05	8.48872e-05	0.000141479	0.000141479	0.000254662	0.000169774	k__Bacteria;p__Tenericutes;c__RF3;o__ML615J-28;f__;g__;s__
OTU_292	0.00260321	0.0026598	0.00178263	0.00206559	0.00226366	0.00158456	0.00220707	0.00215048	0.0019807	0.00183922	0.00107524	0.00209389	0.00166945	0.000877168	0.00189582	k__Bacteria;p__Firmicutes;c__Clostridia;o__Clostridiales;f__;g__;s__
OTU_293	0.000848872	0.0013582	0.000707394	0.00124501	0.00161286	0.00212218	0.00217877	0.0013016	0.00110353	0.00118842	0.000877168	0.00152797	0.00220707	0.00172604	0.000763985	k__Bacteria;p__Firmicutes;c__Clostridia;o__Clostridiales;f__Ruminococcaceae;g__Ruminococcus;s__bromii
OTU_294	0.000679098	0.000339549	0.000367845	0.000311253	0.000226366	0.000226366	0.000367845	0.00039614	0.00019807	0.00019807	0.000254662	0.000141479	0.000141479	0.000311253	0.000481028	k__Bacteria;p__Firmicutes;c__Clostridia;o__Clostridiales;f__Ruminococcaceae;g__;s__
OTU_295	0.000424436	0.000481028	0.000424436	0.000424436	0.000339549	0.000311253	0.000763985	0.000311253	0.000339549	0.000481028	0.000367845	0.000481028	0.000311253	0.000339549	0.00039614	k__Bacteria;p__Firmicutes;c__Clostridia;o__Clostridiales;f__Ruminococcaceae
OTU_296	0.000311253	0.00019807	8.48872e-05	0.000226366	0.000226366	0.000254662	0.000141479	0.000282957	0.00019807	0.000282957	0.000141479	0.000113183	0.000226366	8.48872e-05	0.00019807	k__Bacteria;p__Firmicutes;c__Clostridia;o__Clostridiales;f__Ruminococcaceae;g__;s__
OTU_297	0.000905464	0.000141479	8.48872e-05	0.000282957	2.82957e-05	0	0.000254662	0.000990351	0.000254662	8.48872e-05	0.000141479	0	0	0	0	k__Bacteria;p__Bacteroidetes;c__Bacteroidia;o__Bacteroidales;f__S24-7;g__;s__
OTU_298	0.000594211	0.000509323	0.000679098	0.0013582	0.000509323	0.00019807	0.00039614	0.000650802	0.000622506	0.000679098	0.000113183	0.000622506	5.65915e-05	0.00019807	0.000481028	k__Bacteria;p__Tenericutes;c__Mollicutes;o__RF39;f__;g__;s__
OTU_299	0.000792281	0.000509323	8.48872e-05	0	2.82957e-05	2.82957e-05	0.000509323	0.000707394	0.000481028	5.65915e-05	0	0.000254662	0	0	2.82957e-05	k__Bacteria;p__Firmicutes;c__Clostridia;o__Clostridiales;f__Ruminococcaceae
OTU_300	0.000735689	0.000311253	5.65915e-05	0.000452732	0.000169774	0.000226366	2.82957e-05	0.000367845	5.65915e-05	8.48872e-05	8.48872e-05	0.000113183	5.65915e-05	0.000113183	2.82957e-05	k__Bacteria;p__TM7;c__TM7-3;o__CW040;f__F16;g__;s__
OTU_301	0.000877168	5.65915e-05	2.82957e-05	0.000424436	5.65915e-05	0	5.65915e-05	0.000650802	8.48872e-05	0	2.82957e-05	0	5.65915e-05	5.65915e-05	2.82957e-05	k__Bacteria;p__Firmicutes;c__Clostridia;o__Clostridiales;f__;g__;s__
OTU_302	0.000679098	0.000169774	0.000169774	0.000339549	0.000169774	0.000282957	0.000424436	0.000763985	0.00019807	0.000226366	8.48872e-05	0.00019807	2.82957e-05	5.65915e-05	0.000537619	k__Bacteria;p__Firmicutes;c__Clostridia;o__Clostridiales;f__Ruminococcaceae;g__;s__
OTU_303	0.00138649	0.000792281	0.00093376	0.00138649	0.000877168	0.000877168	0.000848872	0.000990351	0.00093376	0.000679098	0.000481028	0.00147138	0.00039614	0.000622506	0.000990351	k__Bacteria;p__Firmicutes;c__Clostridia;o__Clostridiales
OTU_304	0.000707394	0.000311253	0.000367845	0.000650802	0.000509323	0.000282957	0.00019807	0.00039614	2.82957e-05	0.000141479	0.000367845	0.00116013	0.000282957	0.000169774	0.000707394	k__Bacteria;p__Firmicutes;c__Clostridia;o__Clostridiales;f__Lachnospiraceae;g__Coprococcus;s__
OTU_305	0.000311253	0.000113183	0.000537619	0.00039614	0.000169774	0.000226366	8.48872e-05	0.00039614	0.000113183	0.00039614	0.000169774	0.000141479	0.000990351	0	0.000452732	k__Bacteria;p__Firmicutes;c__Clostridia;o__Clostridiales
OTU_306	5.65915e-05	0.000226366	0.000282957	0.000367845	0.000113183	0.00019807	0.000141479	0.000254662	0.000169774	0.00039614	5.65915e-05	0.000113183	0.000565915	0.000113183	0.000113183	k__Bacteria;p__Bacteroidetes;c__Bacteroidia;o__Bacteroidales;f__RF16;g__;s__
OTU_307	0.00019807	0.000141479	0.000311253	0.000226366	0.000226366	0.000141479	8.48872e-05	0.00019807	0.000226366	0.000169774	0.000169774	0.000226366	0.00019807	0.00019807	0.000141479	k__Bacteria;p__Firmicutes;c__Erysipelotrichi;o__Erysipelotrichales;f__Erysipelotrichaceae;g__;s__
OTU_308	0.000282957	0.000141479	0.000113183	0.000311253	0	5.65915e-05	0.000254662	0.000424436	0.000113183	0.000169774	0.000141479	0.000141479	0.000113183	5.65915e-05	0.000282957	k__Bacteria;p__Firmicutes;c__Clostridia;o__Clostridiales;f__;g__;s__
OTU_309	0.000282957	0.000367845	0.000650802	0.000452732	0.000339549	0.000424436	0.000254662	0.000367845	0.000282957	0.000622506	0.00039614	0.000650802	0.00019807	8.48872e-05	0.00039614	k__Bacteria;p__Firmicutes;c__Clostridia;o__Clostridiales;f__Ruminococcaceae;g__;s__
OTU_310	0.000169774	8.48872e-05	2.82957e-05	0.000311253	0.000452732	0.000226366	8.48872e-05	8.48872e-05	0.000113183	5.65915e-05	8.48872e-05	0.000141479	0.000424436	0.00019807	5.65915e-05	k__Bacteria;p__Firmicutes;c__Clostridia;o__Clostridiales;f__Eubacteriaceae;g__Pseudoramibacter_Eubacterium;s__
OTU_311	0.000311253	0.000113183	0.000141479	0.000282957	0.000282957	0.000141479	0.000282957	0.000226366	0.000169774	0.000169774	5.65915e-05	0.000226366	8.48872e-05	0.000113183	0.000226366	k__Bacteria;p__Firmicutes;c__Clostridia;o__Clostridiales;f__Christensenellaceae;g__;s__
OTU_312	0.000565915	0.000141479	0.000226366	0.000339549	5.65915e-05	0.000113183	0.00039614	0.000452732	5.65915e-05	0.000254662	8.48872e-05	0.000169774	0.000141479	0.000311253	0.000141479	k__Bacteria;p__Firmicutes;c__Clostridia;o__Clostridiales;f__Ruminococcaceae
OTU_313	0.00152797	0.000763985	0.000565915	0.0013016	0.000962055	0.000424436	0.000594211	0.00141479	0.000905464	0.000424436	0.000452732	0.000537619	0.000565915	0.000367845	0.000565915	k__Bacteria;p__Firmicutes;c__Clostridia;o__Clostridiales
OTU_314	0.00316912	0.00192411	0.00161286	0.00249003	0.00217877	0.00113183	0.00203729	0.00277298	0.0013582	0.0013016	0.00124501	0.00297105	0.00189582	0.00195241	0.00195241	k__Bacteria;p__Firmicutes;c__Clostridia;o__Clostridiales
OTU_315	5.65915e-05	0.000141479	0.000707394	0.000311253	0.000763985	0.000113183	0	0	5.65915e-05	0.000763985	0.000141479	0.000113183	2.82957e-05	0	8.48872e-05	k__Bacteria;p__Firmicutes;c__Clostridia;o__Clostridiales;f__Clostridiaceae;g__Clostridium;s__
OTU_316	0.000424436	0.000226366	0.000282957	0.000282957	0.000282957	0.000169774	0.00039614	0.000367845	0.000282957	8.48872e-05	0.000141479	0.000254662	0.00019807	0.00019807	0.000254662	k__Bacteria;p__Firmicutes;c__Clostridia;o__Clostridiales;f__Christensenellaceae;g__;s__
OTU_317	0.000424436	0.000367845	0.000226366	0.000113183	0.000424436	0.000339549	0.000113183	0.00019807	0.000424436	0.000311253	0.000169774	0.000367845	0.000141479	0.000113183	0.000594211	k__Bacteria;p__Firmicutes;c__Clostridia;o__Clostridiales;f__[Mogibacteriaceae];g__;s__
OTU_318	5.65915e-05	5.65915e-05	0.00039614	0.000113183	0	0.000226366	0.000424436	0.000226366	0.000169774	8.48872e-05	5.65915e-05	0.000169774	0.00019807	0.000226366	8.48872e-05	k__Bacteria;p__Firmicutes;c__Clostridia;o__Clostridiales;f__Ruminococcaceae;g__Ruminococcus;s__
OTU_319	8.48872e-05	0.000452732	0.000339549	0.000311253	0.000141479	0.000594211	0.000339549	0.000254662	0.000282957	0.000282957	0.000339549	0.000311253	0.000311253	0.000141479	0.000282957	k__Bacteria;p__Firmicutes;c__Clostridia;o__Clostridiales;f__Lachnospiraceae;g__;s__
OTU_320	0.00039614	0.000792281	0.000820577	0.000820577	0.000820577	0.000679098	0.00138649	0.000990351	0.000877168	0.00104694	0.000254662	0.000650802	0.000367845	0.000254662	0.000877168	k__Bacteria;p__Bacteroidetes;c__Bacteroidia;o__Bacteroidales;f__Bacteroidaceae
OTU_321	0.000254662	0.000565915	0.000594211	0.000565915	0.000367845	0.000594211	0.0019807	0.00121672	0.000452732	0.000650802	0.00019807	0.00101865	0.000452732	0.000424436	0.000792281	k__Bacteria;p__Bacteroidetes;c__Bacteroidia;o__Bacteroidales;f__Prevotellaceae;g__Prevotella;s__
OTU_322	0.000763985	8.48872e-05	0	0	0	0	0.000565915	0.000339549	5.65915e-05	0	0	0	2.82957e-05	0	0	k__Bacteria;p__Firmicutes;c__Clostridia;o__Clostridiales
OTU_323	0	0	0.000509323	0.000254662	0.000226366	2.82957e-05	0	0	0	0.000282957	0	0	0.00249003	0	0	k__Bacteria;p__Synergistetes;c__Synergistia;o__Synergistales;f__Dethiosulfovibrionaceae;g__TG5;s__
OTU_324	0.000311253	0.000226366	0.000367845	0.00039614	0.000254662	0.000226366	0.000339549	0.000169774	0.000141479	0.00039614	0.00019807	0.000226366	0.000339549	0.000509323	0.000424436	k__Bacteria;p__Firmicutes;c__Clostridia;o__Clostridiales;f__Lachnospiraceae;g__Coprococcus;s__
OTU_325	0.000509323	0.000565915	0.00093376	0.00093376	0.000537619	0.00039614	0.000537619	0.000594211	0.000424436	0.000877168	0.00107524	0.000763985	0.000481028	0.000509323	0.000594211	k__Bacteria;p__Firmicutes;c__Clostridia;o__Clostridiales;f__Lachnospiraceae
OTU_326	8.48872e-05	0.000254662	0.000226366	0.00019807	0.000169774	0.000509323	0.000282957	0.000113183	0.000226366	0.000311253	2.82957e-05	0.00019807	0.000254662	0.00019807	0.00019807	k__Bacteria;p__Firmicutes;c__Clostridia;o__Clostridiales;f__Ruminococcaceae;g__Ruminococcus
OTU_327	0	0	0.000339549	0.000141479	5.65915e-05	5.65915e-05	0.000169774	5.65915e-05	8.48872e-05	0.00175434	2.82957e-05	0	0.000141479	8.48872e-05	5.65915e-05	k__Bacteria;p__Bacteroidetes;c__Bacteroidia;o__Bacteroidales;f__S24-7;g__;s__
OTU_328	0.000169774	0.000339549	0.000226366	5.65915e-05	0.000169774	0.00019807	0.000141479	0.000367845	0.00019807	0.000169774	0.000141479	0.00019807	0.000141479	2.82957e-05	0.000254662	k__Bacteria;p__Firmicutes;c__Clostridia;o__Clostridiales;f__Christensenellaceae;g__;s__
OTU_329	0.000367845	0.000509323	0.00019807	0.000141479	0.000226366	0.000311253	0.000594211	0.000565915	0.000424436	0.000339549	5.65915e-05	0.000452732	0.000113183	0.000141479	0.000679098	k__Bacteria;p__Firmicutes;c__Clostridia;o__Clostridiales;f__;g__;s__
OTU_330	0.00107524	0.00127331	0.000820577	0.00144308	0.00192411	0.000763985	0.00107524	0.00147138	0.00093376	0.00113183	0.000509323	0.000763985	0.0013582	0.000594211	0.000990351	k__Bacteria;p__Firmicutes;c__Clostridia;o__Clostridiales;f__Ruminococcaceae;g__;s__
OTU_331	0.000141479	0.00019807	0.000113183	0.00019807	0.000226366	8.48872e-05	0.00019807	0.000311253	0.000141479	2.82957e-05	8.48872e-05	5.65915e-05	0.000141479	0.000141479	0.000141479	k__Bacteria;p__Firmicutes;c__Clostridia;o__Clostridiales;f__Ruminococcaceae
OTU_332	0.00093376	0.00019807	0.000565915	0.000990351	0.00039614	0.000141479	0.000792281	0.00093376	0.000226366	0.000565915	0.000254662	0.000339549	0.00019807	0.000367845	0.000367845	k__Bacteria;p__Firmicutes;c__Clostridia;o__Clostridiales;f__;g__;s__
OTU_333	8.48872e-05	0.000141479	0.00019807	0.000254662	0.000169774	8.48872e-05	0.000141479	0.00019807	5.65915e-05	5.65915e-05	0.000169774	0.000113183	0.000226366	0.000169774	5.65915e-05	k__Bacteria;p__Actinobacteria;c__Coriobacteriia;o__Coriobacteriales;f__Coriobacteriaceae
OTU_334	0.000254662	0.000141479	0.000113183	0.000226366	0.000141479	0.000424436	0.000311253	0.000424436	0.000254662	0.000141479	8.48872e-05	8.48872e-05	8.48872e-05	0.00019807	0.000254662	k__Bacteria;p__Firmicutes;c__Clostridia;o__Clostridiales;f__Ruminococcaceae;g__Ruminococcus;s__
OTU_335	0.000311253	0	0.000339549	0.00019807	2.82957e-05	0	0.000141479	0.000226366	8.48872e-05	0.000226366	0.000141479	0.000226366	5.65915e-05	8.48872e-05	0.000169774	k__Bacteria;p__Firmicutes;c__Clostridia;o__Clostridiales;f__Ruminococcaceae;g__;s__
OTU_336	0.000169774	0.000509323	0	0	0	2.82957e-05	0.000367845	0.000226366	0.000622506	0	0	0	0	0	0	k__Bacteria;p__Firmicutes;c__Clostridia;o__Clostridiales;f__Clostridiaceae;g__Clostridium;s__
OTU_337	0.000113183	0.000254662	0.000254662	0.000424436	0.000169774	0.000113183	0.000537619	2.82957e-05	0.000141479	0.000169774	0.000763985	0.00124501	0.000763985	0	0.000113183	k__Bacteria;p__Firmicutes;c__Clostridia;o__Clostridiales;f__Ruminococcaceae;g__Ruminococcus;s__
OTU_338	0.000169774	0.000141479	2.82957e-05	0.00144308	0.000848872	0	0	8.48872e-05	2.82957e-05	5.65915e-05	0.000141479	8.48872e-05	0.000254662	0	0.000141479	k__Bacteria;p__Cyanobacteria;c__4C0d-2;o__YS2;f__;g__;s__
OTU_339	0.000254662	0.000848872	0.000339549	0.000254662	0.000509323	2.82957e-05	0.000311253	0.000254662	0.000622506	0.000169774	8.48872e-05	0.000565915	0.00019807	0.000254662	0.00019807	k__Bacteria;p__Tenericutes;c__Mollicutes;o__RF39;f__;g__;s__
OTU_340	0.000311253	0.000367845	0.000537619	0.000367845	0.00039614	0.000339549	0.000735689	0.000424436	0.000311253	0.000481028	0.000452732	0.000735689	0.000254662	0.000254662	0.000481028	k__Bacteria;p__Firmicutes;c__Clostridia;o__Clostridiales
OTU_341	0.00144308	0.00178263	0.00138649	0.00124501	0.000820577	0.00192411	0.000962055	0.00178263	0.0019807	0.000962055	0.000424436	0.00101865	0.000565915	0.000679098	0.00169774	k__Bacteria;p__Firmicutes;c__Clostridia;o__Clostridiales;f__;g__;s__
OTU_342	0.000481028	0.000169774	8.48872e-05	0.000226366	0.00039614	0.00113183	0.000141479	0.000424436	5.65915e-05	0	0.000226366	0.00039614	0.000311253	0.000113183	0.000141479	k__Bacteria;p__Firmicutes;c__Clostridia;o__Clostridiales;f__;g__;s__
OTU_343	5.65915e-05	0	0.000254662	0.000254662	2.82957e-05	0.000141479	0.00019807	0.000254662	0.000141479	0.00039614	0.000113183	0.000113183	0.000113183	0	0.000169774	k__Bacteria;p__Firmicutes;c__Clostridia;o__Clostridiales;f__Ruminococcaceae;g__;s__
OTU_344	0	0	0	2.82957e-05	0	0.00152797	5.65915e-05	2.82957e-05	0	2.82957e-05	0	5.65915e-05	0.000282957	0	2.82957e-05	k__Bacteria;p__Fibrobacteres;c__Fibrobacteria;o__Fibrobacterales;f__Fibrobacteraceae;g__Fibrobacter;s__succinogenes
OTU_345	0.000905464	0.000509323	0.000905464	0.000650802	0.00093376	0.000282957	0.00039614	0.000594211	0.000481028	0.000481028	0.000735689	0.000367845	0.000707394	0.000452732	0.000282957	k__Bacteria;p__Firmicutes;c__Clostridia;o__Clostridiales;f__[Mogibacteriaceae];g__;s__
OTU_346	0.000311253	0.000367845	0.000282957	0.00039614	0.00019807	0.000141479	5.65915e-05	0.000226366	0.000226366	0.00019807	0.000254662	0.000254662	0.000141479	2.82957e-05	8.48872e-05	k__Bacteria;p__Firmicutes;c__Clostridia;o__Clostridiales;f__Ruminococcaceae;g__;s__
OTU_347	0.000282957	0.00039614	0.00039614	0.000367845	0.000452732	0.000339549	0.000226366	0.000311253	0.000282957	0.000169774	0.00019807	0.00093376	0.000254662	0.00019807	0.000905464	k__Bacteria;p__Firmicutes;c__Clostridia;o__Clostridiales;f__;g__;s__
OTU_348	0.000848872	0.000905464	0.000877168	0.000877168	0.00093376	0.000254662	0.000282957	0.000452732	0.000735689	0.000735689	0.000226366	0.00039614	0.000226366	0.000282957	0.000339549	k__Bacteria;p__Tenericutes;c__Mollicutes;o__RF39;f__;g__;s__
OTU_349	8.48872e-05	0.000254662	0.000311253	0	0	0	2.82957e-05	5.65915e-05	0.000311253	0.00019807	8.48872e-05	2.82957e-05	0	0	0.000169774	k__Bacteria;p__Firmicutes;c__Clostridia;o__Clostridiales;f__Ruminococcaceae
OTU_350	8.48872e-05	0	0.00019807	0.0013582	0.00039614	0.000537619	0.000226366	2.82957e-05	8.48872e-05	0.00019807	0.00039614	0.000339549	8.48872e-05	8.48872e-05	0.00019807	k__Bacteria;p__Firmicutes;c__Clostridia;o__Clostridiales;f__Lachnospiraceae;g__Butyrivibrio;s__
OTU_351	0.000141479	8.48872e-05	5.65915e-05	0	5.65915e-05	0.000113183	0.00019807	5.65915e-05	0.000113183	8.48872e-05	2.82957e-05	0.00019807	0.00019807	0.000226366	0.00019807	k__Bacteria;p__Firmicutes;c__Clostridia;o__Clostridiales;f__Lachnospiraceae;g__;s__
OTU_352	0.000565915	0.000452732	0.000452732	0.000650802	0.00039614	0.00019807	0.000141479	0.000565915	0.000282957	0.000254662	0.000254662	0.000763985	0.00039614	0.000339549	0.000509323	k__Bacteria;p__Bacteroidetes;c__Bacteroidia;o__Bacteroidales;f__Rikenellaceae;g__;s__
OTU_353	0.000622506	0.000311253	0.000169774	0.0026881	0.00019807	0	0.000254662	0.000169774	0.00039614	5.65915e-05	0.000169774	8.48872e-05	0.000141479	0.000113183	2.82957e-05	k__Bacteria;p__Verrucomicrobia;c__Verrucomicrobiae;o__Verrucomicrobiales;f__Verrucomicrobiaceae;g__Akkermansia;s__
OTU_354	2.82957e-05	0.00019807	5.65915e-05	0.000141479	0.000113183	0.000254662	0.000452732	8.48872e-05	0.000226366	8.48872e-05	0.000254662	5.65915e-05	0	0	0.00019807	k__Bacteria;p__Bacteroidetes;c__Bacteroidia;o__Bacteroidales;f__;g__;s__
OTU_355	0.00019807	0.000424436	0.000537619	0.000311253	0.000311253	0.000226366	0.000226366	0.000169774	0.000282957	0.000509323	8.48872e-05	0.000226366	0.000254662	0.000113183	0.000367845	k__Bacteria;p__Bacteroidetes;c__Bacteroidia;o__Bacteroidales;f__;g__;s__
OTU_356	0.000339549	0.000226366	0.000169774	0.000367845	0.000226366	0.00019807	0.000113183	0.000367845	8.48872e-05	0.000169774	0.000226366	0.000169774	0.000311253	0.000282957	0.000282957	k__Bacteria;p__Firmicutes;c__Clostridia;o__Clostridiales;f__Eubacteriaceae;g__Anaerofustis;s__
OTU_357	0	0	0.0013016	0.000113183	2.82957e-05	0	0	0	0	0.000877168	0	8.48872e-05	8.48872e-05	0	0	k__Bacteria;p__Firmicutes;c__Clostridia;o__Clostridiales;f__Ruminococcaceae;g__Ruminococcus;s__
OTU_358	8.48872e-05	2.82957e-05	0.000424436	8.48872e-05	0	0.000113183	0.000113183	8.48872e-05	8.48872e-05	0.000367845	0	0	2.82957e-05	0	8.48872e-05	k__Bacteria;p__Synergistetes;c__Synergistia;o__Synergistales;f__Dethiosulfovibrionaceae;g__TG5;s__
OTU_359	5.65915e-05	0.000113183	5.65915e-05	0	5.65915e-05	2.82957e-05	0.00127331	0.000311253	8.48872e-05	0.00039614	0	5.65915e-05	0	8.48872e-05	0.00019807	k__Bacteria;p__Firmicutes;c__Erysipelotrichi;o__Erysipelotrichales;f__Erysipelotrichaceae
OTU_360	0.000622506	0.000763985	0.000650802	0.000650802	0.000877168	0.000763985	0.000594211	0.00093376	0.000792281	0.000735689	0.000594211	0.000877168	0.000962055	0.000509323	0.00093376	k__Bacteria;p__Firmicutes;c__Clostridia;o__Clostridiales
OTU_361	0.000509323	0.000282957	0.000339549	0.000254662	5.65915e-05	0.000452732	0.000113183	0.000452732	0.000226366	8.48872e-05	0.00019807	8.48872e-05	0.00019807	8.48872e-05	0.000282957	k__Bacteria;p__Firmicutes;c__Clostridia;o__Clostridiales
OTU_362	2.82957e-05	0.000254662	0.000113183	0.000339549	2.82957e-05	0.000226366	0.000169774	0.000169774	0.000113183	2.82957e-05	5.65915e-05	2.82957e-05	5.65915e-05	0	0.000169774	k__Bacteria;p__Firmicutes;c__Clostridia;o__Clostridiales;f__Ruminococcaceae;g__;s__
OTU_363	0.000565915	5.65915e-05	2.82957e-05	0.000594211	5.65915e-05	2.82957e-05	5.65915e-05	0.000282957	5.65915e-05	2.82957e-05	5.65915e-05	0.000141479	5.65915e-05	8.48872e-05	0.000113183	k__Bacteria;p__Firmicutes;c__Clostridia;o__Clostridiales;f__;g__;s__
OTU_364	0.000226366	0.000254662	0.000339549	0.000226366	0.000226366	8.48872e-05	0.000169774	0.000141479	0.000169774	0.000282957	0.000594211	0.000311253	0.000141479	0.000367845	8.48872e-05	k__Bacteria;p__Firmicutes;c__Clostridia;o__Clostridiales;f__Lachnospiraceae
OTU_365	0.000169774	8.48872e-05	0.000226366	0.000113183	0.000113183	0.000113183	5.65915e-05	0.000141479	2.82957e-05	0.000282957	0.000509323	0.000141479	0.000339549	0	8.48872e-05	k__Bacteria;p__Firmicutes;c__Clostridia;o__Clostridiales;f__Lachnospiraceae;g__Epulopiscium;s__
OTU_366	0.00039614	0.000537619	0.000537619	0.000792281	0.000311253	0.000169774	0.000537619	0.000339549	0.000311253	0.000282957	0.000311253	0.000537619	0.00019807	0.000254662	0.000594211	k__Bacteria;p__Firmicutes;c__Clostridia;o__Clostridiales
OTU_367	0.000990351	0.00107524	0.00101865	0.00178263	0.00104694	0.000763985	0.00127331	0.00093376	0.000792281	0.00138649	0.000622506	0.00141479	0.00215048	0.00172604	0.00107524	k__Bacteria;p__Bacteroidetes;c__Bacteroidia;o__Bacteroidales;f__;g__;s__
OTU_368	0.00181093	0.00161286	0.00285787	0.00189582	0.00175434	0.00209389	0.00251832	0.00217877	0.00164115	0.00387652	0.00229196	0.00186752	0.00246173	0.00243343	0.0019807	k__Bacteria;p__Firmicutes;c__Clostridia;o__Clostridiales;f__;g__;s__
OTU_369	0.000481028	0.000424436	0.00116013	0.000905464	0.000311253	0.000339549	0.000650802	0.000367845	0.000254662	0.000424436	0.00019807	0.00101865	0.000311253	0.000141479	0.00039614	k__Bacteria;p__Bacteroidetes;c__Bacteroidia;o__Bacteroidales;f__Bacteroidaceae;g__;s__
OTU_370	0.000679098	8.48872e-05	0.000169774	0.000113183	2.82957e-05	0	5.65915e-05	0.000254662	0	5.65915e-05	5.65915e-05	0.000113183	8.48872e-05	8.48872e-05	0.00019807	k__Bacteria;p__Tenericutes;c__Mollicutes;o__RF39;f__;g__;s__
OTU_371	0.000169774	0.000141479	0.000113183	0.000169774	0.000452732	0.000254662	0.000169774	0.000311253	0.000282957	0.000226366	0.000367845	0.000905464	0.000113183	0.000509323	0.000848872	k__Bacteria;p__Firmicutes;c__Clostridia;o__Clostridiales;f__Ruminococcaceae;g__Ruminococcus;s__
OTU_372	8.48872e-05	2.82957e-05	0.000113183	0.000169774	0.000339549	0.000254662	0.000113183	0	2.82957e-05	8.48872e-05	0.000226366	0.000339549	0.000169774	0.000169774	8.48872e-05	k__Bacteria;p__Firmicutes;c__Clostridia;o__Clostridiales;f__[Mogibacteriaceae];g__;s__
OTU_373	0.000311253	0.000424436	0.000424436	0.000537619	0.000282957	5.65915e-05	0.000169774	0.000339549	0.000311253	0.000169774	0.000254662	0.00039614	0.000311253	0.000141479	0.000339549	k__Bacteria;p__Bacteroidetes;c__Bacteroidia;o__Bacteroidales;f__Rikenellaceae;g__;s__
OTU_374	0.000141479	0.000169774	0.000226366	0.000509323	0.000226366	0.000367845	0.000113183	0.00019807	0.000282957	0.00039614	0.000141479	0.000141479	0.00019807	5.65915e-05	0.000141479	k__Bacteria;p__Bacteroidetes;c__Bacteroidia;o__Bacteroidales;f__S24-7;g__;s__
OTU_375	0.000113183	0.000141479	0.000509323	0.000169774	0.000311253	5.65915e-05	0.000509323	0.000311253	0.000254662	0.000962055	0.000141479	0.00019807	0.000141479	0.000254662	0.000113183	k__Bacteria;p__Tenericutes;c__Mollicutes;o__RF39;f__;g__;s__
OTU_376	5.65915e-05	0.000113183	0.000820577	0.00019807	0.000113183	0.000424436	0.000254662	0.000141479	2.82957e-05	0.000650802	2.82957e-05	0	0	0	8.48872e-05	k__Bacteria;p__Bacteroidetes;c__Bacteroidia;o__Bacteroidales;f__Prevotellaceae;g__Prevotella;s__
OTU_377	0.000650802	0.00019807	0.000226366	0.000339549	0.000226366	0.000339549	0.000141479	0.000311253	0.000169774	8.48872e-05	0.000169774	0.000311253	0.000282957	5.65915e-05	0.000481028	k__Bacteria;p__Firmicutes;c__Clostridia;o__Clostridiales;f__Ruminococcaceae;g__Ruminococcus;s__
OTU_378	0.0013582	0.000254662	5.65915e-05	0.000169774	0.000113183	0	0.000565915	5.65915e-05	0.000141479	2.82957e-05	0	8.48872e-05	2.82957e-05	8.48872e-05	0.000141479	k__Bacteria;p__Verrucomicrobia;c__Verrucomicrobiae;o__Verrucomicrobiales;f__Verrucomicrobiaceae;g__Akkermansia;s__
OTU_379	0.000254662	0.000962055	0.00039614	0.000481028	5.65915e-05	0.00019807	0.000594211	0.000282957	0.00118842	0.000311253	0.000226366	0.000367845	8.48872e-05	0.000113183	0.00039614	k__Bacteria;p__Firmicutes;c__Clostridia;o__Clostridiales;f__Ruminococcaceae
OTU_380	0.000113183	5.65915e-05	0.000169774	0	5.65915e-05	0	5.65915e-05	0	0	2.82957e-05	0.000169774	8.48872e-05	0.000169774	0.00161286	0	k__Bacteria;p__Bacteroidetes;c__Bacteroidia;o__Bacteroidales;f__S24-7;g__;s__
OTU_381	0.00104694	0.00019807	0.000424436	0.000622506	0.00019807	0.000311253	0.00039614	0.00104694	0.000367845	0.00039614	0.00019807	0.00019807	0.00019807	0.00019807	0.000339549	k__Bacteria;p__Firmicutes;c__Clostridia;o__Clostridiales;f__;g__;s__
OTU_382	0.000282957	0.000254662	0.00039614	0.000282957	0.000311253	0.000311253	0.000735689	0.000339549	0.000594211	0.00039614	0.00019807	0.000339549	0.000169774	0.000367845	0.000311253	k__Bacteria;p__Bacteroidetes;c__Bacteroidia;o__Bacteroidales;f__;g__;s__
OTU_383	8.48872e-05	2.82957e-05	0.000141479	0.000282957	2.82957e-05	0	0	0	0	0	0.000226366	0.000311253	5.65915e-05	0.00019807	0	k__Bacteria;p__Tenericutes;c__Mollicutes;o__RF39;f__;g__;s__
OTU_384	0.000650802	0.00147138	0.000226366	0.000650802	0.000339549	0.000367845	0.00127331	0.00141479	0.00212218	0.000226366	0.000537619	0.000339549	0	0	2.82957e-05	k__Bacteria;p__Bacteroidetes;c__Bacteroidia;o__Bacteroidales;f__Prevotellaceae;g__Prevotella;s__
OTU_385	0.000339549	0	2.82957e-05	0.000141479	2.82957e-05	0.000282957	0.000226366	0.000622506	0.00019807	0.000169774	5.65915e-05	0	0.000424436	8.48872e-05	0.00019807	k__Bacteria;p__TM7;c__TM7-3;o__CW040;f__F16;g__;s__
OTU_386	0.000311253	0.000339549	0.000311253	0.000622506	0.000452732	2.82957e-05	0.000141479	0.000311253	0.000141479	0.000254662	0.000113183	0.000820577	0.000282957	0.000254662	0.000113183	k__Bacteria;p__Tenericutes;c__Mollicutes;o__RF39;f__;g__;s__
OTU_387	8.48872e-05	0	0	0	0	0.000226366	0.000820577	0.000311253	0.000311253	0.000169774	0	0	0	0.00039614	0.000254662	k__Bacteria;p__Bacteroidetes;c__Bacteroidia;o__Bacteroidales;f__[Paraprevotellaceae];g__CF231;s__
OTU_388	0.000311253	0.000594211	0.00039614	0.000424436	0.000763985	0.000282957	0.000169774	0.00019807	0.000226366	0.00019807	0.000311253	0.000650802	0.000707394	0.000254662	0.000254662	k__Bacteria;p__Firmicutes;c__Clostridia;o__Clostridiales;f__Ruminococcaceae;g__;s__
OTU_389	0.00019807	0.00039614	0.00019807	0.000339549	0.000282957	0.000169774	8.48872e-05	0.00019807	0.000169774	0.000113183	0.000141479	0.000113183	0.00019807	0	0.000367845	k__Bacteria;p__Firmicutes;c__Clostridia;o__Clostridiales;f__Ruminococcaceae;g__;s__
OTU_390	0.000254662	0.00019807	0.000226366	0.000226366	0.000226366	0.000226366	8.48872e-05	0.000169774	0.000141479	5.65915e-05	0.000141479	0.000254662	0.000113183	0.000141479	0.000141479	k__Bacteria;p__Firmicutes;c__Clostridia;o__Clostridiales;f__Lachnospiraceae
OTU_391	0.000339549	0.00019807	0.000141479	0.000509323	0.000169774	2.82957e-05	0	0.000169774	2.82957e-05	8.48872e-05	0.000113183	5.65915e-05	0.000141479	8.48872e-05	0	k__Bacteria;p__Firmicutes;c__Erysipelotrichi;o__Erysipelotrichales;f__Erysipelotrichaceae;g__p-75-a5;s__
OTU_392	8.48872e-05	8.48872e-05	0.000141479	0.000141479	0.000282957	0.000113183	0.000169774	0.000254662	0.000113183	2.82957e-05	8.48872e-05	0.00019807	5.65915e-05	0.000226366	0.000141479	k__Bacteria;p__Firmicutes;c__Clostridia;o__Clostridiales;f__Christensenellaceae;g__;s__
OTU_393	0.000481028	0.000565915	0.000481028	0.000424436	0.000339549	0.000113183	0.000169774	0.000339549	0.000537619	0.000452732	0.000226366	0.00019807	0.000169774	0.000113183	0.000226366	k__Bacteria;p__Firmicutes;c__Clostridia;o__Clostridiales;f__Ruminococcaceae;g__;s__
OTU_394	0.0397272	0.0206276	0.020571	0.0262867	0.0210803	0.0245607	0.0400668	0.0425568	0.0220424	0.0209389	0.0160154	0.0312668	0.0183356	0.0193543	0.0272205	k__Bacteria;p__Firmicutes;c__Clostridia;o__Clostridiales;f__Ruminococcaceae
OTU_395	0.000254662	0.000367845	0.00039614	0.000565915	0.000282957	8.48872e-05	0.000113183	0.000282957	0.000424436	0.000282957	0.00039614	0.000339549	0.000141479	0.000481028	0.00019807	k__Bacteria;p__TM7;c__TM7-3;o__CW040;f__F16;g__;s__
OTU_396	0	0	0	0	0	0.00039614	0.000452732	0.000113183	0.000141479	0.000169774	0	2.82957e-05	0	0	0.000820577	k__Bacteria;p__Bacteroidetes;c__Bacteroidia;o__Bacteroidales;f__Prevotellaceae;g__Prevotella;s__
OTU_397	0	0.000537619	0.000509323	0.000282957	0.000113183	0.000848872	0.000113183	2.82957e-05	0.000622506	0.000424436	0.000848872	0.000141479	0.00019807	0	0.000452732	k__Bacteria;p__Firmicutes;c__Clostridia;o__Clostridiales;f__Ruminococcaceae
OTU_398	0.000622506	0.00101865	0.000367845	0.000820577	0.000792281	0.000735689	0.000763985	0.000905464	0.000820577	0.000594211	0.000282957	0.000481028	0.00107524	0.000367845	0.000650802	k__Bacteria;p__Firmicutes;c__Clostridia;o__Clostridiales;f__Ruminococcaceae;g__;s__
OTU_399	0.000113183	5.65915e-05	0.000169774	8.48872e-05	0.000226366	2.82957e-05	8.48872e-05	0.000113183	5.65915e-05	0.000169774	0.00019807	0.000113183	0.000226366	8.48872e-05	2.82957e-05	k__Bacteria;p__Actinobacteria;c__Coriobacteriia;o__Coriobacteriales;f__Coriobacteriaceae
OTU_400	0.00039614	8.48872e-05	0.000311253	0.000509323	0.000169774	2.82957e-05	8.48872e-05	0.000169774	0.000141479	0.000254662	0.000254662	0.000254662	0.00019807	0.000481028	0.000141479	k__Bacteria;p__Actinobacteria;c__Coriobacteriia;o__Coriobacteriales;f__Coriobacteriaceae;g__;s__
OTU_401	0.000282957	0.000113183	0.000113183	0.00019807	0.000226366	0.000339549	0.000254662	0.000226366	0.000311253	0.000169774	0.000169774	0.000254662	0.00019807	0.000169774	0.000141479	k__Bacteria;p__Firmicutes;c__Clostridia;o__Clostridiales
OTU_402	0.000113183	0.000367845	0.000254662	0.000169774	0.00039614	8.48872e-05	0.000339549	8.48872e-05	0.000509323	0	8.48872e-05	0.000141479	5.65915e-05	2.82957e-05	0.000141479	k__Bacteria;p__Firmicutes;c__Clostridia;o__Clostridiales;f__Ruminococcaceae;g__Ruminococcus;s__
OTU_403	0	0	0	0.000141479	0	0.000226366	0	0	0	0	2.82957e-05	8.48872e-05	0.000679098	5.65915e-05	0	k__Bacteria;p__Firmicutes;c__Clostridia;o__Clostridiales;f__;g__;s__
OTU_404	0.000509323	0.000311253	0.00093376	0.000169774	0.000452732	0.000226366	8.48872e-05	0.000141479	0.00039614	0.000905464	0.00257491	0.00166945	5.65915e-05	5.65915e-05	0.000792281	k__Bacteria;p__Firmicutes;c__Clostridia;o__Clostridiales
OTU_405	5.65915e-05	0.000113183	0.000169774	0.00121672	0.000452732	0.000254662	5.65915e-05	0	0.000113183	0.000113183	0.000452732	0.000113183	5.65915e-05	0	2.82957e-05	k__Bacteria;p__Firmicutes;c__Clostridia;o__Clostridiales
OTU_406	0.000254662	0.000113183	0.000226366	0.00019807	0.000169774	0	0.00019807	2.82957e-05	0	0.000113183	0.000141479	5.65915e-05	0.000113183	2.82957e-05	8.48872e-05	k__Bacteria;p__Firmicutes;c__Clostridia;o__Clostridiales;f__Lachnospiraceae;g__;s__
OTU_407	0.000141479	0.000226366	0.000311253	0.00019807	0.000650802	2.82957e-05	0.000141479	0.00019807	0.00019807	8.48872e-05	5.65915e-05	0.000282957	0.000339549	2.82957e-05	0.000311253	k__Bacteria;p__Bacteroidetes;c__Bacteroidia;o__Bacteroidales;f__Bacteroidaceae;g__5-7N15;s__
OTU_408	0.000169774	0.000254662	0.000169774	0.000141479	8.48872e-05	0.000481028	0.000169774	0.000113183	0.000452732	0.000113183	0.000113183	0.000282957	5.65915e-05	0.000169774	0.000141479	k__Bacteria;p__Firmicutes;c__Clostridia;o__Clostridiales;f__Ruminococcaceae;g__;s__
OTU_409	0	2.82957e-05	0.000594211	2.82957e-05	5.65915e-05	0	0.000763985	8.48872e-05	0	5.65915e-05	8.48872e-05	0.000141479	8.48872e-05	2.82957e-05	0	k__Bacteria;p__Proteobacteria;c__Gammaproteobacteria;o__Aeromonadales;f__Succinivibrionaceae
OTU_410	0	5.65915e-05	0	0	0	0.000509323	5.65915e-05	2.82957e-05	0.000141479	0.000113183	0	2.82957e-05	0.00149967	0	8.48872e-05	k__Bacteria;p__Spirochaetes;c__Spirochaetes;o__Spirochaetales;f__Spirochaetaceae;g__Treponema;s__
OTU_411	0.000169774	0.000311253	0.000226366	0.00019807	0.000141479	0.000169774	0.000282957	2.82957e-05	0.000169774	0.000254662	0.000169774	0.000254662	0.000113183	0.000141479	0.00019807	k__Bacteria;p__Firmicutes;c__Clostridia;o__Clostridiales;f__Ruminococcaceae;g__;s__
OTU_412	0.000594211	0.000565915	0.000424436	0.000763985	0.000282957	0.000226366	0.000877168	0.000820577	0.000650802	0.000481028	0.000367845	0.000452732	0.000282957	0.000311253	0.000452732	k__Bacteria;p__Firmicutes;c__Clostridia;o__Clostridiales
OTU_413	0	0.000481028	0.000877168	0.00019807	0	0.00019807	0	0	0.000537619	0.000792281	0.000226366	0.00039614	0	0	0	k__Bacteria;p__Firmicutes;c__Clostridia;o__Clostridiales;f__Lachnospiraceae;g__;s__
OTU_414	0	0.000509323	0	2.82957e-05	0.000339549	0	0	0	0.00039614	0	8.48872e-05	0	0	5.65915e-05	0	k__Bacteria;p__Firmicutes;c__Clostridia;o__Clostridiales;f__Ruminococcaceae;g__;s__
OTU_415	0.000169774	0.000169774	0.00019807	0.00019807	8.48872e-05	0.000282957	0.000282957	0.000169774	0.000254662	0.000169774	0.000141479	0.000594211	5.65915e-05	2.82957e-05	0.000537619	k__Bacteria;p__Firmicutes;c__Clostridia;o__Clostridiales;f__Clostridiaceae;g__Clostridium;s__
OTU_416	0	2.82957e-05	0.000452732	2.82957e-05	0	0	0	0	0	0.000254662	0	0	2.82957e-05	0.00019807	5.65915e-05	k__Bacteria;p__Chloroflexi;c__Anaerolineae;o__Anaerolineales;f__Anaerolinaceae;g__SHD-231;s__
OTU_417	0.000735689	0.000848872	0.00127331	0.000594211	0.000339549	0.000679098	0.000226366	0.000990351	0.000650802	0.000877168	0.000820577	0.000311253	0.000169774	0.000311253	0.000622506	k__Bacteria;p__Firmicutes;c__Clostridia;o__Clostridiales;f__Ruminococcaceae;g__;s__
OTU_418	0.00019807	0.000141479	8.48872e-05	0.000311253	0.000282957	5.65915e-05	0	5.65915e-05	2.82957e-05	5.65915e-05	0.000226366	0.00019807	0.000282957	0.000509323	0	k__Bacteria;p__Actinobacteria;c__Coriobacteriia;o__Coriobacteriales;f__Coriobacteriaceae
OTU_419	0.00192411	0.000226366	0.000254662	0.000169774	0.000679098	0.000877168	0.00169774	0.00175434	0.00019807	0.000339549	0.000962055	8.48872e-05	2.82957e-05	0	0.000481028	k__Bacteria;p__Firmicutes;c__Clostridia;o__Clostridiales;f__Ruminococcaceae;g__Ruminococcus;s__
OTU_420	0.000141479	0.000169774	0.00019807	0.000113183	0.000141479	0.000113183	0.000169774	8.48872e-05	0.000141479	0.00019807	0.000113183	0.000141479	5.65915e-05	0	0.000141479	k__Bacteria;p__Firmicutes;c__Clostridia;o__Clostridiales;f__Ruminococcaceae;g__;s__
OTU_421	0.000169774	2.82957e-05	0.00019807	0.000763985	8.48872e-05	8.48872e-05	8.48872e-05	0.00019807	0	0	0	8.48872e-05	0	5.65915e-05	0.000141479	k__Bacteria;p__Cyanobacteria;c__4C0d-2;o__YS2;f__;g__;s__
OTU_422	0.000113183	0.000424436	8.48872e-05	0.000141479	0.0013016	0	2.82957e-05	0	0.000339549	5.65915e-05	2.82957e-05	0.00019807	0.000848872	8.48872e-05	2.82957e-05	k__Bacteria;p__Bacteroidetes;c__Bacteroidia;o__Bacteroidales;f__S24-7;g__;s__
OTU_423	8.48872e-05	0.000254662	0	0.00019807	2.82957e-05	0.000141479	8.48872e-05	5.65915e-05	0.00019807	2.82957e-05	5.65915e-05	0.000113183	0	8.48872e-05	5.65915e-05	k__Bacteria;p__Firmicutes;c__Clostridia;o__Clostridiales;f__Ruminococcaceae
OTU_424	0.000226366	5.65915e-05	0.000537619	2.82957e-05	8.48872e-05	8.48872e-05	0	8.48872e-05	0	0.00019807	0.000226366	5.65915e-05	2.82957e-05	5.65915e-05	0.000113183	k__Bacteria;p__Firmicutes;c__Clostridia;o__Clostridiales;f__Clostridiaceae;g__Clostridium;s__
OTU_425	0.000679098	0.000679098	0.000763985	0.000735689	0.000367845	0.000424436	0.00107524	0.000990351	0.000792281	0.000424436	0.000594211	0.000424436	0.000311253	0.00039614	0.000679098	k__Bacteria;p__Firmicutes;c__Clostridia;o__Clostridiales;f__Ruminococcaceae
OTU_426	5.65915e-05	0.000311253	0.00019807	8.48872e-05	0.000339549	8.48872e-05	2.82957e-05	5.65915e-05	0.000169774	8.48872e-05	2.82957e-05	0	5.65915e-05	8.48872e-05	0.000226366	k__Bacteria;p__Tenericutes;c__Mollicutes;o__RF39;f__;g__;s__
OTU_427	0.000254662	0.000169774	0.000113183	0.000169774	0.000113183	0.000113183	0.000339549	0.000141479	8.48872e-05	0.000113183	2.82957e-05	8.48872e-05	8.48872e-05	0.000282957	0.000169774	k__Bacteria;p__Firmicutes;c__Erysipelotrichi;o__Erysipelotrichales;f__Erysipelotrichaceae;g__;s__
OTU_428	0	0.000481028	0.000452732	0.000962055	0.000113183	5.65915e-05	0.00019807	0	0.000565915	0.00019807	0.000282957	0	0.000113183	0	0.000113183	k__Bacteria;p__Firmicutes;c__Clostridia;o__Clostridiales;f__Lachnospiraceae;g__Coprococcus;s__
OTU_429	2.82957e-05	0.000169774	2.82957e-05	5.65915e-05	2.82957e-05	0.000113183	0.000113183	0.000141479	0.000113183	2.82957e-05	0	2.82957e-05	8.48872e-05	0.000254662	0.000141479	k__Bacteria;p__Firmicutes;c__Clostridia;o__Clostridiales;f__Ruminococcaceae
OTU_430	0.000169774	0.000113183	0.000509323	0	8.48872e-05	0.000169774	0.000594211	8.48872e-05	0.000141479	0.000509323	0.000113183	2.82957e-05	0.000141479	2.82957e-05	0.00019807	k__Bacteria
OTU_431	0.000339549	0.000282957	0.000424436	0.000565915	0.00039614	0.000254662	0.000339549	0.00039614	0.000481028	0.000424436	0.000169774	0.000622506	0.000282957	0.000113183	0.000594211	k__Bacteria;p__Bacteroidetes;c__Bacteroidia;o__Bacteroidales;f__Bacteroidaceae;g__5-7N15;s__
OTU_432	0.000141479	0.000481028	0.000339549	0	0.000254662	8.48872e-05	5.65915e-05	0.000113183	0.00019807	0.000339549	0.000141479	8.48872e-05	0	0	0	k__Bacteria;p__Firmicutes;c__Clostridia;o__Clostridiales;f__Ruminococcaceae;g__;s__
OTU_433	0.000113183	5.65915e-05	5.65915e-05	8.48872e-05	0	0.000113183	0.00019807	0.000169774	2.82957e-05	0	0	0.000113183	2.82957e-05	0.00039614	0.000113183	k__Bacteria;p__Firmicutes;c__Clostridia;o__Clostridiales;f__Ruminococcaceae;g__Ruminococcus;s__
OTU_434	0.000424436	0.000254662	0.000311253	0.000424436	0.00019807	0	0.00019807	0.00019807	5.65915e-05	0.000169774	0.00019807	0.00019807	8.48872e-05	5.65915e-05	8.48872e-05	k__Bacteria;p__Firmicutes;c__Erysipelotrichi;o__Erysipelotrichales;f__Erysipelotrichaceae;g__p-75-a5;s__
OTU_435	0.000113183	8.48872e-05	0.000113183	8.48872e-05	5.65915e-05	8.48872e-05	5.65915e-05	0.000141479	0.000169774	0.00019807	8.48872e-05	5.65915e-05	0.000226366	0	8.48872e-05	k__Bacteria;p__Bacteroidetes;c__Bacteroidia;o__Bacteroidales;f__[Paraprevotellaceae];g__CF231;s__
OTU_436	0.000424436	0.000311253	0.000226366	0.00039614	0.000169774	0.000311253	0.000311253	0.000254662	0.000339549	0.000141479	5.65915e-05	8.48872e-05	8.48872e-05	0.000141479	0.000311253	k__Bacteria;p__Firmicutes;c__Clostridia;o__Clostridiales;f__Ruminococcaceae
OTU_437	0.00019807	0.000169774	0.000282957	0.000339549	0.000339549	0	2.82957e-05	0.00019807	8.48872e-05	0.000113183	0	0.000367845	0	0.000141479	5.65915e-05	k__Bacteria;p__Tenericutes;c__Mollicutes;o__RF39;f__;g__;s__
OTU_438	8.48872e-05	8.48872e-05	0.000113183	2.82957e-05	0.000113183	0.000113183	0	0	0.000141479	0.000113183	2.82957e-05	5.65915e-05	0.000113183	5.65915e-05	0.000113183	k__Bacteria;p__Firmicutes;c__Clostridia;o__Clostridiales;f__Christensenellaceae;g__;s__
OTU_439	0.000169774	0.000169774	0.00019807	5.65915e-05	0.000141479	0	0.000311253	2.82957e-05	8.48872e-05	0.00019807	0.000226366	0.000339549	0.00019807	8.48872e-05	2.82957e-05	k__Bacteria;p__Firmicutes;c__Clostridia;o__Clostridiales;f__Lachnospiraceae;g__;s__
OTU_440	0.000141479	0.000113183	0.000452732	0.000141479	5.65915e-05	0.000169774	0.000113183	5.65915e-05	8.48872e-05	0.000141479	0.00019807	0.000169774	0.000141479	8.48872e-05	0.000113183	k__Bacteria;p__Firmicutes;c__Clostridia;o__Clostridiales;f__Lachnospiraceae
OTU_441	8.48872e-05	0.000282957	0.000141479	0.000226366	2.82957e-05	0.000169774	8.48872e-05	8.48872e-05	0.000226366	8.48872e-05	8.48872e-05	5.65915e-05	8.48872e-05	8.48872e-05	0.000113183	k__Bacteria;p__Firmicutes;c__Clostridia;o__Clostridiales
OTU_442	0.000311253	0.00019807	0.00019807	0.000311253	0.000339549	2.82957e-05	5.65915e-05	0.000452732	0.000141479	2.82957e-05	8.48872e-05	0.000169774	8.48872e-05	0.000282957	0.000254662	k__Bacteria;p__Tenericutes;c__Mollicutes;o__RF39;f__;g__;s__
OTU_443	0.000226366	0.000367845	0.000169774	0.000226366	0.00039614	0.000113183	0.000254662	2.82957e-05	0.000537619	0.000169774	5.65915e-05	0.000113183	0.000169774	0.000141479	0.000113183	k__Bacteria;p__Firmicutes;c__Clostridia;o__Clostridiales;f__Ruminococcaceae
OTU_444	0.000905464	0.000537619	0.000763985	0.000537619	0.000707394	0.000905464	0.000565915	0.000565915	0.000537619	0.000537619	0.00121672	0.000650802	0.000990351	0.000962055	0.000763985	k__Bacteria;p__Firmicutes;c__Clostridia;o__Clostridiales;f__Lachnospiraceae;g__;s__
OTU_445	0.00019807	0.000169774	0.000537619	0.000113183	0.000141479	2.82957e-05	0.000254662	0.000367845	8.48872e-05	0.000537619	0.000141479	0.000141479	0.00019807	0.000169774	0.000169774	k__Bacteria;p__TM7;c__TM7-3;o__CW040;f__F16;g__;s__
OTU_446	0.000254662	0.000113183	0.000282957	0.000141479	0.000113183	8.48872e-05	0.000113183	0.000141479	0.000113183	0.000113183	0.000792281	0.00039614	0.000141479	0.000367845	0.000254662	k__Bacteria;p__Firmicutes;c__Clostridia;o__Clostridiales;f__[Mogibacteriaceae];g__;s__
OTU_447	8.48872e-05	0	0.000254662	0.000141479	0.000169774	0	0	0	2.82957e-05	0.000113183	0.000339549	0.000141479	0.000282957	5.65915e-05	0	k__Bacteria;p__Firmicutes;c__Erysipelotrichi;o__Erysipelotrichales;f__Erysipelotrichaceae;g__Bulleidia;s__
OTU_448	0.000169774	0.000113183	2.82957e-05	0.00019807	0.000226366	0	0	8.48872e-05	5.65915e-05	0	0.000141479	8.48872e-05	8.48872e-05	8.48872e-05	2.82957e-05	k__Bacteria;p__Firmicutes;c__Clostridia;o__Clostridiales;f__Christensenellaceae;g__;s__
OTU_449	0.000169774	0.000113183	0.000113183	0.000113183	0.000113183	0	2.82957e-05	0.000141479	0.000282957	0	2.82957e-05	2.82957e-05	5.65915e-05	0	8.48872e-05	k__Bacteria;p__Firmicutes;c__Clostridia;o__Clostridiales;f__Ruminococcaceae;g__;s__
OTU_450	0.000141479	0.000169774	0.000169774	0.000282957	5.65915e-05	0.000226366	8.48872e-05	2.82957e-05	0.000169774	0.000169774	0	0.000169774	0.000113183	2.82957e-05	8.48872e-05	k__Bacteria;p__Bacteroidetes;c__Bacteroidia;o__Bacteroidales;f__Porphyromonadaceae;g__Parabacteroides;s__
OTU_451	0	5.65915e-05	8.48872e-05	0.000282957	0.00019807	5.65915e-05	8.48872e-05	0.000254662	8.48872e-05	2.82957e-05	2.82957e-05	0.000169774	8.48872e-05	8.48872e-05	0.00019807	k__Bacteria;p__Actinobacteria;c__Coriobacteriia;o__Coriobacteriales;f__Coriobacteriaceae;g__;s__
OTU_452	0.000169774	0.000113183	0.000141479	0.000141479	0.000141479	0.000141479	0.000113183	8.48872e-05	8.48872e-05	8.48872e-05	0.00019807	8.48872e-05	5.65915e-05	2.82957e-05	0.00019807	k__Bacteria;p__Firmicutes;c__Clostridia;o__Clostridiales;f__Lachnospiraceae
OTU_453	5.65915e-05	0.000311253	0	0	0	0.000282957	0.000141479	0	0.000254662	0	0	0	0	0	0.000141479	k__Bacteria;p__Firmicutes;c__Clostridia;o__Clostridiales;f__Lachnospiraceae;g__;s__
OTU_454	8.48872e-05	0.000679098	5.65915e-05	8.48872e-05	5.65915e-05	5.65915e-05	0.000113183	0.000113183	0.000481028	0.000141479	2.82957e-05	5.65915e-05	0.000113183	5.65915e-05	0	k__Bacteria;p__Firmicutes;c__Clostridia;o__Clostridiales;f__Ruminococcaceae;g__;s__
OTU_455	0.000679098	0.00039614	0.000226366	0.000565915	0.000792281	0.000113183	2.82957e-05	0.000141479	0.000141479	5.65915e-05	0.000311253	0.000254662	0.000141479	0.00019807	0.00019807	k__Bacteria;p__Firmicutes;c__Clostridia;o__Clostridiales;f__Ruminococcaceae;g__;s__
OTU_456	0	0	0	0	0	0	0.00101865	0	0	0	0	0	0	0	0	k__Bacteria;p__Bacteroidetes;c__Bacteroidia;o__Bacteroidales;f__BS11;g__;s__
OTU_457	0.00019807	0.000113183	5.65915e-05	0.00019807	8.48872e-05	5.65915e-05	5.65915e-05	0.000113183	5.65915e-05	0.000113183	0	0	2.82957e-05	0.000113183	0.000169774	k__Bacteria;p__Firmicutes;c__Clostridia;o__Clostridiales;f__Ruminococcaceae;g__;s__
OTU_458	0.000169774	0.000141479	0.000169774	0.000113183	0.000169774	8.48872e-05	0.000113183	0.000226366	0.000113183	0.00019807	8.48872e-05	0.000141479	5.65915e-05	8.48872e-05	8.48872e-05	k__Bacteria;p__Firmicutes;c__Clostridia;o__Clostridiales;f__;g__;s__
OTU_459	0.000141479	0.000169774	0.000113183	0.000141479	5.65915e-05	8.48872e-05	2.82957e-05	0.000141479	2.82957e-05	0.000113183	2.82957e-05	5.65915e-05	5.65915e-05	5.65915e-05	0.000113183	k__Bacteria;p__Firmicutes;c__Clostridia;o__Clostridiales
OTU_460	8.48872e-05	0.00019807	8.48872e-05	0.000141479	0.000169774	0	5.65915e-05	8.48872e-05	0.00019807	2.82957e-05	5.65915e-05	0	5.65915e-05	0	5.65915e-05	k__Bacteria;p__Tenericutes;c__Mollicutes;o__RF39;f__;g__;s__
OTU_461	0.000141479	8.48872e-05	0.000113183	0.00019807	0.000169774	8.48872e-05	2.82957e-05	0.000141479	0	8.48872e-05	0.000169774	0.000169774	8.48872e-05	5.65915e-05	0.000141479	k__Bacteria;p__Firmicutes;c__Clostridia;o__Clostridiales;f__Christensenellaceae;g__;s__
OTU_462	8.48872e-05	0.000311253	0.000113183	0.000254662	0.000226366	2.82957e-05	2.82957e-05	0.000169774	5.65915e-05	2.82957e-05	0.00019807	0.000141479	0.000254662	0.00019807	5.65915e-05	k__Bacteria;p__Actinobacteria;c__Coriobacteriia;o__Coriobacteriales;f__Coriobacteriaceae;g__Adlercreutzia;s__
OTU_463	0.000339549	5.65915e-05	8.48872e-05	0.000113183	0	0	0.000113183	0.000141479	8.48872e-05	5.65915e-05	8.48872e-05	0	0	0.000169774	0.000141479	k__Bacteria;p__Firmicutes;c__Clostridia;o__Clostridiales;f__Ruminococcaceae;g__Ruminococcus;s__
OTU_464	8.48872e-05	8.48872e-05	0.000113183	0.000169774	0.000226366	2.82957e-05	5.65915e-05	8.48872e-05	0	8.48872e-05	0.00019807	0.000169774	2.82957e-05	2.82957e-05	0.000141479	k__Bacteria;p__Firmicutes;c__Clostridia;o__Clostridiales;f__Ruminococcaceae;g__;s__
OTU_465	0.000339549	0.000367845	0.000226366	0.00019807	8.48872e-05	2.82957e-05	0.000169774	0.00019807	0.000169774	0.000226366	0.00019807	0.000452732	0.000169774	0.00019807	0.000141479	k__Bacteria;p__Firmicutes;c__Clostridia;o__Clostridiales;f__Ruminococcaceae;g__Ruminococcus;s__
OTU_466	0	0.000509323	0	0	0	0	0	0	0.00039614	0	0	0	0	8.48872e-05	0	k__Bacteria;p__Firmicutes;c__Erysipelotrichi;o__Erysipelotrichales;f__Erysipelotrichaceae;g__Bulleidia;s__
OTU_467	5.65915e-05	0.000339549	0.000452732	0.000962055	0.000169774	2.82957e-05	0.00019807	0	0.000339549	0.000424436	0.000226366	0.000226366	0	0	0	k__Bacteria;p__Bacteroidetes;c__Bacteroidia;o__Bacteroidales;f__Prevotellaceae;g__Prevotella;s__
OTU_468	0.000141479	0.000169774	5.65915e-05	8.48872e-05	0.000169774	0	2.82957e-05	0.000169774	8.48872e-05	5.65915e-05	5.65915e-05	0	5.65915e-05	0	8.48872e-05	k__Bacteria;p__Firmicutes;c__Clostridia;o__Clostridiales;f__Ruminococcaceae
OTU_469	0.000282957	0.00039614	0.000339549	0.000424436	0.000339549	0.000169774	0.000594211	0.000367845	0.000254662	0.000282957	0.000282957	0.000254662	0	0.000226366	0.000282957	k__Bacteria;p__Firmicutes;c__Clostridia;o__Clostridiales;f__Ruminococcaceae
OTU_470	0	0	5.65915e-05	0	8.48872e-05	0	0	0	0	5.65915e-05	0.000169774	0.000905464	0	0	5.65915e-05	k__Bacteria;p__Firmicutes;c__Clostridia;o__Clostridiales;f__Lachnospiraceae
OTU_471	0.000169774	0	0.000226366	0.000141479	0	5.65915e-05	0.00019807	5.65915e-05	0	8.48872e-05	5.65915e-05	0.000113183	0	0	0.000169774	k__Bacteria;p__Firmicutes;c__Clostridia;o__Clostridiales;f__Lachnospiraceae
OTU_472	0.000282957	0.000367845	5.65915e-05	8.48872e-05	0.000113183	0	0	8.48872e-05	0.000169774	2.82957e-05	0.000113183	5.65915e-05	0	5.65915e-05	8.48872e-05	k__Bacteria;p__Tenericutes;c__Mollicutes;o__RF39;f__;g__;s__
OTU_473	0	0.000481028	0	0	0	0	8.48872e-05	0	0.000594211	0	0	0	0	0	5.65915e-05	k__Bacteria;p__Firmicutes;c__Clostridia;o__Clostridiales;f__Veillonellaceae;g__Succiniclasticum;s__
OTU_474	0.000254662	5.65915e-05	0.000226366	0.000113183	0.000226366	0	0	0.000113183	2.82957e-05	0.000141479	0.000282957	8.48872e-05	0.00019807	0.000226366	0.000113183	k__Bacteria;p__Firmicutes;c__Clostridia;o__Clostridiales;f__Lachnospiraceae;g__;s__
OTU_475	2.82957e-05	0.000141479	0.000113183	0.000113183	0.000113183	0	0	8.48872e-05	5.65915e-05	8.48872e-05	5.65915e-05	0.000169774	0	0	8.48872e-05	k__Bacteria;p__Proteobacteria;c__Alphaproteobacteria;o__Rickettsiales;f__;g__;s__
OTU_476	2.82957e-05	0.000226366	2.82957e-05	0.000113183	2.82957e-05	8.48872e-05	0	5.65915e-05	5.65915e-05	0.000169774	0.000113183	0.000113183	5.65915e-05	5.65915e-05	8.48872e-05	k__Bacteria;p__Firmicutes;c__Clostridia;o__Clostridiales;f__Ruminococcaceae;g__;s__
OTU_477	0.000820577	0.000763985	0.00124501	0.0013299	0.000594211	0.000962055	0.000877168	0.000650802	0.000707394	0.000905464	0.000707394	0.000962055	0.000622506	0.00101865	0.000735689	k__Bacteria;p__Tenericutes;c__Mollicutes;o__RF39;f__;g__;s__
OTU_478	0.00019807	2.82957e-05	2.82957e-05	0	0.000169774	2.82957e-05	8.48872e-05	0.000141479	0	8.48872e-05	5.65915e-05	5.65915e-05	0.000141479	8.48872e-05	5.65915e-05	k__Bacteria;p__Firmicutes;c__Clostridia;o__Clostridiales
OTU_479	0.000367845	0.000339549	0.000481028	0.000254662	0.000339549	0.000339549	0.000537619	0.000226366	0.00039614	0.000509323	0.000339549	0.000282957	0.000311253	0.000141479	0.00019807	k__Bacteria;p__Firmicutes;c__Clostridia;o__Clostridiales
OTU_480	0	0.000367845	0	0	0.000282957	0	0	0	0.000367845	0	0	5.65915e-05	0	0	0	k__Bacteria;p__Firmicutes;c__Clostridia;o__Clostridiales;f__Ruminococcaceae;g__Ruminococcus;s__
OTU_481	0.000141479	2.82957e-05	8.48872e-05	2.82957e-05	5.65915e-05	0.000282957	0.000113183	0.000141479	0.000141479	8.48872e-05	0	2.82957e-05	0.000113183	0	0.000141479	k__Bacteria;p__Firmicutes;c__Clostridia;o__Clostridiales;f__Ruminococcaceae;g__Ruminococcus;s__
OTU_482	8.48872e-05	2.82957e-05	0.00019807	8.48872e-05	0	0.000311253	2.82957e-05	0.000141479	0.000141479	0.000254662	8.48872e-05	2.82957e-05	0.000481028	0	0.000141479	k__Bacteria;p__Bacteroidetes;c__Bacteroidia;o__Bacteroidales;f__;g__;s__
OTU_483	0.000254662	0.000820577	0.000367845	0.000594211	0.00019807	0.00039614	0.000452732	0.000367845	0.000537619	0.000622506	0.00019807	0.00019807	0.00039614	0.000226366	0.00019807	k__Bacteria;p__Firmicutes;c__Clostridia;o__Clostridiales;f__;g__;s__
OTU_484	0.000254662	0.000254662	0.000226366	0.000169774	0.000282957	0.00039614	0.000113183	0.000141479	8.48872e-05	0.00019807	0.000169774	0.00019807	0.000339549	0.000254662	0.000282957	k__Bacteria;p__Firmicutes;c__Erysipelotrichi;o__Erysipelotrichales;f__Erysipelotrichaceae;g__Bulleidia
OTU_485	0	0	0.000141479	0.000141479	0.000113183	0.000339549	0	0	0	0.000254662	0	2.82957e-05	8.48872e-05	0	0	k__Bacteria;p__Bacteroidetes;c__Bacteroidia;o__Bacteroidales;f__Prevotellaceae;g__Prevotella;s__
OTU_486	0.000339549	0	0	0	0	0	0	0.00039614	8.48872e-05	0	0	0	0	0	0	k__Bacteria;p__Bacteroidetes;c__Bacteroidia;o__Bacteroidales;f__Prevotellaceae;g__Prevotella;s__
OTU_487	0	0.000113183	8.48872e-05	0.000141479	0.000169774	0	2.82957e-05	0	0	0	0.000113183	8.48872e-05	0.000254662	0.000141479	0	k__Bacteria;p__Actinobacteria;c__Coriobacteriia;o__Coriobacteriales;f__Coriobacteriaceae
OTU_488	0.00019807	0.000113183	0.000113183	0.00019807	0.000282957	0	5.65915e-05	5.65915e-05	2.82957e-05	2.82957e-05	0.000282957	5.65915e-05	0.000282957	0.000339549	8.48872e-05	k__Bacteria;p__Actinobacteria;c__Coriobacteriia;o__Coriobacteriales;f__Coriobacteriaceae;g__Atopobium;s__
OTU_489	8.48872e-05	0.000113183	8.48872e-05	0.000141479	8.48872e-05	0	2.82957e-05	0.000113183	0	0	8.48872e-05	2.82957e-05	0.00019807	2.82957e-05	0	k__Bacteria;p__Firmicutes;c__Bacilli;o__Bacillales
OTU_490	0.000509323	0.000226366	0.000113183	0.000424436	0.000282957	0.000339549	0.00019807	0.000481028	0.00039614	0.000141479	0.000141479	0.000537619	0.000141479	0.00019807	0.000565915	k__Bacteria
OTU_491	0.00039614	0	0	0	0	5.65915e-05	0.000113183	0.000226366	0	0	0	0	0	0	0	k__Bacteria;p__Firmicutes;c__Clostridia;o__Clostridiales;f__Ruminococcaceae
OTU_492	0.000226366	2.82957e-05	0	0.000169774	0.000339549	5.65915e-05	8.48872e-05	0.000113183	8.48872e-05	0.000113183	0.000113183	0.000141479	0.000254662	0.00019807	0.000169774	k__Bacteria;p__Firmicutes;c__Clostridia;o__Clostridiales
OTU_493	0	0	0	0	0.00104694	0	0	0	0	0	0	0	0	0	0	k__Bacteria;p__Bacteroidetes;c__Bacteroidia;o__Bacteroidales;f__Prevotellaceae;g__Prevotella;s__
OTU_494	0.00019807	0.00019807	8.48872e-05	0.00019807	0.00019807	0	0	0.000141479	0.000113183	0	0	5.65915e-05	5.65915e-05	0.000113183	0.000113183	k__Bacteria;p__Firmicutes;c__Clostridia;o__Clostridiales;f__Clostridiaceae;g__Clostridium
OTU_495	8.48872e-05	0.000509323	0.000113183	0.000452732	0.000169774	2.82957e-05	0.000254662	5.65915e-05	0.000367845	0.000254662	0	8.48872e-05	0.000481028	0	0.000169774	k__Bacteria;p__Bacteroidetes;c__Bacteroidia;o__Bacteroidales;f__;g__;s__
OTU_496	0.000113183	2.82957e-05	0.000113183	8.48872e-05	2.82957e-05	0	0	0	0	0	0.000311253	5.65915e-05	0.000169774	0	0	k__Bacteria;p__Firmicutes;c__Clostridia;o__Clostridiales;f__Clostridiaceae
OTU_497	0.000509323	0.00019807	0.000113183	8.48872e-05	0	5.65915e-05	0.00039614	0.000650802	0.000113183	2.82957e-05	0.000169774	0.000141479	2.82957e-05	0	2.82957e-05	k__Bacteria;p__Firmicutes;c__Clostridia;o__Clostridiales;f__Lachnospiraceae
OTU_498	5.65915e-05	0	0.000282957	5.65915e-05	2.82957e-05	2.82957e-05	0.000141479	0	0	0.000169774	0.000113183	8.48872e-05	0	0	5.65915e-05	k__Bacteria;p__Firmicutes;c__Clostridia;o__Clostridiales;f__Lachnospiraceae
OTU_499	0.000424436	0.000141479	0.000481028	0.000509323	0.00039614	0.000282957	0.000254662	0.000452732	0.000311253	0.000254662	0.000537619	0.000254662	0.000565915	0.000226366	0.000113183	k__Bacteria;p__Firmicutes;c__Erysipelotrichi;o__Erysipelotrichales;f__Erysipelotrichaceae;g__Bulleidia;s__
OTU_500	0.000113183	8.48872e-05	8.48872e-05	5.65915e-05	0.000113183	5.65915e-05	2.82957e-05	8.48872e-05	5.65915e-05	8.48872e-05	2.82957e-05	0.000113183	8.48872e-05	2.82957e-05	0.000113183	k__Bacteria;p__Firmicutes;c__Clostridia;o__Clostridiales
OTU_501	8.48872e-05	5.65915e-05	0.000282957	0.000113183	0.000113183	8.48872e-05	8.48872e-05	8.48872e-05	0	0.000169774	0.000113183	8.48872e-05	5.65915e-05	0.000169774	5.65915e-05	k__Bacteria;p__Tenericutes;c__Mollicutes;o__RF39;f__;g__;s__
OTU_502	0.000141479	0.000339549	0.00019807	0.000339549	0.000367845	0	5.65915e-05	0.00019807	0.000141479	0.000141479	0	0.000339549	5.65915e-05	2.82957e-05	0.000254662	k__Bacteria;p__Tenericutes;c__Mollicutes;o__RF39;f__;g__;s__
OTU_503	0	8.48872e-05	0	0.000311253	0.000113183	0.000481028	0.000311253	2.82957e-05	0	0	2.82957e-05	0.000226366	0	0	0.000848872	k__Bacteria;p__Firmicutes;c__Clostridia;o__Clostridiales;f__Clostridiaceae;g__Clostridium;s__
OTU_504	8.48872e-05	0	0	0.000141479	0	2.82957e-05	0	0.000481028	0.000141479	5.65915e-05	2.82957e-05	5.65915e-05	5.65915e-05	0.000169774	8.48872e-05	k__Bacteria;p__Spirochaetes;c__Spirochaetes;o__Spirochaetales;f__Spirochaetaceae;g__Treponema;s__
OTU_505	0.000113183	0.000141479	5.65915e-05	0.000113183	0.000113183	8.48872e-05	8.48872e-05	8.48872e-05	8.48872e-05	5.65915e-05	2.82957e-05	0.000113183	8.48872e-05	2.82957e-05	8.48872e-05	k__Bacteria;p__Actinobacteria;c__Coriobacteriia;o__Coriobacteriales;f__Coriobacteriaceae;g__;s__
OTU_506	0.000226366	0.000226366	0.000282957	0.000282957	0.000113183	0.000113183	0.00039614	0.000282957	0.000254662	0.000226366	5.65915e-05	0.000226366	0.000141479	0.000169774	0.000282957	k__Bacteria;p__Firmicutes;c__Clostridia;o__Clostridiales;f__Ruminococcaceae;g__;s__
OTU_507	0.000282957	0.000282957	0.000452732	0.000452732	0.000226366	8.48872e-05	0.000141479	0.000254662	0.00019807	0.000311253	0.000113183	0.000113183	0.000141479	0	0.000367845	k__Bacteria;p__Bacteroidetes;c__Bacteroidia;o__Bacteroidales;f__Rikenellaceae;g__;s__
OTU_508	0.000141479	0.000226366	0.000226366	5.65915e-05	0.000282957	0.000169774	8.48872e-05	0.000169774	0.000311253	0.000141479	5.65915e-05	0.000169774	0.000311253	8.48872e-05	0.000254662	k__Bacteria;p__Firmicutes
OTU_509	0.00019807	0.000594211	0.000169774	0.000311253	0.000481028	2.82957e-05	5.65915e-05	0.000226366	0.000509323	0.000169774	8.48872e-05	5.65915e-05	0.000481028	5.65915e-05	0.000282957	k__Bacteria;p__Firmicutes;c__Clostridia;o__Clostridiales;f__Ruminococcaceae;g__;s__
OTU_510	0.00019807	0.000650802	0.000254662	0.00107524	0.00039614	2.82957e-05	0	5.65915e-05	0.000169774	2.82957e-05	0.000141479	0.000962055	5.65915e-05	0.00019807	5.65915e-05	k__Bacteria;p__Tenericutes;c__Mollicutes;o__RF39;f__;g__;s__
OTU_511	0.000141479	0.000113183	0.000367845	0.00039614	0.00019807	0	0.000141479	5.65915e-05	2.82957e-05	0.000226366	5.65915e-05	0.000141479	5.65915e-05	0	0.000141479	k__Bacteria;p__Bacteroidetes;c__Bacteroidia;o__Bacteroidales;f__Rikenellaceae;g__;s__
OTU_512	0.000141479	0.000113183	0.000113183	2.82957e-05	2.82957e-05	0.000141479	0.000141479	0.000169774	5.65915e-05	0.000169774	2.82957e-05	0.000254662	0.000113183	5.65915e-05	0.00019807	k__Bacteria;p__Firmicutes;c__Clostridia;o__Clostridiales;f__Ruminococcaceae;g__;s__
OTU_513	0	0	0.000169774	2.82957e-05	0	5.65915e-05	2.82957e-05	8.48872e-05	0.000169774	0.000169774	0.000141479	0	5.65915e-05	0	5.65915e-05	k__Bacteria;p__Firmicutes;c__Clostridia;o__Clostridiales;f__[Mogibacteriaceae];g__;s__
OTU_514	8.48872e-05	0.000113183	0.000169774	0	0	0	8.48872e-05	8.48872e-05	8.48872e-05	0.000254662	0.000141479	2.82957e-05	0	0	0.00019807	k__Bacteria;p__Firmicutes;c__Clostridia;o__Clostridiales;f__Ruminococcaceae
OTU_515	0.000113183	0.000367845	0.000141479	0.000367845	0.000339549	0	2.82957e-05	5.65915e-05	8.48872e-05	0.000113183	0.000141479	0.000848872	0.000113183	0.00019807	0.000622506	k__Bacteria;p__Cyanobacteria;c__4C0d-2;o__YS2;f__;g__;s__
OTU_516	0	0	0.000141479	0.000141479	8.48872e-05	0.00019807	8.48872e-05	2.82957e-05	0	0.000113183	0.000113183	0	0.000339549	0.000311253	0	k__Bacteria;p__Firmicutes;c__Clostridia
OTU_517	8.48872e-05	0.000113183	5.65915e-05	0	2.82957e-05	0.000113183	2.82957e-05	5.65915e-05	8.48872e-05	0.000141479	0	0.000113183	0	0	0.000113183	k__Bacteria;p__Firmicutes;c__Clostridia;o__Clostridiales;f__Ruminococcaceae;g__Oscillospira;s__
OTU_518	8.48872e-05	0.00019807	0.000141479	8.48872e-05	0	5.65915e-05	0.000254662	0.000113183	0.000254662	0.000113183	0	2.82957e-05	0.000113183	0	0.000141479	k__Bacteria;p__Bacteroidetes;c__Bacteroidia;o__Bacteroidales;f__;g__;s__
OTU_519	5.65915e-05	2.82957e-05	0.000113183	0.000113183	0.000254662	8.48872e-05	0	8.48872e-05	0	2.82957e-05	0.000141479	5.65915e-05	0.000282957	2.82957e-05	0	k__Bacteria;p__Firmicutes;c__Erysipelotrichi;o__Erysipelotrichales;f__Erysipelotrichaceae;g__p-75-a5;s__
OTU_520	0.000113183	0.000113183	0.000113183	5.65915e-05	2.82957e-05	0.000169774	2.82957e-05	5.65915e-05	5.65915e-05	2.82957e-05	2.82957e-05	0	0	0.000113183	0	k__Bacteria;p__Firmicutes;c__Clostridia;o__Clostridiales;f__Ruminococcaceae;g__Ruminococcus;s__
OTU_521	0.000113183	0.000226366	0.000113183	0.000141479	0.000113183	8.48872e-05	0.000141479	8.48872e-05	0.000113183	0.000113183	5.65915e-05	8.48872e-05	8.48872e-05	8.48872e-05	0.000141479	k__Bacteria;p__Bacteroidetes;c__Bacteroidia;o__Bacteroidales;f__Rikenellaceae
OTU_522	8.48872e-05	5.65915e-05	0.000169774	8.48872e-05	0.000226366	0	0	0	8.48872e-05	2.82957e-05	0.000141479	0.000113183	0.000141479	0	0	k__Bacteria;p__Proteobacteria;c__Alphaproteobacteria;o__Rickettsiales;f__;g__;s__
OTU_523	0.000339549	0	0	0	0	0	0	0.000452732	0	0	0	0	0	0	0	k__Bacteria;p__Bacteroidetes;c__Bacteroidia;o__Bacteroidales;f__Prevotellaceae;g__Prevotella;s__
OTU_524	0.00164115	0.00147138	0.00093376	0.00104694	0.00113183	0.000509323	0.000990351	0.00192411	0.000990351	0.00110353	0.000509323	0.000848872	0.000509323	0.000424436	0.00107524	k__Bacteria;p__Firmicutes;c__Clostridia;o__Clostridiales;f__;g__;s__
OTU_525	0.000169774	0.00019807	0.000282957	0.000339549	0.000169774	0.000226366	0.000113183	5.65915e-05	8.48872e-05	0.00019807	0	0.000367845	0.000367845	0.000113183	8.48872e-05	k__Bacteria;p__Bacteroidetes;c__Bacteroidia;o__Bacteroidales;f__RF16;g__;s__
OTU_526	0.000169774	0	0	0.000537619	2.82957e-05	0	0	5.65915e-05	0	2.82957e-05	5.65915e-05	0	0	0	0	k__Bacteria;p__Cyanobacteria;c__4C0d-2;o__YS2;f__;g__;s__
OTU_527	0	8.48872e-05	0.00019807	0.000113183	0.000113183	8.48872e-05	0	0.000282957	8.48872e-05	0.000169774	5.65915e-05	0.000169774	0.000169774	5.65915e-05	0.000169774	k__Bacteria;p__Firmicutes;c__Clostridia;o__Clostridiales
OTU_528	0	0.00019807	5.65915e-05	8.48872e-05	0	2.82957e-05	5.65915e-05	0	0.000141479	2.82957e-05	0	8.48872e-05	0	0	0	k__Bacteria;p__Spirochaetes;c__Spirochaetes;o__Spirochaetales;f__Spirochaetaceae;g__Treponema;s__
OTU_529	0.000141479	0.00019807	0.000226366	8.48872e-05	2.82957e-05	0.000141479	0.000169774	0.000169774	8.48872e-05	0.000113183	5.65915e-05	5.65915e-05	0.000339549	0	0.000226366	k__Bacteria;p__Firmicutes;c__Clostridia;o__Clostridiales;f__Ruminococcaceae;g__Ruminococcus;s__
OTU_530	0.000226366	0.000141479	0.000141479	0.00019807	8.48872e-05	0.000113183	0.00019807	0.000141479	0.000254662	0.000254662	2.82957e-05	8.48872e-05	0.000226366	0.000169774	0.000141479	k__Bacteria;p__Bacteroidetes;c__Bacteroidia;o__Bacteroidales;f__;g__;s__
OTU_531	0	5.65915e-05	0.000141479	0	0	0	5.65915e-05	5.65915e-05	2.82957e-05	8.48872e-05	0	0.000141479	0	2.82957e-05	0.000254662	k__Bacteria;p__Tenericutes;c__Mollicutes;o__Anaeroplasmatales;f__Anaeroplasmataceae;g__Anaeroplasma;s__
OTU_532	0.000990351	0.00138649	0.000848872	0.00101865	0.00110353	0.000311253	0.000424436	0.000820577	0.000763985	0.000848872	0.000367845	0.000311253	0.000424436	0.000679098	0.000367845	k__Bacteria;p__TM7;c__TM7-3;o__CW040;f__F16;g__;s__
OTU_533	0.000311253	0.000169774	5.65915e-05	0.000254662	0.000339549	0.000254662	0.000226366	0.000254662	0.000254662	0.000226366	0.000282957	0.000282957	0.000141479	0.000141479	0.000282957	k__Bacteria;p__Firmicutes;c__Clostridia;o__Clostridiales;f__Christensenellaceae;g__;s__
OTU_534	0.000848872	0.000650802	0.000622506	0.00147138	0.000735689	0.000141479	0.000311253	0.000594211	0.000594211	0.000424436	0.000254662	0.000452732	0.000282957	0.000424436	0.00019807	k__Bacteria;p__Tenericutes;c__Mollicutes;o__RF39;f__;g__;s__
OTU_535	0.000226366	0.000169774	0.000254662	0.00019807	0.000169774	0	0.000452732	0.000169774	8.48872e-05	0.000141479	0.000141479	0.000226366	5.65915e-05	0.000226366	0.000141479	k__Bacteria;p__Firmicutes;c__Clostridia;o__Clostridiales;f__Ruminococcaceae
OTU_536	0.00124501	0.0013016	0.000877168	0.00118842	0.000877168	0.000226366	0.000481028	0.00101865	0.000792281	0.000481028	0.00183922	0.00039614	0.000537619	0.0019807	0.000792281	k__Bacteria;p__TM7;c__TM7-3;o__CW040;f__F16;g__;s__
OTU_537	0.000113183	0.000169774	0.000113183	0.000141479	0.000113183	0.000254662	0.000113183	0.000226366	0.00039614	5.65915e-05	0.000141479	0.000141479	0.000141479	0	0.000254662	k__Bacteria;p__Firmicutes;c__Clostridia;o__Clostridiales;f__Ruminococcaceae;g__;s__
OTU_538	0	0	0.000424436	0	0	8.48872e-05	0	5.65915e-05	0.000113183	0.000339549	0	0	0	0	0	k__Bacteria;p__Tenericutes;c__Mollicutes;o__Anaeroplasmatales;f__Anaeroplasmataceae;g__Anaeroplasma;s__
OTU_539	0.00158456	0.00124501	0.00138649	0.00158456	0.000820577	0.000311253	0.00189582	0.000990351	0.000679098	0.000650802	0.00147138	0.00110353	0.000226366	0.00127331	0.00039614	k__Bacteria;p__Firmicutes;c__Clostridia;o__Clostridiales;f__;g__;s__
OTU_540	8.48872e-05	5.65915e-05	0	8.48872e-05	0	0	0.00124501	8.48872e-05	0.000113183	0	0	8.48872e-05	0	0	0	k__Bacteria;p__Bacteroidetes;c__Bacteroidia;o__Bacteroidales;f__;g__;s__
OTU_541	0.000311253	0.00039614	5.65915e-05	0	2.82957e-05	2.82957e-05	0.000565915	0.000282957	0.000282957	8.48872e-05	0	2.82957e-05	0	0	2.82957e-05	k__Bacteria;p__Firmicutes;c__Clostridia;o__Clostridiales;f__Lachnospiraceae;g__Coprococcus;s__
OTU_542	0.000339549	0.00019807	0.000226366	0.000509323	0.000169774	0	2.82957e-05	0.000311253	0.000113183	0.000254662	2.82957e-05	0.000113183	5.65915e-05	5.65915e-05	5.65915e-05	k__Bacteria;p__Actinobacteria;c__Coriobacteriia;o__Coriobacteriales;f__Coriobacteriaceae
OTU_543	0.000339549	0.000254662	0.000481028	0.000282957	0.000339549	0.000226366	0.000820577	0.000311253	0.000254662	0.000311253	0.000254662	0.000113183	0.000339549	0.000424436	0.000367845	k__Bacteria;p__Firmicutes;c__Clostridia;o__Clostridiales;f__Ruminococcaceae;g__;s__
OTU_544	0.000339549	0.00019807	0.000565915	2.82957e-05	0.000113183	0.000141479	0.000254662	0.000254662	0.000113183	0.000537619	0.000169774	0.000113183	2.82957e-05	5.65915e-05	0.000141479	k__Bacteria;p__Firmicutes;c__Clostridia;o__Clostridiales;f__Ruminococcaceae;g__Oscillospira;s__
OTU_545	0.000763985	0.000226366	0.000339549	0.000254662	2.82957e-05	2.82957e-05	0.000141479	0.000311253	0	2.82957e-05	0.000226366	0.000141479	0.000169774	0.000113183	0.000254662	k__Bacteria;p__Firmicutes;c__Clostridia;o__Clostridiales;f__Ruminococcaceae;g__;s__
OTU_546	0.00019807	0.000169774	8.48872e-05	2.82957e-05	8.48872e-05	0.000254662	0.000254662	0.000113183	0.000141479	8.48872e-05	0	5.65915e-05	0	0.000565915	0.00019807	k__Bacteria;p__Firmicutes;c__Clostridia;o__Clostridiales;f__Ruminococcaceae;g__;s__
OTU_547	2.82957e-05	0.000594211	5.65915e-05	0.000226366	5.65915e-05	0.000169774	0.000141479	5.65915e-05	0.000282957	0.000113183	0	8.48872e-05	5.65915e-05	0	8.48872e-05	k__Bacteria;p__Bacteroidetes;c__Bacteroidia;o__Bacteroidales;f__BS11;g__;s__
OTU_548	2.82957e-05	5.65915e-05	0.000169774	0.000141479	2.82957e-05	5.65915e-05	0	8.48872e-05	0	2.82957e-05	0	0.000113183	0.000226366	5.65915e-05	0	k__Bacteria;p__Bacteroidetes;c__Bacteroidia;o__Bacteroidales;f__RF16;g__;s__
OTU_549	0.000113183	0.00019807	5.65915e-05	0	0	0.000113183	0	0	0.000339549	0	0.000141479	0	0	0	2.82957e-05	k__Bacteria;p__Bacteroidetes;c__Bacteroidia;o__Bacteroidales;f__;g__;s__
OTU_550	0.000650802	0.000763985	0.000848872	0.00158456	0.000339549	0.00116013	0.000481028	0.000537619	0.000707394	0.000820577	0.000707394	0.000679098	0.00039614	0.000763985	0.00195241	k__Bacteria;p__Firmicutes;c__Clostridia;o__Clostridiales;f__;g__;s__
OTU_551	0.000141479	2.82957e-05	8.48872e-05	8.48872e-05	0.000226366	2.82957e-05	0.000113183	5.65915e-05	5.65915e-05	0.000113183	0.000169774	8.48872e-05	0.00019807	0.000113183	0.000113183	k__Bacteria;p__Firmicutes;c__Clostridia;o__Clostridiales;f__Lachnospiraceae;g__;s__
OTU_552	0	0	0	0	0	0	0	0	0	0.000141479	0.000594211	0.000113183	0	0	0	k__Bacteria;p__Bacteroidetes;c__Bacteroidia;o__Bacteroidales;f__Prevotellaceae;g__Prevotella;s__
OTU_553	0.000113183	5.65915e-05	0.000141479	0	5.65915e-05	5.65915e-05	0.000141479	2.82957e-05	0.000113183	8.48872e-05	0	0	5.65915e-05	2.82957e-05	5.65915e-05	k__Bacteria;p__Firmicutes;c__Clostridia;o__Clostridiales
OTU_554	5.65915e-05	0.000254662	2.82957e-05	0.000311253	5.65915e-05	5.65915e-05	0.000226366	0.000169774	0.000169774	0.000169774	2.82957e-05	2.82957e-05	5.65915e-05	0	0.000113183	k__Bacteria
OTU_555	0.00019807	0.00019807	0.000113183	0.000424436	0.000226366	0.00019807	5.65915e-05	8.48872e-05	0.000141479	0.000169774	0.00019807	0.00039614	0.000169774	0.00019807	0.000141479	k__Bacteria;p__Firmicutes;c__Clostridia;o__Clostridiales
OTU_556	2.82957e-05	5.65915e-05	5.65915e-05	0	2.82957e-05	0	0	0	2.82957e-05	8.48872e-05	0	0.000650802	0	0	0	k__Bacteria;p__Bacteroidetes;c__Bacteroidia;o__Bacteroidales;f__Prevotellaceae;g__Prevotella;s__
OTU_557	0	0	8.48872e-05	8.48872e-05	0.000424436	0	2.82957e-05	0	0	8.48872e-05	0	8.48872e-05	0.000113183	0	5.65915e-05	k__Bacteria;p__Synergistetes;c__Synergistia;o__Synergistales;f__Dethiosulfovibrionaceae;g__TG5;s__
OTU_558	0.00019807	0.000537619	0.000226366	0.00019807	0.000282957	0.000169774	0.000311253	0.000367845	0.000339549	0.000169774	0.000254662	0.000735689	0.000311253	0.000113183	0.000254662	k__Bacteria;p__Firmicutes;c__Clostridia;o__Clostridiales;f__;g__;s__
OTU_559	0	0	0.000113183	0.000537619	2.82957e-05	0.000254662	8.48872e-05	0	0	0.000113183	0	8.48872e-05	0.000113183	0	8.48872e-05	k__Bacteria;p__Firmicutes;c__Clostridia;o__Clostridiales;f__Lachnospiraceae;g__Butyrivibrio;s__
OTU_560	5.65915e-05	0.000113183	0.000113183	8.48872e-05	8.48872e-05	0	0	2.82957e-05	0	5.65915e-05	0.000169774	5.65915e-05	5.65915e-05	8.48872e-05	0	k__Bacteria;p__Actinobacteria;c__Coriobacteriia;o__Coriobacteriales;f__Coriobacteriaceae;g__;s__
OTU_561	0.000339549	2.82957e-05	0.000113183	0	2.82957e-05	8.48872e-05	0.000141479	0.000226366	5.65915e-05	0.000113183	0	0	0	0	0.00019807	k__Bacteria;p__Firmicutes;c__Clostridia;o__Clostridiales;f__Lachnospiraceae;g__;s__
OTU_562	8.48872e-05	0.000367845	0.000226366	0.000113183	0	0.000282957	0.000113183	0	0.00039614	0.000141479	8.48872e-05	0.000282957	0	0	0	k__Bacteria;p__Bacteroidetes;c__Bacteroidia;o__Bacteroidales;f__;g__;s__
OTU_563	8.48872e-05	0.000254662	0	0	2.82957e-05	2.82957e-05	8.48872e-05	5.65915e-05	0.000339549	5.65915e-05	0	0	0	0	0	k__Bacteria;p__Spirochaetes;c__Spirochaetes;o__Spirochaetales;f__Spirochaetaceae;g__Treponema;s__
OTU_564	0	5.65915e-05	0	0	0	2.82957e-05	0	0	5.65915e-05	0	0	0.00121672	0	0	0	k__Bacteria;p__Bacteroidetes;c__Bacteroidia;o__Bacteroidales;f__BS11;g__;s__
OTU_565	8.48872e-05	0.000141479	8.48872e-05	5.65915e-05	5.65915e-05	0	0	2.82957e-05	5.65915e-05	0	0.000169774	8.48872e-05	5.65915e-05	2.82957e-05	8.48872e-05	k__Bacteria;p__Firmicutes;c__Bacilli;o__Lactobacillales;f__Streptococcaceae;g__Streptococcus;s__
OTU_566	0.000254662	0.000169774	0.000113183	0.000141479	8.48872e-05	0.000113183	0.000339549	0.000141479	0.000141479	5.65915e-05	0.000141479	0.000113183	5.65915e-05	8.48872e-05	0.000141479	k__Bacteria;p__Firmicutes;c__Clostridia;o__Clostridiales;f__Ruminococcaceae
OTU_567	8.48872e-05	8.48872e-05	0.000141479	5.65915e-05	2.82957e-05	5.65915e-05	2.82957e-05	0.000141479	5.65915e-05	8.48872e-05	0.000169774	5.65915e-05	2.82957e-05	0	2.82957e-05	k__Bacteria;p__Firmicutes;c__Clostridia;o__Clostridiales;f__Ruminococcaceae;g__;s__
OTU_568	5.65915e-05	2.82957e-05	5.65915e-05	8.48872e-05	5.65915e-05	0	0	0	0	0	0.00039614	0.000141479	5.65915e-05	0.00039614	2.82957e-05	k__Bacteria;p__Tenericutes;c__Mollicutes;o__RF39;f__;g__;s__
OTU_569	0.000141479	0	0.000367845	0.000113183	2.82957e-05	0	2.82957e-05	2.82957e-05	0	0.000282957	0	0	0	0	0	k__Bacteria;p__Firmicutes;c__Clostridia;o__Clostridiales;f__Veillonellaceae;g__Anaerovibrio;s__
OTU_570	0.000141479	0.000113183	5.65915e-05	0	0	0.00039614	0.000509323	0.00039614	0.00019807	0.000113183	0	0.000113183	2.82957e-05	5.65915e-05	0.000339549	k__Bacteria;p__Fibrobacteres;c__Fibrobacteria;o__Fibrobacterales;f__Fibrobacteraceae;g__Fibrobacter;s__succinogenes
OTU_571	2.82957e-05	0.000141479	2.82957e-05	0	0.000282957	0	0	0	0.000141479	0	5.65915e-05	2.82957e-05	0	0	2.82957e-05	k__Bacteria;p__Firmicutes;c__Clostridia;o__Clostridiales;f__Ruminococcaceae;g__;s__
OTU_572	0.000141479	0.000113183	0.000141479	0.000169774	2.82957e-05	8.48872e-05	0.000254662	8.48872e-05	0.000169774	5.65915e-05	2.82957e-05	0.000113183	0	0.000339549	0.000113183	k__Bacteria;p__Firmicutes;c__Clostridia;o__Clostridiales;f__Ruminococcaceae
OTU_573	0.000141479	0.00019807	0.000141479	0	0.000113183	2.82957e-05	0.000481028	8.48872e-05	5.65915e-05	0.000254662	8.48872e-05	8.48872e-05	8.48872e-05	0	5.65915e-05	k__Bacteria;p__Firmicutes;c__Clostridia;o__Clostridiales;f__Ruminococcaceae
OTU_574	0.000113183	2.82957e-05	0	2.82957e-05	2.82957e-05	2.82957e-05	2.82957e-05	0.000141479	2.82957e-05	0	5.65915e-05	0.000311253	2.82957e-05	0	0.000622506	k__Bacteria;p__Cyanobacteria;c__4C0d-2;o__YS2;f__;g__;s__
OTU_575	0.000226366	0.000311253	0.000311253	0.000254662	0.000282957	0	0	0.000141479	0.000254662	0.000141479	0.000113183	2.82957e-05	0.000113183	2.82957e-05	2.82957e-05	k__Bacteria;p__Firmicutes;c__Clostridia;o__Clostridiales;f__Ruminococcaceae;g__Ruminococcus;s__
OTU_576	5.65915e-05	0	0.000226366	0.000113183	0	0	5.65915e-05	2.82957e-05	0.00019807	5.65915e-05	2.82957e-05	8.48872e-05	0.000113183	0	0.000141479	k__Bacteria;p__Bacteroidetes;c__Bacteroidia;o__Bacteroidales;f__;g__;s__
OTU_577	0	0.000254662	0	5.65915e-05	0.000282957	0	0	0	0.000169774	0	0	2.82957e-05	0	0	0	k__Bacteria;p__Firmicutes;c__Clostridia;o__Clostridiales;f__Ruminococcaceae;g__;s__
OTU_578	2.82957e-05	0.000141479	0.000481028	0	8.48872e-05	0.000424436	0.00215048	5.65915e-05	0.000282957	0.000424436	0.000226366	0.00019807	0	0	5.65915e-05	k__Bacteria;p__Bacteroidetes;c__Bacteroidia;o__Bacteroidales;f__;g__;s__
OTU_579	0.000820577	0.000509323	0.000962055	0.000707394	0.00118842	0.000339549	0.000537619	0.000622506	0.00039614	0.000424436	0.00093376	0.000707394	0.000707394	0.000650802	0.000509323	k__Bacteria;p__Firmicutes;c__Clostridia;o__Clostridiales;f__[Mogibacteriaceae];g__Mogibacterium;s__
OTU_580	0.000226366	0.000113183	2.82957e-05	0.00019807	2.82957e-05	0	0.000113183	0	0.000113183	0.000113183	0.000113183	0.000169774	2.82957e-05	0.000113183	0.000113183	k__Bacteria;p__Firmicutes;c__Clostridia;o__Clostridiales;f__Ruminococcaceae
OTU_581	0	2.82957e-05	2.82957e-05	5.65915e-05	0.000113183	2.82957e-05	0	2.82957e-05	5.65915e-05	0.000141479	0.000141479	5.65915e-05	2.82957e-05	5.65915e-05	8.48872e-05	k__Bacteria;p__Tenericutes;c__Mollicutes;o__RF39;f__;g__;s__
OTU_582	0.000311253	0	0.000707394	0.000367845	0.000169774	0.000141479	5.65915e-05	0.000311253	5.65915e-05	0.000565915	0	2.82957e-05	0	0	5.65915e-05	k__Bacteria;p__Bacteroidetes;c__Bacteroidia;o__Bacteroidales;f__;g__;s__
OTU_583	5.65915e-05	0.000169774	0.000113183	0.000141479	0.000113183	2.82957e-05	0	0.000169774	0.000113183	5.65915e-05	0.000113183	2.82957e-05	0.000113183	2.82957e-05	5.65915e-05	k__Bacteria;p__Firmicutes;c__Bacilli;o__Bacillales;f__Planococcaceae;g__Lysinibacillus
OTU_584	0	0	0.000424436	0	2.82957e-05	5.65915e-05	0	0	0	0.000565915	0	0	0	0	2.82957e-05	k__Bacteria;p__Bacteroidetes;c__Bacteroidia;o__Bacteroidales;f__Prevotellaceae;g__Prevotella;s__
OTU_585	0	8.48872e-05	0	0	0	0	0.000650802	0	0	0	0	0	0	0	0.00019807	k__Bacteria;p__Bacteroidetes;c__Bacteroidia;o__Bacteroidales;f__Prevotellaceae;g__Prevotella;s__
OTU_586	0.000113183	2.82957e-05	0.000113183	8.48872e-05	0.000169774	0	2.82957e-05	2.82957e-05	5.65915e-05	2.82957e-05	0.000113183	8.48872e-05	0.000537619	0	0	k__Bacteria;p__Cyanobacteria;c__4C0d-2;o__YS2;f__;g__;s__
OTU_587	8.48872e-05	0.000169774	5.65915e-05	0.000113183	0.000141479	0	5.65915e-05	2.82957e-05	5.65915e-05	8.48872e-05	0	8.48872e-05	5.65915e-05	5.65915e-05	8.48872e-05	k__Bacteria;p__Firmicutes;c__Clostridia;o__Clostridiales;f__Ruminococcaceae;g__;s__
OTU_588	0.000537619	0.000169774	0.000594211	0.000367845	0.000113183	0.00217877	0.000707394	0.000650802	0.00019807	0.000226366	0.000113183	0.00019807	0.000339549	0.000113183	0.000339549	k__Bacteria;p__Bacteroidetes;c__Bacteroidia;o__Bacteroidales;f__BS11;g__;s__
OTU_589	0.00019807	0.000339549	8.48872e-05	0.00039614	0.000113183	2.82957e-05	2.82957e-05	0.000113183	2.82957e-05	0	8.48872e-05	8.48872e-05	5.65915e-05	2.82957e-05	5.65915e-05	k__Bacteria;p__Firmicutes;c__Erysipelotrichi;o__Erysipelotrichales;f__Erysipelotrichaceae;g__p-75-a5;s__
OTU_590	0.000113183	0	0.000113183	0.000141479	0.000113183	0.000367845	0.000226366	0.000254662	0	0.000141479	2.82957e-05	8.48872e-05	5.65915e-05	0	2.82957e-05	k__Bacteria;p__Proteobacteria;c__Alphaproteobacteria;o__RF32;f__;g__;s__
OTU_591	8.48872e-05	0.000424436	0.000537619	0.000424436	0.000226366	0.000169774	0.000650802	0.000311253	0.00039614	0.000537619	0	0.000452732	0.000169774	0.000169774	0.000254662	k__Bacteria;p__Bacteroidetes;c__Bacteroidia;o__Bacteroidales;f__;g__;s__
OTU_592	0	0	0.000141479	0.000169774	0.000141479	0	0	0	5.65915e-05	0	8.48872e-05	0	2.82957e-05	5.65915e-05	2.82957e-05	k__Bacteria;p__Actinobacteria;c__Coriobacteriia;o__Coriobacteriales;f__Coriobacteriaceae
OTU_593	5.65915e-05	5.65915e-05	0.000113183	8.48872e-05	0.000169774	2.82957e-05	0.000113183	0.000113183	0.000113183	0.000226366	0.000113183	8.48872e-05	5.65915e-05	0.000226366	0	k__Bacteria;p__Tenericutes;c__Mollicutes;o__RF39;f__;g__;s__
OTU_594	0.000169774	0.000509323	0.000339549	0.000452732	0.000537619	0.00019807	0.000254662	0.000254662	0.000537619	0.000254662	0.000226366	0.000311253	0.000254662	0.00019807	0.00039614	k__Bacteria;p__Firmicutes;c__Clostridia;o__Clostridiales;f__Ruminococcaceae;g__;s__
OTU_595	0	0	0.000452732	0	0.000113183	0	0	0	0	0.00039614	0	0	0	0	0.000141479	k__Bacteria;p__Firmicutes;c__Clostridia;o__Clostridiales;f__Lachnospiraceae;g__Butyrivibrio;s__
OTU_596	0.000169774	5.65915e-05	0.000367845	0	0	2.82957e-05	0.000792281	5.65915e-05	0	0.000113183	0	2.82957e-05	0	0	0	k__Bacteria;p__Bacteroidetes;c__Bacteroidia;o__Bacteroidales;f__;g__;s__
OTU_597	0	5.65915e-05	0.000113183	0.000113183	2.82957e-05	0.000113183	0.000254662	2.82957e-05	0	0.000226366	0.00039614	0.000537619	0.00019807	0.000169774	8.48872e-05	k__Bacteria;p__Bacteroidetes;c__Bacteroidia;o__Bacteroidales;f__[Paraprevotellaceae];g__YRC22;s__
OTU_598	0.000141479	5.65915e-05	8.48872e-05	2.82957e-05	0.000169774	0	5.65915e-05	0.000169774	0.000113183	8.48872e-05	5.65915e-05	8.48872e-05	5.65915e-05	2.82957e-05	8.48872e-05	k__Bacteria;p__Firmicutes;c__Clostridia;o__Clostridiales;f__Lachnospiraceae
OTU_599	2.82957e-05	5.65915e-05	0.00019807	0.000113183	0.000226366	5.65915e-05	0.000141479	0.000169774	5.65915e-05	0.000141479	8.48872e-05	0.000113183	0.000113183	0.000141479	0	k__Bacteria;p__Actinobacteria;c__Coriobacteriia;o__Coriobacteriales;f__Coriobacteriaceae;g__Atopobium;s__
OTU_600	5.65915e-05	0.000367845	0	0	0.000226366	0	8.48872e-05	0	0.000311253	0	0	2.82957e-05	0	0	0	k__Bacteria;p__Firmicutes;c__Clostridia;o__Clostridiales;f__Ruminococcaceae;g__Ruminococcus;s__
OTU_601	0	8.48872e-05	0.000339549	0.000113183	0.000282957	5.65915e-05	5.65915e-05	0	0.000113183	0.000424436	0.000141479	0.000113183	0.00019807	0	8.48872e-05	k__Bacteria;p__Firmicutes;c__Clostridia;o__Clostridiales
OTU_602	0.000339549	0.000481028	0.00141479	0.000481028	0.000565915	0.000367845	0.000650802	0.000622506	0.000707394	0.00169774	0.000169774	0.000113183	0.000481028	0.000339549	0.00039614	k__Bacteria;p__Tenericutes;c__Mollicutes;o__RF39;f__;g__;s__
OTU_603	8.48872e-05	2.82957e-05	0.000113183	0.000169774	2.82957e-05	0.00019807	0.000226366	8.48872e-05	0.000113183	2.82957e-05	5.65915e-05	0.00019807	0	0.000113183	8.48872e-05	k__Bacteria;p__Bacteroidetes;c__Bacteroidia;o__Bacteroidales;f__;g__;s__
OTU_604	0.000169774	0	0	0.000339549	2.82957e-05	0	0	0.000113183	0	0	0	2.82957e-05	8.48872e-05	0	0	k__Bacteria;p__Proteobacteria
OTU_605	2.82957e-05	8.48872e-05	0.000113183	0	0.000169774	0.000113183	0.000226366	0	2.82957e-05	5.65915e-05	0	5.65915e-05	0	5.65915e-05	8.48872e-05	k__Bacteria;p__Firmicutes;c__Clostridia;o__Clostridiales;f__Clostridiaceae;g__Clostridium;s__
OTU_606	0.000452732	0.000905464	0.000452732	0.00107524	0.00039614	0.000339549	0.000763985	0.000452732	0.000537619	0.000905464	0.000311253	0.000650802	0.000707394	0.000254662	0.000707394	k__Bacteria;p__Bacteroidetes;c__Bacteroidia;o__Bacteroidales;f__;g__;s__
OTU_607	0.000113183	0.000169774	0.000226366	0.000367845	8.48872e-05	0.000113183	0.000169774	5.65915e-05	0.000226366	0.00019807	0	8.48872e-05	0.000141479	8.48872e-05	5.65915e-05	k__Bacteria;p__Bacteroidetes;c__Bacteroidia;o__Bacteroidales;f__Bacteroidaceae;g__5-7N15;s__
OTU_608	0.000113183	2.82957e-05	5.65915e-05	5.65915e-05	0.000169774	0.000141479	0.000113183	8.48872e-05	5.65915e-05	8.48872e-05	8.48872e-05	0.00019807	5.65915e-05	2.82957e-05	0.000141479	k__Bacteria;p__Tenericutes;c__Mollicutes;o__RF39;f__;g__;s__
OTU_609	0.000113183	0.000113183	8.48872e-05	8.48872e-05	2.82957e-05	0	2.82957e-05	0.000113183	2.82957e-05	8.48872e-05	2.82957e-05	5.65915e-05	8.48872e-05	0.000141479	0.000141479	k__Bacteria;p__Firmicutes;c__Clostridia;o__Clostridiales;f__Ruminococcaceae;g__;s__
OTU_610	2.82957e-05	2.82957e-05	0.000141479	5.65915e-05	5.65915e-05	0.000141479	0.000254662	5.65915e-05	0.000254662	0.000141479	2.82957e-05	8.48872e-05	2.82957e-05	8.48872e-05	8.48872e-05	k__Bacteria;p__Bacteroidetes;c__Bacteroidia;o__Bacteroidales;f__S24-7;g__;s__
OTU_611	0.000226366	0.000113183	0.000113183	2.82957e-05	0	0	8.48872e-05	0.000169774	0	5.65915e-05	0	0.000113183	0	0	5.65915e-05	k__Bacteria;p__Firmicutes;c__Clostridia;o__Clostridiales
OTU_612	0	0	0	0	0	0.000537619	0	0	0	0	0	0.000113183	0	0	0	k__Bacteria;p__Firmicutes;c__Clostridia;o__Clostridiales
OTU_613	0.000169774	5.65915e-05	2.82957e-05	0.00019807	2.82957e-05	2.82957e-05	5.65915e-05	0.000113183	0	0	2.82957e-05	5.65915e-05	0.000113183	2.82957e-05	2.82957e-05	k__Bacteria;p__Tenericutes;c__Mollicutes;o__RF39;f__;g__;s__
OTU_614	0	5.65915e-05	8.48872e-05	0.000141479	0.000113183	0	0.000169774	0.000169774	0	2.82957e-05	0.00019807	8.48872e-05	0.00019807	0.000141479	0.000113183	k__Bacteria;p__Firmicutes;c__Clostridia;o__Clostridiales;f__Lachnospiraceae;g__;s__
OTU_615	5.65915e-05	0.00019807	5.65915e-05	0	8.48872e-05	5.65915e-05	8.48872e-05	0.000311253	0.000226366	5.65915e-05	2.82957e-05	5.65915e-05	0.000141479	8.48872e-05	0.000339549	k__Bacteria;p__Firmicutes;c__Clostridia;o__Clostridiales
OTU_616	0.000311253	2.82957e-05	0	5.65915e-05	2.82957e-05	0	0	8.48872e-05	0	5.65915e-05	0.000113183	0	2.82957e-05	8.48872e-05	8.48872e-05	k__Bacteria;p__Firmicutes;c__Clostridia;o__Clostridiales;f__Lachnospiraceae
OTU_617	0.000254662	0.000226366	0.000113183	0.000169774	0	8.48872e-05	0.00019807	0.000226366	0.000169774	0.000254662	0.000141479	0.000282957	5.65915e-05	2.82957e-05	0.000169774	k__Bacteria;p__Firmicutes;c__Clostridia;o__Clostridiales;f__Dehalobacteriaceae;g__;s__
OTU_618	0.000169774	8.48872e-05	2.82957e-05	0.000169774	0.000141479	5.65915e-05	0.000113183	0.000141479	2.82957e-05	0	5.65915e-05	8.48872e-05	5.65915e-05	0.000169774	5.65915e-05	k__Bacteria;p__Firmicutes;c__Clostridia;o__Clostridiales;f__Lachnospiraceae
OTU_619	0.000169774	0.000113183	8.48872e-05	0.00019807	5.65915e-05	8.48872e-05	5.65915e-05	8.48872e-05	0.000282957	0.000141479	8.48872e-05	0.000113183	5.65915e-05	0.000113183	0.000113183	k__Bacteria;p__Tenericutes;c__Mollicutes;o__RF39;f__;g__;s__
OTU_620	0.000169774	0.000339549	5.65915e-05	0.00019807	0.000509323	2.82957e-05	2.82957e-05	8.48872e-05	0.000141479	0.000141479	0.000113183	0.000141479	0.000990351	0	8.48872e-05	k__Bacteria;p__Cyanobacteria;c__4C0d-2;o__YS2;f__;g__;s__
OTU_621	0.000169774	0.000169774	0.000113183	0.000141479	5.65915e-05	8.48872e-05	0.000113183	0.000169774	0.00019807	0.000141479	0.000113183	0.00019807	0	0.000113183	0.000113183	k__Bacteria;p__Firmicutes;c__Clostridia;o__Clostridiales;f__Ruminococcaceae;g__;s__
OTU_622	0.000254662	0	0	0	0	0.00019807	8.48872e-05	8.48872e-05	8.48872e-05	0	0	0	0	0	2.82957e-05	k__Bacteria;p__Firmicutes;c__Clostridia;o__Clostridiales;f__Lachnospiraceae
OTU_623	0.000254662	5.65915e-05	8.48872e-05	0	2.82957e-05	0	0	0.000141479	0	0	0	0	0	5.65915e-05	0.000141479	k__Bacteria;p__Bacteroidetes;c__Bacteroidia;o__Bacteroidales;f__S24-7;g__;s__
OTU_624	0.00019807	5.65915e-05	0.000226366	5.65915e-05	0.000169774	0	5.65915e-05	0	0.000113183	2.82957e-05	0.00019807	0.00019807	8.48872e-05	0.00019807	8.48872e-05	k__Bacteria;p__Firmicutes;c__Clostridia;o__Clostridiales;f__[Mogibacteriaceae];g__;s__
OTU_625	0.000226366	0.000282957	0.00019807	0.000169774	0.000311253	5.65915e-05	8.48872e-05	0.000169774	0.00019807	0.000169774	0.000169774	0.000141479	0.000113183	8.48872e-05	0.000169774	k__Bacteria;p__Bacteroidetes;c__Bacteroidia;o__Bacteroidales;f__;g__;s__
OTU_626	0.000226366	2.82957e-05	0.000254662	0.000141479	0	0	0.000113183	0.000169774	5.65915e-05	0.000169774	2.82957e-05	0	0	0	5.65915e-05	k__Bacteria;p__Firmicutes;c__Clostridia;o__Clostridiales;f__Veillonellaceae;g__Succiniclasticum;s__
OTU_627	0.000169774	0.00019807	0.000339549	0.000339549	0.000254662	0.000113183	0	0.000226366	5.65915e-05	0.000254662	0.000424436	8.48872e-05	0.00039614	0.000311253	0.000113183	k__Bacteria;p__Actinobacteria;c__Coriobacteriia;o__Coriobacteriales;f__Coriobacteriaceae
OTU_628	5.65915e-05	0.000113183	0.000226366	0.000169774	0.000141479	0	0.000113183	0	0	0.000113183	0	0	5.65915e-05	0	0	k__Bacteria;p__Bacteroidetes;c__Bacteroidia;o__Bacteroidales;f__;g__;s__
OTU_629	0.00019807	0.000113183	0.000226366	0.000226366	0.000113183	8.48872e-05	0.000141479	0.000452732	0.000424436	0.000367845	0.000424436	0.000113183	2.82957e-05	0.000113183	0.000169774	k__Bacteria;p__TM7;c__TM7-3;o__CW040;f__F16;g__;s__
OTU_630	0	8.48872e-05	2.82957e-05	0.000141479	5.65915e-05	8.48872e-05	8.48872e-05	5.65915e-05	8.48872e-05	2.82957e-05	5.65915e-05	5.65915e-05	2.82957e-05	2.82957e-05	2.82957e-05	k__Bacteria;p__Firmicutes;c__Clostridia;o__Clostridiales;f__Ruminococcaceae;g__Ruminococcus
OTU_631	0	0.000169774	0	8.48872e-05	0.000169774	0	0	0	0.000141479	0	0	2.82957e-05	0	2.82957e-05	0	k__Bacteria;p__Firmicutes;c__Clostridia;o__Clostridiales;f__Ruminococcaceae
OTU_632	0.000282957	0.000424436	0.000481028	0.000311253	0.00039614	0.000141479	0.000169774	0.000481028	0.000339549	0.000452732	0.000509323	0.000169774	0.000113183	0.000424436	0.000311253	k__Bacteria;p__TM7;c__TM7-3;o__CW040;f__F16;g__;s__
OTU_633	0.000311253	0.000113183	5.65915e-05	0.000141479	0.000282957	0.00019807	0.000254662	0.000254662	0.000226366	5.65915e-05	0.000141479	5.65915e-05	0.000282957	0.000282957	0.00039614	k__Bacteria;p__Firmicutes;c__Clostridia;o__Clostridiales;f__Ruminococcaceae;g__Ruminococcus;s__flavefaciens
OTU_634	0.000113183	5.65915e-05	8.48872e-05	0.000113183	2.82957e-05	0.000509323	0	8.48872e-05	2.82957e-05	2.82957e-05	0.000169774	0	0	0	8.48872e-05	k__Bacteria;p__Proteobacteria;c__Deltaproteobacteria;o__Desulfovibrionales;f__Desulfovibrionaceae;g__Desulfovibrio;s__
OTU_635	0	8.48872e-05	8.48872e-05	8.48872e-05	2.82957e-05	8.48872e-05	0.000169774	8.48872e-05	0.000113183	0.000141479	2.82957e-05	2.82957e-05	5.65915e-05	2.82957e-05	5.65915e-05	k__Bacteria;p__Firmicutes;c__Clostridia;o__Clostridiales
OTU_636	0.000622506	0.000226366	0.000254662	0.000367845	0.00039614	0	0.000113183	0.000254662	0.000113183	0.000113183	0.000169774	0.000254662	0.000169774	0.00019807	0.000367845	k__Bacteria;p__Tenericutes;c__Mollicutes;o__RF39;f__;g__;s__
OTU_637	0	0	5.65915e-05	5.65915e-05	0	0	0.000113183	8.48872e-05	8.48872e-05	0.00019807	0	5.65915e-05	0.000141479	0	0	k__Bacteria;p__Firmicutes;c__Clostridia;o__Clostridiales;f__Ruminococcaceae
OTU_638	0.000113183	0.000226366	0	0.000113183	2.82957e-05	0	5.65915e-05	2.82957e-05	0.000141479	0	5.65915e-05	5.65915e-05	0	0	0	k__Bacteria;p__Firmicutes;c__Clostridia;o__Clostridiales;f__Ruminococcaceae;g__;s__
OTU_639	5.65915e-05	5.65915e-05	0.000113183	5.65915e-05	0.000113183	0	0	2.82957e-05	0.000113183	5.65915e-05	0.000113183	2.82957e-05	0	0.000113183	0	k__Bacteria;p__Firmicutes;c__Clostridia;o__Clostridiales;f__Lachnospiraceae
OTU_640	2.82957e-05	0	8.48872e-05	0	2.82957e-05	0	8.48872e-05	5.65915e-05	0	8.48872e-05	0	0	0	0	2.82957e-05	k__Bacteria;p__Firmicutes;c__Clostridia;o__Clostridiales;f__Ruminococcaceae
OTU_641	0.00019807	0.000113183	8.48872e-05	0.00019807	0.000169774	0.000226366	0.000141479	0.000169774	0.00019807	0.000169774	8.48872e-05	0.000141479	5.65915e-05	0.000113183	0.000169774	k__Bacteria;p__Firmicutes;c__Clostridia;o__Clostridiales
OTU_642	2.82957e-05	0.00019807	8.48872e-05	5.65915e-05	0.00019807	0	5.65915e-05	5.65915e-05	5.65915e-05	5.65915e-05	5.65915e-05	2.82957e-05	2.82957e-05	0	0.000141479	k__Bacteria;p__Firmicutes;c__Clostridia;o__Clostridiales;f__[Mogibacteriaceae];g__;s__
OTU_643	0.00039614	0.000311253	8.48872e-05	0.000452732	0.000282957	8.48872e-05	0.000311253	0.00019807	0.000226366	0.000141479	0.000113183	0.000113183	8.48872e-05	5.65915e-05	0.00019807	k__Bacteria;p__Cyanobacteria;c__4C0d-2;o__YS2;f__;g__;s__
OTU_644	0.000282957	8.48872e-05	0.000113183	8.48872e-05	2.82957e-05	0.000113183	0.000113183	0.000113183	8.48872e-05	0	8.48872e-05	0	8.48872e-05	5.65915e-05	5.65915e-05	k__Bacteria;p__Firmicutes;c__Clostridia;o__Clostridiales;f__Ruminococcaceae
OTU_645	2.82957e-05	5.65915e-05	8.48872e-05	0	8.48872e-05	0.000169774	0.000113183	5.65915e-05	2.82957e-05	0	8.48872e-05	0.000113183	5.65915e-05	0	2.82957e-05	k__Bacteria;p__Firmicutes;c__Clostridia;o__Clostridiales;f__Clostridiaceae;g__Clostridium;s__
OTU_646	2.82957e-05	5.65915e-05	5.65915e-05	5.65915e-05	2.82957e-05	0	2.82957e-05	0.000113183	0.000141479	0	0	0	2.82957e-05	0	5.65915e-05	k__Bacteria;p__Firmicutes;c__Erysipelotrichi;o__Erysipelotrichales;f__Erysipelotrichaceae;g__;s__
OTU_647	8.48872e-05	2.82957e-05	5.65915e-05	8.48872e-05	2.82957e-05	0.000113183	2.82957e-05	0	0	0.000113183	2.82957e-05	8.48872e-05	5.65915e-05	0	0.000113183	k__Bacteria;p__Firmicutes;c__Clostridia;o__Clostridiales;f__Lachnospiraceae;g__Coprococcus
OTU_648	8.48872e-05	0.000169774	8.48872e-05	0.000254662	0.000113183	8.48872e-05	0.000481028	0	8.48872e-05	8.48872e-05	8.48872e-05	2.82957e-05	0	0	8.48872e-05	k__Bacteria;p__Bacteroidetes;c__Bacteroidia;o__Bacteroidales;f__Prevotellaceae;g__Prevotella;s__
OTU_649	0.000141479	0.000113183	0.000226366	0.000113183	2.82957e-05	8.48872e-05	8.48872e-05	2.82957e-05	8.48872e-05	0.000424436	0	0.00019807	0.000141479	8.48872e-05	0.000367845	k__Bacteria;p__Tenericutes;c__Mollicutes;o__Anaeroplasmatales;f__Anaeroplasmataceae;g__Anaeroplasma;s__
OTU_650	8.48872e-05	0.000113183	8.48872e-05	0.000113183	2.82957e-05	8.48872e-05	0	5.65915e-05	2.82957e-05	5.65915e-05	5.65915e-05	0.000113183	8.48872e-05	0	0	k__Bacteria;p__Bacteroidetes;c__Bacteroidia;o__Bacteroidales;f__Rikenellaceae;g__;s__
OTU_651	0.000367845	0.000169774	5.65915e-05	5.65915e-05	0	0	0	8.48872e-05	0.000113183	0	0	0	0	0	0.000226366	k__Bacteria;p__Cyanobacteria;c__4C0d-2;o__YS2;f__;g__;s__
OTU_652	0.000113183	2.82957e-05	8.48872e-05	5.65915e-05	0.000141479	0	0	0	0	0	0.000169774	5.65915e-05	0	5.65915e-05	2.82957e-05	k__Bacteria;p__Tenericutes;c__Mollicutes;o__RF39;f__;g__;s__
OTU_653	0.000141479	0	0	8.48872e-05	2.82957e-05	5.65915e-05	0.000113183	8.48872e-05	0	5.65915e-05	0	5.65915e-05	0	0	0.000169774	k__Bacteria;p__Firmicutes;c__Clostridia;o__Clostridiales;f__Ruminococcaceae;g__Ruminococcus;s__albus
OTU_654	0	8.48872e-05	2.82957e-05	0.000113183	2.82957e-05	5.65915e-05	2.82957e-05	2.82957e-05	2.82957e-05	8.48872e-05	0	8.48872e-05	0	2.82957e-05	8.48872e-05	k__Bacteria;p__Firmicutes;c__Clostridia;o__Clostridiales;f__Ruminococcaceae;g__;s__
OTU_655	0	0.00019807	0	0	0	0	0	0.000141479	0.000311253	0	0	0	0	0	0	k__Bacteria;p__Bacteroidetes;c__Bacteroidia;o__Bacteroidales;f__Prevotellaceae;g__Prevotella;s__
OTU_656	0.000226366	0.00019807	0.000169774	8.48872e-05	0.000169774	8.48872e-05	0.000254662	0.000254662	0.000141479	0.000141479	5.65915e-05	0.000113183	0.00019807	0.000141479	0.000226366	k__Bacteria;p__Firmicutes;c__Clostridia;o__Clostridiales
OTU_657	0.000141479	8.48872e-05	8.48872e-05	2.82957e-05	0.000113183	0.000141479	0.000311253	0.000169774	0.000141479	5.65915e-05	2.82957e-05	8.48872e-05	8.48872e-05	0.00019807	0.000169774	k__Bacteria;p__Firmicutes;c__Clostridia;o__Clostridiales;f__Christensenellaceae;g__;s__
OTU_658	0.00019807	8.48872e-05	0.000113183	0.000113183	0.000113183	0.000141479	8.48872e-05	5.65915e-05	2.82957e-05	5.65915e-05	0	8.48872e-05	0	0	0.000113183	k__Bacteria;p__Bacteroidetes;c__Bacteroidia;o__Bacteroidales
OTU_659	0.000311253	0.00019807	0.000254662	0.000141479	0.000113183	0.00019807	0.000820577	0.000339549	0.000226366	0.000169774	0.000367845	0.000311253	0.000141479	0.000424436	0.00039614	k__Bacteria;p__Firmicutes;c__Clostridia;o__Clostridiales
OTU_660	0.000282957	0	0	0	0	0	0	0.000254662	0	0	0	0	0	0	0	k__Bacteria;p__Firmicutes;c__Clostridia;o__Clostridiales;f__Ruminococcaceae;g__;s__
OTU_661	0.0110919	0.00449902	0.00384822	0.0113749	0.00280128	0.00158456	0.00223536	0.00942248	0.00254662	0.00181093	0.00237684	0.00314083	0.00220707	0.00186752	0.00246173	k__Bacteria;p__Firmicutes;c__Clostridia;o__Clostridiales;f__Ruminococcaceae
OTU_662	0	0	0	0.000339549	0	0	0	0	2.82957e-05	8.48872e-05	0	8.48872e-05	0.000141479	0	0	k__Bacteria;p__Firmicutes;c__Clostridia;o__Clostridiales
OTU_663	0.000282957	0.000254662	5.65915e-05	0	8.48872e-05	0	2.82957e-05	8.48872e-05	8.48872e-05	0	0	2.82957e-05	5.65915e-05	2.82957e-05	8.48872e-05	k__Bacteria;p__Firmicutes;c__Clostridia;o__Clostridiales;f__Ruminococcaceae;g__Ruminococcus;s__
OTU_664	5.65915e-05	0.000113183	0.000113183	0	0.000141479	0.000141479	0.00019807	0.000141479	0.000226366	2.82957e-05	2.82957e-05	5.65915e-05	5.65915e-05	5.65915e-05	0.000113183	k__Bacteria;p__Firmicutes;c__Clostridia;o__Clostridiales;f__Ruminococcaceae;g__;s__
OTU_665	8.48872e-05	0	5.65915e-05	0	2.82957e-05	8.48872e-05	5.65915e-05	8.48872e-05	0	0	0	2.82957e-05	0	8.48872e-05	0.000113183	k__Bacteria;p__Firmicutes;c__Clostridia;o__Clostridiales;f__Christensenellaceae;g__;s__
OTU_666	2.82957e-05	0.000141479	2.82957e-05	5.65915e-05	2.82957e-05	0.000113183	0.000141479	5.65915e-05	0.000169774	0	0	8.48872e-05	5.65915e-05	0	8.48872e-05	k__Bacteria;p__Firmicutes;c__Clostridia;o__Clostridiales;f__Ruminococcaceae;g__;s__
OTU_667	0.000141479	0.000113183	0.000169774	0.000113183	2.82957e-05	8.48872e-05	0.000141479	8.48872e-05	0.00019807	0.000113183	2.82957e-05	2.82957e-05	5.65915e-05	0.000169774	8.48872e-05	k__Bacteria;p__Firmicutes;c__Clostridia;o__Clostridiales
OTU_668	5.65915e-05	2.82957e-05	8.48872e-05	8.48872e-05	0.000113183	0.000113183	0	5.65915e-05	0.000113183	2.82957e-05	2.82957e-05	0.000113183	5.65915e-05	8.48872e-05	5.65915e-05	k__Bacteria;p__Bacteroidetes
OTU_669	0	5.65915e-05	5.65915e-05	2.82957e-05	0.000113183	0	8.48872e-05	0	5.65915e-05	2.82957e-05	8.48872e-05	0.000113183	2.82957e-05	0	5.65915e-05	k__Bacteria;p__Firmicutes;c__Clostridia;o__Clostridiales;f__Ruminococcaceae;g__;s__
OTU_670	0	0	0	0	0.000113183	2.82957e-05	0	0	0	0	5.65915e-05	2.82957e-05	0.000141479	0	0	k__Bacteria;p__Firmicutes;c__Erysipelotrichi;o__Erysipelotrichales;f__Erysipelotrichaceae;g__p-75-a5;s__
OTU_671	5.65915e-05	0.000169774	0.000226366	0.000169774	0.000113183	0.000169774	0.000254662	8.48872e-05	8.48872e-05	8.48872e-05	5.65915e-05	5.65915e-05	5.65915e-05	8.48872e-05	0.00019807	k__Bacteria;p__Firmicutes;c__Clostridia;o__Clostridiales;f__Ruminococcaceae;g__;s__
OTU_672	0.000679098	0.000763985	0.000339549	0.000339549	0.00039614	0.000113183	0.000311253	0.000565915	0.000254662	0.000339549	0.000141479	0.000282957	0.000141479	8.48872e-05	0.000311253	k__Bacteria;p__Firmicutes;c__Clostridia;o__Clostridiales;f__;g__;s__
OTU_673	5.65915e-05	0.000141479	5.65915e-05	8.48872e-05	0.000113183	0.000169774	0	0	8.48872e-05	0	5.65915e-05	0.000141479	5.65915e-05	0	2.82957e-05	k__Bacteria;p__Tenericutes;c__RF3;o__ML615J-28;f__;g__;s__
OTU_674	0.000537619	0.000311253	0.000339549	0.000763985	0.000311253	2.82957e-05	0.000367845	0.000763985	8.48872e-05	0.000141479	0.000141479	0.000226366	5.65915e-05	0.000226366	0.000169774	k__Bacteria;p__Firmicutes;c__Clostridia;o__Clostridiales;f__;g__;s__
OTU_675	0.000367845	2.82957e-05	0.000282957	0.000339549	2.82957e-05	5.65915e-05	0.000169774	0.000113183	0	8.48872e-05	2.82957e-05	5.65915e-05	2.82957e-05	0.000113183	0.000113183	k__Bacteria;p__Firmicutes;c__Clostridia;o__Clostridiales;f__Ruminococcaceae;g__Ruminococcus;s__
OTU_676	0.000169774	0.000141479	0.00019807	2.82957e-05	0.000169774	0	2.82957e-05	5.65915e-05	0.000113183	5.65915e-05	5.65915e-05	2.82957e-05	0.000141479	2.82957e-05	5.65915e-05	k__Bacteria;p__Tenericutes;c__Mollicutes;o__RF39;f__;g__;s__
OTU_677	8.48872e-05	0.000141479	0.000141479	0.000282957	0.000169774	0	2.82957e-05	0.000113183	0.000141479	5.65915e-05	5.65915e-05	0.000113183	2.82957e-05	2.82957e-05	5.65915e-05	k__Bacteria;p__Bacteroidetes;c__Bacteroidia;o__Bacteroidales;f__[Odoribacteraceae];g__Odoribacter;s__
OTU_678	0	0	0.000141479	0	0	0	2.82957e-05	0	8.48872e-05	0.00019807	8.48872e-05	5.65915e-05	0	0	0.000254662	k__Bacteria;p__Firmicutes;c__Clostridia;o__Clostridiales
OTU_679	2.82957e-05	2.82957e-05	0.000367845	8.48872e-05	2.82957e-05	8.48872e-05	0.000113183	8.48872e-05	0	0.000226366	2.82957e-05	2.82957e-05	2.82957e-05	0	2.82957e-05	k__Bacteria;p__Firmicutes;c__Clostridia;o__Clostridiales;f__Ruminococcaceae
OTU_680	0.000113183	5.65915e-05	0.000169774	2.82957e-05	0.000169774	8.48872e-05	5.65915e-05	0.000113183	5.65915e-05	0.000169774	0.000169774	8.48872e-05	2.82957e-05	0	5.65915e-05	k__Bacteria;p__Firmicutes;c__Clostridia;o__Clostridiales;f__Ruminococcaceae;g__;s__
OTU_681	0	0.000113183	0.000509323	0.000141479	0.000113183	8.48872e-05	0.000452732	0	0.000169774	0.000169774	0.000141479	0.000169774	5.65915e-05	0.000113183	0.000339549	k__Bacteria;p__Firmicutes;c__Clostridia;o__Clostridiales;f__Clostridiaceae;g__Clostridium;s__
OTU_682	0.000311253	5.65915e-05	0.00019807	0.000113183	0.000169774	0	0.000226366	0.000169774	0	8.48872e-05	0	0.000169774	8.48872e-05	0.000113183	0.000169774	k__Bacteria;p__Firmicutes;c__Clostridia;o__Clostridiales;f__Ruminococcaceae;g__;s__
OTU_683	0.000537619	0.00124501	0.000537619	0.000537619	0.000735689	0.000763985	0.00104694	0.000679098	0.00110353	0.000650802	0.000565915	0.000367845	0.000452732	0.000254662	0.000565915	k__Bacteria;p__Firmicutes;c__Clostridia;o__Clostridiales;f__Ruminococcaceae;g__Ruminococcus;s__
OTU_684	0	0.000141479	0	0	0	0	8.48872e-05	5.65915e-05	0.00019807	0	0	0	0	0	0	k__Bacteria;p__Bacteroidetes;c__Bacteroidia;o__Bacteroidales;f__Prevotellaceae;g__Prevotella;s__
OTU_685	0.000226366	2.82957e-05	0.000226366	0.000141479	2.82957e-05	0	5.65915e-05	2.82957e-05	0	0.000141479	0.000113183	8.48872e-05	5.65915e-05	0	0.000113183	k__Bacteria;p__Firmicutes;c__Clostridia;o__Clostridiales;f__Ruminococcaceae;g__Ruminococcus;s__
OTU_686	0.000254662	0.00019807	0.000169774	0.000311253	0.000169774	8.48872e-05	8.48872e-05	0.000113183	5.65915e-05	0.000113183	8.48872e-05	0.000113183	0.000169774	2.82957e-05	8.48872e-05	k__Bacteria;p__Firmicutes;c__Clostridia;o__Clostridiales;f__[Mogibacteriaceae];g__;s__
OTU_687	0	0	0	0	0	0	0	0	0	0	0	0	0.000509323	0	0	k__Bacteria;p__Cyanobacteria;c__4C0d-2;o__YS2;f__;g__;s__
OTU_688	0.000141479	5.65915e-05	5.65915e-05	2.82957e-05	0.00019807	5.65915e-05	2.82957e-05	0	5.65915e-05	0	5.65915e-05	0	8.48872e-05	0.000113183	0	k__Bacteria;p__TM7;c__TM7-3;o__CW040;f__F16;g__;s__
OTU_689	0.000113183	0.000113183	0.000141479	5.65915e-05	0.000169774	5.65915e-05	5.65915e-05	0.000141479	0	0	8.48872e-05	5.65915e-05	0.000141479	0	5.65915e-05	k__Bacteria;p__Firmicutes;c__Clostridia;o__Clostridiales;f__Ruminococcaceae;g__;s__
OTU_690	8.48872e-05	0.000141479	0	0	0	0	0.000141479	0.00019807	0.000113183	0	0	0	0	0	0	k__Bacteria;p__Firmicutes;c__Clostridia;o__Clostridiales;f__Lachnospiraceae;g__;s__
OTU_691	0.000113183	0.000254662	8.48872e-05	8.48872e-05	0.000113183	8.48872e-05	8.48872e-05	8.48872e-05	0.000141479	8.48872e-05	0	0.00019807	0.000141479	8.48872e-05	5.65915e-05	k__Bacteria;p__Bacteroidetes;c__Bacteroidia;o__Bacteroidales;f__Rikenellaceae;g__;s__
OTU_692	0.000113183	2.82957e-05	0	0	2.82957e-05	2.82957e-05	0	8.48872e-05	5.65915e-05	2.82957e-05	2.82957e-05	2.82957e-05	0	0	2.82957e-05	k__Bacteria;p__Firmicutes;c__Clostridia;o__Clostridiales;f__Ruminococcaceae;g__;s__
OTU_693	0	0	0	2.82957e-05	0	0	8.48872e-05	2.82957e-05	8.48872e-05	2.82957e-05	0	8.48872e-05	0	0	0.000141479	k__Bacteria;p__Tenericutes;c__Mollicutes;o__RF39;f__;g__;s__
OTU_694	8.48872e-05	0.000113183	0	8.48872e-05	2.82957e-05	2.82957e-05	2.82957e-05	0.000113183	2.82957e-05	8.48872e-05	8.48872e-05	0	2.82957e-05	5.65915e-05	8.48872e-05	k__Bacteria;p__Firmicutes;c__Clostridia;o__Clostridiales;f__Ruminococcaceae;g__;s__
OTU_695	5.65915e-05	5.65915e-05	2.82957e-05	8.48872e-05	5.65915e-05	2.82957e-05	5.65915e-05	8.48872e-05	5.65915e-05	2.82957e-05	2.82957e-05	8.48872e-05	0.000113183	2.82957e-05	0	k__Bacteria;p__Firmicutes;c__Clostridia;o__Clostridiales;f__Ruminococcaceae;g__;s__
OTU_696	2.82957e-05	8.48872e-05	0.000113183	8.48872e-05	0.000141479	0.000226366	0	0	8.48872e-05	5.65915e-05	0	8.48872e-05	5.65915e-05	0	8.48872e-05	k__Bacteria;p__Firmicutes;c__Erysipelotrichi;o__Erysipelotrichales;f__Erysipelotrichaceae;g__;s__
OTU_697	0.000792281	0.000537619	0.000594211	0.00181093	0.000820577	0.00019807	8.48872e-05	0.000452732	0.000113183	0.000452732	0.000481028	0.000424436	0.0013016	0.000594211	0.000226366	k__Bacteria;p__Actinobacteria;c__Coriobacteriia;o__Coriobacteriales;f__Coriobacteriaceae
OTU_698	0.000113183	0.000650802	2.82957e-05	0	0	8.48872e-05	0.000509323	0	0.000679098	0	0	0.000141479	0	0	2.82957e-05	k__Bacteria;p__Bacteroidetes;c__Bacteroidia;o__Bacteroidales;f__;g__;s__
OTU_699	8.48872e-05	0.000141479	0.000169774	0.000113183	5.65915e-05	8.48872e-05	0.000169774	0.00019807	0.000254662	5.65915e-05	8.48872e-05	8.48872e-05	0.000141479	0.000169774	0.000141479	k__Bacteria;p__Firmicutes;c__Clostridia;o__Clostridiales;f__Ruminococcaceae;g__Oscillospira;s__
OTU_700	0.000254662	0.000141479	0.000141479	0.000226366	0	0.000141479	0.000141479	0.00019807	0.000141479	0.000169774	0	0.000113183	5.65915e-05	0.000113183	8.48872e-05	k__Bacteria;p__Firmicutes;c__Clostridia;o__Clostridiales;f__Ruminococcaceae;g__Oscillospira;s__
OTU_701	0	0	5.65915e-05	0	0	0	2.82957e-05	0	0	2.82957e-05	0.000226366	0.000254662	0	0.000169774	0	k__Bacteria;p__Firmicutes;c__Clostridia;o__Clostridiales
OTU_702	0.000254662	0.000169774	0.000169774	8.48872e-05	0.000113183	2.82957e-05	8.48872e-05	0.00019807	0.000169774	0.000169774	0.000254662	8.48872e-05	0.000169774	0.00019807	5.65915e-05	k__Bacteria;p__Tenericutes;c__Mollicutes;o__RF39;f__;g__;s__
OTU_703	2.82957e-05	8.48872e-05	0	8.48872e-05	0	2.82957e-05	0	2.82957e-05	8.48872e-05	2.82957e-05	0	5.65915e-05	8.48872e-05	0	5.65915e-05	k__Bacteria;p__Bacteroidetes;c__Bacteroidia;o__Bacteroidales
OTU_704	0.00611188	0.00186752	0.002009	0.00356526	0.0013299	0.00110353	0.00274469	0.00557426	0.00206559	0.00147138	0.00147138	0.00314083	0.000763985	0.000848872	0.00365015	k__Bacteria;p__Firmicutes;c__Clostridia;o__Clostridiales;f__;g__;s__
OTU_705	2.82957e-05	0	0.000169774	0.000141479	0.000113183	0	0	0	0	0.000169774	5.65915e-05	2.82957e-05	0.000141479	2.82957e-05	0	k__Bacteria;p__Firmicutes;c__Erysipelotrichi;o__Erysipelotrichales;f__Erysipelotrichaceae;g__Bulleidia;s__
OTU_706	0	2.82957e-05	0	8.48872e-05	0	0	0.000141479	0.000141479	2.82957e-05	8.48872e-05	0	2.82957e-05	2.82957e-05	0.000254662	8.48872e-05	k__Bacteria;p__Tenericutes;c__Mollicutes;o__RF39;f__;g__;s__
OTU_707	0.000254662	5.65915e-05	2.82957e-05	0.000141479	2.82957e-05	0	2.82957e-05	2.82957e-05	0	5.65915e-05	8.48872e-05	0.000113183	0	0	5.65915e-05	k__Bacteria;p__Firmicutes;c__Clostridia;o__Clostridiales;f__Ruminococcaceae;g__Ruminococcus;s__
OTU_708	0.000254662	5.65915e-05	0.00019807	0	0.00019807	0.000169774	2.82957e-05	8.48872e-05	0.000141479	0	0.000141479	0.000169774	0.000282957	0	0.00019807	k__Bacteria;p__Firmicutes;c__Clostridia;o__Clostridiales;f__[Mogibacteriaceae];g__;s__
OTU_709	0.000311253	5.65915e-05	8.48872e-05	0.000254662	0.000113183	0.000113183	0.000311253	0.000113183	0.000113183	0.00019807	0.000141479	0.000169774	0	0.000254662	0.000141479	k__Bacteria;p__Firmicutes;c__Clostridia;o__Clostridiales;f__;g__;s__
OTU_710	0.000141479	8.48872e-05	2.82957e-05	0	0.000169774	0	0	0.000113183	8.48872e-05	0	5.65915e-05	2.82957e-05	0	0	0.00019807	k__Bacteria;p__Firmicutes;c__Clostridia;o__Clostridiales;f__Ruminococcaceae;g__Ruminococcus;s__
OTU_711	2.82957e-05	0.000141479	0.000169774	0.00019807	0.000113183	2.82957e-05	8.48872e-05	0.000113183	5.65915e-05	2.82957e-05	0	0.000254662	0.000169774	0	8.48872e-05	k__Bacteria
OTU_712	0	0	8.48872e-05	0.000226366	2.82957e-05	5.65915e-05	0	8.48872e-05	5.65915e-05	0	0	8.48872e-05	0	0	5.65915e-05	k__Bacteria;p__Firmicutes;c__Clostridia;o__Clostridiales;f__Ruminococcaceae
OTU_713	0	8.48872e-05	0	8.48872e-05	2.82957e-05	2.82957e-05	0.000113183	0	5.65915e-05	8.48872e-05	0	5.65915e-05	2.82957e-05	2.82957e-05	2.82957e-05	k__Bacteria;p__Bacteroidetes;c__Bacteroidia;o__Bacteroidales;f__Bacteroidaceae;g__;s__
OTU_714	0.000254662	8.48872e-05	0.000339549	0.000141479	0.000452732	0.000141479	8.48872e-05	0.000254662	0.000226366	0.000169774	0.00019807	0.000282957	0.000311253	8.48872e-05	0.000282957	k__Bacteria;p__Firmicutes;c__Clostridia;o__Clostridiales;f__Ruminococcaceae;g__;s__
OTU_715	8.48872e-05	0	0.000113183	0	2.82957e-05	0.000113183	8.48872e-05	0	0	0.000141479	0	0	0	0	0	k__Bacteria;p__Tenericutes;c__Mollicutes;o__RF39;f__;g__;s__
OTU_716	0.000113183	0.000141479	0.000226366	0.00019807	0.000169774	0	5.65915e-05	0.000141479	5.65915e-05	8.48872e-05	0.000141479	0.000452732	2.82957e-05	0.000169774	0.000226366	k__Bacteria;p__Cyanobacteria;c__4C0d-2;o__YS2;f__;g__;s__
OTU_717	5.65915e-05	0.000141479	2.82957e-05	8.48872e-05	8.48872e-05	2.82957e-05	2.82957e-05	2.82957e-05	0.000169774	0	2.82957e-05	2.82957e-05	2.82957e-05	8.48872e-05	0.000141479	k__Bacteria;p__Firmicutes;c__Clostridia;o__Clostridiales;f__Ruminococcaceae
OTU_718	0	8.48872e-05	8.48872e-05	0	0	0.000169774	0.000113183	0.000113183	8.48872e-05	0	0	0	2.82957e-05	0.00019807	2.82957e-05	k__Bacteria;p__Firmicutes;c__Clostridia;o__Clostridiales;f__Ruminococcaceae;g__Ruminococcus
OTU_719	2.82957e-05	0	8.48872e-05	0	0	2.82957e-05	2.82957e-05	5.65915e-05	8.48872e-05	8.48872e-05	0	0.000113183	5.65915e-05	0	8.48872e-05	k__Bacteria;p__Tenericutes;c__Mollicutes;o__RF39;f__;g__;s__
OTU_720	8.48872e-05	8.48872e-05	0.00019807	5.65915e-05	2.82957e-05	2.82957e-05	0.000113183	2.82957e-05	8.48872e-05	8.48872e-05	5.65915e-05	5.65915e-05	5.65915e-05	8.48872e-05	8.48872e-05	k__Bacteria;p__Firmicutes;c__Clostridia;o__Clostridiales;f__Ruminococcaceae;g__;s__
OTU_721	2.82957e-05	0.000141479	5.65915e-05	8.48872e-05	5.65915e-05	0	2.82957e-05	5.65915e-05	5.65915e-05	5.65915e-05	8.48872e-05	8.48872e-05	2.82957e-05	2.82957e-05	0.000141479	k__Bacteria;p__Firmicutes
OTU_722	0	0.000113183	0.000113183	2.82957e-05	2.82957e-05	0	8.48872e-05	5.65915e-05	5.65915e-05	8.48872e-05	5.65915e-05	5.65915e-05	2.82957e-05	0.000141479	2.82957e-05	k__Bacteria;p__Firmicutes;c__Clostridia;o__Clostridiales;f__[Mogibacteriaceae];g__;s__
OTU_723	5.65915e-05	8.48872e-05	0	2.82957e-05	0.000169774	0	5.65915e-05	2.82957e-05	5.65915e-05	8.48872e-05	2.82957e-05	0.000141479	5.65915e-05	0	5.65915e-05	k__Bacteria;p__Firmicutes;c__Clostridia;o__Clostridiales;f__Ruminococcaceae;g__;s__
OTU_724	0.00019807	0.000339549	8.48872e-05	0.000141479	8.48872e-05	0.000141479	8.48872e-05	0.000169774	0.000113183	0.000141479	0	0.000113183	0.000141479	8.48872e-05	0.00039614	k__Bacteria;p__Firmicutes;c__Clostridia;o__Clostridiales;f__Ruminococcaceae;g__;s__
OTU_725	0	0	0.000113183	0	0	0	0	0	0	0	2.82957e-05	8.48872e-05	8.48872e-05	0	0	k__Bacteria;p__Firmicutes;c__Clostridia;o__Clostridiales;f__Lachnospiraceae;g__Butyrivibrio;s__
OTU_726	8.48872e-05	5.65915e-05	0	5.65915e-05	0	5.65915e-05	0	0.000226366	5.65915e-05	0	0	5.65915e-05	0	0	8.48872e-05	k__Bacteria;p__Firmicutes;c__Clostridia;o__Clostridiales
OTU_727	0.000282957	0.000141479	2.82957e-05	0.00019807	0.000735689	0	0.000282957	5.65915e-05	0.000113183	2.82957e-05	0.000311253	2.82957e-05	0	8.48872e-05	8.48872e-05	k__Bacteria;p__Verrucomicrobia;c__Verrucomicrobiae;o__Verrucomicrobiales;f__Verrucomicrobiaceae;g__Akkermansia;s__
OTU_728	0.000226366	0.000254662	0.000141479	8.48872e-05	0.000509323	0.000226366	0	5.65915e-05	0.000169774	0.000141479	0.000226366	5.65915e-05	0.000282957	2.82957e-05	8.48872e-05	k__Bacteria;p__Firmicutes;c__Clostridia;o__Clostridiales
OTU_729	0	0.000113183	0	0.000282957	5.65915e-05	0	0	0	0	0	0	0.000311253	0	0	0	k__Bacteria;p__Bacteroidetes;c__Bacteroidia;o__Bacteroidales;f__;g__;s__
OTU_730	2.82957e-05	0	8.48872e-05	2.82957e-05	2.82957e-05	0.000113183	5.65915e-05	5.65915e-05	5.65915e-05	0	0.000141479	2.82957e-05	2.82957e-05	8.48872e-05	0	k__Bacteria;p__Firmicutes;c__Clostridia;o__Clostridiales;f__Ruminococcaceae;g__Ruminococcus;s__
OTU_731	0	5.65915e-05	0.00019807	2.82957e-05	0	0	0	0	0	0.000113183	0	0	0	0	0	k__Bacteria;p__Tenericutes;c__Mollicutes;o__Anaeroplasmatales;f__Anaeroplasmataceae
OTU_732	0.000113183	2.82957e-05	0	5.65915e-05	2.82957e-05	0	0	2.82957e-05	5.65915e-05	5.65915e-05	5.65915e-05	8.48872e-05	5.65915e-05	0	5.65915e-05	k__Bacteria;p__Firmicutes;c__Clostridia;o__Clostridiales;f__Christensenellaceae;g__;s__
OTU_733	5.65915e-05	2.82957e-05	2.82957e-05	5.65915e-05	0.000169774	5.65915e-05	8.48872e-05	0	8.48872e-05	0	5.65915e-05	8.48872e-05	8.48872e-05	0	8.48872e-05	k__Bacteria;p__Firmicutes;c__Clostridia;o__Clostridiales;f__Christensenellaceae;g__;s__
OTU_734	8.48872e-05	0	2.82957e-05	0	0.000282957	0	0	0	0	0	2.82957e-05	8.48872e-05	0.000141479	8.48872e-05	0	k__Bacteria;p__Firmicutes;c__Clostridia;o__Clostridiales
OTU_735	0.000169774	0.000113183	0.000452732	5.65915e-05	5.65915e-05	5.65915e-05	0.000169774	0.000169774	0.000113183	0.000594211	0.00019807	0.00019807	0	0	5.65915e-05	k__Bacteria;p__Bacteroidetes;c__Bacteroidia;o__Bacteroidales
OTU_736	2.82957e-05	2.82957e-05	5.65915e-05	8.48872e-05	5.65915e-05	2.82957e-05	0	2.82957e-05	2.82957e-05	8.48872e-05	0	2.82957e-05	0.000141479	0	5.65915e-05	k__Bacteria;p__Firmicutes;c__Erysipelotrichi;o__Erysipelotrichales;f__Erysipelotrichaceae;g__Bulleidia;s__
OTU_737	0.000311253	8.48872e-05	0	0.00019807	8.48872e-05	0	0	0.000254662	0	0	5.65915e-05	2.82957e-05	2.82957e-05	0	0	k__Bacteria;p__Firmicutes;c__Clostridia;o__Clostridiales;f__;g__;s__
OTU_738	0.000282957	8.48872e-05	0	0	0	0	2.82957e-05	0.000367845	0.000113183	0	0	0	0	0	5.65915e-05	k__Bacteria;p__Firmicutes;c__Clostridia;o__Clostridiales;f__Lachnospiraceae;g__;s__
OTU_739	2.82957e-05	2.82957e-05	2.82957e-05	0	2.82957e-05	0	0	2.82957e-05	0	5.65915e-05	0	0	0.00019807	0	2.82957e-05	k__Bacteria;p__Proteobacteria;c__Alphaproteobacteria;o__Sphingomonadales;f__Sphingomonadaceae;g__Sphingomonas;s__
OTU_740	0	8.48872e-05	0	2.82957e-05	0.000226366	0	2.82957e-05	0	0.000141479	0	0	2.82957e-05	0	2.82957e-05	5.65915e-05	k__Bacteria;p__Tenericutes;c__RF3;o__ML615J-28;f__;g__;s__
OTU_741	0.000169774	5.65915e-05	5.65915e-05	5.65915e-05	2.82957e-05	0	0	0	0	8.48872e-05	2.82957e-05	2.82957e-05	2.82957e-05	0	5.65915e-05	k__Bacteria;p__Tenericutes;c__Mollicutes;o__RF39;f__;g__;s__
OTU_742	0	5.65915e-05	8.48872e-05	0	0.000169774	0	0	0	5.65915e-05	2.82957e-05	0	0	0.00019807	5.65915e-05	0	k__Bacteria;p__Firmicutes;c__Erysipelotrichi;o__Erysipelotrichales;f__Erysipelotrichaceae;g__Bulleidia;s__
OTU_743	0.000113183	0	5.65915e-05	2.82957e-05	0.000141479	0.000141479	0	0.000141479	0	0	2.82957e-05	8.48872e-05	0	0	8.48872e-05	k__Bacteria;p__Firmicutes;c__Clostridia;o__Clostridiales;f__;g__;s__
OTU_744	8.48872e-05	2.82957e-05	2.82957e-05	8.48872e-05	0	0	0	2.82957e-05	8.48872e-05	0	2.82957e-05	5.65915e-05	0	0.000113183	5.65915e-05	k__Bacteria;p__Firmicutes;c__Clostridia;o__Clostridiales;f__Ruminococcaceae
OTU_745	8.48872e-05	0.000254662	8.48872e-05	0.000848872	0.000452732	5.65915e-05	0.000169774	0.000537619	2.82957e-05	2.82957e-05	0.000141479	0.000169774	0.000113183	8.48872e-05	5.65915e-05	k__Bacteria;p__Cyanobacteria;c__4C0d-2;o__YS2;f__;g__;s__
OTU_746	0	8.48872e-05	0.000226366	0	2.82957e-05	0	5.65915e-05	0	0	5.65915e-05	0	0	0	0	0	k__Bacteria;p__Firmicutes;c__Clostridia;o__Clostridiales;f__Ruminococcaceae;g__;s__
OTU_747	2.82957e-05	0	5.65915e-05	0	2.82957e-05	5.65915e-05	0.000113183	0	0.00019807	0.000113183	2.82957e-05	0	8.48872e-05	0	5.65915e-05	k__Bacteria;p__Spirochaetes;c__Spirochaetes;o__Spirochaetales;f__Spirochaetaceae;g__Treponema;s__
OTU_748	0	2.82957e-05	2.82957e-05	0	2.82957e-05	0	0	0	8.48872e-05	0	2.82957e-05	8.48872e-05	8.48872e-05	0	5.65915e-05	k__Bacteria;p__Firmicutes;c__Clostridia;o__Clostridiales;f__Ruminococcaceae
OTU_749	0.000282957	0.00019807	0.00039614	0.00019807	0.000169774	0.000367845	0.000169774	0.000169774	0.000113183	0.000424436	0.000735689	0.000254662	0.000509323	0.000311253	0.000169774	k__Bacteria;p__Firmicutes;c__Clostridia;o__Clostridiales;f__Clostridiaceae;g__Clostridium;s__butyricum
OTU_750	0.00101865	0.00093376	0.00121672	0.000792281	0.00144308	0.000848872	0.000565915	0.000820577	0.000763985	0.00110353	0.0013016	0.00161286	0.00127331	0.000679098	0.000763985	k__Bacteria;p__Firmicutes;c__Clostridia;o__Clostridiales;f__[Mogibacteriaceae];g__;s__
OTU_751	0.000141479	5.65915e-05	0	0	0	0	0	0.000141479	0	0	0	0	0	0	0	k__Bacteria;p__Firmicutes;c__Clostridia;o__Clostridiales;f__Ruminococcaceae;g__Oscillospira;s__
OTU_752	0.000113183	0.000141479	0.000113183	8.48872e-05	2.82957e-05	5.65915e-05	5.65915e-05	0.000169774	0.000113183	0.000141479	0.000113183	8.48872e-05	0.000141479	0	5.65915e-05	k__Bacteria;p__Firmicutes;c__Clostridia;o__Clostridiales;f__Ruminococcaceae;g__;s__
OTU_753	0	0	2.82957e-05	0	0	2.82957e-05	0.000311253	0	5.65915e-05	0.000254662	0	0	0	2.82957e-05	0.000141479	k__Bacteria;p__Fibrobacteres;c__Fibrobacteria;o__Fibrobacterales;f__Fibrobacteraceae;g__Fibrobacter;s__succinogenes
OTU_754	0.000141479	2.82957e-05	2.82957e-05	0	8.48872e-05	2.82957e-05	0.000169774	0.000141479	5.65915e-05	5.65915e-05	5.65915e-05	2.82957e-05	5.65915e-05	0	0.000113183	k__Bacteria;p__Tenericutes;c__Mollicutes;o__RF39;f__;g__;s__
OTU_755	0	0	0	0	0	2.82957e-05	0.000509323	0	2.82957e-05	5.65915e-05	2.82957e-05	0	0	5.65915e-05	2.82957e-05	k__Bacteria;p__Spirochaetes;c__Spirochaetes;o__Spirochaetales;f__Spirochaetaceae;g__Treponema;s__
OTU_756	0	0.000169774	0	0	0	0.000141479	0.000141479	2.82957e-05	0.000169774	0	0.000113183	0.00019807	0	0	0	k__Bacteria;p__Bacteroidetes;c__Bacteroidia;o__Bacteroidales;f__Prevotellaceae;g__Prevotella;s__
OTU_757	0.00019807	0	5.65915e-05	0	8.48872e-05	5.65915e-05	0.000113183	0.000169774	5.65915e-05	5.65915e-05	0	8.48872e-05	5.65915e-05	0	8.48872e-05	k__Bacteria;p__Firmicutes;c__Clostridia;o__Clostridiales;f__Christensenellaceae;g__;s__
OTU_758	0.00019807	8.48872e-05	0.000113183	0.00019807	0.000169774	0	0.000169774	0.000169774	8.48872e-05	0.000141479	5.65915e-05	8.48872e-05	0.000113183	0.000113183	0.00019807	k__Bacteria;p__Firmicutes;c__Clostridia;o__Clostridiales;f__Ruminococcaceae;g__;s__
OTU_759	0.000339549	0.00019807	0.000226366	0.000282957	0.000282957	8.48872e-05	0.000226366	0.000565915	5.65915e-05	0.00019807	0.000113183	0.000141479	0.000141479	0.000113183	0.000113183	k__Bacteria;p__Tenericutes;c__Mollicutes;o__RF39;f__;g__;s__
OTU_760	0	0	0	0	0	0	8.48872e-05	0	0	5.65915e-05	0	0.000141479	0	0	0.00039614	k__Bacteria;p__Bacteroidetes
OTU_761	0.000141479	0.000169774	0.000113183	0.000141479	0.000169774	0	0	2.82957e-05	2.82957e-05	0	0	0.000169774	0	0.000113183	0	k__Bacteria;p__Tenericutes;c__Mollicutes;o__RF39;f__;g__;s__
OTU_762	0	0	0	0	0	0	0	0	0	0	2.82957e-05	2.82957e-05	0.000282957	2.82957e-05	0	k__Bacteria
OTU_763	5.65915e-05	2.82957e-05	0	0	0	0	0	2.82957e-05	0.000113183	0	8.48872e-05	0.000113183	0	0	0	k__Bacteria;p__Firmicutes;c__Clostridia;o__Clostridiales;f__[Mogibacteriaceae];g__;s__
OTU_764	2.82957e-05	0.000481028	5.65915e-05	0.00019807	0.000226366	0.000311253	0.00019807	0.000226366	0.000367845	0.000113183	0	0.000226366	8.48872e-05	0.00019807	5.65915e-05	k__Bacteria;p__Firmicutes;c__Clostridia;o__Clostridiales;f__Ruminococcaceae;g__;s__
OTU_765	5.65915e-05	2.82957e-05	0.000113183	5.65915e-05	0	2.82957e-05	5.65915e-05	5.65915e-05	2.82957e-05	0	0	0	0	0	8.48872e-05	k__Bacteria;p__Firmicutes;c__Clostridia;o__Clostridiales;f__Dehalobacteriaceae;g__Dehalobacterium;s__
OTU_766	0.000141479	0.000311253	0	0	0	0	0	8.48872e-05	0.000113183	0	0	0	0	0	0	k__Bacteria;p__Firmicutes;c__Clostridia;o__Clostridiales;f__Ruminococcaceae
OTU_767	0.000141479	5.65915e-05	2.82957e-05	5.65915e-05	2.82957e-05	0	2.82957e-05	8.48872e-05	0	0	0	0	2.82957e-05	0	5.65915e-05	k__Bacteria
OTU_768	5.65915e-05	5.65915e-05	5.65915e-05	8.48872e-05	0	0	0	0	5.65915e-05	5.65915e-05	0.000141479	0.000113183	5.65915e-05	8.48872e-05	8.48872e-05	k__Bacteria;p__Firmicutes;c__Clostridia;o__Clostridiales;f__Ruminococcaceae;g__Oscillospira;s__
OTU_769	0.000537619	0.000509323	0.00039614	0.000763985	0.000141479	8.48872e-05	0.000282957	0.000622506	0.000254662	0.000367845	0.000792281	0.00039614	0.000169774	0.000990351	0.000509323	k__Bacteria;p__TM7;c__TM7-3;o__CW040;f__F16;g__;s__
OTU_770	0.00039614	0.000254662	0.00019807	0.000311253	8.48872e-05	8.48872e-05	0.000226366	0.000141479	0.000226366	0.000226366	0.000169774	8.48872e-05	8.48872e-05	0.000113183	0.000226366	k__Bacteria;p__Firmicutes;c__Clostridia
OTU_771	0	2.82957e-05	2.82957e-05	0.000113183	0	2.82957e-05	0	0	2.82957e-05	2.82957e-05	2.82957e-05	0	0	0	0	k__Bacteria;p__Firmicutes;c__Clostridia;o__Clostridiales;f__[Mogibacteriaceae];g__;s__
OTU_772	0	0	0	0	0	0	0.000481028	0	0.000113183	0	0	0	0	0	0	k__Archaea;p__Euryarchaeota;c__Methanomicrobia;o__Methanomicrobiales;f__Methanocorpusculaceae;g__;s__
OTU_773	0.000113183	0.000141479	0.000141479	5.65915e-05	0.000113183	5.65915e-05	5.65915e-05	0.000141479	0.000254662	5.65915e-05	2.82957e-05	8.48872e-05	2.82957e-05	2.82957e-05	0.00019807	k__Bacteria
OTU_774	0.00019807	0	5.65915e-05	0.000141479	0.000113183	0	0	0.000169774	5.65915e-05	0	2.82957e-05	0.000282957	0.000141479	8.48872e-05	0	k__Bacteria;p__Tenericutes;c__Mollicutes;o__RF39;f__;g__;s__
OTU_775	0	0	0.000113183	2.82957e-05	2.82957e-05	2.82957e-05	5.65915e-05	8.48872e-05	2.82957e-05	0	2.82957e-05	0	2.82957e-05	0	2.82957e-05	k__Bacteria;p__Firmicutes;c__Erysipelotrichi;o__Erysipelotrichales;f__Erysipelotrichaceae
OTU_776	0	2.82957e-05	0	0	2.82957e-05	0	0	0	0	2.82957e-05	0	2.82957e-05	0	2.82957e-05	0	k__Bacteria;p__Firmicutes;c__Erysipelotrichi;o__Erysipelotrichales;f__Erysipelotrichaceae;g__Bulleidia;s__
OTU_777	8.48872e-05	0.000169774	5.65915e-05	0.000141479	0.000169774	0.000141479	0	8.48872e-05	0.000113183	5.65915e-05	2.82957e-05	5.65915e-05	8.48872e-05	0	5.65915e-05	k__Bacteria;p__Firmicutes;c__Erysipelotrichi;o__Erysipelotrichales;f__Erysipelotrichaceae
OTU_778	5.65915e-05	0	8.48872e-05	0	2.82957e-05	0	2.82957e-05	2.82957e-05	0	0	2.82957e-05	0	5.65915e-05	0	8.48872e-05	k__Bacteria;p__Firmicutes;c__Clostridia;o__Clostridiales;f__Ruminococcaceae;g__;s__
OTU_779	0	0	0.000226366	8.48872e-05	2.82957e-05	0.00019807	0	0	5.65915e-05	0.000141479	0	0	0	0	2.82957e-05	k__Bacteria;p__Firmicutes;c__Clostridia;o__Clostridiales;f__Veillonellaceae
OTU_780	0	0	8.48872e-05	5.65915e-05	2.82957e-05	0	2.82957e-05	5.65915e-05	2.82957e-05	5.65915e-05	0.000113183	2.82957e-05	0	5.65915e-05	0	k__Bacteria;p__Firmicutes;c__Clostridia;o__Clostridiales;f__Eubacteriaceae;g__Anaerofustis;s__
OTU_781	0.000226366	0.000113183	0.000113183	5.65915e-05	2.82957e-05	5.65915e-05	0.000113183	0.000113183	0.000226366	8.48872e-05	5.65915e-05	8.48872e-05	8.48872e-05	5.65915e-05	2.82957e-05	k__Bacteria;p__Firmicutes;c__Clostridia;o__Clostridiales;f__Ruminococcaceae;g__;s__
OTU_782	8.48872e-05	0	0	0	0	0	0.000113183	0.000113183	8.48872e-05	0	0	0	0	0	0	k__Bacteria;p__Spirochaetes;c__Spirochaetes;o__Spirochaetales;f__Spirochaetaceae;g__Treponema;s__
OTU_783	5.65915e-05	0.000113183	0.000141479	5.65915e-05	2.82957e-05	2.82957e-05	5.65915e-05	5.65915e-05	5.65915e-05	5.65915e-05	5.65915e-05	0.000169774	5.65915e-05	2.82957e-05	8.48872e-05	k__Bacteria;p__Firmicutes;c__Clostridia;o__Clostridiales;f__Ruminococcaceae;g__;s__
OTU_784	0	0	0.000113183	0	0.000141479	0	0	0	0	8.48872e-05	0	0	0	0	0	k__Bacteria;p__Firmicutes;c__Erysipelotrichi;o__Erysipelotrichales;f__Erysipelotrichaceae;g__RFN20;s__
OTU_785	0.000962055	0.000509323	0.00113183	0.000962055	0.000622506	0.000707394	0.00110353	0.000820577	0.000565915	0.000763985	0.00107524	0.00110353	0.000848872	0.00113183	0.000735689	k__Bacteria;p__Firmicutes;c__Clostridia;o__Clostridiales;f__Lachnospiraceae;g__Blautia;s__
OTU_786	8.48872e-05	0.000113183	0.000254662	2.82957e-05	2.82957e-05	8.48872e-05	0.000113183	5.65915e-05	2.82957e-05	0.000113183	0.000113183	5.65915e-05	5.65915e-05	0.000113183	5.65915e-05	k__Bacteria;p__Firmicutes;c__Clostridia;o__Clostridiales;f__Ruminococcaceae;g__;s__
OTU_787	0.000254662	0	0	0	0	0	0	0.000282957	0	0	0	0	0	0	0	k__Bacteria;p__Bacteroidetes;c__Bacteroidia;o__Bacteroidales
OTU_788	0	0	2.82957e-05	0	5.65915e-05	0	2.82957e-05	2.82957e-05	8.48872e-05	0	5.65915e-05	0.000113183	2.82957e-05	8.48872e-05	5.65915e-05	k__Bacteria;p__Actinobacteria;c__Coriobacteriia;o__Coriobacteriales;f__Coriobacteriaceae;g__Adlercreutzia;s__
OTU_789	0.00019807	0.000141479	0.000424436	8.48872e-05	0.000254662	0.000226366	0.000339549	0.000254662	0.000141479	0.000282957	8.48872e-05	0.000113183	5.65915e-05	5.65915e-05	0.000113183	k__Bacteria;p__Firmicutes;c__Clostridia;o__Clostridiales;f__Ruminococcaceae;g__Ruminococcus;s__
OTU_790	8.48872e-05	0	5.65915e-05	0.000113183	5.65915e-05	2.82957e-05	0	8.48872e-05	2.82957e-05	2.82957e-05	0.000113183	0	5.65915e-05	0	5.65915e-05	k__Bacteria;p__Firmicutes;c__Clostridia;o__Clostridiales
OTU_791	0	8.48872e-05	2.82957e-05	0	8.48872e-05	0.000169774	0.000169774	5.65915e-05	2.82957e-05	5.65915e-05	0	5.65915e-05	0.000113183	2.82957e-05	8.48872e-05	k__Bacteria;p__Firmicutes;c__Clostridia;o__Clostridiales
OTU_792	5.65915e-05	2.82957e-05	8.48872e-05	8.48872e-05	0	0	5.65915e-05	5.65915e-05	2.82957e-05	0	0	0	5.65915e-05	2.82957e-05	8.48872e-05	k__Bacteria;p__Firmicutes;c__Clostridia;o__Clostridiales;f__Christensenellaceae;g__;s__
OTU_793	8.48872e-05	5.65915e-05	0	0	2.82957e-05	0	0	0.000113183	0	2.82957e-05	0	8.48872e-05	5.65915e-05	0	5.65915e-05	k__Bacteria;p__Proteobacteria;c__Betaproteobacteria;o__Nitrosomonadales;f__;g__;s__
OTU_794	5.65915e-05	0	5.65915e-05	0	8.48872e-05	5.65915e-05	0	0	5.65915e-05	5.65915e-05	0.000113183	2.82957e-05	5.65915e-05	8.48872e-05	2.82957e-05	k__Bacteria;p__Bacteroidetes;c__Bacteroidia;o__Bacteroidales;f__Rikenellaceae;g__;s__
OTU_795	0	5.65915e-05	0.000113183	2.82957e-05	2.82957e-05	0	0	5.65915e-05	2.82957e-05	8.48872e-05	2.82957e-05	0	0	0	0	k__Bacteria;p__Firmicutes;c__Clostridia;o__Clostridiales;f__Christensenellaceae;g__;s__
OTU_796	0.000311253	0.000113183	8.48872e-05	0.000113183	0.000113183	0.00019807	2.82957e-05	0.000169774	0.000113183	0.000113183	2.82957e-05	0.000226366	8.48872e-05	5.65915e-05	0.00019807	k__Bacteria;p__Firmicutes;c__Clostridia;o__Clostridiales;f__[Mogibacteriaceae];g__;s__
OTU_797	5.65915e-05	2.82957e-05	0.000113183	8.48872e-05	0	0	0	0.000141479	2.82957e-05	8.48872e-05	0.000169774	0.000113183	0	0.00019807	0	k__Bacteria;p__Tenericutes;c__Mollicutes;o__RF39;f__;g__;s__
OTU_798	0	0.000113183	2.82957e-05	0.000254662	0.000141479	0	5.65915e-05	0.000141479	5.65915e-05	5.65915e-05	8.48872e-05	8.48872e-05	0.000113183	0.000339549	0	k__Bacteria;p__Actinobacteria;c__Coriobacteriia;o__Coriobacteriales;f__Coriobacteriaceae
OTU_799	0.000141479	0.000254662	0.000254662	5.65915e-05	0.000763985	0	2.82957e-05	8.48872e-05	0.000113183	5.65915e-05	0.00039614	0.000141479	0.000113183	0.000113183	5.65915e-05	k__Bacteria;p__Cyanobacteria;c__4C0d-2;o__YS2;f__;g__;s__
OTU_800	0.000254662	2.82957e-05	0	0	0	0	0	0.000311253	5.65915e-05	0	0	0	0	0	0	k__Bacteria;p__Bacteroidetes;c__Bacteroidia;o__Bacteroidales;f__[Paraprevotellaceae];g__CF231;s__
OTU_801	8.48872e-05	5.65915e-05	5.65915e-05	2.82957e-05	0.000113183	0	0	0	0	0	0	2.82957e-05	5.65915e-05	2.82957e-05	2.82957e-05	k__Bacteria;p__Firmicutes;c__Erysipelotrichi;o__Erysipelotrichales;f__Erysipelotrichaceae;g__L7A_E11;s__
OTU_802	5.65915e-05	5.65915e-05	0.000113183	0	0	0	0	0	5.65915e-05	2.82957e-05	0	0	0	0	0	k__Bacteria
OTU_803	8.48872e-05	0	2.82957e-05	0.000141479	0	0	2.82957e-05	0	0	0	0	0	0	0	0	k__Bacteria;p__Actinobacteria;c__Actinobacteria;o__Bifidobacteriales;f__Bifidobacteriaceae;g__;s__
OTU_804	5.65915e-05	0	0	8.48872e-05	0.000311253	2.82957e-05	2.82957e-05	0	2.82957e-05	5.65915e-05	2.82957e-05	8.48872e-05	0.000141479	8.48872e-05	2.82957e-05	k__Bacteria;p__Cyanobacteria;c__4C0d-2;o__YS2;f__;g__;s__
OTU_805	8.48872e-05	5.65915e-05	2.82957e-05	2.82957e-05	2.82957e-05	0	8.48872e-05	5.65915e-05	5.65915e-05	8.48872e-05	0.000141479	5.65915e-05	0.000113183	2.82957e-05	0.000113183	k__Bacteria;p__Firmicutes;c__Clostridia;o__Clostridiales;f__;g__;s__
OTU_806	2.82957e-05	0	8.48872e-05	0	0	5.65915e-05	8.48872e-05	5.65915e-05	0.000113183	5.65915e-05	0	5.65915e-05	0	0.000113183	0.000282957	k__Bacteria;p__Firmicutes;c__Clostridia;o__Clostridiales;f__Ruminococcaceae;g__Ruminococcus
OTU_807	8.48872e-05	2.82957e-05	0	0	0	2.82957e-05	0.000141479	0.000113183	2.82957e-05	0	2.82957e-05	2.82957e-05	0	0	0	k__Bacteria;p__Firmicutes;c__Clostridia;o__Clostridiales;f__[Mogibacteriaceae];g__;s__
OTU_808	5.65915e-05	0	2.82957e-05	0.000113183	8.48872e-05	5.65915e-05	0	2.82957e-05	8.48872e-05	2.82957e-05	5.65915e-05	5.65915e-05	0	0	2.82957e-05	k__Bacteria;p__Firmicutes;c__Clostridia;o__Clostridiales;f__Lachnospiraceae
OTU_809	0.00019807	0.000254662	0.000169774	0.00019807	0.000282957	8.48872e-05	8.48872e-05	0.000169774	0.000226366	0.000226366	2.82957e-05	0.000113183	0.000141479	0.000226366	0.000113183	k__Bacteria
OTU_810	0	0.000113183	2.82957e-05	8.48872e-05	2.82957e-05	8.48872e-05	0.00019807	5.65915e-05	0	5.65915e-05	8.48872e-05	5.65915e-05	0	5.65915e-05	8.48872e-05	k__Bacteria;p__Firmicutes;c__Clostridia;o__Clostridiales;f__Ruminococcaceae
OTU_811	0.000226366	0	0.000141479	0.000113183	0.000113183	0	0.000113183	8.48872e-05	2.82957e-05	2.82957e-05	8.48872e-05	5.65915e-05	8.48872e-05	0	0.000113183	k__Bacteria;p__Firmicutes;c__Clostridia;o__Clostridiales;f__[Mogibacteriaceae];g__;s__
OTU_812	2.82957e-05	0.000113183	8.48872e-05	2.82957e-05	0.000113183	5.65915e-05	5.65915e-05	5.65915e-05	8.48872e-05	2.82957e-05	8.48872e-05	5.65915e-05	0.000141479	2.82957e-05	8.48872e-05	k__Bacteria;p__Firmicutes;c__Clostridia;o__Clostridiales;f__;g__;s__
OTU_813	0.000113183	0	2.82957e-05	0	0	0	8.48872e-05	5.65915e-05	0	8.48872e-05	0	0	0	0	0	k__Bacteria;p__Firmicutes;c__Clostridia;o__Clostridiales;f__Ruminococcaceae
OTU_814	0.00019807	8.48872e-05	0	2.82957e-05	0	8.48872e-05	0	0.000141479	0	0	2.82957e-05	0	0	0	5.65915e-05	k__Bacteria;p__Firmicutes;c__Clostridia;o__Clostridiales;f__Ruminococcaceae;g__Ruminococcus;s__
OTU_815	2.82957e-05	0.000113183	2.82957e-05	2.82957e-05	0	0	0.000113183	8.48872e-05	0.000113183	5.65915e-05	0	2.82957e-05	0	8.48872e-05	0.000113183	k__Bacteria;p__Firmicutes;c__Clostridia;o__Clostridiales;f__Ruminococcaceae;g__;s__
OTU_816	0	0	5.65915e-05	8.48872e-05	0	0	0	0	0	0.000113183	0.000113183	5.65915e-05	0.000169774	0	5.65915e-05	k__Bacteria;p__Firmicutes;c__Clostridia;o__Clostridiales;f__;g__;s__
OTU_817	2.82957e-05	0	5.65915e-05	0.00019807	2.82957e-05	0	0.000141479	0	0	0	8.48872e-05	5.65915e-05	2.82957e-05	2.82957e-05	0	k__Bacteria;p__Firmicutes;c__Clostridia;o__Clostridiales;f__Lachnospiraceae;g__;s__
OTU_818	0.000169774	0	0	0	0	5.65915e-05	0.000169774	0.000282957	0	0	0	0	0	0	0	k__Bacteria;p__Firmicutes;c__Clostridia;o__Clostridiales;f__Lachnospiraceae
OTU_819	0.000367845	5.65915e-05	2.82957e-05	0	0	0	0	0.00019807	0	5.65915e-05	8.48872e-05	2.82957e-05	0	8.48872e-05	0.000169774	k__Bacteria;p__Firmicutes;c__Clostridia;o__Clostridiales;f__Ruminococcaceae;g__;s__
OTU_820	0.00019807	8.48872e-05	5.65915e-05	8.48872e-05	5.65915e-05	0	2.82957e-05	2.82957e-05	5.65915e-05	0	5.65915e-05	5.65915e-05	0.000113183	0	2.82957e-05	k__Bacteria;p__Firmicutes;c__Clostridia;o__Clostridiales
OTU_821	0.000141479	0.000113183	0	0	8.48872e-05	0	5.65915e-05	5.65915e-05	0.000169774	2.82957e-05	0	0	0	0	0	k__Bacteria;p__Firmicutes;c__Clostridia;o__Clostridiales;f__Ruminococcaceae;g__;s__
OTU_822	8.48872e-05	5.65915e-05	8.48872e-05	8.48872e-05	8.48872e-05	0	2.82957e-05	5.65915e-05	5.65915e-05	0	8.48872e-05	0	0	0	2.82957e-05	k__Bacteria;p__Firmicutes;c__Clostridia;o__Clostridiales;f__Ruminococcaceae;g__;s__
OTU_823	0	8.48872e-05	0	8.48872e-05	2.82957e-05	8.48872e-05	8.48872e-05	0.000169774	0.000141479	2.82957e-05	0	0	5.65915e-05	5.65915e-05	5.65915e-05	k__Bacteria;p__Firmicutes;c__Clostridia;o__Clostridiales;f__Ruminococcaceae;g__;s__
OTU_824	0.000113183	8.48872e-05	0	0	0.000141479	0.000113183	0	0.000141479	5.65915e-05	0	0	0	2.82957e-05	0	0	k__Bacteria;p__Firmicutes;c__Clostridia;o__Clostridiales;f__Ruminococcaceae;g__;s__
OTU_825	0	2.82957e-05	2.82957e-05	2.82957e-05	2.82957e-05	2.82957e-05	0.000141479	5.65915e-05	5.65915e-05	2.82957e-05	0.000113183	0.000254662	8.48872e-05	8.48872e-05	5.65915e-05	k__Bacteria;p__Actinobacteria;c__Coriobacteriia;o__Coriobacteriales;f__Coriobacteriaceae;g__;s__
OTU_826	0.000169774	0.00019807	0.000282957	0.000141479	0.000339549	0	2.82957e-05	0.00019807	0.00019807	0.000254662	5.65915e-05	0.00019807	8.48872e-05	8.48872e-05	0.00019807	k__Bacteria;p__Tenericutes;c__Mollicutes;o__RF39;f__;g__;s__
OTU_827	0.00155627	0.00285787	0.00212218	0.00172604	0.00181093	0.00113183	0.00161286	0.00118842	0.00206559	0.00121672	0.00206559	0.00175434	0.00144308	0.00155627	0.00110353	k__Bacteria;p__Firmicutes;c__Clostridia;o__Clostridiales;f__Lachnospiraceae;g__Roseburia;s__
OTU_828	0	0.000169774	2.82957e-05	0	2.82957e-05	0	0	0	0.00019807	0	5.65915e-05	0	0	0	8.48872e-05	k__Bacteria;p__Bacteroidetes;c__Bacteroidia;o__Bacteroidales;f__Bacteroidaceae;g__BF311;s__
OTU_829	8.48872e-05	5.65915e-05	5.65915e-05	8.48872e-05	2.82957e-05	8.48872e-05	5.65915e-05	8.48872e-05	8.48872e-05	5.65915e-05	0	0	0	8.48872e-05	2.82957e-05	k__Bacteria;p__Firmicutes;c__Clostridia;o__Clostridiales;f__Ruminococcaceae;g__;s__
OTU_830	8.48872e-05	0.000113183	0	8.48872e-05	2.82957e-05	0	0	5.65915e-05	0.000141479	0	0	2.82957e-05	0	0	2.82957e-05	k__Bacteria;p__Firmicutes;c__Clostridia;o__Clostridiales;f__;g__;s__
OTU_831	0.000254662	2.82957e-05	2.82957e-05	5.65915e-05	0.000169774	0.000113183	0	0.00019807	0	0	2.82957e-05	0	8.48872e-05	0	2.82957e-05	k__Bacteria;p__Tenericutes;c__Mollicutes;o__RF39;f__;g__;s__
OTU_832	2.82957e-05	0.000311253	0.000169774	0.000113183	2.82957e-05	0	8.48872e-05	0.000169774	0.000311253	8.48872e-05	5.65915e-05	0	2.82957e-05	0	8.48872e-05	k__Bacteria;p__Firmicutes;c__Clostridia;o__Clostridiales;f__Ruminococcaceae;g__;s__
OTU_833	8.48872e-05	0	0	8.48872e-05	0	2.82957e-05	0	5.65915e-05	5.65915e-05	5.65915e-05	2.82957e-05	0.000226366	0	5.65915e-05	2.82957e-05	k__Bacteria;p__Firmicutes;c__Clostridia;o__Clostridiales;f__Christensenellaceae;g__;s__
OTU_834	5.65915e-05	0	0	5.65915e-05	0.000113183	8.48872e-05	0	5.65915e-05	2.82957e-05	2.82957e-05	2.82957e-05	8.48872e-05	0	0	0.000113183	k__Bacteria;p__Firmicutes;c__Clostridia;o__Clostridiales;f__Ruminococcaceae;g__;s__
OTU_835	5.65915e-05	8.48872e-05	0.000113183	8.48872e-05	0.000113183	2.82957e-05	5.65915e-05	8.48872e-05	0	8.48872e-05	5.65915e-05	8.48872e-05	0.000282957	8.48872e-05	0	k__Bacteria;p__Tenericutes;c__Mollicutes;o__RF39;f__;g__;s__
OTU_836	0.000169774	0.000141479	0.000169774	0.000141479	0.000169774	0.00019807	0.000282957	0.000282957	5.65915e-05	0.000113183	0.000282957	0.000141479	0.000113183	0.00019807	0.000141479	k__Bacteria;p__Firmicutes;c__Clostridia;o__Clostridiales;f__Lachnospiraceae
OTU_837	5.65915e-05	5.65915e-05	2.82957e-05	8.48872e-05	0	5.65915e-05	0	8.48872e-05	8.48872e-05	5.65915e-05	0.000113183	0	0.000113183	2.82957e-05	0.00019807	k__Bacteria;p__Firmicutes;c__Clostridia;o__Clostridiales;f__;g__;s__
OTU_838	2.82957e-05	2.82957e-05	2.82957e-05	8.48872e-05	2.82957e-05	0	0	0	0	0	0	0.00019807	0	2.82957e-05	0	k__Bacteria;p__Cyanobacteria;c__4C0d-2;o__YS2;f__;g__;s__
OTU_839	0	0	0.000226366	0	0	0	0	0	0	0.000226366	0	0	0	0	0	k__Bacteria;p__Firmicutes;c__Clostridia;o__Clostridiales
OTU_840	0.00019807	0	5.65915e-05	0	2.82957e-05	0.000367845	0.000141479	0.000169774	8.48872e-05	8.48872e-05	0	2.82957e-05	0	0	8.48872e-05	k__Bacteria;p__Firmicutes;c__Clostridia;o__Clostridiales;f__Veillonellaceae;g__;s__
OTU_841	0.000367845	0.00183922	0.00019807	0.000254662	0.00192411	8.48872e-05	2.82957e-05	5.65915e-05	0.00118842	5.65915e-05	0.000339549	0.000254662	0.00019807	0.000141479	0.000113183	k__Bacteria;p__Firmicutes;c__Clostridia;o__Clostridiales;f__Clostridiaceae;g__Clostridium;s__
OTU_842	2.82957e-05	2.82957e-05	0	2.82957e-05	0	0	5.65915e-05	0.000169774	5.65915e-05	0	0	0	0	0.000141479	0.000113183	k__Bacteria;p__Firmicutes;c__Clostridia;o__Clostridiales;f__Ruminococcaceae
OTU_843	0	5.65915e-05	5.65915e-05	0.000113183	5.65915e-05	8.48872e-05	0	0.000141479	0	0.000113183	0.000141479	5.65915e-05	0.000141479	8.48872e-05	0	k__Bacteria;p__Firmicutes;c__Erysipelotrichi;o__Erysipelotrichales;f__Erysipelotrichaceae
OTU_844	0	0	5.65915e-05	2.82957e-05	2.82957e-05	0.00019807	0	0	2.82957e-05	0	0	0	0	0	5.65915e-05	k__Bacteria;p__Firmicutes;c__Clostridia;o__Clostridiales;f__[Mogibacteriaceae];g__;s__
OTU_845	0	8.48872e-05	5.65915e-05	2.82957e-05	0	0	8.48872e-05	8.48872e-05	0.000113183	5.65915e-05	0	0	8.48872e-05	0	2.82957e-05	k__Bacteria;p__Firmicutes;c__Clostridia;o__Clostridiales;f__Ruminococcaceae;g__Ruminococcus;s__
OTU_846	5.65915e-05	5.65915e-05	8.48872e-05	8.48872e-05	0.000113183	8.48872e-05	0.000113183	8.48872e-05	5.65915e-05	0.000169774	2.82957e-05	0.000113183	2.82957e-05	0	5.65915e-05	k__Bacteria;p__Tenericutes;c__Mollicutes;o__RF39;f__;g__;s__
OTU_847	8.48872e-05	5.65915e-05	8.48872e-05	8.48872e-05	0	0.000113183	8.48872e-05	5.65915e-05	0.00019807	8.48872e-05	0	0.000226366	2.82957e-05	0.000113183	0.000141479	k__Bacteria;p__Firmicutes;c__Clostridia;o__Clostridiales;f__;g__;s__
OTU_848	0	0	0.000113183	0	0	0.000113183	0	0	0	5.65915e-05	2.82957e-05	0	8.48872e-05	0	2.82957e-05	k__Bacteria;p__Firmicutes;c__Clostridia;o__Clostridiales;f__Lachnospiraceae
OTU_849	0	8.48872e-05	0	8.48872e-05	0.000169774	0	0	5.65915e-05	5.65915e-05	8.48872e-05	0	0.000113183	5.65915e-05	0	5.65915e-05	k__Bacteria;p__Bacteroidetes;c__Bacteroidia;o__Bacteroidales;f__S24-7;g__;s__
OTU_850	0	2.82957e-05	2.82957e-05	8.48872e-05	0.000113183	0	0	8.48872e-05	0	0	2.82957e-05	0	5.65915e-05	0	0	k__Bacteria;p__Firmicutes;c__Bacilli;o__Bacillales;f__Bacillaceae;g__Bacillus
OTU_851	0	0	8.48872e-05	0.000169774	5.65915e-05	8.48872e-05	8.48872e-05	2.82957e-05	5.65915e-05	8.48872e-05	5.65915e-05	2.82957e-05	0	2.82957e-05	0	k__Bacteria;p__Firmicutes;c__Clostridia;o__Clostridiales;f__Lachnospiraceae
OTU_852	0.00039614	0	0	0	0	0	0	0	0	0	5.65915e-05	8.48872e-05	0	0	5.65915e-05	k__Bacteria;p__Cyanobacteria;c__4C0d-2;o__YS2;f__;g__;s__
OTU_853	0.000141479	0.000339549	0.000254662	0.000339549	0.000113183	5.65915e-05	0.000509323	0.000169774	0.000169774	0.000113183	0.000113183	0.000735689	0.000113183	0.000141479	0.00019807	k__Bacteria;p__Bacteroidetes;c__Bacteroidia;o__Bacteroidales;f__Bacteroidaceae;g__5-7N15;s__
OTU_854	2.82957e-05	8.48872e-05	8.48872e-05	0	0	5.65915e-05	2.82957e-05	5.65915e-05	8.48872e-05	0	0	0	0	0	0	k__Bacteria;p__Firmicutes;c__Erysipelotrichi;o__Erysipelotrichales;f__Erysipelotrichaceae;g__RFN20;s__
OTU_855	0.000141479	0	0	0	0	0	5.65915e-05	0.000141479	0	0	0	0	0	0	0	k__Bacteria;p__Bacteroidetes;c__Bacteroidia;o__Bacteroidales;f__Prevotellaceae;g__Prevotella;s__
OTU_856	0.000113183	2.82957e-05	0.000113183	2.82957e-05	0.000113183	8.48872e-05	5.65915e-05	0.000141479	8.48872e-05	0	8.48872e-05	0	5.65915e-05	8.48872e-05	8.48872e-05	k__Bacteria;p__Firmicutes;c__Clostridia;o__Clostridiales
OTU_857	8.48872e-05	0	0	2.82957e-05	0	0	2.82957e-05	0	0	0.000169774	0	0	0	0	0	k__Bacteria;p__Bacteroidetes;c__Bacteroidia;o__Bacteroidales;f__S24-7;g__;s__
OTU_858	0.00019807	0	0.000141479	0	0	0	8.48872e-05	0.000113183	0	5.65915e-05	2.82957e-05	8.48872e-05	0	0	0	k__Bacteria;p__Firmicutes;c__Clostridia;o__Clostridiales;f__Ruminococcaceae;g__Ruminococcus;s__
OTU_859	0	0.000113183	0.000169774	0	0	2.82957e-05	5.65915e-05	0.000113183	8.48872e-05	8.48872e-05	0	0	0	0	2.82957e-05	k__Bacteria;p__Spirochaetes;c__Spirochaetes;o__Sphaerochaetales;f__Sphaerochaetaceae;g__Sphaerochaeta;s__
OTU_860	2.82957e-05	0.000226366	5.65915e-05	5.65915e-05	8.48872e-05	5.65915e-05	8.48872e-05	2.82957e-05	0.000282957	8.48872e-05	0.00019807	0	5.65915e-05	8.48872e-05	2.82957e-05	k__Bacteria;p__Firmicutes;c__Clostridia;o__Clostridiales;f__Lachnospiraceae
OTU_861	0	5.65915e-05	2.82957e-05	2.82957e-05	0	8.48872e-05	0	2.82957e-05	8.48872e-05	0	0	8.48872e-05	0	8.48872e-05	5.65915e-05	k__Bacteria;p__Firmicutes;c__Clostridia;o__Clostridiales;f__Ruminococcaceae;g__Ruminococcus;s__
OTU_862	0	0.000169774	2.82957e-05	0.000113183	2.82957e-05	8.48872e-05	0.000141479	8.48872e-05	0.000169774	0.000113183	8.48872e-05	2.82957e-05	0	0	0	k__Bacteria;p__Firmicutes;c__Clostridia;o__Clostridiales;f__Ruminococcaceae;g__;s__
OTU_863	5.65915e-05	5.65915e-05	0.000169774	2.82957e-05	2.82957e-05	0	0	0	0	0.000226366	2.82957e-05	0	2.82957e-05	0	0	k__Bacteria;p__Firmicutes;c__Clostridia;o__Clostridiales;f__Clostridiaceae;g__Clostridium;s__
OTU_864	0	0	0.000113183	5.65915e-05	0.000141479	0	0	5.65915e-05	5.65915e-05	0.000113183	0	0	2.82957e-05	0	8.48872e-05	k__Bacteria;p__Tenericutes;c__Mollicutes;o__RF39;f__;g__;s__
OTU_865	0.000226366	8.48872e-05	0	0	2.82957e-05	0.000169774	0.000113183	0.00019807	0	5.65915e-05	8.48872e-05	0	0	0	2.82957e-05	k__Bacteria;p__Bacteroidetes;c__Bacteroidia;o__Bacteroidales;f__Prevotellaceae;g__Prevotella;s__
OTU_866	0	2.82957e-05	0	0	0	0.000141479	8.48872e-05	0	0	0	8.48872e-05	0	0	0	0.00039614	k__Bacteria;p__Firmicutes;c__Clostridia;o__Clostridiales;f__Clostridiaceae;g__Clostridium;s__
OTU_867	2.82957e-05	0	0	5.65915e-05	0	0.000113183	0	2.82957e-05	5.65915e-05	0	0	0	0	0	0	k__Bacteria;p__Firmicutes;c__Clostridia;o__Clostridiales
OTU_868	0	5.65915e-05	2.82957e-05	0	0	0.000113183	2.82957e-05	5.65915e-05	0.00019807	0.000141479	0	2.82957e-05	5.65915e-05	0	8.48872e-05	k__Bacteria;p__Spirochaetes;c__Spirochaetes;o__Spirochaetales;f__Spirochaetaceae;g__Treponema;s__
OTU_869	0	0	0	0	0	0.000141479	0	0	2.82957e-05	0	0.000367845	0.000367845	5.65915e-05	0	0	k__Bacteria;p__Bacteroidetes;c__Bacteroidia;o__Bacteroidales;f__;g__;s__
OTU_870	5.65915e-05	8.48872e-05	8.48872e-05	2.82957e-05	8.48872e-05	0	8.48872e-05	5.65915e-05	5.65915e-05	5.65915e-05	0	0	0.000113183	0	0	k__Bacteria
OTU_871	0.000226366	0.000113183	0.000282957	0.000226366	0.000113183	5.65915e-05	2.82957e-05	0.000113183	2.82957e-05	0	0.000169774	0.000254662	5.65915e-05	0.000452732	0.000113183	k__Bacteria;p__Tenericutes;c__Mollicutes;o__RF39;f__;g__;s__
OTU_872	0.000141479	2.82957e-05	8.48872e-05	5.65915e-05	2.82957e-05	0	2.82957e-05	8.48872e-05	2.82957e-05	5.65915e-05	0	0	0	0	0.000169774	k__Bacteria
OTU_873	0	0	0	8.48872e-05	8.48872e-05	0	0	8.48872e-05	5.65915e-05	0	0	0.00019807	0.000141479	0	0	k__Bacteria;p__Firmicutes;c__Clostridia;o__Clostridiales;f__Lachnospiraceae;g__Coprococcus;s__
OTU_874	0	5.65915e-05	0	0.000367845	0	5.65915e-05	5.65915e-05	5.65915e-05	8.48872e-05	0	5.65915e-05	2.82957e-05	0.000113183	5.65915e-05	0	k__Bacteria;p__Firmicutes;c__Erysipelotrichi;o__Erysipelotrichales;f__Erysipelotrichaceae;g__Bulleidia;s__
OTU_875	0	5.65915e-05	8.48872e-05	0	5.65915e-05	5.65915e-05	0	8.48872e-05	0	5.65915e-05	2.82957e-05	0	5.65915e-05	8.48872e-05	0	k__Bacteria;p__Firmicutes;c__Clostridia;o__Clostridiales;f__;g__;s__
OTU_876	0.000339549	0.000113183	5.65915e-05	0	0	0	5.65915e-05	0.000226366	0.000113183	0	2.82957e-05	0	2.82957e-05	0	5.65915e-05	k__Bacteria;p__Firmicutes;c__Clostridia;o__Clostridiales;f__Lachnospiraceae;g__Pseudobutyrivibrio;s__
OTU_877	0	2.82957e-05	0.000113183	0.000169774	0.000169774	0	5.65915e-05	5.65915e-05	2.82957e-05	2.82957e-05	0	5.65915e-05	0.000254662	2.82957e-05	5.65915e-05	k__Bacteria;p__Tenericutes;c__Mollicutes;o__RF39;f__;g__;s__
OTU_878	0	0	2.82957e-05	5.65915e-05	2.82957e-05	0	2.82957e-05	0	0.000113183	5.65915e-05	0	5.65915e-05	0	0	0.000141479	k__Bacteria;p__Firmicutes;c__Clostridia;o__Clostridiales
OTU_879	0	8.48872e-05	0	0	0	0	0	0	5.65915e-05	0	0	0	0	0	8.48872e-05	k__Bacteria;p__Firmicutes;c__Clostridia;o__Clostridiales;f__Lachnospiraceae;g__Coprococcus;s__
OTU_880	0.000141479	8.48872e-05	5.65915e-05	0.000141479	0.000113183	0.000141479	5.65915e-05	8.48872e-05	8.48872e-05	5.65915e-05	5.65915e-05	0	2.82957e-05	2.82957e-05	8.48872e-05	k__Bacteria;p__Proteobacteria;c__Alphaproteobacteria;o__RF32;f__;g__;s__
OTU_881	0	0	0.000169774	0	0	0	0	0	0	0.000282957	0	0	0	0	0	k__Bacteria;p__Tenericutes;c__Mollicutes;o__Anaeroplasmatales;f__Anaeroplasmataceae;g__;s__
OTU_882	8.48872e-05	8.48872e-05	0	0.000113183	2.82957e-05	8.48872e-05	2.82957e-05	2.82957e-05	5.65915e-05	0	2.82957e-05	0	5.65915e-05	0	2.82957e-05	k__Bacteria;p__Firmicutes;c__Clostridia;o__Clostridiales;f__Ruminococcaceae
OTU_883	0.000113183	8.48872e-05	0.00019807	5.65915e-05	8.48872e-05	5.65915e-05	8.48872e-05	8.48872e-05	0	8.48872e-05	2.82957e-05	0.000141479	5.65915e-05	0	0.000141479	k__Bacteria;p__Firmicutes;c__Clostridia;o__Clostridiales;f__Ruminococcaceae;g__Ruminococcus
OTU_884	2.82957e-05	0	0	5.65915e-05	2.82957e-05	5.65915e-05	0	5.65915e-05	0	0	0	2.82957e-05	0	5.65915e-05	5.65915e-05	k__Bacteria;p__Firmicutes;c__Clostridia;o__Clostridiales;f__;g__;s__
OTU_885	0.000141479	0.000141479	0.000169774	0.000141479	0.000339549	8.48872e-05	0.000141479	0.000113183	0.000113183	0.000141479	2.82957e-05	0	0.000169774	5.65915e-05	5.65915e-05	k__Bacteria;p__Bacteroidetes;c__Bacteroidia;o__Bacteroidales;f__Bacteroidaceae;g__;s__
OTU_886	0	0	0.00019807	0	0	0	2.82957e-05	0	0	0.000169774	0	0	0	0	2.82957e-05	k__Bacteria;p__Firmicutes
OTU_887	5.65915e-05	0.000141479	0.000452732	0.000113183	0.000113183	2.82957e-05	0.000254662	0.000169774	0.000141479	0.000254662	0.00039614	0.000113183	8.48872e-05	0.00019807	0.000113183	k__Bacteria;p__Firmicutes;c__Clostridia;o__Clostridiales;f__Ruminococcaceae;g__;s__
OTU_888	0	0	5.65915e-05	8.48872e-05	2.82957e-05	0	8.48872e-05	0	2.82957e-05	0.000113183	0	5.65915e-05	2.82957e-05	2.82957e-05	0	k__Bacteria;p__Firmicutes;c__Erysipelotrichi;o__Erysipelotrichales;f__Erysipelotrichaceae;g__RFN20;s__
OTU_889	0.000282957	0.000735689	0.000594211	0.000565915	0.000339549	0.000565915	0.00039614	0.000622506	0.000481028	0.000792281	0.000452732	0.000481028	0.000282957	0.000226366	0.000650802	k__Bacteria;p__Firmicutes;c__Clostridia;o__Clostridiales;f__Ruminococcaceae;g__;s__
OTU_890	5.65915e-05	2.82957e-05	5.65915e-05	2.82957e-05	0	0	0	8.48872e-05	0	0	0	0.000113183	2.82957e-05	2.82957e-05	0.000113183	k__Bacteria;p__Tenericutes;c__Mollicutes;o__RF39;f__;g__;s__
OTU_891	0.000537619	0.000763985	0.000679098	0.000735689	0.000424436	0.000282957	0.000735689	0.000763985	0.000509323	0.000679098	0.000226366	0.000565915	0.000481028	0.000226366	0.000594211	k__Bacteria;p__Firmicutes;c__Clostridia;o__Clostridiales;f__Ruminococcaceae;g__;s__
OTU_892	0	0	0	0	0	0.000424436	0	0	0	0	0	0	0	0	0	k__Bacteria;p__Tenericutes;c__Mollicutes;o__Anaeroplasmatales;f__Anaeroplasmataceae;g__;s__
OTU_893	0	0	0.000113183	0	0	2.82957e-05	0	2.82957e-05	2.82957e-05	0.000282957	0	0	0	0	0	k__Bacteria;p__Bacteroidetes;c__Bacteroidia;o__Bacteroidales;f__[Paraprevotellaceae]
OTU_894	2.82957e-05	0.00019807	0	0	0	0	2.82957e-05	5.65915e-05	0	0	0	0	0	0	2.82957e-05	k__Bacteria;p__Firmicutes;c__Erysipelotrichi;o__Erysipelotrichales;f__Erysipelotrichaceae;g__p-75-a5;s__
OTU_895	5.65915e-05	0	0	0	2.82957e-05	8.48872e-05	0	2.82957e-05	2.82957e-05	0	0	8.48872e-05	2.82957e-05	5.65915e-05	5.65915e-05	k__Bacteria;p__Firmicutes;c__Clostridia;o__Clostridiales;f__Ruminococcaceae;g__Ruminococcus;s__
OTU_896	0.000141479	0	5.65915e-05	5.65915e-05	0	0	0.000113183	2.82957e-05	0	5.65915e-05	2.82957e-05	5.65915e-05	0	0	0	k__Bacteria;p__Bacteroidetes;c__Bacteroidia;o__Bacteroidales;f__;g__;s__
OTU_897	2.82957e-05	8.48872e-05	0	0.000169774	0	0	0	0	0	0	0.000113183	0	2.82957e-05	8.48872e-05	2.82957e-05	k__Bacteria;p__Actinobacteria;c__Coriobacteriia;o__Coriobacteriales;f__Coriobacteriaceae
OTU_898	2.82957e-05	2.82957e-05	8.48872e-05	0	2.82957e-05	8.48872e-05	0.000169774	0	8.48872e-05	8.48872e-05	5.65915e-05	2.82957e-05	0	0	5.65915e-05	k__Bacteria;p__Firmicutes;c__Clostridia;o__Clostridiales;f__Lachnospiraceae
OTU_899	0.000509323	0.000735689	0.000707394	0.000792281	0.000990351	0.000254662	0.00039614	0.00039614	0.000820577	0.000339549	0.000735689	0.000707394	0.000877168	0.000481028	0.000452732	k__Bacteria;p__Firmicutes;c__Clostridia;o__Clostridiales
OTU_900	0.000113183	0	5.65915e-05	0.000141479	5.65915e-05	0	0.000169774	0.000113183	8.48872e-05	0	0	5.65915e-05	0	0.000113183	8.48872e-05	k__Bacteria;p__Tenericutes;c__Mollicutes;o__RF39;f__;g__;s__
OTU_901	0	8.48872e-05	0	0	0.000113183	0.000113183	5.65915e-05	8.48872e-05	2.82957e-05	2.82957e-05	8.48872e-05	5.65915e-05	8.48872e-05	2.82957e-05	2.82957e-05	k__Bacteria;p__Tenericutes;c__RF3;o__ML615J-28;f__;g__;s__
OTU_902	0	5.65915e-05	2.82957e-05	2.82957e-05	0.000113183	0.000169774	0.000113183	8.48872e-05	8.48872e-05	5.65915e-05	0	2.82957e-05	0	0	0	k__Bacteria;p__Firmicutes;c__Clostridia;o__Clostridiales;f__;g__;s__
OTU_903	0	0	0	0	0	0	0.000113183	0	5.65915e-05	0	0.000113183	2.82957e-05	0	8.48872e-05	0	k__Bacteria;p__Actinobacteria;c__Actinobacteria;o__Bifidobacteriales;f__Bifidobacteriaceae;g__;s__
OTU_904	0	2.82957e-05	5.65915e-05	0	0.000141479	0	0	0	0	0.000113183	0.000141479	0	0	0	0	k__Bacteria;p__Firmicutes;c__Clostridia;o__Clostridiales
OTU_905	0	0	5.65915e-05	0.000113183	2.82957e-05	5.65915e-05	0	0	0	5.65915e-05	2.82957e-05	2.82957e-05	0	0	0	k__Bacteria;p__Spirochaetes;c__Spirochaetes
OTU_906	0	0.000113183	0.000113183	5.65915e-05	0.000113183	0	0.000141479	0	8.48872e-05	0	0	0	0.000113183	0	0	k__Bacteria;p__Bacteroidetes;c__Bacteroidia;o__Bacteroidales;f__BS11;g__;s__
OTU_907	8.48872e-05	0	2.82957e-05	5.65915e-05	0	8.48872e-05	2.82957e-05	0	0	0	0	5.65915e-05	0	2.82957e-05	2.82957e-05	k__Bacteria;p__Bacteroidetes;c__Bacteroidia;o__Bacteroidales;f__BS11;g__;s__
OTU_908	5.65915e-05	0	5.65915e-05	0	0	0	0	0	0	0	0.000169774	5.65915e-05	5.65915e-05	0.000311253	0	k__Bacteria;p__Firmicutes;c__Clostridia;o__Clostridiales
OTU_909	0	0.000226366	0	0	0	0	0	0	0.000141479	0	0	0	0	0	0	k__Bacteria;p__Bacteroidetes;c__Bacteroidia;o__Bacteroidales;f__Prevotellaceae;g__Prevotella;s__
OTU_910	8.48872e-05	2.82957e-05	0	2.82957e-05	0	2.82957e-05	0.000113183	8.48872e-05	0.000141479	0	0	2.82957e-05	2.82957e-05	8.48872e-05	0.000141479	k__Bacteria;p__Firmicutes;c__Clostridia;o__Clostridiales
OTU_911	8.48872e-05	0	8.48872e-05	0	2.82957e-05	0	5.65915e-05	0	0	0	0.000141479	8.48872e-05	2.82957e-05	5.65915e-05	2.82957e-05	k__Bacteria;p__Firmicutes;c__Clostridia;o__Clostridiales;f__Christensenellaceae;g__;s__
OTU_912	0	0	2.82957e-05	2.82957e-05	2.82957e-05	0	8.48872e-05	0	0	0	0	5.65915e-05	0	0	5.65915e-05	k__Bacteria;p__Bacteroidetes;c__Bacteroidia;o__Bacteroidales
OTU_913	0	2.82957e-05	0	0	2.82957e-05	0	0	5.65915e-05	2.82957e-05	2.82957e-05	0	0	0	2.82957e-05	2.82957e-05	k__Bacteria;p__Firmicutes;c__Clostridia;o__Clostridiales
OTU_914	0.000141479	2.82957e-05	2.82957e-05	5.65915e-05	2.82957e-05	0	5.65915e-05	0.000113183	0	2.82957e-05	0	0	8.48872e-05	0	0	k__Bacteria;p__Firmicutes;c__Clostridia;o__Clostridiales
OTU_915	5.65915e-05	2.82957e-05	8.48872e-05	0	2.82957e-05	0	0.000141479	8.48872e-05	0	0	5.65915e-05	5.65915e-05	5.65915e-05	0	0	k__Bacteria;p__Firmicutes;c__Clostridia;o__Clostridiales;f__Ruminococcaceae
OTU_916	8.48872e-05	2.82957e-05	0.00093376	0.000537619	0.000169774	5.65915e-05	0	5.65915e-05	5.65915e-05	0.000339549	0.000424436	0.000141479	0.000848872	0.000339549	8.48872e-05	k__Bacteria;p__Firmicutes;c__Clostridia;o__Clostridiales;f__Lachnospiraceae
OTU_917	0	8.48872e-05	0	5.65915e-05	2.82957e-05	0	0.000226366	8.48872e-05	5.65915e-05	0	0	0	8.48872e-05	5.65915e-05	8.48872e-05	k__Bacteria;p__Firmicutes;c__Clostridia;o__Clostridiales
OTU_918	0.000169774	0.000113183	8.48872e-05	8.48872e-05	0	0	0	5.65915e-05	5.65915e-05	0	0	0	0	0	0	k__Bacteria;p__Firmicutes;c__Clostridia;o__Clostridiales;f__Ruminococcaceae
OTU_919	0	0.000141479	2.82957e-05	0.000113183	2.82957e-05	2.82957e-05	0	5.65915e-05	5.65915e-05	2.82957e-05	8.48872e-05	8.48872e-05	5.65915e-05	0	0	k__Bacteria;p__Firmicutes
OTU_920	2.82957e-05	8.48872e-05	2.82957e-05	8.48872e-05	2.82957e-05	2.82957e-05	8.48872e-05	0	5.65915e-05	2.82957e-05	5.65915e-05	5.65915e-05	0	0.000113183	0	k__Bacteria;p__Firmicutes
OTU_921	0.000113183	8.48872e-05	8.48872e-05	0.000141479	0.000113183	8.48872e-05	0.000169774	0.000113183	0	8.48872e-05	0.000169774	8.48872e-05	2.82957e-05	5.65915e-05	8.48872e-05	k__Bacteria;p__Firmicutes;c__Clostridia;o__Clostridiales;f__Lachnospiraceae;g__;s__
OTU_922	2.82957e-05	2.82957e-05	2.82957e-05	2.82957e-05	0	8.48872e-05	2.82957e-05	0	0	2.82957e-05	2.82957e-05	2.82957e-05	0.000113183	2.82957e-05	0	k__Bacteria;p__Bacteroidetes;c__Bacteroidia;o__Bacteroidales;f__Bacteroidaceae;g__;s__
OTU_923	5.65915e-05	0	0.000141479	0	0	2.82957e-05	0	5.65915e-05	2.82957e-05	0.000226366	0	0	0	0	5.65915e-05	k__Bacteria;p__Tenericutes;c__Mollicutes;o__RF39;f__;g__;s__
OTU_924	2.82957e-05	0.000282957	0.000113183	5.65915e-05	0	0.000282957	0	8.48872e-05	0.000141479	0	5.65915e-05	8.48872e-05	0	2.82957e-05	2.82957e-05	k__Bacteria;p__Firmicutes;c__Clostridia;o__Clostridiales;f__Ruminococcaceae;g__Ruminococcus;s__
OTU_925	0	2.82957e-05	0.000113183	0.000141479	5.65915e-05	5.65915e-05	0.000141479	0	8.48872e-05	8.48872e-05	0.000113183	8.48872e-05	2.82957e-05	0	5.65915e-05	k__Bacteria;p__Firmicutes;c__Clostridia;o__Clostridiales;f__Ruminococcaceae
OTU_926	0.000169774	5.65915e-05	2.82957e-05	0.000169774	2.82957e-05	0	8.48872e-05	0.000141479	2.82957e-05	0	8.48872e-05	5.65915e-05	0	0	8.48872e-05	k__Bacteria;p__Firmicutes;c__Clostridia;o__Clostridiales;f__;g__;s__
OTU_927	0.000113183	0	0	5.65915e-05	5.65915e-05	0	2.82957e-05	5.65915e-05	0	0	0	2.82957e-05	0	2.82957e-05	0.000113183	k__Bacteria;p__Tenericutes;c__RF3;o__ML615J-28;f__;g__;s__
OTU_928	0.000169774	2.82957e-05	0	8.48872e-05	2.82957e-05	2.82957e-05	0.000141479	0.00019807	0	0	0	2.82957e-05	2.82957e-05	2.82957e-05	5.65915e-05	k__Bacteria;p__Firmicutes;c__Clostridia;o__Clostridiales;f__Christensenellaceae;g__;s__
OTU_929	0	0	0	0	0	0.00019807	0	2.82957e-05	0	0	0	5.65915e-05	0	2.82957e-05	8.48872e-05	k__Bacteria;p__Firmicutes;c__Clostridia;o__Clostridiales
OTU_930	2.82957e-05	2.82957e-05	5.65915e-05	0.000113183	2.82957e-05	0.000169774	0.000113183	8.48872e-05	0.000113183	0.000113183	5.65915e-05	5.65915e-05	5.65915e-05	5.65915e-05	8.48872e-05	k__Bacteria;p__Firmicutes;c__Clostridia;o__Clostridiales;f__Christensenellaceae;g__;s__
OTU_931	5.65915e-05	0	0	8.48872e-05	2.82957e-05	8.48872e-05	0	5.65915e-05	8.48872e-05	0	0.000141479	0	0	0	0	k__Bacteria;p__Firmicutes;c__Clostridia;o__Clostridiales
OTU_932	2.82957e-05	0.000226366	0	0	0	0.000169774	5.65915e-05	8.48872e-05	0.000594211	0	5.65915e-05	0	0	0	0.000367845	k__Bacteria;p__Spirochaetes;c__Spirochaetes;o__Spirochaetales;f__Spirochaetaceae;g__Treponema;s__
OTU_933	8.48872e-05	2.82957e-05	0	0	0	0	0	8.48872e-05	0	0	0	5.65915e-05	2.82957e-05	0	2.82957e-05	k__Bacteria;p__Firmicutes;c__Clostridia;o__Clostridiales;f__Ruminococcaceae;g__;s__
OTU_934	0	0.000113183	0	0	0	5.65915e-05	0	0	0.000141479	0	0	0	0	0	0	k__Bacteria;p__Spirochaetes;c__Spirochaetes;o__Spirochaetales;f__Spirochaetaceae;g__Treponema;s__
OTU_935	2.82957e-05	2.82957e-05	8.48872e-05	0	2.82957e-05	2.82957e-05	0	0	0	0	2.82957e-05	5.65915e-05	0	0	0	k__Bacteria;p__Firmicutes;c__Clostridia;o__Clostridiales;f__Ruminococcaceae
OTU_936	0	0	2.82957e-05	0	2.82957e-05	0	5.65915e-05	2.82957e-05	8.48872e-05	2.82957e-05	2.82957e-05	0	5.65915e-05	0	0	k__Bacteria;p__Firmicutes;c__Erysipelotrichi;o__Erysipelotrichales;f__Erysipelotrichaceae;g__[Eubacterium];s__
OTU_937	0	0	0	0	2.82957e-05	2.82957e-05	0	0	0	5.65915e-05	0	2.82957e-05	2.82957e-05	0	0	k__Bacteria;p__Firmicutes;c__Clostridia;o__Clostridiales;f__Eubacteriaceae;g__Pseudoramibacter_Eubacterium;s__
OTU_938	5.65915e-05	0	0	5.65915e-05	2.82957e-05	0	8.48872e-05	0	5.65915e-05	0	5.65915e-05	0	0	5.65915e-05	2.82957e-05	k__Bacteria;p__Firmicutes;c__Clostridia;o__Clostridiales;f__[Mogibacteriaceae];g__;s__
OTU_939	0.000282957	0.000311253	0.000254662	0.000282957	0.000254662	2.82957e-05	0.00019807	0.000282957	0.000141479	0.000254662	0.000113183	0.000226366	8.48872e-05	2.82957e-05	0.000311253	k__Bacteria;p__Firmicutes;c__Clostridia;o__Clostridiales;f__Ruminococcaceae;g__;s__
OTU_940	0	5.65915e-05	0	5.65915e-05	0.000169774	0.000113183	2.82957e-05	5.65915e-05	0.000113183	2.82957e-05	5.65915e-05	8.48872e-05	0	0	0	k__Bacteria;p__Firmicutes;c__Clostridia;o__Clostridiales
OTU_941	0.000226366	0.000169774	5.65915e-05	0.000141479	0.000113183	5.65915e-05	5.65915e-05	0.000141479	5.65915e-05	0	0.000113183	0.000113183	2.82957e-05	0	8.48872e-05	k__Bacteria;p__Firmicutes;c__Clostridia;o__Clostridiales;f__Ruminococcaceae
OTU_942	2.82957e-05	0	8.48872e-05	0	2.82957e-05	0	0	0	0	5.65915e-05	0	2.82957e-05	5.65915e-05	5.65915e-05	0	k__Bacteria;p__Firmicutes;c__Clostridia;o__Clostridiales;f__Christensenellaceae;g__;s__
OTU_943	0	8.48872e-05	0	0	0	0	0	0	0.000113183	0	0	0	0	0	0	k__Bacteria;p__Firmicutes;c__Clostridia;o__Clostridiales
OTU_944	0	2.82957e-05	0.000113183	5.65915e-05	2.82957e-05	2.82957e-05	0.000113183	0	8.48872e-05	5.65915e-05	8.48872e-05	0	8.48872e-05	0	0	k__Bacteria;p__Firmicutes;c__Clostridia;o__Clostridiales;f__Lachnospiraceae;g__Coprococcus;s__
OTU_945	0	2.82957e-05	0	2.82957e-05	0	5.65915e-05	8.48872e-05	8.48872e-05	8.48872e-05	5.65915e-05	0	0	8.48872e-05	8.48872e-05	0	k__Bacteria;p__Spirochaetes;c__Spirochaetes;o__Spirochaetales;f__Spirochaetaceae;g__Treponema;s__
OTU_946	2.82957e-05	5.65915e-05	0.000141479	2.82957e-05	0	2.82957e-05	5.65915e-05	0.000141479	2.82957e-05	8.48872e-05	2.82957e-05	8.48872e-05	5.65915e-05	8.48872e-05	2.82957e-05	k__Bacteria;p__Firmicutes;c__Clostridia;o__Clostridiales;f__;g__;s__
OTU_947	8.48872e-05	5.65915e-05	8.48872e-05	0	2.82957e-05	0	0	0	2.82957e-05	0.000169774	0.000113183	2.82957e-05	0.000113183	5.65915e-05	0	k__Bacteria;p__Tenericutes;c__Mollicutes;o__Mycoplasmatales;f__Mycoplasmataceae;g__Mycoplasma;s__
OTU_948	0	5.65915e-05	0	0	0	0	0	5.65915e-05	0	0	0	0.000141479	2.82957e-05	0	5.65915e-05	k__Bacteria;p__Cyanobacteria;c__4C0d-2;o__YS2;f__;g__;s__
OTU_949	0	2.82957e-05	0	0	0	0	0	0	2.82957e-05	0	0.00019807	0	0	0	0	k__Bacteria;p__Firmicutes;c__Clostridia;o__Clostridiales;f__Lachnospiraceae;g__Coprococcus;s__
OTU_950	2.82957e-05	8.48872e-05	5.65915e-05	2.82957e-05	0	2.82957e-05	0	0	0	5.65915e-05	5.65915e-05	0	5.65915e-05	0	2.82957e-05	k__Bacteria;p__Firmicutes;c__Erysipelotrichi;o__Erysipelotrichales;f__Erysipelotrichaceae;g__Bulleidia;s__
OTU_951	0	0	0.000169774	0	0	0	0	0	8.48872e-05	5.65915e-05	0	0	0	0	0	k__Bacteria;p__Bacteroidetes;c__Bacteroidia;o__Bacteroidales;f__RF16;g__;s__
OTU_952	0	8.48872e-05	0	2.82957e-05	0	8.48872e-05	5.65915e-05	8.48872e-05	0	0	0	0	0	5.65915e-05	8.48872e-05	k__Bacteria;p__Firmicutes;c__Clostridia;o__Clostridiales;f__Ruminococcaceae
OTU_953	0	8.48872e-05	0.000141479	5.65915e-05	5.65915e-05	5.65915e-05	8.48872e-05	0.000169774	8.48872e-05	5.65915e-05	0.000141479	0.000141479	8.48872e-05	0	8.48872e-05	k__Bacteria;p__Firmicutes;c__Clostridia;o__Clostridiales;f__Ruminococcaceae;g__;s__
OTU_954	0.000169774	0.000113183	0.000226366	5.65915e-05	2.82957e-05	0	0	0.000113183	5.65915e-05	0	5.65915e-05	0.000113183	0	0	0	k__Bacteria;p__Firmicutes;c__Clostridia;o__Clostridiales;f__Lachnospiraceae;g__;s__
OTU_955	0	0.000169774	0	0	2.82957e-05	0	0	0	8.48872e-05	0	0	0	0	0	0	k__Bacteria;p__Firmicutes;c__Clostridia;o__Clostridiales;f__Ruminococcaceae;g__Ruminococcus;s__
OTU_956	0	0	8.48872e-05	0	0	0	0	0	0	8.48872e-05	0	0	0	0	0	k__Bacteria;p__Tenericutes;c__Mollicutes;o__Anaeroplasmatales;f__Anaeroplasmataceae;g__Anaeroplasma;s__
OTU_957	0.00019807	0.000113183	0	0	0	0	0.000169774	0.00019807	0	0	0	0	0	0	0	k__Bacteria;p__Bacteroidetes;c__Bacteroidia;o__Bacteroidales;f__[Paraprevotellaceae];g__YRC22;s__
OTU_958	2.82957e-05	0	2.82957e-05	2.82957e-05	0.000113183	0	0	2.82957e-05	2.82957e-05	0	0	2.82957e-05	0.000113183	0.000113183	5.65915e-05	k__Bacteria;p__Tenericutes;c__Mollicutes;o__RF39;f__;g__;s__
OTU_959	2.82957e-05	5.65915e-05	5.65915e-05	5.65915e-05	2.82957e-05	0.000113183	5.65915e-05	5.65915e-05	2.82957e-05	2.82957e-05	0	0	5.65915e-05	0	8.48872e-05	k__Bacteria;p__Firmicutes;c__Clostridia;o__Clostridiales;f__Lachnospiraceae;g__Coprococcus;s__
OTU_960	0	5.65915e-05	0	0	0	5.65915e-05	0	0	0.00019807	0	0	0	0	0	0	k__Bacteria;p__Bacteroidetes;c__Bacteroidia;o__Bacteroidales;f__;g__;s__
OTU_961	2.82957e-05	0	2.82957e-05	5.65915e-05	2.82957e-05	0	0	0	0	0	2.82957e-05	8.48872e-05	5.65915e-05	2.82957e-05	0	k__Bacteria;p__Actinobacteria;c__Coriobacteriia;o__Coriobacteriales;f__Coriobacteriaceae;g__;s__
OTU_962	0	0.000141479	0	0	0	0	5.65915e-05	0.000113183	8.48872e-05	0	0	0.000113183	0	0	0	k__Bacteria;p__Bacteroidetes;c__Bacteroidia;o__Bacteroidales;f__Prevotellaceae;g__Prevotella;s__
OTU_963	0.000481028	0.0013582	0.00019807	0.000282957	0.000452732	0.00138649	0.000113183	0.000594211	0.00104694	0.000254662	0.000282957	0.00039614	0.00039614	0.000452732	0.000594211	k__Bacteria;p__Firmicutes;c__Clostridia;o__Clostridiales;f__Ruminococcaceae
OTU_964	8.48872e-05	0.000254662	5.65915e-05	0	0	0	0	2.82957e-05	0.000367845	5.65915e-05	0	0.000707394	0	0	0	k__Bacteria;p__Bacteroidetes;c__Bacteroidia;o__Bacteroidales;f__Prevotellaceae;g__Prevotella;s__
OTU_965	0.000113183	5.65915e-05	0.000141479	8.48872e-05	2.82957e-05	0.000113183	8.48872e-05	0.000113183	2.82957e-05	0.000141479	5.65915e-05	5.65915e-05	2.82957e-05	0	0.000113183	k__Bacteria
OTU_966	0	2.82957e-05	2.82957e-05	8.48872e-05	8.48872e-05	0	8.48872e-05	0	0	0	0	0.000141479	0.000141479	0	0	k__Bacteria;p__Bacteroidetes;c__Bacteroidia;o__Bacteroidales;f__[Paraprevotellaceae];g__YRC22;s__
OTU_967	8.48872e-05	0.000226366	0.000113183	8.48872e-05	0.000339549	0.000141479	0.00019807	0.000169774	0.000367845	0.000226366	0.000113183	0.000113183	0.000141479	5.65915e-05	0.00019807	k__Bacteria;p__Bacteroidetes;c__Bacteroidia;o__Bacteroidales
OTU_968	0	8.48872e-05	0.000339549	0	0	2.82957e-05	0	5.65915e-05	0	0.000282957	0	0	0	0	0	k__Bacteria;p__Bacteroidetes;c__Bacteroidia;o__Bacteroidales;f__Prevotellaceae;g__Prevotella;s__
OTU_969	0.000311253	0.000226366	0.000113183	0.000169774	2.82957e-05	8.48872e-05	2.82957e-05	0.00019807	0.000141479	8.48872e-05	2.82957e-05	2.82957e-05	2.82957e-05	0.000113183	0.000169774	k__Bacteria;p__Tenericutes;c__Mollicutes;o__RF39;f__;g__;s__
OTU_970	0.000113183	0.00019807	8.48872e-05	0.000141479	0.000169774	0	8.48872e-05	5.65915e-05	5.65915e-05	5.65915e-05	8.48872e-05	2.82957e-05	2.82957e-05	5.65915e-05	8.48872e-05	k__Bacteria;p__Cyanobacteria;c__4C0d-2;o__YS2;f__;g__;s__
OTU_971	0	8.48872e-05	0	0	8.48872e-05	0	0	0	8.48872e-05	0	0	2.82957e-05	0.00019807	8.48872e-05	0	k__Bacteria;p__Cyanobacteria;c__4C0d-2;o__YS2;f__;g__;s__
OTU_972	0	0	0.000424436	8.48872e-05	0.000311253	0	0	0	0	0.000367845	0	0.00116013	5.65915e-05	0	8.48872e-05	k__Bacteria;p__Bacteroidetes;c__Bacteroidia;o__Bacteroidales;f__;g__;s__
OTU_973	0	0.00019807	0	0	0	0	0	0	5.65915e-05	0	0	0	0	0	2.82957e-05	k__Bacteria;p__Firmicutes;c__Clostridia;o__Clostridiales;f__Ruminococcaceae
OTU_974	5.65915e-05	0	2.82957e-05	0	2.82957e-05	0	2.82957e-05	0	2.82957e-05	0	8.48872e-05	0	0	0	0	k__Bacteria;p__Tenericutes;c__Mollicutes;o__RF39;f__;g__;s__
OTU_975	0	8.48872e-05	0.000113183	0	0	0	0	0	8.48872e-05	0.000141479	0	2.82957e-05	0	0	0	k__Bacteria;p__Firmicutes;c__Clostridia;o__Clostridiales;f__Ruminococcaceae
OTU_976	8.48872e-05	0.000113183	0.000113183	8.48872e-05	2.82957e-05	0	0	8.48872e-05	2.82957e-05	2.82957e-05	2.82957e-05	2.82957e-05	0	5.65915e-05	2.82957e-05	k__Bacteria;p__Firmicutes;c__Clostridia;o__Clostridiales
OTU_977	0.00039614	0.000650802	0.000650802	0.000735689	0.000594211	0.000509323	0.000339549	0.000311253	0.000311253	0.000339549	0.000254662	0.000622506	0.000367845	0.000311253	0.000537619	k__Bacteria;p__Bacteroidetes;c__Bacteroidia;o__Bacteroidales;f__Bacteroidaceae;g__5-7N15;s__
OTU_978	0	5.65915e-05	0	8.48872e-05	0	0	8.48872e-05	2.82957e-05	0	0	0	0	0.000113183	0	0	k__Bacteria;p__Firmicutes;c__Bacilli;o__Bacillales;f__Paenibacillaceae;g__Paenibacillus;s__
OTU_979	0	5.65915e-05	5.65915e-05	0	0	5.65915e-05	0	5.65915e-05	2.82957e-05	0	0	0	2.82957e-05	5.65915e-05	2.82957e-05	k__Bacteria;p__Firmicutes;c__Clostridia;o__Clostridiales;f__[Mogibacteriaceae];g__;s__
OTU_980	5.65915e-05	5.65915e-05	0	8.48872e-05	2.82957e-05	0	0	0	0	0	0	0	0	0	0	k__Bacteria;p__Firmicutes;c__Clostridia;o__Clostridiales
OTU_981	8.48872e-05	8.48872e-05	5.65915e-05	0.000282957	0.000113183	0	8.48872e-05	0	2.82957e-05	8.48872e-05	2.82957e-05	0	8.48872e-05	8.48872e-05	5.65915e-05	k__Bacteria;p__Actinobacteria;c__Coriobacteriia;o__Coriobacteriales;f__Coriobacteriaceae
OTU_982	0.00019807	0.000282957	0.000339549	0.000311253	0.000169774	0.000481028	0.000226366	0.000282957	0.000254662	0.000141479	0.00019807	0.00039614	8.48872e-05	0.00039614	0.000254662	k__Bacteria;p__Firmicutes;c__Clostridia;o__Clostridiales;f__Ruminococcaceae;g__;s__
OTU_983	0	0	0	0	0	8.48872e-05	0.000169774	0	0.000113183	5.65915e-05	0	0	0	8.48872e-05	0	k__Bacteria;p__Firmicutes;c__Clostridia;o__Clostridiales;f__Clostridiaceae;g__Clostridium;s__
OTU_984	0.000141479	0.000141479	0.000113183	0.000339549	0.000113183	0	8.48872e-05	0.000169774	0.000141479	2.82957e-05	8.48872e-05	0.000226366	8.48872e-05	0.000113183	0	k__Bacteria;p__Tenericutes;c__Mollicutes;o__RF39;f__;g__;s__
OTU_985	5.65915e-05	5.65915e-05	0	0.000113183	2.82957e-05	5.65915e-05	2.82957e-05	0.000113183	2.82957e-05	5.65915e-05	2.82957e-05	5.65915e-05	5.65915e-05	0	8.48872e-05	k__Bacteria;p__Tenericutes;c__RF3;o__ML615J-28;f__;g__;s__
OTU_986	0	0	0	5.65915e-05	0	0	0	0	2.82957e-05	2.82957e-05	2.82957e-05	0.000113183	0	0	0	k__Bacteria;p__Firmicutes;c__Bacilli;o__Turicibacterales;f__Turicibacteraceae;g__Turicibacter;s__
OTU_987	2.82957e-05	0.000113183	2.82957e-05	5.65915e-05	0	0	5.65915e-05	5.65915e-05	5.65915e-05	5.65915e-05	2.82957e-05	5.65915e-05	0	0	0	k__Bacteria;p__Spirochaetes;c__Spirochaetes;o__Sphaerochaetales;f__Sphaerochaetaceae;g__Sphaerochaeta;s__
OTU_988	0	0	0	0	0	0	2.82957e-05	0	0	0.000254662	0	0	0	0	0	k__Bacteria;p__Bacteroidetes;c__Bacteroidia;o__Bacteroidales;f__Prevotellaceae;g__Prevotella;s__
OTU_989	0	0	2.82957e-05	0	0	0	5.65915e-05	0	5.65915e-05	0.000339549	0	2.82957e-05	0	0	0	k__Bacteria;p__Bacteroidetes;c__Bacteroidia;o__Bacteroidales;f__S24-7;g__;s__
OTU_990	0	8.48872e-05	2.82957e-05	5.65915e-05	2.82957e-05	0	2.82957e-05	0	0	0	5.65915e-05	5.65915e-05	2.82957e-05	5.65915e-05	0	k__Bacteria;p__Firmicutes;c__Clostridia;o__Clostridiales;f__Lachnospiraceae;g__Coprococcus;s__
OTU_991	0	0	5.65915e-05	2.82957e-05	0	5.65915e-05	5.65915e-05	5.65915e-05	0	8.48872e-05	0	2.82957e-05	0	8.48872e-05	0.000113183	k__Bacteria;p__Firmicutes;c__Clostridia;o__Clostridiales;f__Ruminococcaceae;g__Ruminococcus;s__
OTU_992	8.48872e-05	0	0	0	0	2.82957e-05	0	2.82957e-05	5.65915e-05	0	0	0.000113183	2.82957e-05	0	5.65915e-05	k__Bacteria;p__Firmicutes;c__Clostridia;o__Clostridiales;f__Ruminococcaceae
OTU_993	0	0	0	2.82957e-05	2.82957e-05	0	5.65915e-05	0	0	0	0	2.82957e-05	0	0	0	k__Bacteria;p__Actinobacteria;c__Coriobacteriia;o__Coriobacteriales;f__Coriobacteriaceae
OTU_994	5.65915e-05	2.82957e-05	2.82957e-05	8.48872e-05	2.82957e-05	0	8.48872e-05	2.82957e-05	2.82957e-05	0	2.82957e-05	0	0	5.65915e-05	5.65915e-05	k__Bacteria;p__Firmicutes;c__Clostridia;o__Clostridiales;f__;g__;s__
OTU_995	2.82957e-05	2.82957e-05	0	0	0.000113183	0	0	2.82957e-05	0	0	0	5.65915e-05	0	0	0	k__Bacteria;p__Firmicutes;c__Clostridia;o__Clostridiales;f__Ruminococcaceae;g__;s__
OTU_996	5.65915e-05	0.000113183	0	0	2.82957e-05	0	0	0.000113183	5.65915e-05	8.48872e-05	0.000113183	5.65915e-05	0	2.82957e-05	2.82957e-05	k__Bacteria;p__Firmicutes;c__Erysipelotrichi;o__Erysipelotrichales;f__Erysipelotrichaceae;g__L7A_E11;s__
OTU_997	5.65915e-05	2.82957e-05	5.65915e-05	5.65915e-05	2.82957e-05	5.65915e-05	2.82957e-05	8.48872e-05	2.82957e-05	0	0.000113183	5.65915e-05	0.000113183	0.00019807	8.48872e-05	k__Bacteria;p__Cyanobacteria;c__4C0d-2;o__YS2;f__;g__;s__
OTU_998	0.000254662	0	0	0	0	0	0	0.000169774	0	0	0	0	0	0	0	k__Bacteria;p__Firmicutes;c__Clostridia;o__Clostridiales;f__Lachnospiraceae
OTU_999	2.82957e-05	0	0	0	0	0	0	5.65915e-05	0	0	5.65915e-05	5.65915e-05	0	0	0	k__Bacteria;p__Firmicutes;c__Clostridia;o__Clostridiales;f__Ruminococcaceae;g__;s__
OTU_1000	0	0	0.000169774	0.000367845	2.82957e-05	0	0	0	0	2.82957e-05	0	2.82957e-05	0	0	0	k__Bacteria;p__Bacteroidetes;c__Bacteroidia;o__Bacteroidales;f__Prevotellaceae;g__Prevotella;s__
OTU_1001	0.000169774	8.48872e-05	5.65915e-05	0.000113183	0.000141479	8.48872e-05	8.48872e-05	8.48872e-05	0.000113183	5.65915e-05	8.48872e-05	0.000113183	8.48872e-05	2.82957e-05	8.48872e-05	k__Bacteria;p__Tenericutes;c__Mollicutes;o__RF39;f__;g__;s__
OTU_1002	5.65915e-05	5.65915e-05	0	0	0	0	0	0	0	0	0.000141479	2.82957e-05	0	0	5.65915e-05	k__Bacteria;p__Cyanobacteria;c__4C0d-2;o__YS2;f__;g__;s__
OTU_1003	8.48872e-05	5.65915e-05	0	0	5.65915e-05	0	0	2.82957e-05	0	0	0	0	0	8.48872e-05	2.82957e-05	k__Bacteria;p__Cyanobacteria;c__4C0d-2;o__YS2;f__;g__;s__
OTU_1004	0	0	5.65915e-05	0	0	2.82957e-05	5.65915e-05	0	0	8.48872e-05	0	0	0	0	0	k__Bacteria;p__Tenericutes;c__Mollicutes;o__RF39;f__;g__;s__
OTU_1005	5.65915e-05	0	2.82957e-05	8.48872e-05	2.82957e-05	0	0	5.65915e-05	2.82957e-05	2.82957e-05	2.82957e-05	5.65915e-05	5.65915e-05	0	2.82957e-05	k__Bacteria;p__Firmicutes;c__Clostridia;o__Clostridiales;f__Lachnospiraceae;g__;s__
OTU_1006	0.00019807	8.48872e-05	5.65915e-05	0.000424436	2.82957e-05	0	2.82957e-05	0.000169774	0.000141479	0	2.82957e-05	2.82957e-05	5.65915e-05	0.000113183	2.82957e-05	k__Bacteria;p__Cyanobacteria;c__4C0d-2;o__YS2;f__;g__;s__
OTU_1007	8.48872e-05	0	2.82957e-05	0.000113183	2.82957e-05	8.48872e-05	5.65915e-05	0	2.82957e-05	0	0.000113183	0	2.82957e-05	5.65915e-05	0	k__Bacteria;p__Actinobacteria;c__Coriobacteriia;o__Coriobacteriales;f__Coriobacteriaceae;g__Atopobium;s__
OTU_1008	0	0	2.82957e-05	0	0	0	0	0	0	0	0	5.65915e-05	0	0	2.82957e-05	k__Bacteria;p__Firmicutes;c__Clostridia;o__Clostridiales;f__Lachnospiraceae;g__Butyrivibrio;s__
OTU_1009	5.65915e-05	0	0	0.000113183	2.82957e-05	2.82957e-05	0	0	0	2.82957e-05	0	0.000113183	5.65915e-05	2.82957e-05	0	k__Bacteria;p__Firmicutes;c__Clostridia;o__Clostridiales
OTU_1010	2.82957e-05	2.82957e-05	0	0	5.65915e-05	5.65915e-05	0.000113183	0.000169774	8.48872e-05	2.82957e-05	0	0	5.65915e-05	5.65915e-05	0	k__Bacteria;p__Spirochaetes;c__Spirochaetes;o__Spirochaetales;f__Spirochaetaceae;g__Treponema;s__
OTU_1011	5.65915e-05	5.65915e-05	2.82957e-05	0	0	2.82957e-05	2.82957e-05	0.000113183	5.65915e-05	5.65915e-05	0	2.82957e-05	0	0	0	k__Bacteria;p__Firmicutes;c__Clostridia;o__Clostridiales
OTU_1012	0.000113183	0	0	2.82957e-05	0	5.65915e-05	0	0.000169774	0	0	0	0	0	0	0	k__Bacteria;p__Bacteroidetes;c__Bacteroidia;o__Bacteroidales;f__;g__;s__
OTU_1013	0	0.000113183	0.000113183	0	2.82957e-05	0.000113183	0	0	2.82957e-05	2.82957e-05	0	0	0	0	2.82957e-05	k__Bacteria;p__Bacteroidetes;c__Bacteroidia;o__Bacteroidales;f__Prevotellaceae;g__Prevotella;s__
OTU_1014	5.65915e-05	0	8.48872e-05	0.000113183	0	0.00019807	8.48872e-05	5.65915e-05	2.82957e-05	2.82957e-05	2.82957e-05	0.000282957	0	0	0.00039614	k__Bacteria;p__Firmicutes;c__Clostridia;o__Clostridiales;f__Ruminococcaceae;g__Ruminococcus
OTU_1015	0	0.000113183	0.000594211	2.82957e-05	5.65915e-05	0.000282957	0.000339549	0.000141479	0.000254662	0.0026598	0	8.48872e-05	8.48872e-05	0	0.000452732	k__Bacteria;p__Spirochaetes;c__Spirochaetes;o__Spirochaetales;f__Spirochaetaceae;g__Treponema;s__
OTU_1016	5.65915e-05	8.48872e-05	5.65915e-05	0	0.000113183	0	5.65915e-05	5.65915e-05	8.48872e-05	8.48872e-05	5.65915e-05	0.000113183	0	8.48872e-05	5.65915e-05	k__Bacteria;p__Firmicutes;c__Clostridia;o__Clostridiales
OTU_1017	0	2.82957e-05	0.000169774	2.82957e-05	2.82957e-05	0	2.82957e-05	2.82957e-05	2.82957e-05	2.82957e-05	0	0	0	0	0	k__Bacteria;p__Tenericutes;c__Mollicutes;o__RF39;f__;g__;s__
OTU_1018	5.65915e-05	0	2.82957e-05	8.48872e-05	0	0	0	0	5.65915e-05	8.48872e-05	2.82957e-05	0	0	0	0	k__Bacteria;p__Firmicutes;c__Clostridia;o__Clostridiales;f__Ruminococcaceae
OTU_1019	0	0	5.65915e-05	0	0	0	2.82957e-05	0	5.65915e-05	0	0	0	0	2.82957e-05	2.82957e-05	k__Bacteria;p__Elusimicrobia;c__Elusimicrobia;o__Elusimicrobiales;f__Elusimicrobiaceae;g__;s__
OTU_1020	8.48872e-05	0	0.000367845	5.65915e-05	2.82957e-05	0	0	2.82957e-05	0	0.000226366	0	0	0	0	5.65915e-05	k__Bacteria;p__Tenericutes;c__Mollicutes;o__Anaeroplasmatales;f__Anaeroplasmataceae;g__Anaeroplasma;s__
OTU_1021	0.000141479	0	8.48872e-05	0.000113183	5.65915e-05	8.48872e-05	5.65915e-05	2.82957e-05	8.48872e-05	0	8.48872e-05	0	0	0	2.82957e-05	k__Bacteria;p__Firmicutes;c__Clostridia;o__Clostridiales;f__Christensenellaceae;g__;s__
OTU_1022	0	5.65915e-05	5.65915e-05	0	0	0	0	0	0	8.48872e-05	0	0	0	0	0	k__Bacteria;p__Spirochaetes;c__Spirochaetes;o__Spirochaetales;f__Spirochaetaceae;g__Treponema;s__
OTU_1023	8.48872e-05	2.82957e-05	5.65915e-05	8.48872e-05	2.82957e-05	5.65915e-05	5.65915e-05	2.82957e-05	0	0	5.65915e-05	0	5.65915e-05	0	2.82957e-05	k__Bacteria;p__Firmicutes;c__Bacilli;o__Bacillales;f__Bacillaceae;g__Bacillus
OTU_1024	8.48872e-05	0	5.65915e-05	0	0	8.48872e-05	0	0	2.82957e-05	5.65915e-05	5.65915e-05	8.48872e-05	0	0	0	k__Bacteria;p__Firmicutes;c__Clostridia;o__Clostridiales;f__Ruminococcaceae;g__Ruminococcus;s__albus
OTU_1025	0	0	2.82957e-05	5.65915e-05	0	5.65915e-05	0	0	0	0	5.65915e-05	0	0	0.000424436	8.48872e-05	k__Bacteria;p__Chloroflexi;c__Anaerolineae;o__Anaerolineales;f__Anaerolinaceae;g__SHD-231;s__
OTU_1026	0.00215048	0.00294276	0.00144308	0.00229196	0.00175434	0.00172604	0.000792281	0.00181093	0.00319742	0.000792281	0.00104694	0.00093376	0.00107524	0.000594211	0.00308424	k__Bacteria;p__Firmicutes;c__Clostridia;o__Clostridiales;f__;g__;s__
OTU_1027	8.48872e-05	5.65915e-05	2.82957e-05	0.000141479	5.65915e-05	5.65915e-05	0	5.65915e-05	0	0.000169774	8.48872e-05	5.65915e-05	5.65915e-05	2.82957e-05	2.82957e-05	k__Bacteria;p__Actinobacteria;c__Coriobacteriia;o__Coriobacteriales;f__Coriobacteriaceae;g__;s__
OTU_1028	0	0	0.00019807	5.65915e-05	0.000141479	0.000113183	2.82957e-05	0	0	0.000339549	0.000169774	0.000282957	0	0	2.82957e-05	k__Bacteria;p__Bacteroidetes;c__Bacteroidia;o__Bacteroidales
OTU_1029	8.48872e-05	8.48872e-05	0	0	0.000113183	0	0.000169774	5.65915e-05	8.48872e-05	2.82957e-05	2.82957e-05	2.82957e-05	0	5.65915e-05	0	k__Bacteria;p__Firmicutes;c__Clostridia;o__Clostridiales
OTU_1030	0	0	0	0	0	0	0.000226366	0	0	5.65915e-05	0	0	0	0	0	k__Bacteria;p__Bacteroidetes;c__Bacteroidia;o__Bacteroidales;f__;g__;s__
OTU_1031	8.48872e-05	5.65915e-05	5.65915e-05	0.000113183	2.82957e-05	2.82957e-05	2.82957e-05	0	0.000113183	5.65915e-05	5.65915e-05	0	5.65915e-05	2.82957e-05	5.65915e-05	k__Bacteria;p__Bacteroidetes;c__Bacteroidia;o__Bacteroidales
OTU_1032	2.82957e-05	0	0	2.82957e-05	2.82957e-05	0	0	5.65915e-05	2.82957e-05	2.82957e-05	0.000113183	2.82957e-05	0	0	5.65915e-05	k__Bacteria;p__Firmicutes;c__Clostridia;o__Clostridiales;f__[Mogibacteriaceae];g__;s__
OTU_1033	2.82957e-05	5.65915e-05	2.82957e-05	0.000113183	2.82957e-05	0	0	5.65915e-05	0	5.65915e-05	0	0	2.82957e-05	0	0	k__Bacteria;p__Actinobacteria;c__Coriobacteriia;o__Coriobacteriales;f__Coriobacteriaceae;g__;s__
OTU_1034	0	5.65915e-05	0	0	0.000113183	0	0	0	0	0	0	0	0.000282957	0	0	k__Bacteria;p__Firmicutes;c__Erysipelotrichi;o__Erysipelotrichales;f__Erysipelotrichaceae
OTU_1035	2.82957e-05	5.65915e-05	0	0	0.000113183	2.82957e-05	5.65915e-05	8.48872e-05	0	0	0	2.82957e-05	0	0	0	k__Bacteria;p__Firmicutes;c__Clostridia;o__Clostridiales;f__Lachnospiraceae
OTU_1036	0.000282957	5.65915e-05	0.000113183	0	0.000141479	0.000141479	0.000226366	0.00019807	0.000254662	0.000169774	8.48872e-05	8.48872e-05	5.65915e-05	8.48872e-05	0.00019807	k__Bacteria;p__Firmicutes;c__Clostridia;o__Clostridiales;f__Christensenellaceae;g__;s__
OTU_1037	0	0	0	0	2.82957e-05	0	5.65915e-05	5.65915e-05	5.65915e-05	0	0	0	0	0	2.82957e-05	k__Bacteria;p__Firmicutes;c__Clostridia;o__Clostridiales;f__Ruminococcaceae;g__;s__
OTU_1038	2.82957e-05	5.65915e-05	0	0	8.48872e-05	0	0	2.82957e-05	0	0	2.82957e-05	0	0	0	0	k__Bacteria;p__Actinobacteria;c__Coriobacteriia;o__Coriobacteriales;f__Coriobacteriaceae
OTU_1039	0	0	0	0	2.82957e-05	0	2.82957e-05	0	8.48872e-05	0	2.82957e-05	5.65915e-05	2.82957e-05	0	5.65915e-05	k__Bacteria;p__Firmicutes;c__Clostridia;o__Clostridiales;f__Ruminococcaceae;g__;s__
OTU_1040	0.000113183	2.82957e-05	0.000113183	5.65915e-05	0.000141479	0	0.000113183	8.48872e-05	0.000113183	8.48872e-05	0.000113183	8.48872e-05	0	2.82957e-05	0	k__Bacteria;p__Firmicutes;c__Clostridia;o__Clostridiales
OTU_1041	0	8.48872e-05	2.82957e-05	0.000113183	0	0	0	5.65915e-05	0	0	8.48872e-05	0	0	0	0	k__Bacteria
OTU_1042	0	0	0	0	5.65915e-05	0	0	5.65915e-05	2.82957e-05	2.82957e-05	2.82957e-05	0	0	0	0	k__Bacteria;p__Firmicutes;c__Clostridia;o__Clostridiales
OTU_1043	0	5.65915e-05	0	0	0	0	2.82957e-05	0	8.48872e-05	0	0	0	0	0	0	k__Bacteria;p__Firmicutes;c__Clostridia;o__Clostridiales;f__Ruminococcaceae;g__;s__
OTU_1044	0.000141479	8.48872e-05	0.000113183	0.00019807	5.65915e-05	0.000367845	0.000367845	0.000113183	0.000169774	0.000169774	0	8.48872e-05	5.65915e-05	2.82957e-05	0.000226366	k__Bacteria;p__Bacteroidetes;c__Bacteroidia;o__Bacteroidales;f__Bacteroidaceae;g__;s__
OTU_1045	0	0	0.000113183	2.82957e-05	2.82957e-05	5.65915e-05	0	2.82957e-05	5.65915e-05	2.82957e-05	2.82957e-05	8.48872e-05	8.48872e-05	0	2.82957e-05	k__Bacteria;p__Tenericutes;c__Mollicutes;o__Anaeroplasmatales;f__Anaeroplasmataceae;g__Anaeroplasma;s__
OTU_1046	0	5.65915e-05	0	0	2.82957e-05	0	0	0	5.65915e-05	0	0	0	0	0	5.65915e-05	k__Bacteria;p__Firmicutes;c__Clostridia;o__Clostridiales;f__Lachnospiraceae
OTU_1047	5.65915e-05	0	5.65915e-05	8.48872e-05	5.65915e-05	0	2.82957e-05	8.48872e-05	0	2.82957e-05	0	0.000141479	0	5.65915e-05	0	k__Bacteria;p__Tenericutes;c__Mollicutes;o__RF39;f__;g__;s__
OTU_1048	0	0	5.65915e-05	2.82957e-05	2.82957e-05	0	0	0	0	2.82957e-05	8.48872e-05	8.48872e-05	5.65915e-05	2.82957e-05	0	k__Bacteria;p__Proteobacteria;c__Gammaproteobacteria;o__Xanthomonadales;f__Xanthomonadaceae;g__Stenotrophomonas;s__
OTU_1049	0	0	0	8.48872e-05	0	0	8.48872e-05	0.000141479	5.65915e-05	2.82957e-05	5.65915e-05	0	0	0	0	k__Bacteria;p__Bacteroidetes;c__Bacteroidia;o__Bacteroidales;f__Bacteroidaceae;g__;s__
OTU_1050	8.48872e-05	8.48872e-05	8.48872e-05	5.65915e-05	0.000113183	8.48872e-05	0.000141479	5.65915e-05	5.65915e-05	8.48872e-05	8.48872e-05	2.82957e-05	8.48872e-05	5.65915e-05	2.82957e-05	k__Bacteria;p__Firmicutes;c__Clostridia;o__Clostridiales;f__Ruminococcaceae;g__Oscillospira;s__
OTU_1051	2.82957e-05	2.82957e-05	2.82957e-05	0	0	5.65915e-05	0	0	0	0	5.65915e-05	2.82957e-05	0	0	0	k__Bacteria;p__Firmicutes;c__Bacilli;o__Lactobacillales;f__Lactobacillaceae;g__Lactobacillus
OTU_1052	0	2.82957e-05	0	0	0	0	0	0	0.000113183	0	0	0	0	0	0	k__Bacteria;p__Bacteroidetes;c__Bacteroidia;o__Bacteroidales;f__Prevotellaceae;g__Prevotella;s__
OTU_1053	0.000339549	0.000141479	0.000141479	0.000254662	0.000282957	8.48872e-05	0.000226366	0.000226366	0.000226366	0.000113183	8.48872e-05	0.00019807	0.000254662	0.000254662	5.65915e-05	k__Bacteria;p__Tenericutes;c__Mollicutes;o__RF39;f__;g__;s__
OTU_1054	8.48872e-05	2.82957e-05	0.000113183	8.48872e-05	0.000113183	8.48872e-05	5.65915e-05	0.000113183	0	5.65915e-05	0	0.000113183	0	2.82957e-05	5.65915e-05	k__Bacteria
OTU_1055	0	0	5.65915e-05	0	0	2.82957e-05	0	0	0	0.000113183	0	0	0	0	0	k__Bacteria;p__Tenericutes;c__Mollicutes;o__Anaeroplasmatales;f__Anaeroplasmataceae;g__Anaeroplasma;s__
OTU_1056	0	0	5.65915e-05	0	0	2.82957e-05	0	0	0	0	0.000113183	0	0	0	0	k__Bacteria;p__Bacteroidetes;c__Bacteroidia;o__Bacteroidales;f__;g__;s__
OTU_1057	0	0	0.000113183	0.000113183	0.000113183	8.48872e-05	5.65915e-05	5.65915e-05	0	5.65915e-05	5.65915e-05	5.65915e-05	0.000169774	2.82957e-05	0	k__Bacteria;p__Firmicutes;c__Clostridia;o__Clostridiales;f__Lachnospiraceae;g__Blautia;s__
OTU_1058	0	2.82957e-05	8.48872e-05	0	2.82957e-05	0	0	0	0	0.000113183	0	0	0	0	0	k__Bacteria;p__Bacteroidetes;c__Bacteroidia;o__Bacteroidales;f__;g__;s__
OTU_1059	0	2.82957e-05	2.82957e-05	0	2.82957e-05	0	0	0	0	5.65915e-05	5.65915e-05	5.65915e-05	8.48872e-05	5.65915e-05	2.82957e-05	k__Bacteria;p__Proteobacteria;c__Gammaproteobacteria;o__Oceanospirillales;f__Halomonadaceae
OTU_1060	0	0	0	0	2.82957e-05	0	5.65915e-05	0	0	0	0	0	0	0	0	k__Bacteria;p__Firmicutes;c__Clostridia;o__Clostridiales;f__Ruminococcaceae
OTU_1061	2.82957e-05	0.000113183	0	0.000141479	2.82957e-05	5.65915e-05	0	0	5.65915e-05	5.65915e-05	5.65915e-05	2.82957e-05	0.000141479	2.82957e-05	0	k__Bacteria;p__Firmicutes;c__Clostridia;o__Clostridiales;f__Lachnospiraceae;g__Coprococcus;s__
OTU_1062	0	8.48872e-05	0	0	0	0	0.000113183	0	0.000169774	0	5.65915e-05	8.48872e-05	0	2.82957e-05	0	k__Bacteria;p__Firmicutes;c__Clostridia;o__Clostridiales;f__[Mogibacteriaceae];g__;s__
OTU_1063	2.82957e-05	2.82957e-05	0	0	0	0	0.000141479	2.82957e-05	2.82957e-05	0	0	0	0	0	0	k__Bacteria;p__Bacteroidetes;c__Bacteroidia;o__Bacteroidales;f__Prevotellaceae;g__Prevotella;s__
OTU_1064	0	8.48872e-05	0	2.82957e-05	0	8.48872e-05	8.48872e-05	5.65915e-05	2.82957e-05	0	0	0	0	2.82957e-05	0	k__Bacteria;p__Firmicutes;c__Clostridia;o__Clostridiales;f__Ruminococcaceae;g__;s__
OTU_1065	2.82957e-05	2.82957e-05	0	0	2.82957e-05	0	0	0	0	0	0	0	0	5.65915e-05	0	k__Bacteria;p__Firmicutes;c__Clostridia;o__Clostridiales
OTU_1066	0.000481028	0.000169774	0.000367845	0.000282957	0.00019807	0.000367845	0.00113183	0.000848872	0.000169774	0.000452732	0.000141479	0.000254662	0	0.00019807	0.000367845	k__Bacteria;p__Firmicutes;c__Clostridia;o__Clostridiales;f__Ruminococcaceae
OTU_1067	0	0	0.000113183	0	0	0	0	0	0	8.48872e-05	0	0	0	0	0	k__Bacteria;p__Tenericutes;c__Mollicutes;o__Anaeroplasmatales;f__Anaeroplasmataceae
OTU_1068	5.65915e-05	0.000113183	0.000339549	0.00019807	5.65915e-05	8.48872e-05	0.000282957	0.000254662	2.82957e-05	0.000282957	2.82957e-05	5.65915e-05	5.65915e-05	2.82957e-05	8.48872e-05	k__Bacteria;p__Tenericutes;c__Mollicutes;o__RF39;f__;g__;s__
OTU_1069	0	5.65915e-05	0	0	0	5.65915e-05	0	0.000141479	2.82957e-05	0	0	0	0	0	0	k__Bacteria;p__Bacteroidetes;c__Bacteroidia;o__Bacteroidales;f__;g__;s__
OTU_1070	0.000113183	2.82957e-05	0	0.000113183	8.48872e-05	0	5.65915e-05	8.48872e-05	2.82957e-05	0	0	5.65915e-05	5.65915e-05	0.000113183	5.65915e-05	k__Bacteria;p__Cyanobacteria;c__4C0d-2;o__YS2;f__;g__;s__
OTU_1071	0	2.82957e-05	8.48872e-05	0	0.000113183	8.48872e-05	0	0	0	8.48872e-05	0	0	5.65915e-05	0	0	k__Bacteria;p__Bacteroidetes;c__Bacteroidia;o__Bacteroidales;f__Prevotellaceae;g__Prevotella;s__
OTU_1072	0	8.48872e-05	5.65915e-05	5.65915e-05	0.000113183	0	5.65915e-05	8.48872e-05	0	0	5.65915e-05	0	5.65915e-05	0	0	k__Bacteria;p__Firmicutes;c__Bacilli;o__Bacillales;f__Bacillaceae;g__Bacillus;s__thermoamylovorans
OTU_1073	8.48872e-05	2.82957e-05	5.65915e-05	2.82957e-05	2.82957e-05	2.82957e-05	0	2.82957e-05	5.65915e-05	0	0	8.48872e-05	0	0	0	k__Bacteria;p__Firmicutes;c__Clostridia;o__Clostridiales;f__Ruminococcaceae;g__Ruminococcus;s__
OTU_1074	2.82957e-05	8.48872e-05	0	5.65915e-05	5.65915e-05	0.000113183	0.000254662	8.48872e-05	0.000113183	2.82957e-05	0	5.65915e-05	8.48872e-05	8.48872e-05	0.000169774	k__Bacteria;p__Firmicutes;c__Clostridia;o__Clostridiales;f__Ruminococcaceae;g__;s__
OTU_1075	0	0	0	0	0	0	0	0	0	2.82957e-05	0	0	5.65915e-05	8.48872e-05	0	k__Bacteria;p__Actinobacteria;c__Coriobacteriia;o__Coriobacteriales;f__Coriobacteriaceae
OTU_1076	0.000113183	5.65915e-05	8.48872e-05	8.48872e-05	5.65915e-05	0	0	5.65915e-05	0	0	0	0	0	2.82957e-05	0	k__Bacteria;p__Firmicutes;c__Clostridia;o__Clostridiales;f__;g__;s__
OTU_1077	0	8.48872e-05	5.65915e-05	2.82957e-05	2.82957e-05	2.82957e-05	8.48872e-05	0	2.82957e-05	2.82957e-05	5.65915e-05	5.65915e-05	0	0.000113183	2.82957e-05	k__Bacteria;p__Firmicutes;c__Clostridia;o__Clostridiales
OTU_1078	0	0	0	0	0	0	0	0	0	5.65915e-05	5.65915e-05	0.000141479	0	0	0	k__Bacteria;p__Firmicutes;c__Erysipelotrichi;o__Erysipelotrichales;f__Erysipelotrichaceae;g__RFN20;s__
OTU_1079	0	0	0.000141479	0	0	0	0	0	0	5.65915e-05	0	0	0	0	0	k__Bacteria;p__Tenericutes;c__Mollicutes;o__Anaeroplasmatales;f__Anaeroplasmataceae;g__Anaeroplasma;s__
OTU_1080	8.48872e-05	0	0	0	0	0	8.48872e-05	2.82957e-05	0	0	0	0	0	0	5.65915e-05	k__Bacteria;p__Firmicutes;c__Clostridia;o__Clostridiales
OTU_1081	0	0.000113183	0	2.82957e-05	2.82957e-05	0	0	8.48872e-05	5.65915e-05	0	0	0	0	0	5.65915e-05	k__Bacteria
OTU_1082	0	8.48872e-05	0.000113183	8.48872e-05	0.000113183	0	2.82957e-05	5.65915e-05	8.48872e-05	0.000141479	0	2.82957e-05	0	5.65915e-05	8.48872e-05	k__Bacteria;p__Tenericutes;c__Mollicutes;o__RF39;f__;g__;s__
OTU_1083	0	0.000113183	0	0	2.82957e-05	0	0	0	5.65915e-05	0	0	0	0	0	0	k__Bacteria;p__Bacteroidetes;c__Bacteroidia;o__Bacteroidales;f__Prevotellaceae;g__Prevotella;s__
OTU_1084	0.000113183	8.48872e-05	0	0	0	0	0	2.82957e-05	8.48872e-05	0	0	0	0	0	0	k__Bacteria;p__Firmicutes;c__Clostridia;o__Clostridiales;f__Veillonellaceae
OTU_1085	5.65915e-05	0.000169774	0.000113183	8.48872e-05	5.65915e-05	0	5.65915e-05	5.65915e-05	5.65915e-05	2.82957e-05	0.00019807	0.000141479	5.65915e-05	5.65915e-05	5.65915e-05	k__Bacteria;p__Firmicutes;c__Clostridia;o__Clostridiales
OTU_1086	5.65915e-05	5.65915e-05	5.65915e-05	0	2.82957e-05	0.000113183	0	2.82957e-05	0.000113183	8.48872e-05	0	2.82957e-05	8.48872e-05	0	5.65915e-05	k__Bacteria;p__Firmicutes;c__Bacilli;o__Bacillales;f__Paenibacillaceae;g__Paenibacillus;s__
OTU_1087	0.000282957	0.000282957	2.82957e-05	0.000311253	2.82957e-05	2.82957e-05	5.65915e-05	0.00019807	0.00019807	8.48872e-05	0.000141479	0.000169774	0.000141479	5.65915e-05	5.65915e-05	k__Bacteria;p__Firmicutes;c__Clostridia;o__Clostridiales;f__Ruminococcaceae
OTU_1088	8.48872e-05	5.65915e-05	0.000113183	0	2.82957e-05	0.000141479	0.000226366	0.000113183	0.00019807	0.000169774	2.82957e-05	2.82957e-05	0	0	0	k__Bacteria;p__Bacteroidetes;c__Bacteroidia;o__Bacteroidales;f__[Paraprevotellaceae];g__CF231;s__
OTU_1089	5.65915e-05	0.000226366	8.48872e-05	8.48872e-05	0.000113183	0	5.65915e-05	0.000169774	0.000169774	2.82957e-05	0	2.82957e-05	2.82957e-05	0	0.000113183	k__Bacteria;p__Firmicutes;c__Clostridia;o__Clostridiales;f__Ruminococcaceae
OTU_1090	0.000113183	0	0	0	0	0	5.65915e-05	2.82957e-05	0	0	0	0	0	0	0	k__Bacteria;p__Tenericutes;c__Mollicutes;o__Anaeroplasmatales;f__Anaeroplasmataceae;g__Anaeroplasma;s__
OTU_1091	0	5.65915e-05	2.82957e-05	0	5.65915e-05	0	0	0.000113183	5.65915e-05	0	8.48872e-05	8.48872e-05	0.000113183	0	0	k__Bacteria;p__Firmicutes;c__Clostridia;o__Clostridiales;f__Lachnospiraceae;g__Coprococcus;s__
OTU_1092	0	2.82957e-05	0.000113183	8.48872e-05	0	0.000113183	0	2.82957e-05	5.65915e-05	8.48872e-05	5.65915e-05	0	0	0	0	k__Bacteria;p__Bacteroidetes;c__Bacteroidia;o__Bacteroidales;f__;g__;s__
OTU_1093	0.000113183	0.000113183	0	2.82957e-05	0	0	0	0.000169774	2.82957e-05	0	0	0	0	0	2.82957e-05	k__Bacteria;p__Firmicutes;c__Clostridia;o__Clostridiales;f__;g__;s__
OTU_1094	0	0.000169774	0	0	0	0	0	0	8.48872e-05	0	0	0	0	0	0	k__Bacteria;p__Firmicutes;c__Clostridia;o__Clostridiales;f__Ruminococcaceae
OTU_1095	0	0	2.82957e-05	5.65915e-05	2.82957e-05	0	5.65915e-05	2.82957e-05	0	0	0	0	0	5.65915e-05	0	k__Bacteria;p__Bacteroidetes;c__Bacteroidia;o__Bacteroidales;f__Bacteroidaceae;g__;s__
OTU_1096	2.82957e-05	2.82957e-05	8.48872e-05	0	0.000113183	5.65915e-05	8.48872e-05	2.82957e-05	8.48872e-05	0	2.82957e-05	0	0	0	5.65915e-05	k__Bacteria
OTU_1097	0	2.82957e-05	0	0	0	5.65915e-05	2.82957e-05	0	5.65915e-05	0.000113183	0	0	0	0	0.000735689	k__Bacteria;p__Spirochaetes;c__Spirochaetes;o__Spirochaetales;f__Spirochaetaceae;g__Treponema;s__
OTU_1098	0.000141479	0.000141479	8.48872e-05	2.82957e-05	0.000113183	2.82957e-05	0.000141479	2.82957e-05	0.000113183	8.48872e-05	0	8.48872e-05	5.65915e-05	0.000141479	0	k__Bacteria;p__Firmicutes;c__Clostridia;o__Clostridiales
OTU_1099	2.82957e-05	0	2.82957e-05	2.82957e-05	0	0	0	0.000113183	2.82957e-05	5.65915e-05	2.82957e-05	0	2.82957e-05	0	0	k__Bacteria;p__Proteobacteria;c__Deltaproteobacteria;o__Desulfovibrionales;f__Desulfovibrionaceae;g__Desulfovibrio;s__
OTU_1100	0	0	0	0	2.82957e-05	5.65915e-05	5.65915e-05	0	8.48872e-05	5.65915e-05	0	0	5.65915e-05	5.65915e-05	5.65915e-05	k__Bacteria;p__Firmicutes;c__Clostridia;o__Clostridiales;f__Eubacteriaceae;g__Anaerofustis;s__
OTU_1101	8.48872e-05	2.82957e-05	0	0	2.82957e-05	0	0.000113183	8.48872e-05	2.82957e-05	0	0	0	0	2.82957e-05	0	k__Bacteria;p__Tenericutes;c__RF3;o__ML615J-28;f__;g__;s__
OTU_1102	0	0	0	0	8.48872e-05	0	0	0	0	2.82957e-05	0.00019807	0	0	0	0	k__Bacteria;p__Firmicutes;c__Clostridia;o__Clostridiales;f__Ruminococcaceae;g__;s__
OTU_1103	0.00741349	0.00455562	0.00447073	0.00628166	0.00376333	0.00260321	0.00413118	0.00696075	0.00376333	0.00339549	0.00271639	0.00455562	0.00183922	0.00169774	0.00410288	k__Bacteria;p__Firmicutes;c__Clostridia;o__Clostridiales;f__;g__;s__
OTU_1104	2.82957e-05	0	2.82957e-05	5.65915e-05	2.82957e-05	0	0	2.82957e-05	2.82957e-05	0	0	0	2.82957e-05	0	0	k__Bacteria;p__Tenericutes;c__RF3;o__ML615J-28;f__;g__;s__
OTU_1105	2.82957e-05	0.000113183	0	5.65915e-05	2.82957e-05	0	0	2.82957e-05	2.82957e-05	8.48872e-05	2.82957e-05	0	8.48872e-05	8.48872e-05	0	k__Bacteria;p__Firmicutes;c__Erysipelotrichi;o__Erysipelotrichales;f__Erysipelotrichaceae
OTU_1106	0	2.82957e-05	8.48872e-05	5.65915e-05	0	2.82957e-05	8.48872e-05	0	0	5.65915e-05	8.48872e-05	0	2.82957e-05	0	5.65915e-05	k__Bacteria;p__Firmicutes;c__Clostridia;o__Clostridiales;f__Ruminococcaceae;g__Ruminococcus;s__
OTU_1107	0.000141479	0	0	2.82957e-05	0	0	0	5.65915e-05	0	0	0	2.82957e-05	0	2.82957e-05	0	k__Bacteria;p__Actinobacteria;c__Coriobacteriia;o__Coriobacteriales;f__Coriobacteriaceae
OTU_1108	0	0	0.00019807	0	0	5.65915e-05	0	0	0	0.00019807	0	0	0.00019807	0	0	k__Bacteria;p__Synergistetes;c__Synergistia;o__Synergistales;f__Dethiosulfovibrionaceae;g__TG5;s__
OTU_1109	0	0	0	0	2.82957e-05	0	0	0	0	0	0	0	8.48872e-05	0	0	k__Bacteria;p__Synergistetes;c__Synergistia;o__Synergistales;f__Dethiosulfovibrionaceae;g__TG5;s__
OTU_1110	2.82957e-05	0	0	0	0	0	0	0	0	2.82957e-05	0	0	0	0	2.82957e-05	k__Bacteria;p__Firmicutes;c__Clostridia;o__Clostridiales;f__Clostridiaceae;g__Clostridium;s__
OTU_1111	2.82957e-05	5.65915e-05	0.000169774	0.000113183	0	0	0	0	0	0.000113183	0	0	0	0	0	k__Bacteria;p__Proteobacteria;c__Alphaproteobacteria;o__Rhodobacterales;f__Rhodobacteraceae;g__Paracoccus
OTU_1112	2.82957e-05	0	0	5.65915e-05	0	0	0	2.82957e-05	0	0	2.82957e-05	0	0	0	2.82957e-05	k__Bacteria;p__Tenericutes;c__Mollicutes;o__RF39;f__;g__;s__
OTU_1113	5.65915e-05	5.65915e-05	5.65915e-05	0	0	0	5.65915e-05	0	0	2.82957e-05	0	2.82957e-05	0	5.65915e-05	0	k__Bacteria;p__Firmicutes;c__Clostridia;o__Clostridiales;f__Ruminococcaceae;g__Ruminococcus;s__
OTU_1114	0	2.82957e-05	2.82957e-05	8.48872e-05	0.000141479	0	5.65915e-05	8.48872e-05	5.65915e-05	2.82957e-05	0	2.82957e-05	0	5.65915e-05	0.000141479	k__Bacteria
OTU_1115	0	0	8.48872e-05	0	0.000141479	0	0	2.82957e-05	0	0	2.82957e-05	0.000141479	0	0	0	k__Bacteria;p__Actinobacteria;c__Coriobacteriia;o__Coriobacteriales;f__Coriobacteriaceae
OTU_1116	2.82957e-05	0	5.65915e-05	0	0	0	0	2.82957e-05	2.82957e-05	0	5.65915e-05	0	0	2.82957e-05	5.65915e-05	k__Bacteria;p__Firmicutes;c__Clostridia;o__Clostridiales;f__Lachnospiraceae;g__Coprococcus;s__
OTU_1117	2.82957e-05	0	0	0	0	8.48872e-05	0.000141479	2.82957e-05	2.82957e-05	0	0	0	0	0	0	k__Bacteria;p__Firmicutes;c__Clostridia;o__Clostridiales;f__Lachnospiraceae;g__;s__
OTU_1118	0.000113183	0.000113183	0.000113183	0.000141479	5.65915e-05	0.000282957	2.82957e-05	0.000169774	0.000113183	8.48872e-05	0.000113183	0.000141479	0.000113183	0	8.48872e-05	k__Bacteria;p__Firmicutes;c__Clostridia;o__Clostridiales
OTU_1119	8.48872e-05	8.48872e-05	0	0	0	0.000113183	0	2.82957e-05	8.48872e-05	5.65915e-05	0.000424436	0.000169774	0	2.82957e-05	0	k__Bacteria;p__Bacteroidetes;c__Bacteroidia;o__Bacteroidales;f__Prevotellaceae;g__Prevotella;s__
OTU_1120	0.000141479	0	2.82957e-05	5.65915e-05	0.000113183	0	0	8.48872e-05	0	5.65915e-05	0	5.65915e-05	2.82957e-05	2.82957e-05	8.48872e-05	k__Bacteria;p__Firmicutes;c__Clostridia;o__Clostridiales;f__Ruminococcaceae;g__Ruminococcus;s__
OTU_1121	5.65915e-05	0	0	0	0	0	8.48872e-05	0	0	0	0	0	0	0	0	k__Bacteria;p__Firmicutes;c__Clostridia;o__Clostridiales;f__Ruminococcaceae;g__;s__
OTU_1122	0	0	2.82957e-05	0	0	0.000141479	0	0	0	5.65915e-05	0	0	0	0	0	k__Bacteria;p__Bacteroidetes;c__Bacteroidia;o__Bacteroidales;f__Prevotellaceae;g__Prevotella;s__
OTU_1123	0	0	0	0	2.82957e-05	0	0	2.82957e-05	0	0	2.82957e-05	8.48872e-05	0	0	0	k__Bacteria;p__Firmicutes;c__Erysipelotrichi;o__Erysipelotrichales;f__Erysipelotrichaceae;g__p-75-a5;s__
OTU_1124	5.65915e-05	2.82957e-05	0	0	2.82957e-05	0	0	0	2.82957e-05	2.82957e-05	0	2.82957e-05	0	2.82957e-05	0	k__Bacteria;p__Firmicutes;c__Clostridia;o__Clostridiales;f__Christensenellaceae;g__;s__
OTU_1125	0.000226366	0.000311253	0.000169774	0.000311253	0.000169774	5.65915e-05	0.000254662	0.000311253	0.000282957	0.000254662	2.82957e-05	5.65915e-05	2.82957e-05	2.82957e-05	0.000254662	k__Bacteria;p__Bacteroidetes;c__Bacteroidia;o__Bacteroidales;f__;g__;s__
OTU_1126	5.65915e-05	0	0	2.82957e-05	0	8.48872e-05	0.000113183	0	0	2.82957e-05	0	0	0	0	0	k__Bacteria;p__Firmicutes;c__Clostridia;o__Clostridiales;f__Lachnospiraceae;g__Shuttleworthia;s__
OTU_1127	0	0.000113183	0.000113183	0	0	8.48872e-05	0	0	2.82957e-05	8.48872e-05	0	0	0	0	2.82957e-05	k__Bacteria;p__Firmicutes;c__Clostridia;o__Clostridiales;f__Veillonellaceae
OTU_1128	5.65915e-05	8.48872e-05	0.000311253	0.000141479	5.65915e-05	2.82957e-05	0.000169774	0.000282957	8.48872e-05	0.000311253	0.00019807	5.65915e-05	5.65915e-05	0.000113183	8.48872e-05	k__Bacteria;p__Firmicutes;c__Clostridia;o__Clostridiales;f__Ruminococcaceae;g__Oscillospira;s__
OTU_1129	0	0	8.48872e-05	0	0	0	0	0	0	0	2.82957e-05	0	0	5.65915e-05	0	k__Bacteria
OTU_1130	2.82957e-05	2.82957e-05	0	0	0	5.65915e-05	0	0	0	0	0	0	0	0	0.000113183	k__Bacteria;p__Firmicutes;c__Clostridia;o__Clostridiales;f__;g__;s__
OTU_1131	0	5.65915e-05	0	0	0	0	0	0	5.65915e-05	0	0	0	0	0	0	k__Bacteria;p__Tenericutes;c__RF3;o__ML615J-28;f__;g__;s__
OTU_1132	0.00019807	0.000452732	0.000226366	0.000339549	0.000707394	8.48872e-05	0.000537619	0.000141479	0.000311253	0.000169774	8.48872e-05	0.000113183	0.000679098	0.00019807	0.000141479	k__Bacteria;p__Bacteroidetes;c__Bacteroidia;o__Bacteroidales;f__;g__;s__
OTU_1133	8.48872e-05	0	0	0	0	0	0	0.000141479	0	0	0	2.82957e-05	0	2.82957e-05	0	k__Bacteria;p__Firmicutes;c__Clostridia;o__Clostridiales;f__Veillonellaceae
OTU_1134	5.65915e-05	0	5.65915e-05	5.65915e-05	2.82957e-05	0	0	2.82957e-05	0	0	2.82957e-05	0	0	8.48872e-05	0	k__Bacteria;p__Tenericutes;c__Mollicutes;o__RF39;f__;g__;s__
OTU_1135	0	2.82957e-05	2.82957e-05	0	0	0	0	5.65915e-05	0	5.65915e-05	2.82957e-05	0	0	0	0	k__Bacteria;p__Proteobacteria;c__Deltaproteobacteria;o__Desulfovibrionales;f__Desulfovibrionaceae;g__Desulfovibrio;s__
OTU_1136	0	0	2.82957e-05	8.48872e-05	0	0	5.65915e-05	0	0	0	0	0	0	0	0	k__Bacteria;p__Bacteroidetes;c__Bacteroidia;o__Bacteroidales;f__Prevotellaceae;g__Prevotella;s__
OTU_1137	0	0	0	0	0	0	5.65915e-05	0	2.82957e-05	2.82957e-05	0	2.82957e-05	0	0	5.65915e-05	k__Bacteria;p__Tenericutes;c__Mollicutes;o__RF39;f__;g__;s__
OTU_1138	0	0	8.48872e-05	0	0	0	5.65915e-05	0	5.65915e-05	0	0	0	0	5.65915e-05	0	k__Bacteria;p__Bacteroidetes;c__Bacteroidia;o__Bacteroidales;f__BS11;g__;s__
OTU_1139	0	2.82957e-05	0	0	0	8.48872e-05	0	2.82957e-05	5.65915e-05	2.82957e-05	0	0	5.65915e-05	0	5.65915e-05	k__Bacteria;p__Firmicutes;c__Clostridia;o__Clostridiales;f__Ruminococcaceae
OTU_1140	0	0	0	0	0.000113183	5.65915e-05	0	0	0	0	0	0	0	0	2.82957e-05	k__Bacteria
OTU_1141	0	2.82957e-05	0	2.82957e-05	2.82957e-05	0	0	0	5.65915e-05	2.82957e-05	0	0	0	0	5.65915e-05	k__Bacteria;p__Firmicutes;c__Clostridia;o__Clostridiales;f__Ruminococcaceae;g__Ruminococcus;s__
OTU_1142	8.48872e-05	2.82957e-05	2.82957e-05	5.65915e-05	2.82957e-05	2.82957e-05	5.65915e-05	0	5.65915e-05	5.65915e-05	5.65915e-05	0.000113183	5.65915e-05	0	5.65915e-05	k__Bacteria;p__Firmicutes;c__Clostridia;o__Clostridiales;f__;g__;s__
OTU_1143	2.82957e-05	0	5.65915e-05	0	0	5.65915e-05	0	5.65915e-05	2.82957e-05	0	0	0	0	2.82957e-05	0	k__Bacteria;p__Firmicutes;c__Clostridia;o__Clostridiales
OTU_1144	0	5.65915e-05	0	0	0	0	5.65915e-05	0	5.65915e-05	5.65915e-05	0	0	0	0	0	k__Bacteria;p__Bacteroidetes;c__Bacteroidia;o__Bacteroidales;f__Bacteroidaceae;g__;s__
OTU_1145	0	0.000141479	0	2.82957e-05	0.000113183	0	0	5.65915e-05	0.000113183	2.82957e-05	0	0	0	2.82957e-05	8.48872e-05	k__Bacteria;p__Firmicutes;c__Clostridia;o__Clostridiales;f__Lachnospiraceae;g__;s__
OTU_1146	0.000113183	0	0	0	0	0	0	2.82957e-05	5.65915e-05	0	0	0	0	0	0	k__Bacteria;p__Proteobacteria;c__Deltaproteobacteria;o__Desulfovibrionales;f__Desulfovibrionaceae;g__Desulfovibrio;s__
OTU_1147	0	0	0	2.82957e-05	2.82957e-05	5.65915e-05	0	0	0	0	2.82957e-05	0	0	0	0	k__Bacteria;p__Bacteroidetes;c__Bacteroidia;o__Bacteroidales;f__Rikenellaceae;g__;s__
OTU_1148	8.48872e-05	8.48872e-05	2.82957e-05	0.000113183	0.000254662	0.000169774	5.65915e-05	8.48872e-05	0.000113183	2.82957e-05	0	0.000141479	0.000113183	0	5.65915e-05	k__Bacteria;p__Cyanobacteria;c__4C0d-2;o__YS2;f__;g__;s__
OTU_1149	2.82957e-05	5.65915e-05	2.82957e-05	0	2.82957e-05	0	0	0	0	0	0	2.82957e-05	5.65915e-05	8.48872e-05	0	k__Bacteria;p__Firmicutes;c__Erysipelotrichi;o__Erysipelotrichales;f__Erysipelotrichaceae;g__p-75-a5;s__
OTU_1150	8.48872e-05	0.000141479	8.48872e-05	0.000113183	0.000113183	2.82957e-05	0	2.82957e-05	8.48872e-05	0	0	2.82957e-05	2.82957e-05	8.48872e-05	8.48872e-05	k__Bacteria
OTU_1151	2.82957e-05	8.48872e-05	0	5.65915e-05	5.65915e-05	0	5.65915e-05	0	2.82957e-05	0	2.82957e-05	5.65915e-05	2.82957e-05	0	0	k__Bacteria;p__Firmicutes;c__Clostridia;o__Clostridiales;f__[Mogibacteriaceae];g__;s__
OTU_1152	0.000141479	0	0	0	0	0	0	2.82957e-05	0	0	0	0	0	0	0	k__Bacteria;p__Firmicutes;c__Clostridia;o__Clostridiales;f__Ruminococcaceae;g__;s__
OTU_1153	0.000367845	0.00019807	0	0.000169774	0.000113183	0.000537619	0.000311253	0.000226366	0.000169774	5.65915e-05	5.65915e-05	0.000113183	5.65915e-05	0	0.000113183	k__Bacteria;p__Firmicutes;c__Clostridia;o__Clostridiales;f__;g__;s__
OTU_1154	2.82957e-05	0	0	0	0	0	0	8.48872e-05	0	0	0	0.000113183	0	0	5.65915e-05	k__Bacteria;p__Firmicutes;c__Clostridia;o__Clostridiales;f__Lachnospiraceae;g__Coprococcus;s__
OTU_1155	0.000848872	0.000424436	0.000339549	0.000594211	2.82957e-05	8.48872e-05	0.000226366	0.000594211	0.000282957	0.00019807	0.000254662	0.000792281	0.000113183	0.000113183	0.000226366	k__Bacteria;p__Firmicutes;c__Clostridia;o__Clostridiales;f__;g__;s__
OTU_1156	0	0	0.00019807	2.82957e-05	0	0	5.65915e-05	2.82957e-05	0	0	0	5.65915e-05	0	0	0	k__Bacteria;p__Tenericutes;c__Mollicutes;o__RF39;f__;g__;s__
OTU_1157	0	0	0	0	0	0	0	0	2.82957e-05	8.48872e-05	5.65915e-05	0	0	0	0.000226366	k__Bacteria;p__Firmicutes;c__Clostridia;o__Clostridiales;f__Ruminococcaceae;g__Ruminococcus
OTU_1158	0	5.65915e-05	0	5.65915e-05	0	0	0	5.65915e-05	0	0	0	0	0.000113183	0	0	k__Bacteria;p__Actinobacteria;c__Coriobacteriia;o__Coriobacteriales;f__Coriobacteriaceae
OTU_1159	0	0	0	0	0.000113183	2.82957e-05	0	0	0	0	0	0	0	0	2.82957e-05	k__Bacteria;p__Firmicutes;c__Clostridia;o__Clostridiales
OTU_1160	5.65915e-05	5.65915e-05	0	0	2.82957e-05	2.82957e-05	0	2.82957e-05	5.65915e-05	0	0	0	8.48872e-05	0	0	k__Bacteria;p__Firmicutes;c__Clostridia;o__Clostridiales;f__Ruminococcaceae;g__Ruminococcus;s__
OTU_1161	0	8.48872e-05	5.65915e-05	0	2.82957e-05	0	8.48872e-05	0	0	0	0	2.82957e-05	0	0.000113183	5.65915e-05	k__Bacteria;p__Firmicutes;c__Clostridia;o__Clostridiales;f__Ruminococcaceae;g__;s__
OTU_1162	0	8.48872e-05	0.000141479	0	2.82957e-05	2.82957e-05	0	0	5.65915e-05	0.000169774	0	2.82957e-05	0	0	0	k__Bacteria;p__Bacteroidetes;c__Bacteroidia;o__Bacteroidales;f__;g__;s__
OTU_1163	5.65915e-05	0	0	2.82957e-05	2.82957e-05	8.48872e-05	0	0	5.65915e-05	0	2.82957e-05	5.65915e-05	5.65915e-05	0	0	k__Bacteria;p__Proteobacteria;c__Alphaproteobacteria
OTU_1164	0.000565915	0.000509323	0.000679098	0.000594211	0.000877168	0.00019807	0.000254662	0.000424436	0.000254662	0.000792281	0.000481028	0.000509323	0.000282957	0.000481028	0.000481028	k__Bacteria;p__Tenericutes;c__Mollicutes;o__RF39;f__;g__;s__
OTU_1165	0	0	5.65915e-05	8.48872e-05	2.82957e-05	0	0	2.82957e-05	0	0	5.65915e-05	0	2.82957e-05	0	5.65915e-05	k__Bacteria;p__Firmicutes;c__Clostridia;o__Clostridiales;f__Lachnospiraceae;g__Coprococcus;s__
OTU_1166	0	0	0	0	2.82957e-05	0	2.82957e-05	5.65915e-05	0	0.000113183	0	5.65915e-05	0	0	8.48872e-05	k__Bacteria;p__Tenericutes;c__Mollicutes;o__RF39;f__;g__;s__
OTU_1167	0	0.000113183	0	8.48872e-05	0	0	0.000169774	5.65915e-05	8.48872e-05	5.65915e-05	0	5.65915e-05	8.48872e-05	0	2.82957e-05	k__Bacteria;p__Firmicutes;c__Clostridia;o__Clostridiales;f__Ruminococcaceae;g__;s__
OTU_1168	0	2.82957e-05	0	0	2.82957e-05	0	0	5.65915e-05	0	0	0	0	2.82957e-05	0.000113183	0	k__Bacteria;p__Actinobacteria;c__Coriobacteriia;o__Coriobacteriales;f__Coriobacteriaceae
OTU_1169	0	2.82957e-05	2.82957e-05	0	2.82957e-05	2.82957e-05	2.82957e-05	0	2.82957e-05	0	0	0	5.65915e-05	0	0	k__Bacteria;p__Proteobacteria;c__Alphaproteobacteria;o__Rickettsiales;f__;g__;s__
OTU_1170	2.82957e-05	0	8.48872e-05	5.65915e-05	2.82957e-05	0	0.000141479	0	0.000113183	0	0	2.82957e-05	2.82957e-05	8.48872e-05	8.48872e-05	k__Bacteria;p__Firmicutes;c__Clostridia;o__Clostridiales
OTU_1171	0.00189582	0.00452732	0.00183922	0.00186752	0.00178263	0.00970544	0.00101865	0.000820577	0.00543278	0.00110353	0.00161286	0.00172604	0.0013582	0.00144308	0.00118842	k__Bacteria;p__Firmicutes;c__Clostridia;o__Clostridiales;f__Ruminococcaceae;g__Ruminococcus;s__
OTU_1172	0	0	0	0.000113183	0.000169774	0	0.00019807	0	0	2.82957e-05	0.000141479	8.48872e-05	2.82957e-05	0	0	k__Bacteria;p__Firmicutes;c__Clostridia;o__Clostridiales;f__Lachnospiraceae;g__Butyrivibrio;s__
OTU_1173	8.48872e-05	5.65915e-05	2.82957e-05	0	0	2.82957e-05	5.65915e-05	0	0	0	0	0	0	0	8.48872e-05	k__Bacteria;p__Spirochaetes;c__Spirochaetes;o__Spirochaetales;f__Spirochaetaceae;g__Treponema;s__
OTU_1174	0	0	5.65915e-05	0	0	0	0	0	0	0	0	0	2.82957e-05	0	5.65915e-05	k__Bacteria;p__Tenericutes
OTU_1175	0.000282957	0	8.48872e-05	0	2.82957e-05	8.48872e-05	0.000113183	2.82957e-05	5.65915e-05	8.48872e-05	5.65915e-05	0	0	5.65915e-05	5.65915e-05	k__Bacteria;p__Firmicutes;c__Clostridia;o__Clostridiales;f__Ruminococcaceae
OTU_1176	0	8.48872e-05	0	0.000141479	0.000113183	2.82957e-05	8.48872e-05	0.000113183	2.82957e-05	2.82957e-05	0	0.000141479	8.48872e-05	0.000113183	2.82957e-05	k__Bacteria;p__Firmicutes;c__Clostridia;o__Clostridiales
OTU_1177	0.000226366	0.000311253	0.000113183	0.000141479	0.000141479	5.65915e-05	0.000141479	2.82957e-05	0.000339549	0.000141479	0.000113183	8.48872e-05	0.000141479	5.65915e-05	0.000141479	k__Bacteria;p__Firmicutes;c__Clostridia;o__Clostridiales;f__Ruminococcaceae;g__;s__
OTU_1178	8.48872e-05	0	0	0	0	0	0	8.48872e-05	2.82957e-05	0	0	0	0	0	0	k__Bacteria;p__Firmicutes;c__Clostridia;o__Clostridiales;f__;g__;s__
OTU_1179	0.000113183	0	0.000113183	0	5.65915e-05	0	0	0	0	0	0	5.65915e-05	5.65915e-05	8.48872e-05	0	k__Bacteria;p__Firmicutes;c__Erysipelotrichi;o__Erysipelotrichales;f__Erysipelotrichaceae;g__;s__
OTU_1180	0	0.000113183	0	0	0	2.82957e-05	0	0	0.000113183	0.000113183	0	0	0	0	0	k__Bacteria;p__Bacteroidetes;c__Bacteroidia;o__Bacteroidales;f__;g__;s__
OTU_1181	0	0	2.82957e-05	0	8.48872e-05	2.82957e-05	2.82957e-05	0	0	5.65915e-05	5.65915e-05	2.82957e-05	0	0	5.65915e-05	k__Bacteria;p__Firmicutes;c__Clostridia;o__Clostridiales;f__Ruminococcaceae;g__;s__
OTU_1182	0	0	0	0	0	0.000113183	0	2.82957e-05	0.000113183	2.82957e-05	0	2.82957e-05	0	0	0	k__Bacteria;p__Firmicutes;c__Clostridia;o__Clostridiales;f__Ruminococcaceae;g__Oscillospira;s__
OTU_1183	0	5.65915e-05	0	0	2.82957e-05	0	5.65915e-05	0	0	2.82957e-05	0.000169774	8.48872e-05	2.82957e-05	0	0	k__Bacteria;p__Firmicutes;c__Clostridia;o__Clostridiales;f__Ruminococcaceae;g__Ruminococcus;s__
OTU_1184	2.82957e-05	0	0	0	2.82957e-05	0	2.82957e-05	0	8.48872e-05	2.82957e-05	0	0.000113183	2.82957e-05	0	0	k__Bacteria;p__Firmicutes;c__Clostridia;o__Clostridiales;f__Ruminococcaceae
OTU_1185	0	0	2.82957e-05	0	2.82957e-05	0	0.000169774	2.82957e-05	0	0	0	0	0	2.82957e-05	0	k__Bacteria;p__Bacteroidetes;c__Bacteroidia;o__Bacteroidales
OTU_1186	0.000311253	0.000537619	0.000594211	0.000339549	0.00039614	0.000424436	0.000452732	0.000282957	0.000424436	0.000339549	0.000226366	0.00039614	0.000565915	0.000141479	0.000424436	k__Bacteria;p__Firmicutes;c__Clostridia;o__Clostridiales;f__Ruminococcaceae;g__;s__
OTU_1187	5.65915e-05	8.48872e-05	5.65915e-05	0	0	0.000169774	0	0	0.000169774	5.65915e-05	0	0	0	0	0	k__Bacteria;p__Firmicutes;c__Erysipelotrichi;o__Erysipelotrichales;f__Erysipelotrichaceae;g__RFN20;s__
OTU_1188	0	5.65915e-05	0	2.82957e-05	5.65915e-05	2.82957e-05	2.82957e-05	0	0	0	0	2.82957e-05	5.65915e-05	0	2.82957e-05	k__Bacteria;p__Firmicutes;c__Bacilli;o__Bacillales;f__Paenibacillaceae;g__Brevibacillus;s__
OTU_1189	0	5.65915e-05	0	0	0	0	0	0	0	0	0	0	0	0	8.48872e-05	k__Bacteria;p__Planctomycetes;c__Planctomycetia;o__Pirellulales;f__Pirellulaceae;g__;s__
OTU_1190	0	8.48872e-05	0	0	2.82957e-05	0	0	0	5.65915e-05	0	0	0	0	0	0	k__Bacteria;p__Firmicutes;c__Erysipelotrichi;o__Erysipelotrichales;f__Erysipelotrichaceae;g__p-75-a5;s__
OTU_1191	5.65915e-05	0	5.65915e-05	0	2.82957e-05	0	0	0	0	0	2.82957e-05	0	0	0.000113183	0	k__Bacteria;p__Tenericutes;c__Mollicutes;o__RF39;f__;g__;s__
OTU_1192	0	5.65915e-05	0	0	0	0	0	0	5.65915e-05	0	0	0	0	0	0	k__Bacteria;p__Firmicutes;c__Clostridia;o__Clostridiales
OTU_1193	0	2.82957e-05	0	2.82957e-05	2.82957e-05	0.000113183	0	0	5.65915e-05	8.48872e-05	0	2.82957e-05	0	5.65915e-05	0	k__Bacteria;p__Proteobacteria;c__Alphaproteobacteria;o__RF32;f__;g__;s__
OTU_1194	2.82957e-05	0	8.48872e-05	0	5.65915e-05	0	0	0	2.82957e-05	0	5.65915e-05	8.48872e-05	2.82957e-05	2.82957e-05	0	k__Bacteria;p__Bacteroidetes;c__Bacteroidia;o__Bacteroidales;f__;g__;s__
OTU_1195	8.48872e-05	0	0	0.000113183	2.82957e-05	0	0	8.48872e-05	0	0	0.000169774	0	0	5.65915e-05	0	k__Bacteria;p__Cyanobacteria;c__4C0d-2;o__YS2;f__;g__;s__
OTU_1196	0.000113183	0	8.48872e-05	5.65915e-05	2.82957e-05	0	5.65915e-05	8.48872e-05	0	0	8.48872e-05	5.65915e-05	5.65915e-05	0	0	k__Bacteria;p__Firmicutes;c__Clostridia;o__Clostridiales;f__Ruminococcaceae;g__Ruminococcus;s__
OTU_1197	0	0.000113183	0	0	0	0	0	0	0.000113183	0	0	0	0	0	0	k__Bacteria;p__Bacteroidetes;c__Bacteroidia;o__Bacteroidales;f__[Paraprevotellaceae];g__CF231;s__
OTU_1198	0	0	5.65915e-05	0	8.48872e-05	2.82957e-05	2.82957e-05	2.82957e-05	0	0	5.65915e-05	2.82957e-05	5.65915e-05	0	0	k__Bacteria;p__Firmicutes;c__Clostridia;o__Clostridiales;f__Lachnospiraceae;g__Butyrivibrio;s__
OTU_1199	0	0.000113183	0	0	0	5.65915e-05	8.48872e-05	0	8.48872e-05	0	0	0	0	0	0	k__Bacteria;p__Firmicutes;c__Clostridia;o__Clostridiales;f__Ruminococcaceae
OTU_1200	0.000282957	0.000141479	0.00039614	0.000113183	0.000113183	0	0	0.00019807	5.65915e-05	0.000169774	0.000594211	0.00019807	0.000113183	0.000622506	0	k__Bacteria;p__Firmicutes;c__Clostridia;o__Clostridiales;f__Ruminococcaceae
OTU_1201	0	0	0	5.65915e-05	2.82957e-05	0	0.000113183	0	0	0	0	0	0	2.82957e-05	2.82957e-05	k__Bacteria;p__Spirochaetes;c__Spirochaetes;o__Spirochaetales;f__Spirochaetaceae;g__Treponema;s__
OTU_1202	0	0	0	2.82957e-05	0	0	0	0	0	0	0	0	8.48872e-05	0	5.65915e-05	k__Bacteria;p__Actinobacteria;c__Coriobacteriia;o__Coriobacteriales;f__Coriobacteriaceae;g__;s__
OTU_1203	0	0	5.65915e-05	0	0	0	0	0	0	2.82957e-05	2.82957e-05	0	0	0	8.48872e-05	k__Bacteria;p__Bacteroidetes;c__Bacteroidia;o__Bacteroidales;f__[Paraprevotellaceae];g__YRC22;s__
OTU_1204	5.65915e-05	5.65915e-05	0	8.48872e-05	2.82957e-05	0	0	2.82957e-05	0	0	0	0	0	0	0.000113183	k__Bacteria;p__Tenericutes;c__Mollicutes;o__RF39;f__;g__;s__
OTU_1205	0	2.82957e-05	0	5.65915e-05	2.82957e-05	0	0	0	0	0	0	2.82957e-05	0	0	0	k__Bacteria
OTU_1206	0	0	0	0	0	0	0.000169774	0	0	0	0	5.65915e-05	0	0	0	k__Bacteria;p__Bacteroidetes;c__Bacteroidia;o__Bacteroidales;f__Prevotellaceae;g__Prevotella;s__
OTU_1207	0	5.65915e-05	0	0	0	2.82957e-05	0	0	0	0	5.65915e-05	0	0	0	0	k__Bacteria;p__Spirochaetes;c__Spirochaetes;o__Spirochaetales;f__Spirochaetaceae;g__Treponema;s__
OTU_1208	5.65915e-05	0	8.48872e-05	2.82957e-05	2.82957e-05	0	2.82957e-05	0	2.82957e-05	2.82957e-05	5.65915e-05	5.65915e-05	0	0	2.82957e-05	k__Bacteria;p__Firmicutes;c__Clostridia;o__Clostridiales;f__;g__;s__
OTU_1209	8.48872e-05	0	0	0	2.82957e-05	0	8.48872e-05	0	0	0	0	0	2.82957e-05	0	0.000141479	k__Bacteria;p__Firmicutes;c__Clostridia;o__Clostridiales;f__Lachnospiraceae
OTU_1210	0	2.82957e-05	0	2.82957e-05	0.000113183	0	0	0	0.000113183	0	0.000113183	0	0	0	0	k__Bacteria;p__Proteobacteria;c__Deltaproteobacteria;o__Desulfovibrionales;f__Desulfovibrionaceae;g__Desulfovibrio
OTU_1211	0.000113183	5.65915e-05	0	0	0	0	0	5.65915e-05	0	0	0	0	0	0	0	k__Bacteria;p__Tenericutes;c__Mollicutes;o__Anaeroplasmatales;f__Anaeroplasmataceae;g__Anaeroplasma;s__
OTU_1212	0.000311253	8.48872e-05	0.000169774	0.000367845	0	0	0.000141479	5.65915e-05	0	5.65915e-05	2.82957e-05	2.82957e-05	0	0	5.65915e-05	k__Bacteria;p__Cyanobacteria;c__4C0d-2;o__YS2;f__;g__;s__
OTU_1213	0	0	5.65915e-05	2.82957e-05	2.82957e-05	0	0	0	0	0	0.000282957	0	0	0.000113183	0	k__Bacteria;p__Proteobacteria;c__Gammaproteobacteria;o__Aeromonadales;f__Succinivibrionaceae;g__;s__
OTU_1214	5.65915e-05	0	2.82957e-05	5.65915e-05	8.48872e-05	0	0	5.65915e-05	0	5.65915e-05	5.65915e-05	5.65915e-05	2.82957e-05	8.48872e-05	5.65915e-05	k__Bacteria;p__Firmicutes;c__Clostridia;o__Clostridiales;f__Lachnospiraceae;g__;s__
OTU_1215	0.000565915	0.00039614	0.000311253	0.000594211	0.000537619	0.000367845	0.000282957	0.000367845	0.000509323	0.000254662	0.000311253	0.00110353	0.00019807	0.000311253	0.000735689	k__Bacteria;p__Firmicutes;c__Clostridia;o__Clostridiales;f__Ruminococcaceae;g__;s__
OTU_1216	0	0.000113183	0	0	0	0.00019807	2.82957e-05	0	0.00019807	0	0	0	0	0	0	k__Bacteria;p__Bacteroidetes;c__Bacteroidia;o__Bacteroidales;f__;g__;s__
OTU_1217	2.82957e-05	0	5.65915e-05	0	0	2.82957e-05	5.65915e-05	0	2.82957e-05	8.48872e-05	0	0	0	0	0	k__Bacteria;p__Firmicutes
OTU_1218	0	0	0	0	0	0	0	2.82957e-05	0	5.65915e-05	0	0	0	2.82957e-05	0	k__Bacteria;p__TM7;c__TM7-3;o__CW040;f__F16;g__;s__
OTU_1219	5.65915e-05	5.65915e-05	0.000113183	2.82957e-05	0.000169774	0	0	0	0.000113183	0	0	2.82957e-05	2.82957e-05	2.82957e-05	0	k__Bacteria;p__Cyanobacteria;c__4C0d-2;o__YS2;f__;g__;s__
OTU_1220	5.65915e-05	0	2.82957e-05	5.65915e-05	2.82957e-05	0	2.82957e-05	0	0	0	0	0	0	2.82957e-05	2.82957e-05	k__Bacteria;p__Firmicutes;c__Clostridia;o__Clostridiales;f__Dehalobacteriaceae;g__Dehalobacterium;s__
OTU_1221	0	0	0	0	0	2.82957e-05	0	0	0	0	0	0	0	0	5.65915e-05	k__Bacteria;p__Spirochaetes;c__Spirochaetes;o__M2PT2-76;f__;g__;s__
OTU_1222	0	0	5.65915e-05	0.000113183	0	0	5.65915e-05	0	0	2.82957e-05	0	0	0	0	8.48872e-05	k__Bacteria;p__Tenericutes;c__Mollicutes;o__Anaeroplasmatales;f__Anaeroplasmataceae;g__Anaeroplasma;s__
OTU_1223	0	0	2.82957e-05	0	0	2.82957e-05	0	5.65915e-05	0	5.65915e-05	0	0	0	0	5.65915e-05	k__Bacteria;p__Bacteroidetes;c__Bacteroidia;o__Bacteroidales;f__[Paraprevotellaceae];g__CF231;s__
OTU_1224	0	0	0	8.48872e-05	0	2.82957e-05	2.82957e-05	0	0	0	0	0	2.82957e-05	2.82957e-05	0	k__Bacteria;p__Tenericutes;c__Mollicutes;o__RF39;f__;g__;s__
OTU_1225	0.000169774	5.65915e-05	0.000113183	5.65915e-05	0.000254662	0	0.000169774	5.65915e-05	0.000141479	8.48872e-05	2.82957e-05	8.48872e-05	0.000141479	0	2.82957e-05	k__Bacteria;p__Tenericutes;c__Mollicutes;o__RF39;f__;g__;s__
OTU_1226	0	8.48872e-05	2.82957e-05	0.000169774	0	0	0.00019807	2.82957e-05	0	0	0	0	0	0	2.82957e-05	k__Bacteria;p__Bacteroidetes;c__Bacteroidia;o__Bacteroidales;f__;g__;s__
OTU_1227	0.000367845	0.000339549	0.00039614	0.000537619	5.65915e-05	0.000169774	0.000169774	0.000509323	0.000254662	0.000141479	0.000254662	0.000424436	0.00019807	0.000254662	0.000424436	k__Bacteria;p__Firmicutes;c__Clostridia;o__Clostridiales;f__Ruminococcaceae;g__;s__
OTU_1228	2.82957e-05	8.48872e-05	0	2.82957e-05	2.82957e-05	2.82957e-05	0	2.82957e-05	0	0	0	0	5.65915e-05	0	5.65915e-05	k__Bacteria;p__Firmicutes;c__Erysipelotrichi;o__Erysipelotrichales;f__Erysipelotrichaceae;g__;s__
OTU_1229	0	0	0	5.65915e-05	2.82957e-05	0.000113183	0	0	0	2.82957e-05	0	2.82957e-05	0	0	0	k__Bacteria;p__Bacteroidetes;c__Bacteroidia;o__Bacteroidales;f__Prevotellaceae;g__Prevotella;s__
OTU_1230	0	0	0	0.000113183	0	0	0	0	0	0	0	0	0	0	0	k__Bacteria;p__Proteobacteria;c__Alphaproteobacteria;o__RF32;f__;g__;s__
OTU_1231	0	0	0.000113183	0	0	5.65915e-05	0	0	0	2.82957e-05	0	0	0	0	0	k__Bacteria;p__Bacteroidetes;c__Bacteroidia;o__Bacteroidales;f__Prevotellaceae;g__Prevotella;s__
OTU_1232	5.65915e-05	0	0	0	0	5.65915e-05	0	5.65915e-05	0	0	0	0	0	0	0	k__Bacteria;p__Bacteroidetes;c__Bacteroidia;o__Bacteroidales;f__;g__;s__
OTU_1233	0.00019807	0	0	0	0	0	0	8.48872e-05	0	0	0	0	0	0	0	k__Bacteria;p__Firmicutes;c__Clostridia;o__Clostridiales;f__Ruminococcaceae;g__Ruminococcus;s__
OTU_1234	0	2.82957e-05	0.000113183	0	2.82957e-05	0	5.65915e-05	0	0	2.82957e-05	0	5.65915e-05	5.65915e-05	0	2.82957e-05	k__Bacteria;p__Tenericutes;c__Mollicutes;o__RF39;f__;g__;s__
OTU_1235	0	2.82957e-05	5.65915e-05	5.65915e-05	0	0	0	5.65915e-05	5.65915e-05	2.82957e-05	2.82957e-05	5.65915e-05	0	0	2.82957e-05	k__Bacteria;p__Firmicutes;c__Clostridia;o__Clostridiales
OTU_1236	0	0	8.48872e-05	0	0	0	0	0	0	0	0	0	0	0	0	k__Bacteria;p__Firmicutes;c__Clostridia;o__Clostridiales;f__Veillonellaceae
OTU_1237	0.00107524	0.000452732	0.000424436	0.000509323	0.000594211	0.000282957	0.000452732	0.00116013	0.00039614	0.000905464	0.000367845	0.000509323	0.000339549	0.000367845	0.000707394	k__Bacteria;p__Tenericutes;c__Mollicutes;o__RF39;f__;g__;s__
OTU_1238	2.82957e-05	5.65915e-05	0	0	2.82957e-05	0	5.65915e-05	8.48872e-05	0	0	0	2.82957e-05	0	0	0	k__Bacteria;p__Firmicutes;c__Clostridia;o__Clostridiales;f__Ruminococcaceae;g__;s__
OTU_1239	0	0	0	8.48872e-05	0	0	0	0	0	0	0	2.82957e-05	2.82957e-05	2.82957e-05	0	k__Bacteria;p__Firmicutes;c__Clostridia;o__Clostridiales;f__Ruminococcaceae;g__Oscillospira;s__
OTU_1240	2.82957e-05	2.82957e-05	2.82957e-05	0	2.82957e-05	8.48872e-05	0	2.82957e-05	0	5.65915e-05	0	0	0	0	0	k__Bacteria;p__Tenericutes;c__Mollicutes;o__RF39;f__;g__;s__
OTU_1241	0	0	0	0	0	0	0	0	2.82957e-05	0	0.000113183	0	0	0	2.82957e-05	k__Bacteria;p__Firmicutes;c__Clostridia;o__Clostridiales;f__Ruminococcaceae;g__;s__
OTU_1242	0.000113183	0	5.65915e-05	5.65915e-05	0	0	2.82957e-05	5.65915e-05	0	0	0.000113183	5.65915e-05	8.48872e-05	2.82957e-05	0	k__Bacteria;p__Firmicutes;c__Clostridia;o__Clostridiales;f__Lachnospiraceae;g__Butyrivibrio;s__
OTU_1243	0	0	0	0	0.000141479	0	0	2.82957e-05	5.65915e-05	0	0	0	0	0	8.48872e-05	k__Bacteria;p__Bacteroidetes;c__Bacteroidia;o__Bacteroidales;f__;g__;s__
OTU_1244	0.000254662	0.000226366	0.000848872	0.000226366	0.000169774	0.000226366	0.000311253	0.00039614	0.00019807	0.000509323	0.000254662	0.000226366	5.65915e-05	0.00019807	0.000254662	k__Bacteria;p__Firmicutes;c__Clostridia;o__Clostridiales;f__;g__;s__
OTU_1245	0	0	0	0	0	0	0	0	0	0	0	0.000113183	0	0	0	k__Bacteria;p__Firmicutes;c__Clostridia;o__Clostridiales;f__Ruminococcaceae
OTU_1246	0	8.48872e-05	0	0	0	0	0	0	2.82957e-05	0	0	0	0	0	0	k__Bacteria;p__Firmicutes;c__Clostridia;o__Clostridiales;f__Ruminococcaceae
OTU_1247	0	0	0	0	0	2.82957e-05	0	0	0	0	0.000141479	0	0	0	8.48872e-05	k__Bacteria;p__Bacteroidetes;c__Bacteroidia;o__Bacteroidales;f__S24-7;g__;s__
OTU_1248	8.48872e-05	0.000141479	8.48872e-05	0.000169774	0.000113183	0	0.000367845	0.000113183	8.48872e-05	0.000113183	8.48872e-05	0.000141479	5.65915e-05	5.65915e-05	0.00019807	k__Bacteria;p__Firmicutes;c__Clostridia;o__Clostridiales;f__Ruminococcaceae;g__;s__
OTU_1249	0.000141479	0.000141479	0.00019807	0.000254662	0.000226366	5.65915e-05	0	0.000113183	0	8.48872e-05	8.48872e-05	0.000141479	8.48872e-05	0	0.000113183	k__Bacteria;p__Tenericutes;c__Mollicutes;o__RF39;f__;g__;s__
OTU_1250	0	0	0	0	0	0	0	0	0	8.48872e-05	0.000113183	0	0	0	0	k__Bacteria;p__Bacteroidetes;c__Bacteroidia;o__Bacteroidales;f__Prevotellaceae;g__Prevotella;s__
OTU_1251	0	0	0	2.82957e-05	0	0	0	2.82957e-05	0	0	0	0	0	0	0	k__Bacteria;p__Bacteroidetes;c__Bacteroidia;o__Bacteroidales;f__S24-7;g__;s__
OTU_1252	0	0	0	0	0	0	2.82957e-05	0	2.82957e-05	0	0	5.65915e-05	0	2.82957e-05	0	k__Bacteria;p__Firmicutes;c__Clostridia;o__Clostridiales;f__Ruminococcaceae;g__;s__
OTU_1253	2.82957e-05	0.000113183	5.65915e-05	0.000169774	0.000226366	0	2.82957e-05	0.00019807	0.000141479	8.48872e-05	2.82957e-05	0.000113183	0	0	0.000226366	k__Bacteria
OTU_1254	0	0	0	5.65915e-05	0	0	0	5.65915e-05	0	8.48872e-05	5.65915e-05	0	2.82957e-05	0	0	k__Bacteria;p__Bacteroidetes;c__Bacteroidia;o__Bacteroidales;f__S24-7;g__;s__
OTU_1255	0	0.00019807	0	0	0	0	2.82957e-05	0	0	2.82957e-05	0	2.82957e-05	0	5.65915e-05	0	k__Bacteria;p__Tenericutes;c__Mollicutes;o__RF39;f__;g__;s__
OTU_1256	0.000141479	0.000169774	8.48872e-05	8.48872e-05	0.000141479	0.000282957	8.48872e-05	5.65915e-05	8.48872e-05	0.000141479	5.65915e-05	5.65915e-05	0.00019807	5.65915e-05	0.000169774	k__Bacteria;p__Firmicutes;c__Clostridia;o__Clostridiales;f__Ruminococcaceae;g__;s__
OTU_1257	0.000141479	5.65915e-05	5.65915e-05	5.65915e-05	0	0	5.65915e-05	0.000339549	0.000113183	8.48872e-05	8.48872e-05	5.65915e-05	5.65915e-05	5.65915e-05	0.000113183	k__Bacteria;p__Firmicutes;c__Clostridia;o__Clostridiales;f__Ruminococcaceae;g__;s__
OTU_1258	0	0	0	8.48872e-05	0	0	8.48872e-05	0	0	0	0	0	0	0	0	k__Bacteria;p__Cyanobacteria;c__4C0d-2;o__YS2;f__;g__;s__
OTU_1259	2.82957e-05	5.65915e-05	0	0	0.000113183	0	0	2.82957e-05	0	0	0	0	0	0	0	k__Bacteria
OTU_1260	5.65915e-05	2.82957e-05	0.000113183	8.48872e-05	2.82957e-05	0.000113183	2.82957e-05	8.48872e-05	0	5.65915e-05	0	8.48872e-05	0.000141479	2.82957e-05	2.82957e-05	k__Bacteria;p__Bacteroidetes;c__Bacteroidia;o__Bacteroidales;f__Rikenellaceae;g__;s__
OTU_1261	0	0	5.65915e-05	5.65915e-05	0	0.000339549	0	0	0	0	0	0	0	0	2.82957e-05	k__Bacteria;p__Firmicutes;c__Clostridia;o__Clostridiales;f__Veillonellaceae;g__;s__
OTU_1262	0	2.82957e-05	0	0	2.82957e-05	0	0	8.48872e-05	0	0	2.82957e-05	2.82957e-05	5.65915e-05	0	0	k__Bacteria;p__Firmicutes;c__Erysipelotrichi;o__Erysipelotrichales;f__Erysipelotrichaceae;g__L7A_E11;s__
OTU_1263	0	0	2.82957e-05	0	0	0	2.82957e-05	0	0	0	0	0	0	2.82957e-05	0	k__Bacteria;p__Firmicutes;c__Clostridia;o__Clostridiales;f__Ruminococcaceae;g__Ruminococcus;s__
OTU_1264	0	2.82957e-05	0	0	0	0	0	5.65915e-05	5.65915e-05	0	0	0	0	0	0	k__Bacteria;p__Bacteroidetes;c__Bacteroidia;o__Bacteroidales;f__[Paraprevotellaceae];g__YRC22;s__
OTU_1265	2.82957e-05	2.82957e-05	0	5.65915e-05	0	2.82957e-05	0	5.65915e-05	0	2.82957e-05	5.65915e-05	2.82957e-05	8.48872e-05	2.82957e-05	0	k__Bacteria;p__Firmicutes;c__Erysipelotrichi;o__Erysipelotrichales;f__Erysipelotrichaceae;g__;s__
OTU_1266	5.65915e-05	5.65915e-05	0.000113183	8.48872e-05	8.48872e-05	5.65915e-05	5.65915e-05	0	5.65915e-05	0.000141479	0.000254662	8.48872e-05	2.82957e-05	8.48872e-05	0.000141479	k__Bacteria;p__Firmicutes;c__Clostridia;o__Clostridiales;f__Ruminococcaceae
OTU_1267	0	0	0	0	0	8.48872e-05	2.82957e-05	0	0	2.82957e-05	5.65915e-05	0	0	0	0	k__Bacteria;p__Firmicutes;c__Clostridia;o__Clostridiales;f__Eubacteriaceae;g__Anaerofustis;s__
OTU_1268	0	2.82957e-05	0	0	0	0	0	0	0	0	0	0	2.82957e-05	0	0.000113183	k__Bacteria;p__Bacteroidetes
OTU_1269	5.65915e-05	2.82957e-05	2.82957e-05	5.65915e-05	0	5.65915e-05	0	0	2.82957e-05	0	0	2.82957e-05	0	2.82957e-05	0	k__Bacteria;p__Firmicutes;c__Erysipelotrichi;o__Erysipelotrichales;f__Erysipelotrichaceae;g__;s__
OTU_1270	0	0	0	0	0	0	0	0	0	0	0	0	0	8.48872e-05	0	k__Bacteria;p__Firmicutes;c__Clostridia;o__Clostridiales;f__Ruminococcaceae;g__;s__
OTU_1271	2.82957e-05	0	0	0	0	0	0	0	0	0	5.65915e-05	2.82957e-05	2.82957e-05	2.82957e-05	0	k__Bacteria;p__Actinobacteria;c__Coriobacteriia;o__Coriobacteriales;f__Coriobacteriaceae;g__;s__
OTU_1272	0	0	5.65915e-05	0	0.000169774	5.65915e-05	0	0	0	5.65915e-05	0.000141479	0	0.000339549	0	0	k__Bacteria;p__Synergistetes;c__Synergistia;o__Synergistales;f__Dethiosulfovibrionaceae;g__TG5;s__
OTU_1273	0	0	0	0	0	0	0	0	0	0	0.00019807	0	0	0	0	k__Bacteria
OTU_1274	2.82957e-05	0	0	0	5.65915e-05	0.000113183	0	0.000113183	2.82957e-05	0	2.82957e-05	0	0	0.000113183	0	k__Bacteria;p__Actinobacteria;c__Coriobacteriia;o__Coriobacteriales;f__Coriobacteriaceae
OTU_1275	0	0	2.82957e-05	0	0	0	0	5.65915e-05	0	0	0	0	2.82957e-05	2.82957e-05	0	k__Bacteria;p__Firmicutes;c__Clostridia;o__Clostridiales;f__Christensenellaceae;g__;s__
OTU_1276	5.65915e-05	2.82957e-05	0	0	0	0	0	0	0	0	0	0	0	0	0	k__Bacteria;p__Firmicutes;c__Clostridia;o__Clostridiales;f__Ruminococcaceae;g__;s__
OTU_1277	0.000141479	5.65915e-05	0	0.000113183	5.65915e-05	0	5.65915e-05	0.000169774	0	0	2.82957e-05	0	5.65915e-05	8.48872e-05	0	k__Bacteria;p__TM7;c__TM7-3;o__CW040;f__F16;g__;s__
OTU_1278	0	8.48872e-05	0	0	0	0	0	0	5.65915e-05	0	0	0	0	0	0	k__Bacteria;p__Firmicutes;c__Clostridia;o__Clostridiales;f__[Mogibacteriaceae];g__;s__
OTU_1279	2.82957e-05	0	0	0	0	0	0	0	0	2.82957e-05	0	2.82957e-05	0	2.82957e-05	0	k__Bacteria;p__Firmicutes;c__Clostridia
OTU_1280	2.82957e-05	0	0	0	0.000113183	0	0	5.65915e-05	0	0	0	0	0	0	0	k__Bacteria;p__Spirochaetes;c__Spirochaetes;o__Spirochaetales;f__Spirochaetaceae;g__Treponema;s__
OTU_1281	0.000169774	0	0	0	0	0	0	2.82957e-05	0	0	0	0	0	0	2.82957e-05	k__Bacteria;p__Verrucomicrobia;c__Verrucomicrobiae;o__Verrucomicrobiales;f__Verrucomicrobiaceae;g__Akkermansia;s__muciniphila
OTU_1282	0	0	2.82957e-05	2.82957e-05	0.000113183	0	0	2.82957e-05	0	0	0	0	0	0	0	k__Bacteria
OTU_1283	0	5.65915e-05	0	0	0	0	5.65915e-05	2.82957e-05	2.82957e-05	0	0	0	0	0	0	k__Bacteria;p__Bacteroidetes;c__Bacteroidia;o__Bacteroidales;f__[Paraprevotellaceae];g__CF231;s__
OTU_1284	0	0	0	0	0	0.000141479	0.000226366	5.65915e-05	0	0	5.65915e-05	0	0	0	0	k__Bacteria;p__Bacteroidetes;c__Bacteroidia;o__Bacteroidales;f__Prevotellaceae;g__Prevotella;s__
OTU_1285	0	2.82957e-05	0	0	0	0	0	0	2.82957e-05	0	0	0	0	0	0	k__Bacteria;p__Spirochaetes;c__Spirochaetes;o__Spirochaetales;f__Spirochaetaceae;g__Treponema;s__
OTU_1286	0.000169774	0	2.82957e-05	0.000141479	2.82957e-05	0	0	2.82957e-05	0	2.82957e-05	2.82957e-05	2.82957e-05	8.48872e-05	0	0	k__Bacteria;p__Actinobacteria;c__Coriobacteriia;o__Coriobacteriales;f__Coriobacteriaceae;g__Adlercreutzia;s__
OTU_1287	0	0	0	0	0	0.000226366	0	0	2.82957e-05	0	0	0	5.65915e-05	0	0	k__Bacteria;p__Bacteroidetes;c__Bacteroidia;o__Bacteroidales;f__[Paraprevotellaceae];g__YRC22;s__
OTU_1288	2.82957e-05	0	0	0	0	0	0	0	0	2.82957e-05	0	0	0	0	8.48872e-05	k__Bacteria;p__Actinobacteria;c__Coriobacteriia;o__Coriobacteriales;f__Coriobacteriaceae
OTU_1289	0	0	0	0	0	0	0	0	0	0.000113183	0	0	0	0	0	k__Bacteria;p__Proteobacteria
OTU_1290	0	5.65915e-05	8.48872e-05	0	0	0	0	0	2.82957e-05	0	0	0	5.65915e-05	0	0	k__Bacteria;p__Firmicutes;c__Erysipelotrichi;o__Erysipelotrichales;f__Erysipelotrichaceae;g__L7A_E11;s__
OTU_1291	0	0	0	2.82957e-05	0.000141479	5.65915e-05	0	0	5.65915e-05	5.65915e-05	0	0	0	0	5.65915e-05	k__Bacteria;p__Bacteroidetes;c__Bacteroidia;o__Bacteroidales;f__Bacteroidaceae;g__;s__
OTU_1292	0	0	5.65915e-05	5.65915e-05	0	0	0	0	0	8.48872e-05	0	0	0	0	0	k__Bacteria;p__Firmicutes;c__Bacilli;o__Lactobacillales;f__Streptococcaceae;g__Streptococcus;s__
OTU_1293	2.82957e-05	0	5.65915e-05	0	2.82957e-05	0	0	0	0	0	0	0	0	0	0	k__Bacteria;p__Cyanobacteria;c__4C0d-2;o__YS2;f__;g__;s__
OTU_1294	0	0	0	0	2.82957e-05	0.000141479	0	0	0	0	0	2.82957e-05	5.65915e-05	2.82957e-05	0	k__Bacteria;p__Actinobacteria;c__Coriobacteriia;o__Coriobacteriales;f__Coriobacteriaceae;g__;s__
OTU_1295	0	0	0.000169774	0	2.82957e-05	5.65915e-05	0	0	2.82957e-05	0	0.00019807	5.65915e-05	0	0	0	k__Bacteria;p__Firmicutes;c__Clostridia;o__Clostridiales;f__Lachnospiraceae
OTU_1296	0	0	0	0	0	0	0	0	0	2.82957e-05	0	0	0	0	5.65915e-05	k__Bacteria;p__Spirochaetes;c__Spirochaetes;o__Spirochaetales;f__Spirochaetaceae;g__Treponema;s__
OTU_1297	0	0	0	0	0	0	0.000141479	0	8.48872e-05	2.82957e-05	0	0	0	5.65915e-05	2.82957e-05	k__Bacteria;p__Tenericutes;c__Mollicutes;o__RF39;f__;g__;s__
OTU_1298	0	0	0	0	0	0	2.82957e-05	0	8.48872e-05	0	0	0	0	0	0	k__Bacteria;p__Bacteroidetes;c__Bacteroidia;o__Bacteroidales;f__Prevotellaceae;g__Prevotella;s__
OTU_1299	0	0	8.48872e-05	0	2.82957e-05	0	2.82957e-05	0	5.65915e-05	0	2.82957e-05	0.000113183	0	0	2.82957e-05	k__Bacteria;p__Firmicutes;c__Clostridia;o__Clostridiales;f__Ruminococcaceae;g__Ruminococcus;s__
OTU_1300	5.65915e-05	2.82957e-05	0	0	0	0	5.65915e-05	0	2.82957e-05	0	0	0	0	0	0	k__Bacteria;p__Bacteroidetes;c__Bacteroidia;o__Bacteroidales;f__;g__;s__
OTU_1301	8.48872e-05	0	0	0	0	0	0	5.65915e-05	5.65915e-05	0	0	0	0	0	8.48872e-05	k__Bacteria;p__Proteobacteria;c__Deltaproteobacteria;o__Desulfovibrionales;f__Desulfovibrionaceae;g__Desulfovibrio;s__D168
OTU_1302	0	2.82957e-05	0	0	2.82957e-05	0	0	5.65915e-05	0	2.82957e-05	5.65915e-05	0	0	0	0	k__Bacteria
OTU_1303	2.82957e-05	0	0	0	0	8.48872e-05	0.000113183	2.82957e-05	2.82957e-05	0	0	0	0	0	0	k__Bacteria;p__Firmicutes;c__Clostridia;o__Clostridiales;f__Ruminococcaceae
OTU_1304	0	2.82957e-05	0	8.48872e-05	2.82957e-05	0	0	5.65915e-05	0	5.65915e-05	0	5.65915e-05	5.65915e-05	0	0	k__Bacteria;p__Firmicutes;c__Clostridia;o__Clostridiales;f__Lachnospiraceae;g__;s__
OTU_1305	0	0	0	0.000113183	2.82957e-05	0	0	0	0	2.82957e-05	0	0	5.65915e-05	0	5.65915e-05	k__Bacteria;p__Firmicutes;c__Clostridia;o__Clostridiales;f__Ruminococcaceae;g__;s__
OTU_1306	0	0	0	0	0	0	0	0	0	0	5.65915e-05	0.000113183	0	0	2.82957e-05	k__Bacteria;p__Firmicutes;c__Clostridia;o__Clostridiales;f__;g__;s__
OTU_1307	5.65915e-05	2.82957e-05	0	0	0	8.48872e-05	0	8.48872e-05	0	0	8.48872e-05	0	8.48872e-05	2.82957e-05	0	k__Bacteria
OTU_1308	0	0	0	0	2.82957e-05	0	2.82957e-05	2.82957e-05	0	0	0	2.82957e-05	0	0	0	k__Bacteria;p__Firmicutes;c__Clostridia;o__Clostridiales;f__Lachnospiraceae
OTU_1309	0.00019807	0.000169774	5.65915e-05	8.48872e-05	2.82957e-05	5.65915e-05	0.000113183	0.00019807	0.000169774	0.00019807	0	5.65915e-05	8.48872e-05	5.65915e-05	8.48872e-05	k__Bacteria;p__Firmicutes;c__Clostridia;o__Clostridiales;f__Ruminococcaceae;g__;s__
OTU_1310	8.48872e-05	0	8.48872e-05	0	0	0	0	0	0	2.82957e-05	0	0	0	0	2.82957e-05	k__Bacteria;p__Firmicutes;c__Clostridia;o__Clostridiales;f__Ruminococcaceae;g__Ruminococcus;s__
OTU_1311	0	0	0	5.65915e-05	0	0	0	0	0	0	0	0	0	2.82957e-05	0	k__Bacteria;p__Firmicutes;c__Clostridia;o__Clostridiales
OTU_1312	0	0	0	5.65915e-05	0	0	0	0	0	0	0	0	5.65915e-05	0	0	k__Bacteria;p__Actinobacteria;c__Coriobacteriia;o__Coriobacteriales;f__Coriobacteriaceae;g__;s__
OTU_1313	0	0	0	0	0	0	0	0	0	0	0.000113183	0	0	0	0	k__Bacteria;p__Firmicutes;c__Clostridia;o__Clostridiales;f__Ruminococcaceae;g__Ruminococcus;s__
OTU_1314	0	0	2.82957e-05	0	0	0	0.000113183	2.82957e-05	0	5.65915e-05	0	0	0	8.48872e-05	0	k__Bacteria;p__Firmicutes;c__Clostridia;o__Clostridiales
OTU_1315	0	0	2.82957e-05	0	2.82957e-05	2.82957e-05	5.65915e-05	0	0	0	0	0	0	0	5.65915e-05	k__Bacteria;p__Bacteroidetes;c__Bacteroidia;o__Bacteroidales;f__Prevotellaceae;g__Prevotella;s__
OTU_1316	2.82957e-05	5.65915e-05	0	2.82957e-05	0	0	0	0	2.82957e-05	2.82957e-05	0	0	0	0	0	k__Bacteria;p__Actinobacteria;c__Coriobacteriia;o__Coriobacteriales;f__Coriobacteriaceae
OTU_1317	0	0	0	0	0	0	2.82957e-05	0	2.82957e-05	2.82957e-05	0	0	0	0	0	k__Bacteria;p__Cyanobacteria;c__4C0d-2;o__YS2;f__;g__;s__
OTU_1318	0	0	5.65915e-05	5.65915e-05	0	0	0	8.48872e-05	2.82957e-05	0	0.000113183	8.48872e-05	0	2.82957e-05	0.000113183	k__Bacteria;p__Firmicutes;c__Clostridia;o__Clostridiales;f__[Mogibacteriaceae];g__;s__
OTU_1319	5.65915e-05	2.82957e-05	5.65915e-05	8.48872e-05	2.82957e-05	0	0	0	5.65915e-05	0	2.82957e-05	0	0	2.82957e-05	5.65915e-05	k__Bacteria;p__Firmicutes;c__Clostridia;o__Clostridiales;f__Christensenellaceae;g__;s__
OTU_1320	0	0	5.65915e-05	2.82957e-05	0	0	2.82957e-05	0	0	0	0	0	0	0	0	k__Bacteria;p__Actinobacteria;c__Actinobacteria;o__Actinomycetales;f__Microbacteriaceae;g__Microbacterium;s__
OTU_1321	0	8.48872e-05	0	0	0	5.65915e-05	0	0	0	0.000113183	0	0	0	0	0	k__Bacteria;p__Tenericutes;c__Mollicutes;o__RF39;f__;g__;s__
OTU_1322	0	2.82957e-05	0	0.000141479	0	0	0	0	0	0	0.000113183	0	2.82957e-05	0	0	k__Bacteria;p__Firmicutes;c__Clostridia;o__Clostridiales;f__Ruminococcaceae
OTU_1323	0	0	5.65915e-05	0	0	0	0.000141479	0	5.65915e-05	0	0	8.48872e-05	0	0	0	k__Bacteria;p__Bacteroidetes;c__Bacteroidia;o__Bacteroidales;f__Prevotellaceae;g__Prevotella;s__
OTU_1324	0	0	2.82957e-05	0	0	0	5.65915e-05	0	0.000113183	0	0	5.65915e-05	0	0	0	k__Bacteria;p__Firmicutes;c__Clostridia;o__Clostridiales;f__Ruminococcaceae;g__Ruminococcus
OTU_1325	0	5.65915e-05	0	5.65915e-05	2.82957e-05	0	5.65915e-05	0	5.65915e-05	0	2.82957e-05	2.82957e-05	0.000113183	0	8.48872e-05	k__Bacteria;p__Firmicutes;c__Clostridia;o__Clostridiales;f__Ruminococcaceae;g__;s__
OTU_1326	0	5.65915e-05	8.48872e-05	0	0.000113183	0	0	2.82957e-05	0	8.48872e-05	0	2.82957e-05	0	0	0	k__Bacteria;p__Firmicutes;c__Erysipelotrichi;o__Erysipelotrichales;f__Erysipelotrichaceae;g__RFN20;s__
OTU_1327	0	0	2.82957e-05	0	2.82957e-05	0	0	2.82957e-05	0	0	0	0	0	0	0	k__Bacteria;p__Firmicutes;c__Clostridia;o__Clostridiales;f__Ruminococcaceae;g__;s__
OTU_1328	2.82957e-05	0	0	8.48872e-05	0	0	0	0	0	0	0	2.82957e-05	0	0	2.82957e-05	k__Bacteria;p__Firmicutes;c__Clostridia;o__Clostridiales;f__[Mogibacteriaceae];g__;s__
OTU_1329	0	0	0	0	8.48872e-05	2.82957e-05	0	0	0	0	5.65915e-05	0	0	0	0	k__Bacteria;p__Proteobacteria;c__Deltaproteobacteria;o__Desulfovibrionales;f__Desulfovibrionaceae;g__Desulfovibrio;s__
OTU_1330	2.82957e-05	8.48872e-05	0	0.000113183	0.000113183	0	0	0	8.48872e-05	0	0	0.000141479	0	0	5.65915e-05	k__Bacteria;p__Firmicutes;c__Clostridia;o__Clostridiales
OTU_1331	0	0	5.65915e-05	0	2.82957e-05	0	0	2.82957e-05	0	2.82957e-05	0	0	0	0	0	k__Bacteria;p__Spirochaetes;c__Spirochaetes;o__Spirochaetales;f__Spirochaetaceae;g__Treponema;s__
OTU_1332	0	0	0.000113183	0	0	0.000141479	0	0	0	0	0	0	0	0	0	k__Bacteria;p__Bacteroidetes;c__Bacteroidia;o__Bacteroidales;f__Prevotellaceae;g__Prevotella;s__
OTU_1333	0.000113183	0	0	8.48872e-05	2.82957e-05	0	0	2.82957e-05	8.48872e-05	8.48872e-05	5.65915e-05	0	2.82957e-05	8.48872e-05	8.48872e-05	k__Bacteria;p__Firmicutes;c__Clostridia;o__Clostridiales;f__[Mogibacteriaceae];g__;s__
OTU_1334	0	0	5.65915e-05	0	2.82957e-05	0	0	0	2.82957e-05	2.82957e-05	0	0	0	0	0	k__Bacteria;p__Firmicutes;c__Clostridia;o__Clostridiales
OTU_1335	0.000311253	0.000141479	0.000254662	0.000254662	0.000113183	0.000113183	0.000311253	0.00019807	0.000113183	0.000226366	0.000226366	0.000169774	8.48872e-05	0.000424436	0.000113183	k__Bacteria;p__Firmicutes;c__Clostridia;o__Clostridiales;f__Ruminococcaceae;g__;s__
OTU_1336	0	0.000113183	0	2.82957e-05	0.000113183	0	2.82957e-05	0	2.82957e-05	0	2.82957e-05	2.82957e-05	0	5.65915e-05	0	k__Bacteria;p__Firmicutes;c__Clostridia;o__Clostridiales;f__Ruminococcaceae;g__;s__
OTU_1337	0	0	0	0	0	0	0.000141479	0	0	0	0	0	0	0	0	k__Bacteria;p__Bacteroidetes;c__Bacteroidia;o__Bacteroidales;f__Prevotellaceae;g__Prevotella;s__
OTU_1338	0	0	0	2.82957e-05	2.82957e-05	0	2.82957e-05	0	0	0	0	0	0	0	0	k__Bacteria;p__Firmicutes;c__Clostridia;o__Clostridiales
OTU_1339	0	0	0	0.000141479	2.82957e-05	0	0	0	0	0	0	0	5.65915e-05	0	0	k__Bacteria;p__Firmicutes
OTU_1340	2.82957e-05	5.65915e-05	5.65915e-05	5.65915e-05	5.65915e-05	0	2.82957e-05	2.82957e-05	0	0	0.000169774	2.82957e-05	5.65915e-05	0	5.65915e-05	k__Bacteria;p__Cyanobacteria;c__4C0d-2;o__YS2;f__;g__;s__
OTU_1341	2.82957e-05	0.000141479	2.82957e-05	0	2.82957e-05	0	0	2.82957e-05	2.82957e-05	0	0	2.82957e-05	2.82957e-05	0	0	k__Bacteria;p__Firmicutes;c__Clostridia;o__Clostridiales;f__Ruminococcaceae;g__;s__
OTU_1342	0	5.65915e-05	0	5.65915e-05	2.82957e-05	0	0	0	8.48872e-05	0	0	0	0	0	0	k__Bacteria;p__Firmicutes;c__Erysipelotrichi;o__Erysipelotrichales;f__Erysipelotrichaceae
OTU_1343	2.82957e-05	0	0	0	2.82957e-05	0	0	0	0	0	0	0	0	0	0	k__Bacteria;p__Firmicutes;c__Clostridia;o__Clostridiales
OTU_1344	0	0	2.82957e-05	0	0	0	0	0	0	0	2.82957e-05	5.65915e-05	0	0	0	k__Bacteria;p__Spirochaetes;c__Spirochaetes;o__Spirochaetales;f__Spirochaetaceae;g__Treponema;s__
OTU_1345	0	2.82957e-05	2.82957e-05	0	0	0	0	0	0	2.82957e-05	0	5.65915e-05	0	0	2.82957e-05	k__Bacteria;p__Firmicutes;c__Clostridia;o__Clostridiales;f__Ruminococcaceae
OTU_1346	0	0	5.65915e-05	2.82957e-05	0	0	0	0	2.82957e-05	0	8.48872e-05	0	0	8.48872e-05	0	k__Bacteria;p__Firmicutes;c__Clostridia;o__Clostridiales;f__Ruminococcaceae;g__Ruminococcus;s__
OTU_1347	2.82957e-05	0	0	2.82957e-05	5.65915e-05	2.82957e-05	0	0	8.48872e-05	0	0	0	0	2.82957e-05	0	k__Bacteria;p__Firmicutes;c__Clostridia;o__Clostridiales;f__Ruminococcaceae
OTU_1348	0	0	0	0	0	0	0	0	0	0	5.65915e-05	2.82957e-05	0	0	0	k__Bacteria;p__Proteobacteria;c__Epsilonproteobacteria;o__Campylobacterales;f__Helicobacteraceae;g__Helicobacter;s__
OTU_1349	0	0	0.000113183	0	2.82957e-05	0	2.82957e-05	0	0	0	0	0	0	0	5.65915e-05	k__Bacteria;p__Firmicutes;c__Clostridia;o__Clostridiales;f__Ruminococcaceae
OTU_1350	0.000113183	0	0.000113183	2.82957e-05	0.000169774	0.000311253	5.65915e-05	0	2.82957e-05	2.82957e-05	8.48872e-05	5.65915e-05	8.48872e-05	2.82957e-05	0.00019807	k__Bacteria;p__Firmicutes;c__Clostridia;o__Clostridiales;f__Ruminococcaceae;g__Ruminococcus;s__flavefaciens
OTU_1351	8.48872e-05	5.65915e-05	2.82957e-05	0	2.82957e-05	0	0	0.000113183	5.65915e-05	0	0	0	0	0.000169774	0.000113183	k__Bacteria
OTU_1352	0	0	0	8.48872e-05	2.82957e-05	0	0	0	2.82957e-05	5.65915e-05	0	0	0	0	8.48872e-05	k__Bacteria;p__Firmicutes;c__Clostridia;o__Clostridiales;f__Lachnospiraceae
OTU_1353	0	0	0	0	0	0	0.000113183	2.82957e-05	5.65915e-05	0	0	0	2.82957e-05	0	0	k__Bacteria;p__Firmicutes;c__Clostridia;o__Clostridiales;f__Ruminococcaceae;g__Oscillospira;s__
OTU_1354	5.65915e-05	5.65915e-05	0	0.000141479	2.82957e-05	0	0	0	0	0	0	0.000113183	5.65915e-05	2.82957e-05	5.65915e-05	k__Bacteria;p__Cyanobacteria;c__4C0d-2;o__YS2;f__;g__;s__
OTU_1355	0	0.000141479	2.82957e-05	0	5.65915e-05	0	8.48872e-05	0	0	0	2.82957e-05	5.65915e-05	5.65915e-05	0	5.65915e-05	k__Bacteria;p__Cyanobacteria;c__4C0d-2;o__YS2;f__;g__;s__
OTU_1356	0	0.000113183	0	0	2.82957e-05	0	0	0	8.48872e-05	0	0	0	0	0	0	k__Bacteria;p__Firmicutes;c__Clostridia;o__Clostridiales;f__Ruminococcaceae;g__;s__
OTU_1357	0	0	5.65915e-05	0	0	0	0	0	0	0	5.65915e-05	0	2.82957e-05	0.000141479	0	k__Bacteria;p__Firmicutes;c__Bacilli;o__Bacillales;f__Bacillaceae
OTU_1358	0	0	5.65915e-05	0	0	0	0	0	0	0.000141479	0	0	0	0	0	k__Bacteria;p__Bacteroidetes;c__Bacteroidia;o__Bacteroidales;f__Porphyromonadaceae;g__Paludibacter;s__
OTU_1359	0	0.000113183	0	0	2.82957e-05	0	0	5.65915e-05	5.65915e-05	0	0	5.65915e-05	0	0	0	k__Bacteria;p__Bacteroidetes;c__Bacteroidia;o__Bacteroidales;f__;g__;s__
OTU_1360	8.48872e-05	2.82957e-05	2.82957e-05	0	8.48872e-05	0	0	0	2.82957e-05	0	0	0	0	0	0	k__Bacteria;p__Proteobacteria;c__Alphaproteobacteria;o__Rickettsiales;f__;g__;s__
OTU_1361	0.0102431	0.00294276	0.00237684	0.0052913	0.00240514	0.00243343	0.00381993	0.0115164	0.0039614	0.00311253	0.00223536	0.00288617	0.00141479	0.00175434	0.00625336	k__Bacteria;p__Firmicutes;c__Clostridia;o__Clostridiales;f__;g__;s__
OTU_1362	0	5.65915e-05	0	0	0	0	2.82957e-05	8.48872e-05	0	0	0	0	2.82957e-05	5.65915e-05	0	k__Bacteria;p__Firmicutes;c__Clostridia;o__Clostridiales;f__Christensenellaceae;g__;s__
OTU_1363	5.65915e-05	0	0	0	2.82957e-05	5.65915e-05	0	0	0	0	0	0	2.82957e-05	0	5.65915e-05	k__Bacteria;p__Firmicutes;c__Clostridia;o__Clostridiales;f__Ruminococcaceae;g__;s__
OTU_1364	0	0	0	0	0	2.82957e-05	5.65915e-05	0	0	8.48872e-05	0	0	0	0	0	k__Bacteria;p__Firmicutes;c__Clostridia;o__Clostridiales;f__Ruminococcaceae;g__;s__
OTU_1365	5.65915e-05	0.000113183	5.65915e-05	0.000113183	8.48872e-05	0.000141479	8.48872e-05	8.48872e-05	0.000113183	0.000113183	5.65915e-05	0.000113183	5.65915e-05	2.82957e-05	8.48872e-05	k__Bacteria;p__Firmicutes;c__Clostridia;o__Clostridiales;f__Ruminococcaceae;g__Oscillospira;s__
OTU_1366	2.82957e-05	0	0	0	0	0	0.000113183	0	0	0	0	0	0	0	0	k__Bacteria;p__Firmicutes;c__Clostridia;o__Clostridiales;f__Lachnospiraceae;g__Coprococcus;s__
OTU_1367	5.65915e-05	0	0	0	0	0	0	2.82957e-05	0	0	5.65915e-05	0	0	0	0	k__Bacteria;p__Firmicutes;c__Clostridia
OTU_1368	0	8.48872e-05	0.000113183	0	0	5.65915e-05	0	0	2.82957e-05	0	2.82957e-05	0	0	2.82957e-05	0	k__Bacteria
OTU_1369	0	0	0.000113183	0	0	0	0	0	0	8.48872e-05	0	0	0	0	0	k__Bacteria;p__Firmicutes;c__Clostridia;o__Clostridiales
OTU_1370	0	0	0	2.82957e-05	2.82957e-05	0	0	5.65915e-05	0	5.65915e-05	0	0	0	0	0	k__Bacteria;p__Firmicutes;c__Clostridia;o__Clostridiales;f__[Mogibacteriaceae];g__;s__
OTU_1371	0	0	0	0	0	0	0	0	8.48872e-05	0	0	2.82957e-05	0	0	0	k__Bacteria;p__Bacteroidetes;c__Bacteroidia;o__Bacteroidales;f__Prevotellaceae;g__Prevotella;s__
OTU_1372	2.82957e-05	5.65915e-05	0	0	0	0	2.82957e-05	5.65915e-05	8.48872e-05	0	0	0	0	0	0	k__Bacteria;p__Firmicutes;c__Clostridia;o__Clostridiales;f__Ruminococcaceae;g__;s__
OTU_1373	0	2.82957e-05	2.82957e-05	0	0	0	0	5.65915e-05	5.65915e-05	0	0	0	0	0	0	k__Bacteria;p__Actinobacteria;c__Coriobacteriia;o__Coriobacteriales;f__Coriobacteriaceae;g__;s__
OTU_1374	0	0	0	5.65915e-05	0	0	0	5.65915e-05	0	0	0	0	0	0	0	k__Bacteria;p__Bacteroidetes;c__Bacteroidia;o__Bacteroidales;f__Prevotellaceae
OTU_1375	0.000113183	0	0	0	0	0	0	8.48872e-05	0	0	0	0	0	0	0	k__Bacteria;p__Firmicutes;c__Clostridia;o__Clostridiales;f__Lachnospiraceae;g__Coprococcus;s__
OTU_1376	8.48872e-05	2.82957e-05	0	0	0	5.65915e-05	0.000424436	5.65915e-05	0	5.65915e-05	2.82957e-05	0	0	0	0	k__Bacteria;p__Bacteroidetes;c__Bacteroidia;o__Bacteroidales;f__Prevotellaceae;g__Prevotella;s__
OTU_1377	5.65915e-05	0	0	5.65915e-05	0	0	0	0	0	0	0	0	0	5.65915e-05	0	k__Bacteria;p__Firmicutes;c__Clostridia;o__Clostridiales;f__Eubacteriaceae;g__Anaerofustis;s__
OTU_1378	0	0	0.000113183	0	0	0	0	0	0	0	0	0	5.65915e-05	0	0	k__Bacteria;p__Firmicutes;c__Clostridia;o__Clostridiales;f__Veillonellaceae;g__;s__
OTU_1379	5.65915e-05	0	0	0	0	2.82957e-05	8.48872e-05	0	0	8.48872e-05	0	2.82957e-05	0	0	0	k__Bacteria;p__Firmicutes;c__Clostridia;o__Clostridiales;f__Ruminococcaceae;g__Ruminococcus;s__
OTU_1380	0.00254662	0.00223536	0.00206559	0.00299935	0.00274469	0.00169774	0.00322572	0.00240514	0.00209389	0.00161286	0.000962055	0.00229196	0.00161286	0.00121672	0.00183922	k__Bacteria;p__Firmicutes;c__Clostridia;o__Clostridiales;f__;g__;s__
OTU_1381	5.65915e-05	2.82957e-05	0	8.48872e-05	0	0.000141479	0	0	0	8.48872e-05	0	5.65915e-05	5.65915e-05	2.82957e-05	0	k__Bacteria;p__Bacteroidetes;c__Bacteroidia;o__Bacteroidales;f__Rikenellaceae;g__;s__
OTU_1382	0	0	5.65915e-05	0	0	0	2.82957e-05	0	0	0	0	0	0	0	2.82957e-05	k__Bacteria
OTU_1383	5.65915e-05	2.82957e-05	0	2.82957e-05	5.65915e-05	0	0	5.65915e-05	0	2.82957e-05	0	0.000113183	0	0	2.82957e-05	k__Bacteria;p__Firmicutes;c__Erysipelotrichi;o__Erysipelotrichales;f__Erysipelotrichaceae;g__;s__
OTU_1384	0.000113183	0	0	0	0	0	0	0.000141479	0	0	0	0	0	0	0	k__Bacteria;p__Bacteroidetes;c__Bacteroidia;o__Bacteroidales;f__BS11;g__;s__
OTU_1385	0	2.82957e-05	0	0	0	0	0	0	5.65915e-05	0	0	5.65915e-05	0	0	0	k__Bacteria;p__Bacteroidetes;c__Bacteroidia;o__Bacteroidales;f__BS11;g__;s__
OTU_1386	2.82957e-05	0	0	0	0	0	0	0	0	0	0	0	0	0	0	k__Bacteria;p__Bacteroidetes;c__Bacteroidia;o__Bacteroidales;f__;g__;s__
OTU_1387	0	2.82957e-05	2.82957e-05	0	2.82957e-05	0	0	0	2.82957e-05	2.82957e-05	0	0.000113183	5.65915e-05	0	0	k__Bacteria;p__Proteobacteria;c__Alphaproteobacteria;o__Rickettsiales;f__;g__;s__
OTU_1388	0.000141479	0	0	0	0	0	0	0	0	0	0	0	0	0	0	k__Bacteria;p__Tenericutes;c__Mollicutes;o__Acholeplasmatales;f__;g__;s__
OTU_1389	0	0	0	0	0	0	8.48872e-05	0	0	0	0	0	0	0	0	k__Bacteria;p__Bacteroidetes;c__Bacteroidia;o__Bacteroidales;f__Prevotellaceae;g__Prevotella;s__
OTU_1390	0	2.82957e-05	0	0	0	0	0	2.82957e-05	0	0	0	0	2.82957e-05	0	0	k__Bacteria;p__Firmicutes;c__Clostridia;o__Clostridiales;f__Ruminococcaceae;g__;s__
OTU_1391	2.82957e-05	0	8.48872e-05	0	2.82957e-05	0	0.00019807	0	0.000113183	8.48872e-05	0	2.82957e-05	0.000141479	2.82957e-05	0.000226366	k__Bacteria;p__Firmicutes;c__Clostridia;o__Clostridiales;f__Ruminococcaceae;g__Ruminococcus
OTU_1392	2.82957e-05	0	5.65915e-05	0	0	0	0	0	0	0	0	0	0	0	0	k__Bacteria;p__Firmicutes;c__Clostridia;o__Clostridiales
OTU_1393	2.82957e-05	5.65915e-05	2.82957e-05	0.00019807	0.000113183	0	2.82957e-05	0	0	2.82957e-05	0.000113183	2.82957e-05	0	8.48872e-05	0	k__Bacteria;p__Firmicutes;c__Clostridia;o__Clostridiales;f__Lachnospiraceae;g__Coprococcus;s__
OTU_1394	2.82957e-05	5.65915e-05	0	0	0	0	0	0.000141479	0	0	0	0	0	0	0	k__Bacteria;p__Firmicutes;c__Clostridia;o__Clostridiales;f__Lachnospiraceae;g__;s__
OTU_1395	0	0	0	0	5.65915e-05	0	0	5.65915e-05	0	0	0	0	0	0	0	k__Bacteria;p__Firmicutes;c__Erysipelotrichi;o__Erysipelotrichales;f__Erysipelotrichaceae
OTU_1396	5.65915e-05	8.48872e-05	5.65915e-05	2.82957e-05	0.000141479	0	5.65915e-05	0	8.48872e-05	8.48872e-05	0	0	8.48872e-05	0	5.65915e-05	k__Bacteria;p__Firmicutes;c__Clostridia;o__Clostridiales;f__Ruminococcaceae;g__Ruminococcus;s__
OTU_1397	2.82957e-05	5.65915e-05	0	8.48872e-05	0.000113183	0.000113183	0.000141479	8.48872e-05	8.48872e-05	0.000282957	2.82957e-05	8.48872e-05	0	5.65915e-05	5.65915e-05	k__Bacteria;p__Proteobacteria;c__Alphaproteobacteria;o__;f__;g__;s__
OTU_1398	0	8.48872e-05	0	8.48872e-05	2.82957e-05	0	0	0	2.82957e-05	0	0	0	0	0	0	k__Bacteria;p__Cyanobacteria;c__4C0d-2;o__YS2;f__;g__;s__
OTU_1399	0	0	0	0	2.82957e-05	0	0	0	5.65915e-05	5.65915e-05	2.82957e-05	0	2.82957e-05	0	8.48872e-05	k__Bacteria;p__Firmicutes;c__Clostridia;o__Clostridiales;f__Lachnospiraceae
OTU_1400	0	0	0	0	0	0	0	0	0	2.82957e-05	5.65915e-05	2.82957e-05	0	0	2.82957e-05	k__Bacteria;p__Firmicutes;c__Clostridia;o__Clostridiales;f__Ruminococcaceae;g__;s__
OTU_1401	0.00019807	0.000650802	0.000452732	0.000282957	0.000792281	0.000141479	0.000509323	0.000254662	0.00039614	0.000594211	0.00039614	0.000509323	0.000424436	0.000339549	0.000367845	k__Bacteria;p__Firmicutes;c__Clostridia;o__Clostridiales;f__Lachnospiraceae;g__Dorea;s__
OTU_1402	0	0	0	0	2.82957e-05	0	0	0	0	0	8.48872e-05	0	0	0	0	k__Bacteria;p__Firmicutes;c__Clostridia;o__Clostridiales
OTU_1403	0	0.000113183	0	2.82957e-05	0	0	0	0	5.65915e-05	0	0	0	0	0	0	k__Bacteria;p__Firmicutes;c__Clostridia;o__Clostridiales;f__Lachnospiraceae
OTU_1404	0	0	0	0	0	0	5.65915e-05	0	0	0	0	0	0	0	0	k__Bacteria;p__Firmicutes;c__Clostridia;o__Clostridiales;f__Ruminococcaceae
OTU_1405	0	0	2.82957e-05	2.82957e-05	0	0	0	0	0	2.82957e-05	5.65915e-05	0	0	0	0	k__Bacteria;p__Firmicutes;c__Clostridia;o__Clostridiales;f__Lachnospiraceae;g__;s__
OTU_1406	0	0	0	2.82957e-05	8.48872e-05	0	0	0	0	0	0	0	0	0	5.65915e-05	k__Bacteria;p__Firmicutes;c__Erysipelotrichi;o__Erysipelotrichales;f__Erysipelotrichaceae;g__Bulleidia;s__
OTU_1407	0	5.65915e-05	0	2.82957e-05	0	0	0	0	8.48872e-05	0	0	0	0	0	0	k__Bacteria;p__Bacteroidetes;c__Bacteroidia;o__Bacteroidales;f__Prevotellaceae;g__Prevotella;s__
OTU_1408	0	0	0	0	2.82957e-05	5.65915e-05	0	0	0	2.82957e-05	0	0	0	0	2.82957e-05	k__Bacteria;p__Tenericutes;c__Mollicutes;o__Anaeroplasmatales;f__Anaeroplasmataceae;g__Anaeroplasma;s__
OTU_1409	5.65915e-05	0	0	2.82957e-05	0	0	0	5.65915e-05	0	0	0	2.82957e-05	5.65915e-05	0	0	k__Bacteria
OTU_1410	5.65915e-05	0	5.65915e-05	0	0	0	0	0	2.82957e-05	5.65915e-05	5.65915e-05	0	0	0	0	k__Bacteria;p__Firmicutes;c__Erysipelotrichi;o__Erysipelotrichales;f__Erysipelotrichaceae;g__p-75-a5;s__
OTU_1411	0	0	0	0	0	0	0	0	0	5.65915e-05	0	0	2.82957e-05	0	0	k__Bacteria;p__Firmicutes;c__Clostridia;o__Clostridiales
OTU_1412	0	0	0	0	0	8.48872e-05	0	0	0	0	0	0	0	0	5.65915e-05	k__Bacteria;p__Firmicutes;c__Erysipelotrichi;o__Erysipelotrichales;f__Erysipelotrichaceae;g__RFN20;s__
OTU_1413	0	0	0	0	0	2.82957e-05	8.48872e-05	0	0	0	0	5.65915e-05	0	0	0	k__Bacteria;p__Firmicutes
OTU_1414	0	0	0	0	2.82957e-05	0.000113183	0	0	0.000169774	0	0	2.82957e-05	2.82957e-05	5.65915e-05	0	k__Bacteria;p__Firmicutes;c__Clostridia;o__Clostridiales;f__Lachnospiraceae;g__Coprococcus;s__
OTU_1415	0	0	0	0	0	2.82957e-05	0	2.82957e-05	0	0	0	0	0	0	0	k__Bacteria;p__Bacteroidetes;c__Bacteroidia;o__Bacteroidales;f__;g__;s__
OTU_1416	8.48872e-05	5.65915e-05	8.48872e-05	0	2.82957e-05	0	0	5.65915e-05	0	5.65915e-05	5.65915e-05	2.82957e-05	2.82957e-05	2.82957e-05	0	k__Bacteria;p__Proteobacteria;c__Alphaproteobacteria;o__Rhizobiales;f__Rhizobiaceae;g__Agrobacterium;s__
OTU_1417	8.48872e-05	5.65915e-05	2.82957e-05	8.48872e-05	0	0	0	0	2.82957e-05	0	0	2.82957e-05	0	0	2.82957e-05	k__Bacteria;p__Firmicutes;c__Clostridia;o__Clostridiales
OTU_1418	0	5.65915e-05	0	0	0	0	0	0	0	0	0	0	2.82957e-05	0	0	k__Bacteria;p__Bacteroidetes;c__Bacteroidia;o__Bacteroidales;f__Porphyromonadaceae;g__Paludibacter;s__
OTU_1419	0	0	0	0	0	5.65915e-05	0	0	2.82957e-05	0	0	0	0	0	2.82957e-05	k__Bacteria;p__Bacteroidetes;c__Bacteroidia;o__Bacteroidales;f__;g__;s__
OTU_1420	0	0	2.82957e-05	0	0	0	0	0	0	2.82957e-05	0	0	0	0	0	k__Bacteria;p__Firmicutes;c__Clostridia;o__Clostridiales;f__Lachnospiraceae
OTU_1421	0	0	0	5.65915e-05	0	0	0	0	8.48872e-05	0	0	0	0	0	0	k__Bacteria;p__Bacteroidetes;c__Bacteroidia;o__Bacteroidales;f__;g__;s__
OTU_1422	2.82957e-05	0	8.48872e-05	0	0	0	0	5.65915e-05	0	8.48872e-05	0	0	0	0	0	k__Bacteria;p__Bacteroidetes;c__Bacteroidia;o__Bacteroidales;f__Prevotellaceae;g__Prevotella;s__
OTU_1423	0	0	0	0	0	0	0	8.48872e-05	0	0	0	0	0	0	0	k__Bacteria;p__Proteobacteria;c__Deltaproteobacteria;o__GMD14H09;f__;g__;s__
OTU_1424	0.000848872	0.000622506	0.000537619	0.000848872	0.000594211	8.48872e-05	0.000537619	0.000707394	0.000481028	0.000339549	0.000452732	0.000650802	0.000226366	0.000254662	0.000424436	k__Bacteria;p__Firmicutes;c__Clostridia;o__Clostridiales;f__Ruminococcaceae;g__;s__
OTU_1425	0	0	2.82957e-05	0	0	0	0.000113183	0	0	0	2.82957e-05	0	0	0	0	k__Bacteria;p__Firmicutes;c__Clostridia;o__Clostridiales;f__Ruminococcaceae;g__Ruminococcus;s__
OTU_1426	0	0	2.82957e-05	0	0	0	0	0	0	5.65915e-05	0	0	0	0	0	k__Bacteria;p__Firmicutes;c__Clostridia;o__Clostridiales;f__Veillonellaceae
OTU_1427	5.65915e-05	2.82957e-05	0	2.82957e-05	0	0	0	0	0	0	0	0	0	0	0	k__Bacteria;p__Firmicutes;c__Clostridia;o__Clostridiales;f__Ruminococcaceae;g__;s__
OTU_1428	0	0	0	0	2.82957e-05	0	0	0	0	0	0	2.82957e-05	0	0	0	k__Bacteria
OTU_1429	8.48872e-05	0	5.65915e-05	2.82957e-05	2.82957e-05	0	0	0	5.65915e-05	0	0	0	0	8.48872e-05	2.82957e-05	k__Bacteria;p__Firmicutes;c__Clostridia;o__Clostridiales;f__Ruminococcaceae;g__;s__
OTU_1430	0	8.48872e-05	0	0	0	0	0	2.82957e-05	0	0	2.82957e-05	0	0	0	0	k__Bacteria;p__Firmicutes;c__Clostridia;o__Clostridiales;f__Christensenellaceae;g__;s__
OTU_1431	0.000113183	0	2.82957e-05	2.82957e-05	2.82957e-05	0	0	0	0	0	0	0	0	0	0	k__Bacteria;p__Firmicutes;c__Clostridia;o__Clostridiales;f__Lachnospiraceae
OTU_1432	5.65915e-05	0	0	0	2.82957e-05	0	0	2.82957e-05	0	0	0	2.82957e-05	2.82957e-05	5.65915e-05	0	k__Bacteria;p__Firmicutes;c__Erysipelotrichi;o__Erysipelotrichales;f__Erysipelotrichaceae;g__p-75-a5;s__
OTU_1433	0	8.48872e-05	0	0	2.82957e-05	0	5.65915e-05	0	0	0	0	0	0	0	0	k__Bacteria;p__Actinobacteria;c__Coriobacteriia;o__Coriobacteriales;f__Coriobacteriaceae
OTU_1434	0	0	0	2.82957e-05	2.82957e-05	5.65915e-05	0	0	0	0	0	5.65915e-05	0	0	0	k__Bacteria;p__Firmicutes;c__Erysipelotrichi;o__Erysipelotrichales;f__Erysipelotrichaceae;g__RFN20;s__
OTU_1435	0	0	0	0	0	0	0	0	0	0	8.48872e-05	0	0	0	0	k__Bacteria;p__Firmicutes;c__Erysipelotrichi;o__Erysipelotrichales;f__Erysipelotrichaceae;g__RFN20;s__
OTU_1436	0	0	2.82957e-05	0	2.82957e-05	0	0	0	0	5.65915e-05	0.000169774	0	0	0	0.000113183	k__Bacteria;p__Firmicutes;c__Clostridia;o__Clostridiales;f__Ruminococcaceae;g__Ruminococcus
OTU_1437	0	0	2.82957e-05	0	0	2.82957e-05	5.65915e-05	2.82957e-05	0	5.65915e-05	0	0	0	0	0	k__Bacteria;p__Firmicutes;c__Clostridia;o__Clostridiales;f__Ruminococcaceae;g__;s__
OTU_1438	0	0	0	0.000113183	0	0	0	0	0	0	0	0	0	0	2.82957e-05	k__Bacteria;p__Bacteroidetes;c__Bacteroidia;o__Bacteroidales;f__Prevotellaceae;g__Prevotella;s__
OTU_1439	8.48872e-05	2.82957e-05	2.82957e-05	2.82957e-05	2.82957e-05	0	0.000113183	0.000169774	0	2.82957e-05	0	2.82957e-05	0	5.65915e-05	0.00019807	k__Bacteria;p__Firmicutes;c__Clostridia;o__Clostridiales;f__Clostridiaceae;g__Clostridium
OTU_1440	5.65915e-05	0	0	0	0	0	0	0	0	5.65915e-05	0	0	2.82957e-05	0	0	k__Bacteria;p__Tenericutes;c__Mollicutes;o__Anaeroplasmatales;f__Anaeroplasmataceae;g__Anaeroplasma;s__
OTU_1441	0.00183922	0.000962055	0.00101865	0.000877168	0.000679098	0.00039614	0.000735689	0.00206559	0.000735689	0.00178263	0.000905464	0.000509323	0.000339549	0.000792281	0.000905464	k__Bacteria;p__TM7;c__TM7-3;o__CW040;f__F16;g__;s__
OTU_1442	0	2.82957e-05	0	2.82957e-05	5.65915e-05	0.000141479	2.82957e-05	8.48872e-05	5.65915e-05	8.48872e-05	5.65915e-05	0	8.48872e-05	0.000113183	8.48872e-05	k__Bacteria;p__Firmicutes;c__Clostridia;o__Clostridiales;f__Ruminococcaceae;g__;s__
OTU_1443	0	0	5.65915e-05	0	2.82957e-05	0	0	0	0	8.48872e-05	0	0	0	5.65915e-05	0	k__Bacteria;p__Tenericutes;c__Mollicutes;o__RF39;f__;g__;s__
OTU_1444	8.48872e-05	0	0	2.82957e-05	0	0	0	0	5.65915e-05	0	2.82957e-05	0	0	0	0	k__Bacteria;p__Firmicutes;c__Clostridia;o__Clostridiales
OTU_1445	5.65915e-05	0	0	8.48872e-05	0	0	5.65915e-05	5.65915e-05	2.82957e-05	0	0.000113183	0	0	0	2.82957e-05	k__Bacteria;p__Firmicutes;c__Clostridia;o__Clostridiales;f__Ruminococcaceae;g__Ruminococcus;s__
OTU_1446	0	0	2.82957e-05	0	0	2.82957e-05	0	0	0	0.000141479	0	5.65915e-05	0	0	0	k__Bacteria;p__Firmicutes;c__Clostridia;o__Clostridiales;f__;g__;s__
OTU_1447	2.82957e-05	0	0	8.48872e-05	2.82957e-05	0	0	5.65915e-05	0	0	2.82957e-05	0	0	5.65915e-05	0	k__Bacteria;p__Tenericutes;c__Mollicutes;o__RF39;f__;g__;s__
OTU_1448	0	8.48872e-05	0	0	0	5.65915e-05	0	5.65915e-05	0	0	0	0	2.82957e-05	5.65915e-05	8.48872e-05	k__Bacteria;p__Firmicutes;c__Erysipelotrichi;o__Erysipelotrichales;f__Erysipelotrichaceae;g__;s__
OTU_1449	0	5.65915e-05	2.82957e-05	0.000113183	0	0	0	0	0	0	0	2.82957e-05	0	0	0	k__Bacteria;p__Actinobacteria;c__Actinobacteria;o__Actinomycetales;f__Pseudonocardiaceae
OTU_1450	8.48872e-05	5.65915e-05	0	0	0	2.82957e-05	0	0.000113183	0	0	0	2.82957e-05	0	0	0	k__Bacteria;p__Firmicutes;c__Clostridia;o__Clostridiales;f__Christensenellaceae;g__;s__
OTU_1451	5.65915e-05	0	0	0	0	0	0	0	0	0	0	0	0	2.82957e-05	5.65915e-05	k__Bacteria;p__Firmicutes;c__Bacilli;o__Bacillales;f__Bacillaceae;g__Terribacillus;s__
OTU_1452	2.82957e-05	0	0	2.82957e-05	5.65915e-05	0	0	0	0	0	0	2.82957e-05	5.65915e-05	0	2.82957e-05	k__Bacteria;p__Firmicutes;c__Erysipelotrichi;o__Erysipelotrichales;f__Erysipelotrichaceae
OTU_1453	8.48872e-05	0	0	2.82957e-05	0	0	0	0	0	0	0	0	0	0	0	k__Bacteria;p__Cyanobacteria;c__4C0d-2;o__YS2;f__;g__;s__
OTU_1454	2.82957e-05	2.82957e-05	2.82957e-05	0	0	0	0	0	0	5.65915e-05	0	0	0	0	0	k__Bacteria;p__Firmicutes;c__Clostridia;o__Clostridiales;f__Ruminococcaceae
OTU_1455	0	0	0	0	0	0	0	0	0.000113183	0	0	0	0	0	0	k__Bacteria;p__Firmicutes;c__Clostridia;o__Clostridiales;f__Lachnospiraceae;g__Moryella;s__
OTU_1456	0	0	0	0	0	0	8.48872e-05	0	0	0	0	0	0	0	0	k__Bacteria;p__Tenericutes;c__Mollicutes;o__Anaeroplasmatales;f__Anaeroplasmataceae
OTU_1457	0	0	5.65915e-05	0	0	0	0	8.48872e-05	8.48872e-05	5.65915e-05	5.65915e-05	0	0	0	0	k__Bacteria;p__Tenericutes;c__Mollicutes;o__Anaeroplasmatales;f__Anaeroplasmataceae;g__Anaeroplasma;s__
OTU_1458	0	5.65915e-05	0	8.48872e-05	0	0	0	0	0	0	0	0	0	2.82957e-05	0	k__Bacteria;p__Cyanobacteria;c__4C0d-2;o__YS2;f__;g__;s__
OTU_1459	0	0	0.000169774	0	2.82957e-05	0.000113183	0	0	0	2.82957e-05	0	0	0	0	0	k__Bacteria;p__Bacteroidetes;c__Bacteroidia;o__Bacteroidales;f__;g__;s__
OTU_1460	5.65915e-05	0.000141479	0	0	0	0	0	8.48872e-05	8.48872e-05	0	0	0	0	0	0	k__Bacteria;p__Verrucomicrobia;c__Verruco-5;o__WCHB1-41;f__WCHB1-25;g__;s__
OTU_1461	2.82957e-05	0	0	0	0	0	0	5.65915e-05	0	0	0	0	0	0	0	k__Bacteria;p__Bacteroidetes;c__Bacteroidia;o__Bacteroidales;f__Prevotellaceae;g__Prevotella;s__
OTU_1462	0	0	0	0	0	0	0	5.65915e-05	0	2.82957e-05	0	0	0	0	8.48872e-05	k__Bacteria;p__Firmicutes;c__Erysipelotrichi;o__Erysipelotrichales;f__Erysipelotrichaceae;g__RFN20;s__
OTU_1463	0	0	8.48872e-05	0	2.82957e-05	0	0	0	0	5.65915e-05	0	0.000113183	0	0	5.65915e-05	k__Bacteria;p__Bacteroidetes;c__Bacteroidia;o__Bacteroidales;f__Prevotellaceae;g__Prevotella;s__
OTU_1464	2.82957e-05	0	2.82957e-05	0	0	0	2.82957e-05	2.82957e-05	0	0	0	0	0	5.65915e-05	0	k__Bacteria;p__Firmicutes;c__Clostridia;o__Clostridiales;f__Christensenellaceae;g__;s__
OTU_1465	0	5.65915e-05	5.65915e-05	5.65915e-05	0	0.000113183	0	5.65915e-05	5.65915e-05	0	2.82957e-05	5.65915e-05	2.82957e-05	0	2.82957e-05	k__Bacteria;p__Bacteroidetes;c__Bacteroidia;o__Bacteroidales;f__Prevotellaceae;g__Prevotella;s__
OTU_1466	0	0	0	8.48872e-05	0	0	0	0	0	0	0	0	0	2.82957e-05	0	k__Bacteria;p__Firmicutes;c__Clostridia;o__Clostridiales;f__Lachnospiraceae
OTU_1467	0	0	0	8.48872e-05	2.82957e-05	0	0	2.82957e-05	0	0	2.82957e-05	0	0	0	0	k__Bacteria;p__Firmicutes;c__Erysipelotrichi;o__Erysipelotrichales;f__Erysipelotrichaceae;g__;s__
OTU_1468	0	0	0	2.82957e-05	2.82957e-05	0	0.000113183	2.82957e-05	2.82957e-05	2.82957e-05	0	0	0	8.48872e-05	0	k__Bacteria
OTU_1469	0	0	0	0	0	0	0	0	0	2.82957e-05	0	0	0	0	0	k__Bacteria;p__Firmicutes;c__Erysipelotrichi;o__Erysipelotrichales;f__Erysipelotrichaceae;g__;s__
OTU_1470	0	0	8.48872e-05	0	0	0	0	5.65915e-05	5.65915e-05	5.65915e-05	5.65915e-05	0	0	5.65915e-05	0	k__Bacteria;p__Tenericutes;c__Mollicutes;o__RF39;f__;g__;s__
OTU_1471	0.000141479	0	0	0	0	0	0	5.65915e-05	5.65915e-05	0	0	0	0	0	0	k__Bacteria;p__Proteobacteria;c__Deltaproteobacteria;o__GMD14H09;f__;g__;s__
OTU_1472	2.82957e-05	0	0	0	0	0	0	0	2.82957e-05	0	0.000113183	0	0	0	0	k__Bacteria;p__Firmicutes;c__Clostridia;o__Clostridiales
OTU_1473	0	0	0	0	0	0	0	0	0	0	0	0	2.82957e-05	5.65915e-05	2.82957e-05	k__Bacteria;p__Actinobacteria;c__Actinobacteria;o__Actinomycetales;f__Actinomycetaceae;g__;s__
OTU_1474	0	0	0	0	2.82957e-05	0	5.65915e-05	0	5.65915e-05	0	0	0	0	0	0	k__Bacteria;p__Bacteroidetes;c__Bacteroidia;o__Bacteroidales;f__S24-7;g__;s__
OTU_1475	2.82957e-05	8.48872e-05	2.82957e-05	8.48872e-05	5.65915e-05	5.65915e-05	0	2.82957e-05	5.65915e-05	0	0	0	0	0	0	k__Bacteria;p__Firmicutes;c__Clostridia;o__Clostridiales;f__[Mogibacteriaceae];g__;s__
OTU_1476	2.82957e-05	0	0	0	0.000113183	0	0	0	0	5.65915e-05	0	5.65915e-05	5.65915e-05	0	2.82957e-05	k__Bacteria;p__Firmicutes;c__Clostridia;o__Clostridiales;f__[Mogibacteriaceae];g__;s__
OTU_1477	0.000113183	0.000169774	5.65915e-05	0.000113183	2.82957e-05	5.65915e-05	0.000113183	0.000113183	2.82957e-05	0.000113183	2.82957e-05	2.82957e-05	5.65915e-05	2.82957e-05	0	k__Bacteria;p__Firmicutes;c__Clostridia;o__Clostridiales;f__Ruminococcaceae
OTU_1478	0	0	0	0	0	0	0	0	2.82957e-05	0	0	0	0	2.82957e-05	0	k__Bacteria;p__Firmicutes;c__Clostridia;o__Clostridiales;f__Ruminococcaceae
OTU_1479	0	2.82957e-05	0	8.48872e-05	0	0	0	2.82957e-05	0	5.65915e-05	0	0	0	5.65915e-05	0	k__Bacteria;p__Tenericutes;c__RF3;o__ML615J-28;f__;g__;s__
OTU_1480	2.82957e-05	2.82957e-05	0	0	0	0	0	0	0	0	0	0	0	0	0	k__Bacteria;p__Firmicutes;c__Clostridia;o__Clostridiales;f__Ruminococcaceae
OTU_1481	0	0	0	0	2.82957e-05	0	0	0	0	0	0	2.82957e-05	2.82957e-05	0	0	k__Bacteria;p__Firmicutes;c__Clostridia;o__Clostridiales;f__[Mogibacteriaceae];g__Mogibacterium;s__
OTU_1482	0	0	8.48872e-05	0	2.82957e-05	5.65915e-05	0	0	0	0	0	0	0	0	0	k__Bacteria;p__Firmicutes;c__Clostridia;o__Clostridiales
OTU_1483	0	2.82957e-05	0	0	0	0.000113183	2.82957e-05	0	8.48872e-05	0	0	0	0	0	0	k__Bacteria;p__Firmicutes;c__Erysipelotrichi;o__Erysipelotrichales;f__Erysipelotrichaceae;g__RFN20;s__
OTU_1484	0	5.65915e-05	0	0	0	0	0	0	2.82957e-05	0	0	0	0	0	0	k__Bacteria
OTU_1485	0	2.82957e-05	0	0	0	5.65915e-05	0	0	2.82957e-05	2.82957e-05	0	2.82957e-05	0	0	0	k__Bacteria;p__Proteobacteria;c__Deltaproteobacteria;o__Desulfovibrionales;f__Desulfovibrionaceae;g__Desulfovibrio
OTU_1486	0	0	2.82957e-05	5.65915e-05	0	0	0	0	0	0	0	5.65915e-05	0	0	0	k__Bacteria;p__Firmicutes;c__Clostridia;o__Clostridiales
OTU_1487	5.65915e-05	0	2.82957e-05	0	0	2.82957e-05	0	0	0	0	5.65915e-05	2.82957e-05	0	0	0	k__Bacteria
OTU_1488	0.000452732	0.000282957	0.00019807	0.000339549	0.000113183	0.000282957	0.000141479	0.000282957	0.00019807	0.000141479	5.65915e-05	2.82957e-05	8.48872e-05	0.000113183	0.000339549	k__Bacteria;p__Firmicutes;c__Clostridia;o__Clostridiales;f__Ruminococcaceae
OTU_1489	0	2.82957e-05	5.65915e-05	0	0	0	0	0	2.82957e-05	0	0	0	8.48872e-05	0	5.65915e-05	k__Bacteria;p__Tenericutes;c__RF3;o__ML615J-28;f__;g__;s__
OTU_1490	0	0	0	0	0	2.82957e-05	0	0	2.82957e-05	0	0	0	0	0	0	k__Bacteria;p__Tenericutes;c__RF3;o__ML615J-28;f__;g__;s__
OTU_1491	0	5.65915e-05	0	0	0	0	0	2.82957e-05	0	0	0	5.65915e-05	0	5.65915e-05	5.65915e-05	k__Bacteria;p__Firmicutes;c__Erysipelotrichi;o__Erysipelotrichales;f__Erysipelotrichaceae;g__;s__
OTU_1492	0	0	0	0	0	0	0	2.82957e-05	0	0	0	2.82957e-05	2.82957e-05	8.48872e-05	8.48872e-05	k__Bacteria;p__Bacteroidetes;c__Bacteroidia;o__Bacteroidales;f__Rikenellaceae;g__;s__
OTU_1493	0	0	0	0	0	0	0	8.48872e-05	0	0	0	0	0	0	0	k__Bacteria;p__Firmicutes;c__Clostridia;o__Clostridiales
OTU_1494	2.82957e-05	0.00019807	0	0	0	0	0	2.82957e-05	5.65915e-05	0	0	0	0	0	0	k__Bacteria;p__Proteobacteria;c__Deltaproteobacteria;o__Desulfovibrionales;f__Desulfovibrionaceae;g__;s__
OTU_1495	0	0	0	0	2.82957e-05	0	0	0	0	0	5.65915e-05	2.82957e-05	0	0	0	k__Archaea;p__Euryarchaeota;c__Methanobacteria;o__Methanobacteriales;f__Methanobacteriaceae;g__Methanobrevibacter;s__
OTU_1496	0.000254662	5.65915e-05	8.48872e-05	0.000169774	8.48872e-05	0	0	2.82957e-05	0.000113183	5.65915e-05	8.48872e-05	8.48872e-05	5.65915e-05	8.48872e-05	8.48872e-05	k__Bacteria;p__Tenericutes;c__Mollicutes;o__RF39;f__;g__;s__
OTU_1497	0	0	2.82957e-05	0	2.82957e-05	0	0	0	0	0	0	0	0	0	0	k__Bacteria;p__Bacteroidetes;c__Bacteroidia;o__Bacteroidales;f__[Paraprevotellaceae];g__;s__
OTU_1498	8.48872e-05	5.65915e-05	2.82957e-05	5.65915e-05	0	2.82957e-05	5.65915e-05	2.82957e-05	0	0	8.48872e-05	0.000169774	5.65915e-05	0	0	k__Bacteria;p__Firmicutes;c__Clostridia;o__Clostridiales;f__Ruminococcaceae;g__Oscillospira;s__
OTU_1499	2.82957e-05	0	0	2.82957e-05	2.82957e-05	0	0	0	0	0	0	0	0	0	5.65915e-05	k__Bacteria;p__Firmicutes;c__Clostridia;o__Clostridiales;f__Ruminococcaceae;g__Ruminococcus;s__
OTU_1500	0	0	0	0	0	0	0	5.65915e-05	0	0	5.65915e-05	2.82957e-05	0	0	5.65915e-05	k__Bacteria;p__Firmicutes;c__Clostridia;o__Clostridiales
OTU_1501	0	0	0	0	2.82957e-05	0	5.65915e-05	0	0	8.48872e-05	2.82957e-05	5.65915e-05	0	0	0	k__Bacteria;p__Firmicutes;c__Erysipelotrichi;o__Erysipelotrichales;f__Erysipelotrichaceae;g__RFN20;s__
OTU_1502	0	5.65915e-05	2.82957e-05	5.65915e-05	0	2.82957e-05	0	5.65915e-05	0	2.82957e-05	0	0	0	0	0	k__Bacteria;p__Elusimicrobia;c__Elusimicrobia;o__Elusimicrobiales;f__Elusimicrobiaceae;g__;s__
OTU_1503	2.82957e-05	0	0	0	0	2.82957e-05	8.48872e-05	0	2.82957e-05	0	0	0	2.82957e-05	0	0	k__Bacteria;p__Firmicutes;c__Erysipelotrichi;o__Erysipelotrichales;f__Erysipelotrichaceae
OTU_1504	2.82957e-05	0	0	5.65915e-05	0	0	8.48872e-05	0	2.82957e-05	5.65915e-05	0	0	0	2.82957e-05	0	k__Bacteria;p__Firmicutes;c__Clostridia;o__Clostridiales;f__Ruminococcaceae;g__Oscillospira;s__
OTU_1505	0	0	2.82957e-05	0	0	0	2.82957e-05	2.82957e-05	0	0	0	0	2.82957e-05	0	0	k__Bacteria;p__Firmicutes;c__Clostridia;o__Clostridiales
OTU_1506	8.48872e-05	2.82957e-05	0	0	5.65915e-05	0	0	2.82957e-05	0	5.65915e-05	0	8.48872e-05	0	0	8.48872e-05	k__Bacteria;p__Firmicutes;c__Clostridia;o__Clostridiales;f__Ruminococcaceae;g__Oscillospira;s__
OTU_1507	2.82957e-05	0	0	0	0	5.65915e-05	8.48872e-05	5.65915e-05	2.82957e-05	8.48872e-05	8.48872e-05	0	5.65915e-05	0	0	k__Bacteria;p__Bacteroidetes;c__Bacteroidia;o__Bacteroidales;f__[Barnesiellaceae];g__;s__
OTU_1508	5.65915e-05	2.82957e-05	0	0	0	0	0	5.65915e-05	5.65915e-05	0	5.65915e-05	0	0	0	0	k__Bacteria;p__Firmicutes;c__Clostridia;o__Clostridiales;f__Ruminococcaceae
OTU_1509	0	0	0	2.82957e-05	5.65915e-05	0	0	0	0	0	5.65915e-05	0	0	0	0	k__Bacteria;p__Actinobacteria;c__Coriobacteriia;o__Coriobacteriales;f__Coriobacteriaceae
OTU_1510	0	0	0	2.82957e-05	0	0	2.82957e-05	2.82957e-05	0	0	0	0	0	0	0	k__Bacteria;p__Firmicutes;c__Clostridia;o__Clostridiales
OTU_1511	0	5.65915e-05	2.82957e-05	0	0	5.65915e-05	0	0	0	0	0	0	0	0	0	k__Bacteria;p__Bacteroidetes;c__Bacteroidia;o__Bacteroidales;f__Prevotellaceae;g__Prevotella;s__
OTU_1512	0.000113183	0.000113183	0.000113183	0.000113183	2.82957e-05	0.000226366	0.000141479	0.00019807	0.000169774	0.000169774	0	0.000254662	5.65915e-05	2.82957e-05	0.00039614	k__Bacteria;p__Firmicutes;c__Clostridia;o__Clostridiales;f__Ruminococcaceae;g__;s__
OTU_1513	0	0	0	2.82957e-05	0	0	8.48872e-05	0	0	0	0	2.82957e-05	0	0	5.65915e-05	k__Bacteria;p__Tenericutes;c__Mollicutes;o__RF39;f__;g__;s__
OTU_1514	0	0	0	0	0	8.48872e-05	5.65915e-05	0	0	0	0	0	0	0	0	k__Bacteria;p__Firmicutes;c__Erysipelotrichi;o__Erysipelotrichales;f__Erysipelotrichaceae;g__RFN20;s__
OTU_1515	0.000113183	0	2.82957e-05	0	0	0	0	0	0	0	0	0	0	0	0	k__Bacteria;p__Firmicutes;c__Clostridia;o__Clostridiales;f__Ruminococcaceae;g__Ruminococcus;s__
OTU_1516	0.000254662	0.000254662	0.00019807	0.000113183	0.000113183	0.000169774	5.65915e-05	0.000141479	0.000169774	0.000226366	0.000113183	0.000169774	0.000141479	8.48872e-05	0.000282957	k__Bacteria;p__Firmicutes;c__Clostridia;o__Clostridiales;f__Ruminococcaceae
OTU_1517	0	5.65915e-05	0	0	2.82957e-05	0	0	0	0	0	0	0	0	0	0	k__Bacteria;p__Actinobacteria;c__Coriobacteriia;o__Coriobacteriales;f__Coriobacteriaceae;g__;s__
OTU_1518	0	5.65915e-05	2.82957e-05	0	0	0	0	2.82957e-05	5.65915e-05	0	0	0	0	0	0	k__Bacteria;p__Firmicutes;c__Clostridia;o__Clostridiales;f__[Mogibacteriaceae];g__;s__
OTU_1519	0.00447073	0.00645143	0.00183922	0.00356526	0.00217877	0.00178263	0.00178263	0.00322572	0.00418777	0.00161286	0.00158456	0.00282957	0.00124501	0.000877168	0.0033389	k__Bacteria;p__Firmicutes;c__Clostridia;o__Clostridiales;f__Ruminococcaceae;g__Ruminococcus;s__
OTU_1520	0	5.65915e-05	0	8.48872e-05	0	0	0	0	2.82957e-05	0	0	0	0	0	0	k__Bacteria;p__Firmicutes;c__Clostridia;o__Clostridiales
OTU_1521	0.000113183	5.65915e-05	5.65915e-05	0	0	0	0.000141479	0.000141479	2.82957e-05	0	0	0	0	0	0	k__Bacteria;p__Firmicutes;c__Clostridia;o__Clostridiales;f__Ruminococcaceae;g__;s__
OTU_1522	0	0	2.82957e-05	0	0.000141479	0	0	0	0	0	0	0	5.65915e-05	0	0	k__Bacteria;p__Firmicutes;c__Erysipelotrichi;o__Erysipelotrichales;f__Erysipelotrichaceae;g__p-75-a5;s__
OTU_1523	2.82957e-05	0	0	0	0	0	0	0	0	0	0	0	0	0	0	k__Bacteria;p__Proteobacteria;c__Gammaproteobacteria;o__Legionellales;f__Legionellaceae
OTU_1524	0	0	2.82957e-05	0	0	0	2.82957e-05	2.82957e-05	0	0	0	0	0	0	5.65915e-05	k__Bacteria;p__Proteobacteria;c__Gammaproteobacteria;o__Alteromonadales;f__Shewanellaceae;g__Shewanella;s__algae
OTU_1525	0	0	0	0	0	0	0	0	0	2.82957e-05	0	0	0	0	8.48872e-05	k__Bacteria;p__Spirochaetes;c__Spirochaetes;o__Spirochaetales;f__Spirochaetaceae;g__Treponema;s__
OTU_1526	5.65915e-05	2.82957e-05	5.65915e-05	2.82957e-05	0	0	0	0	0	0	0	2.82957e-05	2.82957e-05	0	0	k__Bacteria;p__Bacteroidetes;c__Bacteroidia;o__Bacteroidales;f__;g__;s__
OTU_1527	0	0	0	0	0	0	0	0	0	0	0	2.82957e-05	0	0	0	k__Bacteria;p__Actinobacteria;c__Coriobacteriia;o__Coriobacteriales;f__Coriobacteriaceae
OTU_1528	0.000169774	0.000141479	0	0	8.48872e-05	0	0	0	5.65915e-05	0	5.65915e-05	2.82957e-05	8.48872e-05	0	0	k__Bacteria;p__Firmicutes;c__Erysipelotrichi;o__Erysipelotrichales;f__Erysipelotrichaceae;g__L7A_E11;s__
OTU_1529	8.48872e-05	0	2.82957e-05	2.82957e-05	5.65915e-05	0	0	2.82957e-05	2.82957e-05	2.82957e-05	0	5.65915e-05	0	0	0	k__Bacteria;p__Tenericutes;c__Mollicutes;o__RF39;f__;g__;s__
OTU_1530	0	0	0	0	0	0	0.000113183	0	5.65915e-05	0	0	0	0	0	0	k__Bacteria;p__Spirochaetes;c__Spirochaetes;o__Spirochaetales;f__Spirochaetaceae;g__Treponema;s__
OTU_1531	0	0	2.82957e-05	0	2.82957e-05	0	0	0	0	2.82957e-05	0	2.82957e-05	0	0	0	k__Bacteria;p__Firmicutes;c__Clostridia;o__Clostridiales;f__Lachnospiraceae;g__;s__
OTU_1532	0	0	0	0	0.000113183	0	2.82957e-05	0	0	2.82957e-05	5.65915e-05	0	2.82957e-05	0	0	k__Bacteria;p__Tenericutes;c__Mollicutes;o__Anaeroplasmatales;f__Anaeroplasmataceae;g__;s__
OTU_1533	2.82957e-05	0	0	0	0	0	0	0	0	0	2.82957e-05	0	2.82957e-05	0	0	k__Bacteria;p__Firmicutes;c__Clostridia;o__Clostridiales;f__Dehalobacteriaceae;g__Dehalobacterium;s__
OTU_1534	2.82957e-05	0	0	0	0	0	0.000141479	0	0	0	0	0	0	0	2.82957e-05	k__Bacteria;p__Bacteroidetes;c__Bacteroidia;o__Bacteroidales;f__Bacteroidaceae;g__BF311;s__
OTU_1535	0	0	5.65915e-05	0	0	0	0	0	0	2.82957e-05	0	0	0	0	0	k__Bacteria;p__Bacteroidetes;c__Bacteroidia;o__Bacteroidales;f__Prevotellaceae;g__Prevotella;s__
OTU_1536	0	5.65915e-05	0	0	0	0	2.82957e-05	0	2.82957e-05	0	0	0	0	0	0.000113183	k__Bacteria;p__Bacteroidetes;c__Bacteroidia;o__Bacteroidales;f__S24-7;g__;s__
OTU_1537	0	0	0	0	0	5.65915e-05	2.82957e-05	0	0	0	0	2.82957e-05	0	0	5.65915e-05	k__Bacteria
OTU_1538	0	0	0	0	0	0	0	0	0	5.65915e-05	0	0	0	0	0	k__Bacteria;p__Proteobacteria;c__Alphaproteobacteria;o__Rickettsiales;f__;g__;s__
OTU_1539	0	8.48872e-05	8.48872e-05	2.82957e-05	0	0	0	0	8.48872e-05	5.65915e-05	0	0	0	0	0	k__Bacteria;p__Spirochaetes;c__Spirochaetes;o__Spirochaetales;f__Spirochaetaceae;g__Treponema;s__
OTU_1540	2.82957e-05	0	0	5.65915e-05	0	0	0.000113183	8.48872e-05	0	0	0	0	0	0	5.65915e-05	k__Bacteria;p__Cyanobacteria;c__4C0d-2;o__YS2;f__;g__;s__
OTU_1541	5.65915e-05	0	2.82957e-05	0	2.82957e-05	2.82957e-05	0	0.000113183	0	0	0	0	0	8.48872e-05	2.82957e-05	k__Bacteria;p__Firmicutes;c__Clostridia;o__Clostridiales;f__Ruminococcaceae;g__;s__
OTU_1542	2.82957e-05	0	5.65915e-05	0.00019807	0	2.82957e-05	0.000169774	0.000169774	0.000113183	5.65915e-05	2.82957e-05	8.48872e-05	2.82957e-05	5.65915e-05	2.82957e-05	k__Bacteria;p__Firmicutes;c__Clostridia;o__Clostridiales;f__;g__;s__
OTU_1543	5.65915e-05	0.000226366	0.000226366	0.000113183	8.48872e-05	0	0.000254662	5.65915e-05	0.000113183	0.000169774	0.000169774	0	8.48872e-05	0	0	k__Bacteria;p__Firmicutes;c__Clostridia;o__Clostridiales;f__;g__;s__
OTU_1544	0	0	0	0	0	0	5.65915e-05	0	0	0	0	0	8.48872e-05	0	0	k__Bacteria;p__Firmicutes;c__Clostridia;o__Clostridiales;f__[Mogibacteriaceae]
OTU_1545	5.65915e-05	2.82957e-05	5.65915e-05	5.65915e-05	2.82957e-05	0.000113183	0	0	0.000169774	5.65915e-05	5.65915e-05	5.65915e-05	5.65915e-05	0	2.82957e-05	k__Bacteria;p__Firmicutes;c__Clostridia;o__Clostridiales;f__Ruminococcaceae;g__;s__
OTU_1546	0	0	0	0	0	0.000141479	0	0	2.82957e-05	0	0	8.48872e-05	0	0	0	k__Bacteria;p__Bacteroidetes;c__Bacteroidia;o__Bacteroidales;f__Prevotellaceae;g__Prevotella;s__
OTU_1547	0	5.65915e-05	0.000141479	8.48872e-05	0	0	5.65915e-05	0	0	0	0	0	0	0	0	k__Bacteria;p__Bacteroidetes;c__Bacteroidia;o__Bacteroidales;f__[Barnesiellaceae];g__;s__
OTU_1548	0	8.48872e-05	5.65915e-05	0.000141479	2.82957e-05	0	0	0	5.65915e-05	0	0	0	0	0	0	k__Bacteria;p__Bacteroidetes;c__Bacteroidia;o__Bacteroidales;f__[Barnesiellaceae];g__;s__
OTU_1549	0	0	0	2.82957e-05	0	0	0	0	2.82957e-05	0	0	2.82957e-05	0	2.82957e-05	0	k__Bacteria;p__Synergistetes;c__Synergistia;o__Synergistales;f__Dethiosulfovibrionaceae;g__Pyramidobacter;s__
OTU_1550	8.48872e-05	0	0	0	0	0	2.82957e-05	0	0	0	0	5.65915e-05	0	0	0.000113183	k__Bacteria;p__Firmicutes;c__Clostridia;o__Clostridiales
OTU_1551	0	2.82957e-05	0	0	0	0	5.65915e-05	0	0.000169774	0	0	0	0	0	0	k__Bacteria;p__Bacteroidetes;c__Bacteroidia;o__Bacteroidales;f__;g__;s__
OTU_1552	2.82957e-05	0	0	0	0	0	0	2.82957e-05	0	2.82957e-05	2.82957e-05	0.000113183	0	0	0	k__Bacteria;p__Firmicutes;c__Clostridia;o__Clostridiales;f__Lachnospiraceae
OTU_1553	8.48872e-05	5.65915e-05	0	8.48872e-05	0.000141479	2.82957e-05	0	0	5.65915e-05	0	0	8.48872e-05	0	2.82957e-05	0	k__Bacteria;p__Firmicutes;c__Clostridia;o__Clostridiales;f__Ruminococcaceae;g__;s__
OTU_1554	0	5.65915e-05	0	0	2.82957e-05	0	0	2.82957e-05	0	0	0	0	0	2.82957e-05	0	k__Bacteria;p__Firmicutes;c__Clostridia;o__Clostridiales
OTU_1555	0	0	0	0	0	0	0	0	0.000141479	0	0	0	0	0	0	k__Bacteria;p__Firmicutes;c__Clostridia;o__Clostridiales;f__Ruminococcaceae;g__;s__
OTU_1556	2.82957e-05	0	2.82957e-05	5.65915e-05	0	0	0	8.48872e-05	0	0	0	8.48872e-05	0	0	0	k__Bacteria;p__Tenericutes;c__Mollicutes;o__RF39;f__;g__;s__
OTU_1557	8.48872e-05	0	0	0	0	0	0	0	0	0	0	0	0	0	0	k__Bacteria;p__Tenericutes;c__Mollicutes;o__RF39;f__;g__;s__
OTU_1558	2.82957e-05	0	0	0	2.82957e-05	0	8.48872e-05	0	8.48872e-05	0	0	0	2.82957e-05	0	0	k__Bacteria;p__Bacteroidetes;c__Bacteroidia;o__Bacteroidales;f__[Odoribacteraceae];g__Butyricimonas;s__
OTU_1559	0	0	0	0	0	2.82957e-05	0	2.82957e-05	0	0	0	0	0	0	5.65915e-05	k__Bacteria;p__Firmicutes;c__Clostridia;o__Clostridiales;f__;g__;s__
OTU_1560	0	0	0	5.65915e-05	0	0	0	0	0	0	0	0	2.82957e-05	0	0	k__Bacteria;p__Firmicutes;c__Clostridia;o__Clostridiales;f__Ruminococcaceae;g__Ruminococcus;s__
OTU_1561	0	0	2.82957e-05	0	0	0	2.82957e-05	0	0	5.65915e-05	0	0	0	0	0	k__Bacteria;p__Firmicutes;c__Clostridia;o__Clostridiales;f__Ruminococcaceae;g__;s__
OTU_1562	0	2.82957e-05	0	0	0	0.000113183	8.48872e-05	5.65915e-05	0	0	0	0	2.82957e-05	8.48872e-05	0	k__Bacteria;p__Firmicutes;c__Clostridia;o__Clostridiales
OTU_1563	0	2.82957e-05	0	5.65915e-05	2.82957e-05	2.82957e-05	0	0	0	0	2.82957e-05	0	0	0	0	k__Bacteria;p__Firmicutes;c__Clostridia;o__Clostridiales;f__Lachnospiraceae
OTU_1564	0	0	0	0	0	0	0	8.48872e-05	0	0	0	0	0	0	0	k__Bacteria;p__Firmicutes;c__Clostridia;o__Clostridiales;f__Clostridiaceae;g__Candidatus Arthromitus;s__
OTU_1565	0	0	0	2.82957e-05	2.82957e-05	0	0	2.82957e-05	0	8.48872e-05	8.48872e-05	0	2.82957e-05	0	5.65915e-05	k__Bacteria;p__Firmicutes;c__Clostridia;o__Clostridiales;f__Peptococcaceae;g__rc4-4;s__
OTU_1566	0	0	0	0	0	0.000113183	0	0	0	0	0	0	0	0	0	k__Bacteria;p__Bacteroidetes;c__Bacteroidia;o__Bacteroidales;f__Prevotellaceae;g__Prevotella;s__
OTU_1567	0	8.48872e-05	0	0	0	0	2.82957e-05	2.82957e-05	2.82957e-05	0	0	0	0	0	0	k__Bacteria;p__Firmicutes;c__Clostridia;o__Clostridiales
OTU_1568	0	2.82957e-05	0.000141479	0	2.82957e-05	0	0	5.65915e-05	0	5.65915e-05	5.65915e-05	0	0	5.65915e-05	2.82957e-05	k__Bacteria;p__Firmicutes;c__Clostridia;o__Clostridiales;f__Lachnospiraceae;g__Butyrivibrio;s__
OTU_1569	0.00172604	0.000650802	0.000792281	0.000679098	0.00039614	0.00107524	0.000763985	0.000905464	0.000679098	0.000594211	0.000565915	0.0013582	0.000650802	0.000962055	0.00121672	k__Bacteria;p__Firmicutes;c__Clostridia;o__Clostridiales;f__;g__;s__
OTU_1570	0.00410288	0.00282957	0.00226366	0.00336719	0.00175434	0.00203729	0.00336719	0.00350867	0.00189582	0.00181093	0.00169774	0.00302764	0.00121672	0.00144308	0.00294276	k__Bacteria;p__Firmicutes;c__Clostridia;o__Clostridiales;f__Ruminococcaceae;g__;s__
OTU_1571	0	0	0	0	0	0	0	0	0	0	0	0	0	0	8.48872e-05	k__Bacteria;p__Proteobacteria;c__Alphaproteobacteria;o__Caulobacterales;f__Caulobacteraceae;g__;s__
OTU_1572	8.48872e-05	5.65915e-05	8.48872e-05	0.00039614	5.65915e-05	0	0	0	0	2.82957e-05	0.000113183	0.000226366	2.82957e-05	8.48872e-05	5.65915e-05	k__Bacteria;p__Bacteroidetes;c__Bacteroidia;o__Bacteroidales;f__Rikenellaceae;g__;s__
OTU_1573	0	0	2.82957e-05	0	0	0	2.82957e-05	2.82957e-05	0	5.65915e-05	2.82957e-05	0	0	0	2.82957e-05	k__Bacteria;p__Firmicutes;c__Clostridia;o__Clostridiales;f__[Mogibacteriaceae];g__;s__
OTU_1574	0	0	5.65915e-05	0	0	0	0	0	0	0	0	0	0	0	0	k__Bacteria;p__Firmicutes;c__Clostridia;o__Clostridiales;f__Lachnospiraceae;g__Moryella;s__
OTU_1575	0	2.82957e-05	0	0	2.82957e-05	0	0	2.82957e-05	0	0	0	0	0	0	0	k__Bacteria;p__Firmicutes;c__Clostridia;o__Clostridiales;f__Lachnospiraceae
OTU_1576	0	8.48872e-05	0	0	0	0	0	0	0	0	0	0	0	0	0	k__Bacteria;p__Firmicutes;c__Clostridia;o__Clostridiales;f__[Mogibacteriaceae];g__;s__
OTU_1577	5.65915e-05	5.65915e-05	0	0	0	2.82957e-05	5.65915e-05	5.65915e-05	2.82957e-05	0.000141479	0	0	0	8.48872e-05	0	k__Bacteria;p__Firmicutes;c__Clostridia;o__Clostridiales;f__Ruminococcaceae;g__;s__
OTU_1578	0.0026315	0.00240514	0.0019807	0.00161286	0.00186752	0.00342379	0.00314083	0.00362186	0.00359356	0.00203729	0.00124501	0.00217877	0.00152797	0.00141479	0.00305594	k__Bacteria;p__Firmicutes;c__Clostridia;o__Clostridiales;f__Ruminococcaceae;g__Oscillospira;s__
OTU_1579	0	0	0	0	0	0	0	0	0	0	0	0	0	0	2.82957e-05	k__Bacteria;p__Cyanobacteria;c__4C0d-2;o__YS2;f__;g__;s__
OTU_1580	2.82957e-05	2.82957e-05	0	8.48872e-05	0	0	0	8.48872e-05	0	0	0	0	2.82957e-05	2.82957e-05	0	k__Bacteria;p__Firmicutes;c__Clostridia;o__Clostridiales
OTU_1581	0.000282957	0.000226366	0.000141479	0.000141479	0.000141479	0.000169774	0.000113183	0.000254662	0.000141479	8.48872e-05	0.000113183	5.65915e-05	0.000141479	0.000141479	0.000113183	k__Bacteria;p__Firmicutes;c__Clostridia;o__Clostridiales;f__Ruminococcaceae;g__Oscillospira;s__
OTU_1582	0	0	0	0	0	0	0	0	0	5.65915e-05	0	0	0	5.65915e-05	2.82957e-05	k__Bacteria;p__Firmicutes;c__Clostridia;o__Clostridiales;f__;g__;s__
OTU_1583	0.000339549	0.000226366	0.000367845	0.000367845	0.000311253	0	0	0	0	0	0.0013582	0.000367845	0.00019807	0.00110353	0	k__Bacteria;p__Firmicutes;c__Clostridia;o__Clostridiales
OTU_1584	0	0	8.48872e-05	0	0	0	8.48872e-05	0	2.82957e-05	0	0	2.82957e-05	2.82957e-05	0	0	k__Bacteria;p__Firmicutes;c__Clostridia;o__Clostridiales;f__Ruminococcaceae
OTU_1585	0	0	5.65915e-05	0	0	0	0	0	0	0	0	0	0	0	5.65915e-05	k__Bacteria;p__Firmicutes;c__Clostridia;o__Clostridiales
OTU_1586	0	0	0	8.48872e-05	0	0.000113183	0	0	0	0	0	0	0	0	0	k__Bacteria;p__Bacteroidetes;c__Bacteroidia;o__Bacteroidales;f__S24-7;g__;s__
OTU_1587	0	0	5.65915e-05	0	0	0	0	0	0	0	0	0	0	0	0	k__Bacteria;p__TM7;c__TM7-3
OTU_1588	0	0	0	0	0	0	0	0	2.82957e-05	0	0	0	0	0	0	k__Bacteria;p__Firmicutes;c__Clostridia;o__Clostridiales;f__Ruminococcaceae;g__Ruminococcus;s__
OTU_1589	0.000282957	0.000169774	0.000169774	0.000452732	0.000113183	2.82957e-05	5.65915e-05	5.65915e-05	0.000367845	2.82957e-05	0.000169774	0.000254662	5.65915e-05	0.000226366	2.82957e-05	k__Bacteria;p__Firmicutes;c__Clostridia;o__Clostridiales;f__;g__;s__
OTU_1590	2.82957e-05	0	0	0	2.82957e-05	0	0	0	0	0	0	0	0	0	0	k__Bacteria;p__Firmicutes;c__Clostridia;o__Clostridiales;f__Lachnospiraceae;g__;s__
OTU_1591	0	2.82957e-05	0	0	0	0	0	0	5.65915e-05	0	0	0	0	0	0	k__Bacteria;p__Bacteroidetes;c__Bacteroidia;o__Bacteroidales;f__;g__;s__
OTU_1592	0	0	0	0	2.82957e-05	0	0	0	0	0	0	0	0	0	0	k__Bacteria;p__Bacteroidetes;c__Bacteroidia;o__Bacteroidales;f__RF16;g__;s__
OTU_1593	0	5.65915e-05	2.82957e-05	0	0	0	0	0	0	2.82957e-05	0	0	0	0	0	k__Bacteria;p__Bacteroidetes;c__Bacteroidia;o__Bacteroidales;f__;g__;s__
OTU_1594	0	2.82957e-05	0	0	0	0	0	0	0	0	0	0	2.82957e-05	0	0	k__Bacteria;p__Bacteroidetes;c__Bacteroidia;o__Bacteroidales;f__;g__;s__
OTU_1595	0	0	0	0	0	0	0	0	0	0	0	5.65915e-05	0	0	0	k__Bacteria;p__Firmicutes;c__Clostridia;o__Clostridiales;f__Clostridiaceae;g__Clostridium
OTU_1596	2.82957e-05	0	0	0	0	0	0	8.48872e-05	0	0	0	0	0	0	0	k__Bacteria;p__Firmicutes;c__Clostridia;o__Clostridiales;f__Ruminococcaceae
OTU_1597	8.48872e-05	2.82957e-05	0	0	0	0	5.65915e-05	2.82957e-05	0.000113183	0	5.65915e-05	8.48872e-05	0	0	2.82957e-05	k__Bacteria;p__Firmicutes;c__Clostridia;o__Clostridiales;f__Clostridiaceae;g__Clostridium;s__
OTU_1598	0	0	2.82957e-05	0	2.82957e-05	2.82957e-05	0	0	0	5.65915e-05	0	0	0	0	0	k__Bacteria;p__Proteobacteria;c__Alphaproteobacteria;o__Rhizobiales;f__Brucellaceae
OTU_1599	0	0	0	0	0	2.82957e-05	0	0	0	0	0	0	0	0	0	k__Bacteria;p__Bacteroidetes;c__Bacteroidia;o__Bacteroidales;f__;g__;s__
OTU_1600	0	0	5.65915e-05	0	0	8.48872e-05	0	0	5.65915e-05	0	0	0	0	0	0	k__Bacteria;p__Bacteroidetes;c__Bacteroidia;o__Bacteroidales;f__[Paraprevotellaceae];g__CF231;s__
OTU_1601	0	0	0	2.82957e-05	0	0	0	0	0	5.65915e-05	0	0	0	0	0	k__Bacteria;p__Tenericutes;c__Mollicutes;o__RF39;f__;g__;s__
OTU_1602	0	0	0	0	0	0	0	0	0	0	0	2.82957e-05	0	0	0	k__Bacteria;p__Firmicutes;c__Erysipelotrichi;o__Erysipelotrichales;f__Erysipelotrichaceae;g__RFN20;s__
OTU_1603	0	2.82957e-05	0	0	0	0	0	0	2.82957e-05	5.65915e-05	0	0	0	0	0	k__Bacteria;p__Fibrobacteres;c__Fibrobacteria;o__Fibrobacterales
OTU_1604	0	0	0	2.82957e-05	0	0	0	2.82957e-05	2.82957e-05	0	0	0	0	0	0	k__Bacteria;p__Bacteroidetes;c__Bacteroidia;o__Bacteroidales;f__[Odoribacteraceae];g__Odoribacter;s__
OTU_1605	0	2.82957e-05	0	0	2.82957e-05	0	0	0	0	0	0	2.82957e-05	0	0	0	k__Bacteria;p__Bacteroidetes;c__Bacteroidia;o__Bacteroidales;f__Prevotellaceae;g__Prevotella;s__
OTU_1606	0	0	0	0	0	0	0	0	0	0	0	0	0	0	0	k__Bacteria;p__Firmicutes;c__Clostridia;o__Clostridiales;f__Lachnospiraceae;g__;s__
OTU_1607	0	0	0	0	0	0	0	0	0	0	0	0	0	0	0	k__Bacteria;p__Bacteroidetes;c__Bacteroidia;o__Bacteroidales;f__Prevotellaceae;g__Prevotella;s__
OTU_1608	0	0	0	2.82957e-05	0	0	0	0	8.48872e-05	2.82957e-05	0	0	0	0	0	k__Bacteria;p__Firmicutes;c__Clostridia;o__Clostridiales;f__Christensenellaceae;g__;s__
OTU_1609	0.000113183	0.000226366	5.65915e-05	0.000282957	0.000226366	0	2.82957e-05	0	2.82957e-05	0.000141479	5.65915e-05	8.48872e-05	2.82957e-05	0	0	k__Bacteria;p__Tenericutes;c__Mollicutes;o__RF39;f__;g__;s__
OTU_1610	0	0	0	0	0	0	0	0	0	0	0	0	0	0	0	k__Bacteria;p__Firmicutes;c__Clostridia;o__Clostridiales;f__Lachnospiraceae;g__;s__
OTU_1611	2.82957e-05	0	0	0	0	0	5.65915e-05	5.65915e-05	0	0	5.65915e-05	0	0	0	0	k__Bacteria;p__Firmicutes;c__Clostridia;o__Clostridiales
OTU_1612	0	0	0	0	0	0	0	2.82957e-05	0	0	0	0	5.65915e-05	0	2.82957e-05	k__Bacteria;p__Firmicutes;c__Clostridia;o__Clostridiales
OTU_1613	5.65915e-05	2.82957e-05	2.82957e-05	0	0	0	0	2.82957e-05	0	0	0	0	0	0	0	k__Bacteria;p__Firmicutes;c__Erysipelotrichi;o__Erysipelotrichales;f__Erysipelotrichaceae;g__Bulleidia;s__
OTU_1614	5.65915e-05	8.48872e-05	0.000113183	0	2.82957e-05	0	0	8.48872e-05	0	0	0	2.82957e-05	0	2.82957e-05	0.000113183	k__Bacteria
OTU_1615	0	2.82957e-05	8.48872e-05	0	0	0	0	0	0	0	0	0	0	0	0	k__Bacteria;p__Firmicutes;c__Clostridia;o__Clostridiales;f__Lachnospiraceae;g__Butyrivibrio;s__
OTU_1616	0	0	0	0	0	0	0	0	0	0	0	0	0	0	0	k__Bacteria;p__Bacteroidetes;c__Bacteroidia;o__Bacteroidales;f__Prevotellaceae;g__Prevotella;s__
OTU_1617	0	0	2.82957e-05	0	0	0	0	0	0	5.65915e-05	0	0	0	0	0	k__Bacteria;p__Tenericutes;c__Mollicutes;o__RF39;f__;g__;s__
OTU_1618	0	0	0	0	0	0.000141479	0	0	0	0	0	0	0	0	0	k__Bacteria;p__Proteobacteria;c__Alphaproteobacteria;o__Rickettsiales;f__;g__;s__
OTU_1619	0	2.82957e-05	8.48872e-05	0	0	0	0	0	0	0	0	0	0	0	0	k__Bacteria;p__Firmicutes;c__Clostridia;o__Clostridiales;f__;g__;s__
OTU_1620	0	2.82957e-05	0	0	5.65915e-05	0	0	0	0	0	0	0	0	0	0	k__Bacteria;p__Firmicutes;c__Clostridia;o__Clostridiales;f__Clostridiaceae;g__Clostridium;s__intestinale
OTU_1621	0	5.65915e-05	5.65915e-05	0	0	0	0	0	0	0	0	0	0	0	0	k__Bacteria;p__Proteobacteria;c__Deltaproteobacteria;o__GMD14H09;f__;g__;s__
OTU_1622	0	0	0	0	0	0	0	0	0	8.48872e-05	0.000141479	0	2.82957e-05	8.48872e-05	0	k__Bacteria;p__Firmicutes;c__Clostridia;o__Clostridiales
OTU_1623	5.65915e-05	0	0	0	0	0	0	0	0	0	0	0	0	2.82957e-05	0	k__Bacteria;p__Firmicutes;c__Clostridia;o__Clostridiales;f__Ruminococcaceae
OTU_1624	0	0	0	2.82957e-05	0	0	0	0.000113183	0	0	2.82957e-05	0	0	0	0	k__Bacteria;p__Firmicutes;c__Clostridia;o__Clostridiales;f__Lachnospiraceae;g__;s__
OTU_1625	0	0	0.000113183	0	2.82957e-05	2.82957e-05	0.000226366	0	0	2.82957e-05	8.48872e-05	0	0	5.65915e-05	2.82957e-05	k__Bacteria;p__Firmicutes;c__Clostridia;o__Clostridiales
OTU_1626	0	0	0	0	0	0	2.82957e-05	0	0	0	0	0	0	0	0	k__Bacteria;p__Proteobacteria;c__Deltaproteobacteria;o__Myxococcales;f__0319-6G20;g__;s__
OTU_1627	0	0	0	0	0	2.82957e-05	0	0	0	0	0	0	0	0	0	k__Bacteria;p__Actinobacteria;c__Coriobacteriia;o__Coriobacteriales;f__Coriobacteriaceae
OTU_1628	0	0	2.82957e-05	0	0	0	0	0	0	0	0	0	0	0	2.82957e-05	k__Bacteria;p__Tenericutes;c__RF3;o__ML615J-28;f__;g__;s__
OTU_1629	0	0	0	0	2.82957e-05	0	0	0	2.82957e-05	0	0	0	0	0	0	k__Bacteria;p__Spirochaetes;c__Spirochaetes;o__Spirochaetales;f__Spirochaetaceae;g__Treponema;s__
OTU_1630	0	0	0	0	0	0	5.65915e-05	0	0	0	0	0	0	0	0	k__Bacteria;p__Firmicutes;c__Clostridia;o__Clostridiales;f__Ruminococcaceae
OTU_1631	0	2.82957e-05	0	0	0	0	5.65915e-05	0	0	8.48872e-05	0	0	0	0	0	k__Bacteria;p__Spirochaetes;c__Spirochaetes;o__Sphaerochaetales;f__Sphaerochaetaceae;g__Sphaerochaeta;s__
OTU_1632	0	0	0.000113183	0	0	0	8.48872e-05	2.82957e-05	0	2.82957e-05	0	0	2.82957e-05	0	0	k__Bacteria;p__Firmicutes;c__Erysipelotrichi;o__Erysipelotrichales;f__Erysipelotrichaceae;g__;s__
OTU_1633	0	0	0	0	8.48872e-05	0	0	0	0	0	8.48872e-05	0	0	0	2.82957e-05	k__Bacteria;p__Bacteroidetes;c__Bacteroidia;o__Bacteroidales;f__;g__;s__
OTU_1634	0	0	2.82957e-05	0	0	0	0	0	0	2.82957e-05	0	0	0	0	0	k__Bacteria;p__Bacteroidetes;c__Bacteroidia;o__Bacteroidales;f__RF16;g__;s__
OTU_1635	0.000113183	0.00019807	0.000169774	0.000311253	0.000113183	5.65915e-05	0	0.000169774	2.82957e-05	0	0	8.48872e-05	0.000141479	0	5.65915e-05	k__Bacteria;p__Cyanobacteria;c__4C0d-2;o__YS2;f__;g__;s__
OTU_1636	0	2.82957e-05	8.48872e-05	5.65915e-05	5.65915e-05	5.65915e-05	0.000113183	5.65915e-05	5.65915e-05	0.000282957	0.000169774	0.000113183	2.82957e-05	0	5.65915e-05	k__Bacteria;p__Firmicutes;c__Clostridia;o__Clostridiales;f__Ruminococcaceae;g__;s__
OTU_1637	0	0	0	0	2.82957e-05	2.82957e-05	0	2.82957e-05	0	2.82957e-05	0	0	0	0	0	k__Bacteria;p__Bacteroidetes;c__Bacteroidia;o__Bacteroidales;f__RF16;g__;s__
OTU_1638	0.000113183	0.000113183	0.00019807	0.000113183	0.000339549	8.48872e-05	0.000169774	2.82957e-05	0.000141479	0.000282957	0.000169774	0.000141479	0.00019807	0.00019807	0.000113183	k__Bacteria;p__Firmicutes;c__Clostridia;o__Clostridiales;f__Lachnospiraceae;g__;s__
OTU_1639	2.82957e-05	0	0	0	0	0	0	2.82957e-05	0	0	0	0	0	0	2.82957e-05	k__Bacteria;p__Firmicutes;c__Erysipelotrichi;o__Erysipelotrichales;f__Erysipelotrichaceae;g__Bulleidia;s__
OTU_1640	5.65915e-05	0	0	0	0	0	0	5.65915e-05	0	0	0	0	0	0	0	k__Bacteria;p__Firmicutes;c__Clostridia;o__Clostridiales;f__Lachnospiraceae;g__;s__
OTU_1641	0	0	0	0	0	2.82957e-05	0	0	2.82957e-05	0	0	2.82957e-05	0	0	0	k__Bacteria;p__Spirochaetes;c__Spirochaetes;o__Spirochaetales;f__Spirochaetaceae;g__Treponema;s__
OTU_1642	0	0	8.48872e-05	0	0	0	0	0	0	5.65915e-05	0	0	0	0	0	k__Bacteria;p__Proteobacteria;c__Gammaproteobacteria;o__Aeromonadales;f__Succinivibrionaceae;g__;s__
OTU_1643	8.48872e-05	0.000282957	8.48872e-05	0.00019807	2.82957e-05	0	0.000113183	0.000169774	0.000226366	0.000141479	0	0.000113183	0.000113183	8.48872e-05	0.000113183	k__Bacteria;p__Tenericutes;c__Mollicutes;o__RF39;f__;g__;s__
OTU_1644	0	5.65915e-05	0.000113183	2.82957e-05	2.82957e-05	0.000113183	5.65915e-05	0	0	0.000113183	0	0	0	0	0	k__Bacteria;p__Bacteroidetes;c__Bacteroidia;o__Bacteroidales;f__Prevotellaceae;g__Prevotella;s__
OTU_1645	0.00871509	0.00444243	0.00616847	0.00520642	0.00546108	0.00594211	0.00984692	0.0117993	0.00636654	0.00882827	0.00432925	0.00633825	0.00526301	0.00381993	0.00826236	k__Bacteria;p__Firmicutes;c__Clostridia;o__Clostridiales;f__Ruminococcaceae;g__;s__
OTU_1646	5.65915e-05	0	0	8.48872e-05	0	0	0	0	0	0	0	0	0	0	0	k__Bacteria;p__Firmicutes;c__Clostridia;o__Clostridiales;f__Christensenellaceae;g__;s__
OTU_1647	0.00019807	2.82957e-05	2.82957e-05	2.82957e-05	2.82957e-05	0	0.000141479	5.65915e-05	0	8.48872e-05	5.65915e-05	8.48872e-05	8.48872e-05	0.000113183	8.48872e-05	k__Bacteria;p__Firmicutes;c__Clostridia;o__Clostridiales;f__Ruminococcaceae;g__Oscillospira;s__
OTU_1648	0	5.65915e-05	0	2.82957e-05	0	0	0	0	0	2.82957e-05	0	0	0	0	2.82957e-05	k__Bacteria;p__Tenericutes;c__RF3;o__ML615J-28;f__;g__;s__
OTU_1649	0	0	0	0	0	0	0	0	0	0	0	0	5.65915e-05	0	0	k__Bacteria;p__Actinobacteria;c__Actinobacteria;o__Actinomycetales;f__Corynebacteriaceae;g__Corynebacterium;s__variabile
OTU_1650	0	0	0	0	0	0	0	0	0	0	0	0	5.65915e-05	0	0	k__Bacteria;p__Firmicutes;c__Clostridia;o__Clostridiales;f__Christensenellaceae;g__;s__
OTU_1651	5.65915e-05	0	0	5.65915e-05	2.82957e-05	0	0	2.82957e-05	0	0	0	0	2.82957e-05	0	0	k__Bacteria;p__Firmicutes;c__Erysipelotrichi;o__Erysipelotrichales;f__Erysipelotrichaceae;g__p-75-a5;s__
OTU_1652	5.65915e-05	0	0	0	2.82957e-05	2.82957e-05	5.65915e-05	0	0	5.65915e-05	0	0	8.48872e-05	2.82957e-05	0	k__Bacteria;p__Firmicutes;c__Clostridia;o__Clostridiales;f__[Mogibacteriaceae];g__Mogibacterium;s__
OTU_1653	0.000282957	0	5.65915e-05	8.48872e-05	2.82957e-05	8.48872e-05	2.82957e-05	8.48872e-05	2.82957e-05	2.82957e-05	5.65915e-05	5.65915e-05	2.82957e-05	0	0	k__Bacteria;p__Firmicutes;c__Clostridia;o__Clostridiales;f__Ruminococcaceae;g__;s__
OTU_1654	0	0	0	5.65915e-05	5.65915e-05	0	0	0	0	0	0	0	0	0	0	k__Bacteria;p__Proteobacteria;c__Alphaproteobacteria
OTU_1655	0	0	0	0	0	0	8.48872e-05	0	0	5.65915e-05	0	0	0	0	0	k__Bacteria;p__Firmicutes;c__Clostridia;o__Clostridiales;f__Veillonellaceae;g__;s__
OTU_1656	0	0	0	0	2.82957e-05	0	8.48872e-05	0	0	0	0	0	0	0	2.82957e-05	k__Bacteria;p__Firmicutes;c__Erysipelotrichi;o__Erysipelotrichales;f__Erysipelotrichaceae;g__RFN20;s__
OTU_1657	0	0	0	0	0	5.65915e-05	0	0	0	0	8.48872e-05	0	0	0	0	k__Bacteria;p__Firmicutes;c__Erysipelotrichi;o__Erysipelotrichales;f__Erysipelotrichaceae;g__RFN20;s__
OTU_1658	0	2.82957e-05	0	0	0	0	0	0	0	5.65915e-05	0	2.82957e-05	2.82957e-05	0	0	k__Bacteria;p__Firmicutes;c__Clostridia;o__Clostridiales;f__Lachnospiraceae
OTU_1659	0	0	0	0	0	0	0	0	0	0	2.82957e-05	0	0	0	0	k__Bacteria;p__Firmicutes;c__Erysipelotrichi;o__Erysipelotrichales;f__Erysipelotrichaceae
OTU_1660	0	0	0	0	0	0	0	0	2.82957e-05	0	0	2.82957e-05	0	0	0	k__Bacteria;p__Spirochaetes;c__Spirochaetes;o__Sphaerochaetales;f__Sphaerochaetaceae;g__Sphaerochaeta;s__
OTU_1661	5.65915e-05	0.000113183	0.000113183	5.65915e-05	2.82957e-05	0	0	5.65915e-05	0.000113183	0	0	2.82957e-05	0	0	2.82957e-05	k__Bacteria;p__Tenericutes;c__Mollicutes;o__RF39;f__;g__;s__
OTU_1662	0	0	0	0	0	0	0	0	2.82957e-05	0	0	0	2.82957e-05	2.82957e-05	0	k__Bacteria;p__Firmicutes;c__Clostridia;o__Clostridiales;f__Veillonellaceae;g__Phascolarctobacterium;s__
OTU_1663	0	0	0	0	0	0	0	2.82957e-05	0	0	0	0	0	0	0	k__Bacteria;p__Firmicutes;c__Clostridia;o__Clostridiales;f__Lachnospiraceae
OTU_1664	0	2.82957e-05	0	0	2.82957e-05	0	0	0	0	0	0	0	5.65915e-05	0	0	k__Bacteria;p__Tenericutes;c__Mollicutes;o__Anaeroplasmatales;f__Anaeroplasmataceae;g__;s__
OTU_1665	0	0	0	0	0	0	0	0	0	0	0	0	0	0	0	k__Bacteria;p__Verrucomicrobia;c__Verruco-5;o__WCHB1-41;f__RFP12;g__;s__
OTU_1666	5.65915e-05	8.48872e-05	5.65915e-05	8.48872e-05	2.82957e-05	2.82957e-05	0	0	0	0	2.82957e-05	2.82957e-05	0	0.000113183	0	k__Bacteria;p__Actinobacteria;c__Coriobacteriia;o__Coriobacteriales;f__Coriobacteriaceae
OTU_1667	0	8.48872e-05	0	2.82957e-05	0	8.48872e-05	0	0	0	0	0	0	2.82957e-05	0	0	k__Bacteria;p__Bacteroidetes;c__Bacteroidia;o__Bacteroidales;f__Porphyromonadaceae;g__Paludibacter;s__
OTU_1668	2.82957e-05	0	2.82957e-05	8.48872e-05	0	0	0	0	2.82957e-05	0	0	0	2.82957e-05	0	0	k__Bacteria;p__Cyanobacteria;c__Chloroplast;o__Streptophyta;f__;g__;s__
OTU_1669	0	0	0	2.82957e-05	0	0	0	0	0	2.82957e-05	0.000113183	0	5.65915e-05	0	0	k__Bacteria;p__Firmicutes;c__Clostridia;o__Clostridiales
OTU_1670	0	0	5.65915e-05	0.000141479	0	0	0	2.82957e-05	0	0	0	0	0	0	0	k__Bacteria;p__Tenericutes;c__Mollicutes;o__RF39;f__;g__;s__
OTU_1671	0	0	8.48872e-05	0	0	0	0	0	0	5.65915e-05	0	0	0	0	0	k__Bacteria;p__Bacteroidetes;c__Bacteroidia;o__Bacteroidales;f__;g__;s__
OTU_1672	0	0	0	0	0	0	0	0	0	0	5.65915e-05	0	0	0	0	k__Bacteria;p__Firmicutes;c__Clostridia;o__Clostridiales
OTU_1673	0.000141479	5.65915e-05	8.48872e-05	0.00019807	8.48872e-05	8.48872e-05	0.000141479	5.65915e-05	2.82957e-05	0.000113183	2.82957e-05	8.48872e-05	0	8.48872e-05	0.000141479	k__Bacteria;p__Tenericutes;c__Mollicutes;o__RF39;f__;g__;s__
OTU_1674	0	0	2.82957e-05	0	0	0	0	0	0	0	0	2.82957e-05	0	0	0	k__Bacteria
OTU_1675	5.65915e-05	8.48872e-05	0	8.48872e-05	2.82957e-05	0	5.65915e-05	0	0	0	5.65915e-05	0	0	0	8.48872e-05	k__Bacteria;p__Tenericutes;c__Mollicutes;o__RF39;f__;g__;s__
OTU_1676	0	0	0	2.82957e-05	2.82957e-05	0	0	8.48872e-05	0	0	0	0	0	0	5.65915e-05	k__Bacteria;p__Cyanobacteria;c__4C0d-2;o__YS2;f__;g__;s__
OTU_1677	0	0	0	0	0	0	5.65915e-05	0	0	0	0	0	2.82957e-05	0	0	k__Bacteria;p__Tenericutes;c__RF3;o__ML615J-28;f__;g__;s__
OTU_1678	0	0	2.82957e-05	5.65915e-05	0	5.65915e-05	0	0	0	0	0	0	0	0	0	k__Bacteria;p__Proteobacteria;c__Alphaproteobacteria;o__Rickettsiales
OTU_1679	0	0	0.000113183	5.65915e-05	8.48872e-05	5.65915e-05	0	0	0	0.000113183	0	0	0	0	0	k__Bacteria;p__Bacteroidetes;c__Bacteroidia;o__Bacteroidales
OTU_1680	0	0	5.65915e-05	0	0	0	0	0	5.65915e-05	5.65915e-05	0	2.82957e-05	0	0	2.82957e-05	k__Bacteria;p__Bacteroidetes;c__Bacteroidia;o__Bacteroidales;f__;g__;s__
OTU_1681	0	0	0	0	0	0	0	0	0	0	0	0	0	0	0	k__Bacteria;p__Firmicutes;c__Clostridia;o__Clostridiales
OTU_1682	0	2.82957e-05	0	2.82957e-05	2.82957e-05	0	0	2.82957e-05	0	0	0	0	0	0	0	k__Bacteria;p__Firmicutes;c__Bacilli;o__Bacillales;f__Paenibacillaceae;g__Paenibacillus;s__
OTU_1683	2.82957e-05	0	0	0	0	0	2.82957e-05	5.65915e-05	0	0	0	5.65915e-05	0	0	5.65915e-05	k__Bacteria;p__Firmicutes;c__Clostridia;o__Clostridiales;f__Ruminococcaceae;g__;s__
OTU_1684	0	8.48872e-05	0	0	0	0	0	0	5.65915e-05	5.65915e-05	0	0	0	0	0	k__Bacteria;p__Firmicutes;c__Clostridia;o__Clostridiales;f__Veillonellaceae
OTU_1685	0	0	0	0	0	0	0	0	0	2.82957e-05	0	0	0	0	0	k__Bacteria;p__Firmicutes;c__Erysipelotrichi;o__Erysipelotrichales;f__Erysipelotrichaceae;g__RFN20;s__
OTU_1686	2.82957e-05	8.48872e-05	0	0	0	0	0	0	0	0	0	2.82957e-05	0	0	0	k__Bacteria
OTU_1687	0	0	0	0	0	0	0	5.65915e-05	0	0	0	0	0	0	0	k__Bacteria;p__Bacteroidetes;c__Bacteroidia;o__Bacteroidales
OTU_1688	0	0	0	0	2.82957e-05	0	0	2.82957e-05	0	0	5.65915e-05	0	0	0	0	k__Bacteria;p__Firmicutes;c__Clostridia;o__Clostridiales
OTU_1689	0	0	0	0	0	8.48872e-05	0	0	0	0	0	0	0	0	0	k__Bacteria;p__Bacteroidetes;c__Bacteroidia;o__Bacteroidales;f__Prevotellaceae;g__Prevotella;s__
OTU_1690	0	0	0	0	0	0	0	0	0	0	0	0	0	0	0	k__Bacteria;p__Firmicutes;c__Clostridia;o__Clostridiales;f__Lachnospiraceae;g__;s__
OTU_1691	0	0	0	0	0	0	0	0	0	0	0	0	0	0	8.48872e-05	k__Bacteria;p__Firmicutes;c__Clostridia;o__Clostridiales;f__Lachnospiraceae;g__Shuttleworthia;s__
OTU_1692	0.00019807	0.000113183	5.65915e-05	0.000113183	0	5.65915e-05	5.65915e-05	0.000113183	0.000113183	8.48872e-05	5.65915e-05	5.65915e-05	5.65915e-05	2.82957e-05	5.65915e-05	k__Bacteria;p__Firmicutes;c__Clostridia;o__Clostridiales;f__Ruminococcaceae;g__;s__
OTU_1693	0	2.82957e-05	0	0	0	0	0	0	0.000113183	0	0	2.82957e-05	0	0	0	k__Bacteria;p__Cyanobacteria;c__4C0d-2;o__YS2;f__;g__;s__
OTU_1694	0	0	0	0	0	8.48872e-05	0	0	0	0	0	0	0	0	0	k__Bacteria;p__Firmicutes;c__Clostridia;o__Clostridiales;f__Veillonellaceae;g__;s__
OTU_1695	0	2.82957e-05	0	5.65915e-05	0	0	0	0	8.48872e-05	0	0	0	0	2.82957e-05	0	k__Bacteria;p__Firmicutes;c__Clostridia;o__Clostridiales;f__Ruminococcaceae;g__;s__
OTU_1696	8.48872e-05	0	0	0	0	8.48872e-05	5.65915e-05	0.000169774	0	0	0	0	0	0	0	k__Bacteria;p__Firmicutes;c__Clostridia;o__Clostridiales;f__Christensenellaceae;g__;s__
OTU_1697	5.65915e-05	2.82957e-05	0	0	0	0	0	0	0	0	0	0	0	0	0	k__Bacteria
OTU_1698	0	0	0	5.65915e-05	0	0	0	5.65915e-05	0	0	0	0	0	0	2.82957e-05	k__Bacteria;p__Firmicutes;c__Clostridia;o__Clostridiales;f__Lachnospiraceae;g__Coprococcus;s__
OTU_1699	2.82957e-05	0	0	0	2.82957e-05	0	0	0	0	0	0	2.82957e-05	0	2.82957e-05	0	k__Bacteria;p__Bacteroidetes;c__Bacteroidia;o__Bacteroidales;f__Bacteroidaceae;g__5-7N15;s__
OTU_1700	2.82957e-05	2.82957e-05	0	0	0	0	0	5.65915e-05	0	0	0	0	0	0	0	k__Bacteria;p__Firmicutes;c__Clostridia;o__Clostridiales;f__Lachnospiraceae;g__Butyrivibrio;s__
OTU_1701	0.000650802	0.000820577	0.00116013	0.000452732	0.000452732	0.00101865	0.000792281	0.000848872	0.00118842	0.00158456	0.000367845	0.000707394	0.000424436	0.000339549	0.000905464	k__Bacteria;p__Firmicutes;c__Clostridia;o__Clostridiales;f__Lachnospiraceae
OTU_1702	0	0	0	2.82957e-05	0	2.82957e-05	8.48872e-05	0	0	0	0	0	0	0	0	k__Bacteria;p__Firmicutes;c__Clostridia;o__Clostridiales
OTU_1703	2.82957e-05	0	0	0	2.82957e-05	0	0	0	0	0	0	0	0	0	2.82957e-05	k__Bacteria;p__Firmicutes;c__Clostridia;o__Clostridiales;f__Lachnospiraceae
OTU_1704	0	0	8.48872e-05	0	2.82957e-05	0	0	0	0	2.82957e-05	0	0	0	0	0	k__Bacteria;p__Tenericutes;c__Mollicutes;o__Anaeroplasmatales;f__Anaeroplasmataceae;g__Anaeroplasma;s__
OTU_1705	2.82957e-05	0	0	0	0	0	0	0	0	0	0	5.65915e-05	0	0	0	k__Bacteria;p__Firmicutes;c__Clostridia;o__Clostridiales;f__Lachnospiraceae;g__;s__
OTU_1706	2.82957e-05	2.82957e-05	0	0	0	0	0	0	0	8.48872e-05	0	0	0	0	0	k__Bacteria
OTU_1707	0.000169774	0.000113183	5.65915e-05	0.000226366	0.000113183	0	0	8.48872e-05	0.000141479	0.000254662	0.000254662	0.00019807	8.48872e-05	0.000141479	2.82957e-05	k__Bacteria;p__Tenericutes;c__Mollicutes;o__RF39;f__;g__;s__
OTU_1708	0	0	0	5.65915e-05	0	0	0	0	0	0	0	0	0	0	2.82957e-05	k__Bacteria
OTU_1709	0	0	0	0	2.82957e-05	0	0	0	0	0	0	0	0	0	0	k__Bacteria;p__Firmicutes;c__Clostridia;o__Clostridiales;f__Dehalobacteriaceae;g__Dehalobacterium;s__
OTU_1710	0	0	0	0	0	0	0	2.82957e-05	0	0	0	0	0	0	0	k__Bacteria
OTU_1711	0	0	0	0	0	0	2.82957e-05	0	0	0	0	0	0	0	0	k__Bacteria;p__Spirochaetes;c__Spirochaetes;o__Spirochaetales;f__Spirochaetaceae;g__Treponema;s__
OTU_1712	0	0	0	0	2.82957e-05	0	0	0	0	2.82957e-05	0	5.65915e-05	0	0	2.82957e-05	k__Bacteria;p__Firmicutes;c__Clostridia;o__Clostridiales;f__Lachnospiraceae;g__Coprococcus;s__
OTU_1713	0	5.65915e-05	2.82957e-05	0	0	0	0	0	0	0	0	0	0	0	0	k__Bacteria
OTU_1714	8.48872e-05	0	0	0	0	0	0	0	0	0	0	0	0	0	0	k__Bacteria;p__Tenericutes;c__Mollicutes;o__Anaeroplasmatales;f__Anaeroplasmataceae
OTU_1715	0	0	2.82957e-05	0	0	2.82957e-05	0	0	0	0	0	0	0	0	0	k__Bacteria;p__Bacteroidetes;c__Bacteroidia;o__Bacteroidales;f__;g__;s__
OTU_1716	0	0	0	5.65915e-05	0	0	0	0	0	8.48872e-05	0	0	0	0	2.82957e-05	k__Bacteria;p__Firmicutes;c__Clostridia;o__Clostridiales;f__[Mogibacteriaceae];g__;s__
OTU_1717	0	2.82957e-05	0	0	0	0	0	0	0	0	0	0	2.82957e-05	0	5.65915e-05	k__Bacteria;p__Firmicutes;c__Clostridia;o__Clostridiales
OTU_1718	0	0	0	0	0	0	0	5.65915e-05	0	0	0	0	5.65915e-05	0	0	k__Bacteria;p__Firmicutes;c__Clostridia;o__Clostridiales
OTU_1719	0.000141479	0.000113183	5.65915e-05	0.000282957	5.65915e-05	5.65915e-05	8.48872e-05	5.65915e-05	2.82957e-05	8.48872e-05	2.82957e-05	0.000113183	2.82957e-05	2.82957e-05	2.82957e-05	k__Bacteria;p__Tenericutes;c__Mollicutes;o__RF39;f__;g__;s__
OTU_1720	0	0	0	0	2.82957e-05	0	8.48872e-05	0	0	0	0	0	0	0	0	k__Bacteria;p__Bacteroidetes;c__Bacteroidia;o__Bacteroidales;f__[Paraprevotellaceae];g__CF231;s__
OTU_1721	0	0	0	0	0	0	0	0	0	0	0	0	0	0	0	k__Bacteria;p__Proteobacteria;c__Deltaproteobacteria;o__Desulfovibrionales;f__Desulfovibrionaceae;g__Desulfovibrio;s__
OTU_1722	0	2.82957e-05	0	2.82957e-05	0	0	0	2.82957e-05	0	2.82957e-05	0	0	2.82957e-05	0	0	k__Bacteria;p__Firmicutes;c__Clostridia;o__Clostridiales;f__Ruminococcaceae
OTU_1723	2.82957e-05	0	0	0	2.82957e-05	0	0	2.82957e-05	0	0	0	2.82957e-05	0	0	5.65915e-05	k__Bacteria;p__Actinobacteria;c__Actinobacteria;o__Actinomycetales;f__Microbacteriaceae
OTU_1724	0	0	0	0	0	0	0	0	0	0	0	0	5.65915e-05	0	0	k__Bacteria;p__Synergistetes;c__Synergistia;o__Synergistales;f__Dethiosulfovibrionaceae;g__TG5;s__
OTU_1725	0	0	0	0	0	5.65915e-05	0	0	0	0	0	0	0	0	0	k__Bacteria;p__Proteobacteria;c__Alphaproteobacteria;o__Rhizobiales;f__Phyllobacteriaceae;g__Mesorhizobium;s__
OTU_1726	0	5.65915e-05	0	0	5.65915e-05	0	0	0	0	0	0	0	2.82957e-05	0	0	k__Bacteria;p__Deferribacteres;c__Deferribacteres;o__Deferribacterales;f__Deferribacteraceae;g__Mucispirillum;s__
OTU_1727	2.82957e-05	0	0	0	0	0	5.65915e-05	2.82957e-05	2.82957e-05	0	0	0	0	0	0	k__Bacteria;p__Bacteroidetes;c__Bacteroidia;o__Bacteroidales;f__S24-7;g__;s__
OTU_1728	0	8.48872e-05	0	0	0	0	0	2.82957e-05	0	0	8.48872e-05	0	0	0	0	k__Bacteria;p__Firmicutes;c__Clostridia;o__Clostridiales
OTU_1729	0	0	0	0	2.82957e-05	2.82957e-05	0	0	0	0	0	0	2.82957e-05	0	0	k__Bacteria;p__Proteobacteria;c__Deltaproteobacteria;o__Desulfovibrionales;f__Desulfovibrionaceae
OTU_1730	2.82957e-05	0	0	0	0	0	0	8.48872e-05	0	0	0	0	0	0	0	k__Bacteria;p__Bacteroidetes;c__Bacteroidia;o__Bacteroidales;f__BS11;g__;s__
OTU_1731	2.82957e-05	2.82957e-05	5.65915e-05	0	2.82957e-05	5.65915e-05	5.65915e-05	8.48872e-05	2.82957e-05	0.000169774	5.65915e-05	2.82957e-05	0	5.65915e-05	8.48872e-05	k__Bacteria;p__Firmicutes;c__Clostridia;o__Clostridiales;f__Lachnospiraceae
OTU_1732	0	0	0	0	2.82957e-05	0	0	0	0	0	0	0	0	0	0	k__Bacteria;p__Bacteroidetes;c__Bacteroidia;o__Bacteroidales;f__;g__;s__
OTU_1733	0.000254662	0.000339549	0.000169774	0.000141479	0.000226366	0.000226366	0.000141479	0.000169774	0.000226366	0	0.000226366	0.000226366	0.000226366	0.000141479	0.000226366	k__Bacteria;p__Firmicutes;c__Clostridia;o__Clostridiales;f__Ruminococcaceae;g__;s__
OTU_1734	0	0	0	0	0	0	0	0	0	0	2.82957e-05	0	0	0	0	k__Bacteria;p__Bacteroidetes;c__Bacteroidia;o__Bacteroidales;f__;g__;s__
OTU_1735	8.48872e-05	0	2.82957e-05	0	2.82957e-05	0	0	0	0	0	0	0	0	0	0	k__Bacteria;p__Firmicutes;c__Bacilli;o__Bacillales;f__Planococcaceae;g__Solibacillus;s__
OTU_1736	5.65915e-05	2.82957e-05	0	0	0	0	0	0	0	0	0	2.82957e-05	0	0	0	k__Bacteria;p__Bacteroidetes;c__Bacteroidia;o__Bacteroidales;f__Prevotellaceae;g__Prevotella;s__
OTU_1737	0	0	0	0	0	0	0	0	0	5.65915e-05	0	0	0	0	0	k__Bacteria;p__Bacteroidetes;c__Bacteroidia;o__Bacteroidales;f__;g__;s__
OTU_1738	0	8.48872e-05	0	0	2.82957e-05	0	0	0	0	0	2.82957e-05	0	0	0	0	k__Bacteria;p__Firmicutes;c__Clostridia;o__Clostridiales
OTU_1739	0	0	0	0	0	2.82957e-05	0.000113183	0	0	0	0	0	0	0	0	k__Bacteria;p__Bacteroidetes;c__Bacteroidia;o__Bacteroidales;f__Prevotellaceae;g__Prevotella;s__
OTU_1740	0	0	2.82957e-05	0	0	0	0	0	0	5.65915e-05	0	0	0	0	0	k__Bacteria;p__Bacteroidetes;c__Bacteroidia;o__Bacteroidales;f__Prevotellaceae;g__Prevotella;s__
OTU_1741	0	2.82957e-05	0	0	0	0	0	0	0	0	0	0	0	0	0	k__Bacteria;p__Bacteroidetes;c__Bacteroidia;o__Bacteroidales;f__Prevotellaceae;g__Prevotella;s__
OTU_1742	0	0	0	2.82957e-05	0	0	0	0	0	0	0	8.48872e-05	0	0	0	k__Bacteria;p__Firmicutes;c__Clostridia;o__Clostridiales;f__Lachnospiraceae;g__;s__
OTU_1743	0	0	0	0	2.82957e-05	0	0	2.82957e-05	0	0	0	0	0	0	0	k__Bacteria;p__Firmicutes;c__Clostridia;o__Clostridiales;f__Ruminococcaceae;g__Ruminococcus;s__
OTU_1744	0	2.82957e-05	0	0	0	0	0	0	0	0	0	0	0	0	0	k__Bacteria;p__Actinobacteria;c__Coriobacteriia;o__Coriobacteriales;f__Coriobacteriaceae;g__Slackia;s__
OTU_1745	0	0	0	0	0	0	2.82957e-05	2.82957e-05	0	0	0	0	0	2.82957e-05	0	k__Bacteria;p__Firmicutes;c__Clostridia;o__Clostridiales;f__Ruminococcaceae
OTU_1746	0	0	0	0	0	2.82957e-05	2.82957e-05	0	0	0	0	0	0	0	0	k__Bacteria;p__Firmicutes;c__Clostridia;o__Clostridiales;f__Lachnospiraceae
OTU_1747	0	0	0	0	0	2.82957e-05	2.82957e-05	0	2.82957e-05	2.82957e-05	0	0	0	0	0	k__Bacteria;p__Proteobacteria;c__Alphaproteobacteria;o__RF32;f__;g__;s__
OTU_1748	0	2.82957e-05	0	2.82957e-05	2.82957e-05	0	5.65915e-05	2.82957e-05	0.000113183	0	0	0	0	5.65915e-05	0	k__Bacteria;p__Firmicutes;c__Clostridia;o__Clostridiales;f__Ruminococcaceae;g__;s__
OTU_1749	5.65915e-05	5.65915e-05	2.82957e-05	5.65915e-05	0	0	0	0	0	0.000141479	0	0	0	0	8.48872e-05	k__Bacteria;p__Tenericutes;c__Mollicutes;o__RF39;f__;g__;s__
OTU_1750	2.82957e-05	8.48872e-05	0	0	8.48872e-05	0	0	8.48872e-05	0	0	0.000113183	0.000141479	2.82957e-05	5.65915e-05	0	k__Bacteria;p__Tenericutes;c__Mollicutes;o__RF39;f__;g__;s__
OTU_1751	0	2.82957e-05	0	2.82957e-05	0	0	0	0	8.48872e-05	0	0	0	0	0	0	k__Bacteria;p__Bacteroidetes;c__Bacteroidia;o__Bacteroidales;f__;g__;s__
OTU_1752	2.82957e-05	5.65915e-05	0	0	8.48872e-05	0	2.82957e-05	8.48872e-05	0	0.000113183	0	2.82957e-05	0	0	5.65915e-05	k__Bacteria;p__Firmicutes;c__Clostridia;o__Clostridiales;f__Ruminococcaceae;g__Oscillospira;s__
OTU_1753	0	0	0	0	0	0	0	5.65915e-05	8.48872e-05	0	0	2.82957e-05	0	0	0	k__Bacteria;p__Firmicutes;c__Clostridia;o__Clostridiales;f__;g__;s__
OTU_1754	0	0	0	0	0	0	0	0	0	0	0	5.65915e-05	0	0	0	k__Bacteria;p__Firmicutes;c__Clostridia;o__Clostridiales;f__Christensenellaceae;g__;s__
OTU_1755	0	0	2.82957e-05	0	2.82957e-05	0	2.82957e-05	0	0	0	2.82957e-05	0	0	0	0	k__Bacteria;p__Firmicutes;c__Erysipelotrichi;o__Erysipelotrichales;f__Erysipelotrichaceae;g__RFN20;s__
OTU_1756	5.65915e-05	0.000311253	0.000141479	0.000877168	0.0013299	0.00019807	0	0.000113183	0.000169774	0	0.0013016	0.000962055	5.65915e-05	0.000141479	0.000792281	k__Bacteria;p__Firmicutes;c__Clostridia;o__Clostridiales;f__Ruminococcaceae;g__Ruminococcus;s__
OTU_1757	0	2.82957e-05	0	0	0	0	0	0	0	0	0	0	0	0	0	k__Bacteria;p__Firmicutes;c__Clostridia;o__Clostridiales;f__Lachnospiraceae;g__;s__
OTU_1758	2.82957e-05	0	0	0	0	0	0	5.65915e-05	0	0	0	0	0	0	0	k__Bacteria;p__Tenericutes;c__Mollicutes;o__RF39;f__;g__;s__
OTU_1759	0	0	8.48872e-05	0	0	0	0	0	0	8.48872e-05	8.48872e-05	5.65915e-05	0	0	0	k__Bacteria;p__Tenericutes;c__Mollicutes;o__RF39;f__;g__;s__
OTU_1760	0.000169774	0.000113183	0.00019807	8.48872e-05	2.82957e-05	0.000169774	2.82957e-05	5.65915e-05	0.000141479	0.000113183	2.82957e-05	0.000226366	0	0.000169774	0	k__Bacteria;p__Tenericutes;c__Mollicutes;o__RF39;f__;g__;s__
OTU_1761	2.82957e-05	0	5.65915e-05	0	2.82957e-05	0	0	0	0	0	0	0	0	0	0	k__Bacteria;p__Firmicutes;c__Clostridia;o__Clostridiales;f__Lachnospiraceae
OTU_1762	0	0	0	0	0	0	5.65915e-05	0	0	0	0	0	0	0	5.65915e-05	k__Bacteria;p__Firmicutes;c__Clostridia;o__Clostridiales;f__Dehalobacteriaceae;g__Dehalobacterium;s__
OTU_1763	0	0	0	0	0	0	0	0	0	0	0	0	0	0	0	k__Bacteria;p__Firmicutes;c__Clostridia;o__Clostridiales
OTU_1764	5.65915e-05	0	0	0	0	0	0	0	0	0	0	0	0	0	0	k__Bacteria;p__Firmicutes;c__Clostridia;o__Clostridiales;f__Lachnospiraceae;g__Lachnospira;s__pectinoschiza
OTU_1765	0	0	0	0	0	0.000141479	0.000113183	2.82957e-05	0	0	0	0	0	0	0	k__Bacteria;p__Firmicutes;c__Clostridia;o__Clostridiales
OTU_1766	0	0	8.48872e-05	0	0	0	0	0	0	2.82957e-05	0	0	0	0	0	k__Bacteria;p__Bacteroidetes;c__Flavobacteriia;o__Flavobacteriales;f__[Weeksellaceae];g__;s__
OTU_1767	0	0	2.82957e-05	0	0	5.65915e-05	8.48872e-05	0	0	0	0	0	0	0	0	k__Bacteria;p__Firmicutes;c__Erysipelotrichi;o__Erysipelotrichales;f__Erysipelotrichaceae;g__RFN20;s__
OTU_1768	0.000113183	0	0	0	0	0	5.65915e-05	2.82957e-05	8.48872e-05	5.65915e-05	0.000141479	5.65915e-05	0	0	8.48872e-05	k__Bacteria;p__Firmicutes;c__Clostridia;o__Clostridiales;f__Ruminococcaceae;g__;s__
OTU_1769	0	0	0	0	0	0.000141479	0	0	0	0	0	0	0	0	0	k__Bacteria;p__Bacteroidetes;c__Bacteroidia;o__Bacteroidales;f__;g__;s__
OTU_1770	0	0	8.48872e-05	0	5.65915e-05	0.000226366	8.48872e-05	2.82957e-05	0	0	0	0	5.65915e-05	0	0	k__Bacteria;p__Firmicutes;c__Clostridia;o__Clostridiales;f__Veillonellaceae
OTU_1771	0	0	0	0	0	0	0	0	0	2.82957e-05	0	0	0	0	2.82957e-05	k__Bacteria;p__Firmicutes;c__Clostridia;o__Clostridiales;f__Ruminococcaceae
OTU_1772	0	2.82957e-05	0	0	0	0	0	0	2.82957e-05	0	0	0	0	0	0	k__Bacteria;p__Bacteroidetes;c__Bacteroidia;o__Bacteroidales;f__Prevotellaceae;g__Prevotella;s__
OTU_1773	0.00019807	0	0	0	0	0	0	2.82957e-05	0	0	0	0	0	0	0	k__Bacteria;p__Proteobacteria;c__Gammaproteobacteria;o__Aeromonadales;f__Succinivibrionaceae;g__;s__
OTU_1774	0	2.82957e-05	0	0	2.82957e-05	0	0	0	2.82957e-05	0	0	0	0	0	0	k__Bacteria;p__Tenericutes;c__Mollicutes;o__RF39;f__;g__;s__
OTU_1775	0	0	0	0	0	0	2.82957e-05	0	5.65915e-05	0	0	0	0	0	0	k__Bacteria;p__Firmicutes;c__Erysipelotrichi;o__Erysipelotrichales;f__Erysipelotrichaceae;g__RFN20;s__
OTU_1776	0	0	2.82957e-05	0	2.82957e-05	5.65915e-05	2.82957e-05	0	0	0	0	0	0	0	0	k__Bacteria;p__Firmicutes;c__Clostridia;o__Clostridiales;f__Ruminococcaceae
OTU_1777	0	5.65915e-05	0	0	0	0	0	0	5.65915e-05	0	0	0	0	0	0	k__Bacteria;p__Firmicutes;c__Clostridia;o__Clostridiales;f__[Mogibacteriaceae];g__;s__
OTU_1778	2.82957e-05	0	0	0	0	0	0	0	0	0	0	0	0	0	0	k__Bacteria;p__Proteobacteria;c__Alphaproteobacteria;o__Rickettsiales;f__;g__;s__
OTU_1779	0.00127331	0.000650802	0.000565915	0.00101865	0.00039614	5.65915e-05	0.000282957	0.000820577	0.00019807	0.000169774	0.000650802	0.000254662	0.000311253	0.000537619	0.000169774	k__Bacteria;p__Firmicutes;c__Clostridia;o__Clostridiales;f__;g__;s__
OTU_1780	0	0	0	0	0	0	0	0	0	2.82957e-05	0	5.65915e-05	0	0	0	k__Bacteria;p__Tenericutes;c__Mollicutes;o__RF39;f__;g__;s__
OTU_1781	2.82957e-05	0	2.82957e-05	0	2.82957e-05	0	0	0	0	0	0	0	0	0	2.82957e-05	k__Bacteria;p__Cyanobacteria;c__4C0d-2;o__YS2;f__;g__;s__
OTU_1782	0	2.82957e-05	0	0	0	0	0	0	0	5.65915e-05	0	0	0	2.82957e-05	0	k__Bacteria;p__Proteobacteria;c__Alphaproteobacteria;o__RF32;f__;g__;s__
OTU_1783	0	0	0	0	0	0	8.48872e-05	0	0	0	0	0	2.82957e-05	0	0	k__Bacteria;p__Firmicutes;c__Clostridia;o__Clostridiales;f__Ruminococcaceae
OTU_1784	0	0	0	0	2.82957e-05	0	0	0	0	0	0	0	8.48872e-05	0	5.65915e-05	k__Bacteria;p__Firmicutes;c__Clostridia;o__Clostridiales;f__;g__;s__
OTU_1785	2.82957e-05	0	0	0	0	0	0	8.48872e-05	2.82957e-05	2.82957e-05	2.82957e-05	5.65915e-05	0	8.48872e-05	0.000113183	k__Bacteria;p__Firmicutes;c__Clostridia;o__Clostridiales;f__Ruminococcaceae;g__;s__
OTU_1786	0	0	5.65915e-05	0	0	5.65915e-05	0	0	0	2.82957e-05	0	0	0	0	0	k__Bacteria;p__Bacteroidetes;c__Bacteroidia;o__Bacteroidales;f__RF16;g__;s__
OTU_1787	0	0	0	0	2.82957e-05	0	0	0	0	0	0	0	2.82957e-05	0	0	k__Bacteria;p__Actinobacteria;c__Coriobacteriia;o__Coriobacteriales;f__Coriobacteriaceae;g__;s__
OTU_1788	0	0	0	0	0	0	0	0	0	0	0	0	0	5.65915e-05	0	k__Bacteria;p__Firmicutes;c__Clostridia;o__Clostridiales;f__Ruminococcaceae;g__Ruminococcus;s__
OTU_1789	0	0	8.48872e-05	2.82957e-05	0	0	0	0	0.000113183	2.82957e-05	0	0	0	0	0	k__Bacteria;p__Proteobacteria;c__Alphaproteobacteria;o__Rhizobiales;f__Hyphomicrobiaceae;g__Devosia;s__
OTU_1790	2.82957e-05	0	0	0	0	0	2.82957e-05	2.82957e-05	2.82957e-05	0	0	0	0	0	0	k__Bacteria;p__Bacteroidetes;c__Bacteroidia;o__Bacteroidales;f__;g__;s__
OTU_1791	0	0	0	0	0	0	5.65915e-05	0	0	0	0	0	0	0	0	k__Bacteria;p__Bacteroidetes;c__Bacteroidia;o__Bacteroidales;f__Prevotellaceae;g__Prevotella;s__
OTU_1792	0	0	0	0	0	0	0	0	0	2.82957e-05	0	2.82957e-05	0	0	0	k__Bacteria;p__Bacteroidetes;c__Bacteroidia;o__Bacteroidales;f__Porphyromonadaceae;g__Parabacteroides;s__
OTU_1793	0	0	5.65915e-05	0	0	0	0	0	0	0	0	5.65915e-05	2.82957e-05	0	0	k__Bacteria;p__Bacteroidetes;c__Bacteroidia;o__Bacteroidales;f__Bacteroidaceae;g__;s__
OTU_1794	0	0	0	0	0	0	2.82957e-05	0	0	0	0	5.65915e-05	0	0	0	k__Bacteria;p__Firmicutes;c__Clostridia;o__Clostridiales;f__Ruminococcaceae;g__;s__
OTU_1795	0	5.65915e-05	8.48872e-05	0	2.82957e-05	0	0	0	0	5.65915e-05	0	0	0	0	0	k__Bacteria;p__Bacteroidetes;c__Bacteroidia;o__Bacteroidales;f__Bacteroidaceae;g__;s__
OTU_1796	0	5.65915e-05	0	0	0	2.82957e-05	5.65915e-05	0	5.65915e-05	0	0	0	0	0	2.82957e-05	k__Bacteria;p__Firmicutes;c__Clostridia;o__Clostridiales;f__Ruminococcaceae;g__;s__
OTU_1797	0	0	0	0	0	0	0	0	0	5.65915e-05	0	0	0	0	0	k__Bacteria;p__Firmicutes;c__Clostridia;o__Clostridiales
OTU_1798	0.000311253	0.000452732	0.000311253	0.00019807	0.000226366	0.000820577	0.000141479	0.000141479	0.000820577	0.000141479	0.00019807	0.000254662	0.000254662	8.48872e-05	0.000367845	k__Bacteria;p__Firmicutes;c__Clostridia;o__Clostridiales;f__;g__;s__
OTU_1799	0	0	5.65915e-05	0	0	0	5.65915e-05	0	5.65915e-05	0	0	0	0	0	2.82957e-05	k__Bacteria;p__Firmicutes;c__Clostridia;o__Clostridiales;f__Christensenellaceae;g__;s__
OTU_1800	0	5.65915e-05	5.65915e-05	0	0	0	2.82957e-05	0	0	0	0	0	0	0	0	k__Bacteria;p__Firmicutes;c__Clostridia;o__Clostridiales
OTU_1801	5.65915e-05	0	0	0	0	2.82957e-05	0	5.65915e-05	0	0	0	0	0	0	0	k__Bacteria;p__Proteobacteria
OTU_1802	0	5.65915e-05	5.65915e-05	0	0	0	0	0	0	0	0	0	0	0	0	k__Bacteria;p__Bacteroidetes;c__Bacteroidia;o__Bacteroidales;f__RF16;g__;s__
OTU_1803	0	2.82957e-05	8.48872e-05	2.82957e-05	0	0	2.82957e-05	2.82957e-05	2.82957e-05	5.65915e-05	0	5.65915e-05	0	0	0	k__Bacteria;p__Bacteroidetes;c__Bacteroidia;o__Bacteroidales;f__Bacteroidaceae;g__;s__
OTU_1804	0	0	0	0	0	0	5.65915e-05	0	2.82957e-05	0	0	0	0	0	0	k__Bacteria;p__Firmicutes;c__Clostridia;o__Clostridiales;f__Christensenellaceae;g__;s__
OTU_1805	5.65915e-05	0.00019807	0.000113183	0.000113183	0.000226366	0.000282957	8.48872e-05	0.000169774	0.000424436	8.48872e-05	0.000226366	0.000141479	5.65915e-05	0	0.00019807	k__Bacteria;p__Firmicutes;c__Clostridia;o__Clostridiales;f__Ruminococcaceae;g__;s__
OTU_1806	0	0	5.65915e-05	0	0	0	0	0	0	2.82957e-05	0	0	0	0	0	k__Bacteria;p__Bacteroidetes;c__Bacteroidia;o__Bacteroidales;f__;g__;s__
OTU_1807	0	0	5.65915e-05	8.48872e-05	2.82957e-05	0	0	0	0	0	8.48872e-05	5.65915e-05	0	0	0	k__Bacteria;p__Firmicutes;c__Clostridia;o__Clostridiales;f__Eubacteriaceae;g__Anaerofustis;s__
OTU_1808	0	0	5.65915e-05	0	2.82957e-05	0	0	0	0	0	0	0	2.82957e-05	0	0	k__Bacteria;p__Firmicutes;c__Clostridia;o__Clostridiales
OTU_1809	2.82957e-05	0	2.82957e-05	0	0	0	0	0	0	5.65915e-05	0	0	0	0	5.65915e-05	k__Bacteria;p__Bacteroidetes;c__Bacteroidia;o__Bacteroidales;f__[Paraprevotellaceae];g__CF231;s__
OTU_1810	0	0	0	2.82957e-05	0	0	5.65915e-05	2.82957e-05	0	2.82957e-05	5.65915e-05	0	5.65915e-05	2.82957e-05	0	k__Bacteria;p__Firmicutes;c__Bacilli;o__Bacillales;f__Paenibacillaceae;g__Paenibacillus
OTU_1811	0	0	0	0	0	0	0	0	0	0	0	0	0	0	0	k__Bacteria;p__Bacteroidetes;c__Bacteroidia;o__Bacteroidales;f__[Paraprevotellaceae];g__[Prevotella];s__
OTU_1812	0	5.65915e-05	0	0	0	2.82957e-05	0	0	0	0	0	0	0	0	0	k__Bacteria;p__Firmicutes;c__Clostridia;o__Clostridiales
OTU_1813	0	5.65915e-05	2.82957e-05	0	0	0	0	0	0	0	0	0	0	0	0	k__Bacteria;p__Proteobacteria;c__Alphaproteobacteria;o__Rhizobiales
OTU_1814	0	0	0	2.82957e-05	0	2.82957e-05	0	2.82957e-05	8.48872e-05	2.82957e-05	0	2.82957e-05	0	0	0	k__Bacteria;p__Firmicutes;c__Clostridia;o__Clostridiales
OTU_1815	0	0	0	0	0	0	0	0	0	0	0	0	0	2.82957e-05	0	k__Bacteria;p__Actinobacteria;c__Coriobacteriia;o__Coriobacteriales;f__Coriobacteriaceae
OTU_1816	2.82957e-05	0	2.82957e-05	0	0	0	0	2.82957e-05	0	0	0	0	0	0	0	k__Bacteria;p__Firmicutes;c__Clostridia;o__Clostridiales;f__Ruminococcaceae
OTU_1817	5.65915e-05	0	0	0	0	5.65915e-05	0	0	0	2.82957e-05	8.48872e-05	0	0	0.000141479	2.82957e-05	k__Bacteria;p__Firmicutes;c__Clostridia;o__Clostridiales
OTU_1818	0	0	5.65915e-05	5.65915e-05	0	0	0	5.65915e-05	0	0	0	0	0	0	5.65915e-05	k__Bacteria;p__Firmicutes;c__Clostridia;o__Clostridiales;f__Lachnospiraceae;g__;s__
OTU_1819	0	0	0	0	0	0	2.82957e-05	0	0	8.48872e-05	0	0	0	0	0	k__Bacteria;p__Bacteroidetes;c__Bacteroidia;o__Bacteroidales;f__S24-7;g__;s__
OTU_1820	0.000141479	8.48872e-05	0.000113183	0.00019807	0.000452732	0.000141479	0	0.000254662	8.48872e-05	8.48872e-05	0.000282957	0.000113183	0.000311253	0.000113183	0.000113183	k__Bacteria;p__Firmicutes;c__Clostridia;o__Clostridiales;f__Lachnospiraceae;g__;s__
OTU_1821	0	0	0	0	0	0	0	0	0	0	0	5.65915e-05	0	0	0	k__Bacteria
OTU_1822	0	0	0	0	2.82957e-05	0	0	0	0	0	0	0	0	0	0	k__Bacteria
OTU_1823	0	0	0	0	0	0	0	2.82957e-05	0	0	0	0	0	5.65915e-05	0	k__Bacteria;p__Proteobacteria;c__Alphaproteobacteria;o__Sphingomonadales;f__Erythrobacteraceae
OTU_1824	0	2.82957e-05	0	0	0	0	0	0	2.82957e-05	0	0	0	0	0	0	k__Bacteria;p__Proteobacteria
OTU_1825	0	0	8.48872e-05	0	0	0	0	0	0	0.000113183	0	0	0	0	0	k__Bacteria;p__Firmicutes;c__Clostridia;o__Clostridiales;f__Veillonellaceae
OTU_1826	0	0	0	0	2.82957e-05	0	0	0	0	0	5.65915e-05	0	0	0	0	k__Bacteria
OTU_1827	2.82957e-05	0	0	0	0	0	0	2.82957e-05	0	0	0	0	0	0	0	k__Bacteria;p__Firmicutes;c__Clostridia;o__Clostridiales;f__Christensenellaceae;g__;s__
OTU_1828	0	0	5.65915e-05	0	2.82957e-05	0	0.000113183	0	0	2.82957e-05	0	0.000113183	0	0	0	k__Bacteria;p__Firmicutes;c__Erysipelotrichi;o__Erysipelotrichales;f__Erysipelotrichaceae
OTU_1829	0	0	5.65915e-05	0	0	0	0	0	2.82957e-05	0	0	0	0	0	5.65915e-05	k__Bacteria;p__Spirochaetes;c__Spirochaetes;o__Sphaerochaetales;f__Sphaerochaetaceae;g__Sphaerochaeta;s__
OTU_1830	0	0	8.48872e-05	0	0	0	0	0	0	0	0	0	2.82957e-05	0	0	k__Bacteria;p__Firmicutes;c__Clostridia;o__Clostridiales;f__Ruminococcaceae
OTU_1831	5.65915e-05	0.000481028	8.48872e-05	0.000679098	5.65915e-05	0.00039614	5.65915e-05	8.48872e-05	0.000424436	5.65915e-05	5.65915e-05	5.65915e-05	5.65915e-05	2.82957e-05	8.48872e-05	k__Bacteria;p__Firmicutes;c__Clostridia;o__Clostridiales;f__Ruminococcaceae
OTU_1832	0.000877168	0.000367845	0.000509323	0.00107524	0.00039614	5.65915e-05	0.00019807	0.000481028	5.65915e-05	0.000424436	0.000424436	0.000707394	0.00019807	0.000367845	0.000311253	k__Bacteria;p__Tenericutes;c__Mollicutes;o__RF39;f__;g__;s__
OTU_1833	0	0	2.82957e-05	0	0	2.82957e-05	0	5.65915e-05	5.65915e-05	0	0	0	0	0	0	k__Bacteria;p__Firmicutes;c__Erysipelotrichi;o__Erysipelotrichales;f__Erysipelotrichaceae;g__RFN20;s__
OTU_1834	2.82957e-05	0	0	0	2.82957e-05	0	5.65915e-05	5.65915e-05	0	8.48872e-05	0	0	5.65915e-05	0	0	k__Bacteria;p__Firmicutes;c__Clostridia;o__Clostridiales;f__Ruminococcaceae
OTU_1835	0	0	0	2.82957e-05	0	0	2.82957e-05	0	0	0	0	0	0	0	0	k__Bacteria
OTU_1836	0	0	0	0	0	0	0	0	0	0	0	0	0	0	0	k__Bacteria;p__Firmicutes;c__Clostridia;o__Clostridiales;f__Ruminococcaceae
OTU_1837	5.65915e-05	2.82957e-05	2.82957e-05	2.82957e-05	2.82957e-05	0	0	0	0	5.65915e-05	2.82957e-05	0	0	0	0	k__Bacteria;p__Tenericutes;c__Mollicutes;o__RF39;f__;g__;s__
OTU_1838	8.48872e-05	2.82957e-05	5.65915e-05	8.48872e-05	0	0	0	2.82957e-05	0	0	5.65915e-05	0	0	5.65915e-05	0	k__Bacteria;p__Firmicutes;c__Clostridia;o__Clostridiales
OTU_1839	2.82957e-05	0	2.82957e-05	2.82957e-05	0	0	0	5.65915e-05	0	0	0	0	2.82957e-05	2.82957e-05	5.65915e-05	k__Bacteria
OTU_1840	0	0	0	0	0	0	0	0	0	2.82957e-05	0	0	0	0	0	k__Bacteria;p__Firmicutes;c__Clostridia;o__Clostridiales;f__Veillonellaceae;g__;s__
OTU_1841	0	0	0	0	0	5.65915e-05	5.65915e-05	0	0	0	0	0	0	0	0	k__Bacteria;p__Tenericutes;c__Mollicutes;o__Anaeroplasmatales;f__Anaeroplasmataceae;g__Anaeroplasma;s__
OTU_1842	2.82957e-05	0	0	8.48872e-05	0	0	2.82957e-05	0	0	0	0	0	0	0	0	k__Bacteria;p__Tenericutes;c__Mollicutes;o__RF39;f__;g__;s__
OTU_1843	0	0	0	0	0	0	0	0	0	0	0	0	0	0	0	k__Bacteria;p__Proteobacteria;c__Alphaproteobacteria;o__RF32;f__;g__;s__
OTU_1844	0	0	0	0	0	0	0	0	0	0	0	0	5.65915e-05	0	0	k__Bacteria;p__Firmicutes
OTU_1845	0	0	0	0	0	0	2.82957e-05	0	0	0	0	0	0	0	0	k__Bacteria;p__Firmicutes;c__Clostridia;o__Clostridiales;f__;g__;s__
OTU_1846	0	0	0	0	0	0	0	0	0	0	0	0	0	0	5.65915e-05	k__Bacteria;p__Proteobacteria;c__Alphaproteobacteria
OTU_1847	0.00019807	0.000367845	0.000169774	0.000113183	0.000226366	0.000537619	0.00019807	0.00019807	0.000509323	0.000254662	0.000169774	0.000282957	0.000254662	0.000113183	0.000282957	k__Bacteria;p__Firmicutes;c__Clostridia;o__Clostridiales;f__Ruminococcaceae
OTU_1848	0	0	0	0	0	0	0	0	8.48872e-05	0	0	2.82957e-05	0	0	0	k__Bacteria;p__Firmicutes;c__Clostridia;o__Clostridiales;f__[Mogibacteriaceae];g__;s__
OTU_1849	0	0	0	0	0	0	0	0	0	0	0	8.48872e-05	0	0	0	k__Bacteria;p__Firmicutes;c__Clostridia;o__Clostridiales;f__Christensenellaceae;g__;s__
OTU_1850	0	0	0	0	0	0	0	0	0	2.82957e-05	0	0	0	0	0	k__Bacteria;p__Firmicutes;c__Clostridia;o__Clostridiales
OTU_1851	0.000169774	2.82957e-05	0	0	0	0	0	5.65915e-05	2.82957e-05	0	0	0	0	0	0	k__Bacteria;p__Firmicutes;c__Clostridia;o__Clostridiales
OTU_1852	8.48872e-05	5.65915e-05	5.65915e-05	0	8.48872e-05	2.82957e-05	8.48872e-05	8.48872e-05	5.65915e-05	2.82957e-05	0	0	2.82957e-05	2.82957e-05	2.82957e-05	k__Bacteria;p__Firmicutes;c__Clostridia;o__Clostridiales;f__Christensenellaceae;g__;s__
OTU_1853	0.000141479	0	0	0	0	0	5.65915e-05	0	0	2.82957e-05	0	0	0	0	0	k__Bacteria;p__Firmicutes;c__Clostridia;o__Clostridiales;f__;g__;s__
OTU_1854	0	0	0	0	0	5.65915e-05	0	5.65915e-05	0	0	0	0	0	0	0	k__Bacteria;p__Bacteroidetes;c__Bacteroidia;o__Bacteroidales;f__S24-7;g__;s__
OTU_1855	0	0	2.82957e-05	0	0	0	0	0	0	0	0	0	0	0	0	k__Bacteria;p__Firmicutes;c__Erysipelotrichi;o__Erysipelotrichales;f__Erysipelotrichaceae;g__;s__
OTU_1856	0	0	2.82957e-05	0	0	0	0	0	0	0	0	0	0	0	0	k__Bacteria;p__Tenericutes;c__Mollicutes;o__RF39;f__;g__;s__
OTU_1857	0	0	0	0	0	0	0	2.82957e-05	0	0	0	0	0	0	0	k__Bacteria;p__Spirochaetes;c__Spirochaetes
OTU_1858	2.82957e-05	0	0	0	0	0	0	0	0	0	0	0	0	0	0	k__Bacteria;p__Proteobacteria;c__Alphaproteobacteria;o__RF32;f__;g__;s__
OTU_1859	0	0	0	0	0	0	0	0	0	2.82957e-05	0	2.82957e-05	0	0	0	k__Bacteria;p__Elusimicrobia;c__Elusimicrobia;o__Elusimicrobiales;f__Elusimicrobiaceae;g__Elusimicrobium;s__
OTU_1860	2.82957e-05	0	0	0	2.82957e-05	0	0	5.65915e-05	0	0	0	0	0	0	0	k__Bacteria;p__Firmicutes;c__Clostridia;o__Clostridiales;f__Ruminococcaceae;g__;s__
OTU_1861	0	0	0	5.65915e-05	0	5.65915e-05	0	0	0	2.82957e-05	0	2.82957e-05	0	0	0	k__Bacteria;p__Proteobacteria;c__Deltaproteobacteria;o__Desulfobacterales;f__Desulfobulbaceae;g__Desulfobulbus;s__
OTU_1862	0	0	0	5.65915e-05	0	0	0	0	0	0	0	0	0	0	0	k__Bacteria;p__Firmicutes;c__Clostridia;o__Clostridiales;f__Ruminococcaceae;g__;s__
OTU_1863	0	2.82957e-05	0	0	0	0	0	5.65915e-05	0	2.82957e-05	5.65915e-05	0	0	0	0	k__Bacteria;p__Firmicutes;c__Clostridia;o__Clostridiales
OTU_1864	0	0	0	0	0	0.000113183	0	0	0	5.65915e-05	0	0	0	0	2.82957e-05	k__Bacteria;p__Proteobacteria;c__Alphaproteobacteria;o__RF32;f__;g__;s__
OTU_1865	0	0	0	2.82957e-05	2.82957e-05	0	0	2.82957e-05	0	0	8.48872e-05	2.82957e-05	0	0	2.82957e-05	k__Bacteria;p__Tenericutes;c__Mollicutes;o__RF39;f__;g__;s__
OTU_1866	0	0	2.82957e-05	5.65915e-05	0	0	8.48872e-05	0	0	0	0	0	0	0	0	k__Bacteria;p__Proteobacteria;c__Deltaproteobacteria;o__Desulfovibrionales;f__Desulfovibrionaceae;g__Desulfovibrio
OTU_1867	0	0	0	0	0	0	0	0	0	0	2.82957e-05	0	0	0	0	k__Bacteria;p__Firmicutes;c__Erysipelotrichi;o__Erysipelotrichales;f__Erysipelotrichaceae
OTU_1868	0	0	0	0	0	0	0	0	0	8.48872e-05	0	0	0	0	0	k__Bacteria;p__Firmicutes;c__Erysipelotrichi;o__Erysipelotrichales;f__Erysipelotrichaceae;g__RFN20;s__
OTU_1869	0	0	5.65915e-05	2.82957e-05	0	0	5.65915e-05	0	0	2.82957e-05	0	2.82957e-05	2.82957e-05	0	0	k__Bacteria;p__Bacteroidetes;c__Bacteroidia;o__Bacteroidales;f__Porphyromonadaceae;g__Paludibacter;s__
OTU_1870	0	0	0	0	0	8.48872e-05	0	0	2.82957e-05	0	0	0	2.82957e-05	0	0	k__Bacteria;p__Bacteroidetes;c__Bacteroidia;o__Bacteroidales;f__[Barnesiellaceae];g__;s__
OTU_1871	0	0	0	0	0	0	0	2.82957e-05	0	0	0	0	0	0	0	k__Bacteria;p__Bacteroidetes;c__Bacteroidia;o__Bacteroidales;f__;g__;s__
OTU_1872	0	2.82957e-05	8.48872e-05	0	0	0	0	0	0	0	8.48872e-05	0	0	2.82957e-05	0	k__Bacteria;p__Firmicutes;c__Clostridia;o__Clostridiales;f__;g__;s__
OTU_1873	0	0	0	2.82957e-05	0	0.000113183	0	0	0	0	0	0	0	2.82957e-05	0	k__Bacteria;p__Firmicutes
OTU_1874	5.65915e-05	0	0	0	0	0	8.48872e-05	0	0	0	0	5.65915e-05	0	0	0	k__Bacteria;p__Firmicutes;c__Clostridia;o__Clostridiales;f__Ruminococcaceae;g__Ruminococcus;s__
OTU_1875	0	0	0	0	0	0	0	0	0	2.82957e-05	5.65915e-05	0	0	0	0	k__Bacteria
OTU_1876	0	0	0	0	0	2.82957e-05	0	2.82957e-05	0	5.65915e-05	0	0	0	0	0	k__Bacteria;p__Firmicutes;c__Clostridia;o__Clostridiales;f__Lachnospiraceae
OTU_1877	0	0.000113183	0	2.82957e-05	8.48872e-05	0	0	0	0	0	0	0	0	0	0	k__Bacteria;p__Tenericutes;c__Mollicutes;o__RF39;f__;g__;s__
OTU_1878	0	0	0	0	0	2.82957e-05	0	8.48872e-05	0	0	0	0	0	0	0	k__Bacteria;p__Firmicutes;c__Clostridia;o__Clostridiales;f__Clostridiaceae;g__Clostridium
OTU_1879	0	0	8.48872e-05	0	0	2.82957e-05	0	0	0	5.65915e-05	0	0	0	0	0	k__Bacteria;p__Proteobacteria;c__Gammaproteobacteria;o__Pseudomonadales;f__Moraxellaceae;g__Enhydrobacter;s__

## Sheet: caecum otu_table.relative
#OTU_num	LC1	LC2	LC3	LC4	LC5	HS1	HS2	HS3	HS4	HS5	HL1	HL2	HL3	HL4	HL5	Taxonomy
OTU_1	0.0465135	0.0145473	0.0258439	0.0338354	0.0186379	0.135423	0.0696213	0.0326976	0.0224847	0.0176898	0.0507125	0.0431273	0.0671019	0.0992306	0.0997183	k__Bacteria;p__Firmicutes;c__Clostridia;o__Clostridiales;f__Clostridiaceae;g__Clostridium
OTU_2	0.049656	0.0165249	0.0232432	0.0377635	0.0305846	0.0778025	0.0775586	0.0464052	0.0359213	0.0212927	0.0703256	0.0392534	0.0789402	0.0724657	0.0714634	k__Bacteria;p__Firmicutes;c__Clostridia;o__Clostridiales;f__Clostridiaceae;g__SMB53;s__
OTU_3	0.0278756	0.0141952	0.0269004	0.0278756	0.0162269	0.125914	0.0621715	0.0208593	0.0404183	0.0229452	0.0852793	0.043344	0.0607358	0.0606003	0.0514168	k__Bacteria;p__Firmicutes;c__Bacilli;o__Turicibacterales;f__Turicibacteraceae;g__Turicibacter;s__
OTU_4	0.00130032	0.00067725	0.00311535	0.00105651	0.00111069	0.00119196	0.00398223	0.00111069	0.00100233	0.0715447	0.00238392	0.00102942	0.00130032	0.255621	0.00097524	k__Bacteria;p__Actinobacteria;c__Actinobacteria;o__Bifidobacteriales;f__Bifidobacteriaceae;g__Bifidobacterium;s__pseudolongum
OTU_5	0.00728721	0.00682668	0.0094815	0.00772065	0.0104838	0.018069	0.018367	0.00707049	0.0097524	0.0106464	0.0264669	0.0227014	0.0312077	0.0176356	0.0086688	k__Bacteria;p__Firmicutes;c__Clostridia;o__Clostridiales;f__Ruminococcaceae;g__;s__
OTU_6	0.0710841	0.167768	0.0844395	0.074037	0.0700818	0.0441567	0.0806198	0.070732	0.0792924	0.0676437	0.0442921	0.0746871	0.0480306	0.0265753	0.0584873	k__Bacteria;p__Firmicutes;c__Clostridia;o__Clostridiales;f__Ruminococcaceae;g__;s__
OTU_7	0.00381969	0.00923769	0.069838	0.00249228	0.034323	0.0214011	0.0173105	0.00628488	0.00931896	0.00642033	0.0460259	0.0316953	0.168391	0.0608983	0.0202362	k__Archaea;p__Euryarchaeota;c__Methanobacteria;o__Methanobacteriales;f__Methanobacteriaceae;g__Methanobrevibacter;s__
OTU_8	0.0272796	0.0101587	0.0110527	0.0206426	0.0208322	0.0344314	0.019857	0.0244081	0.0159831	0.00980658	0.0369237	0.0197486	0.0431814	0.0266295	0.0318849	k__Bacteria;p__Firmicutes;c__Clostridia;o__Clostridiales;f__Peptostreptococcaceae;g__;s__
OTU_9	0.0010836	0.00338625	0.00528255	0.00102942	0.0118925	0.0018963	0.00075852	0.00788319	0.11581	0.00980658	0.00130032	0.00130032	0.0008127	0.0005418	0.00143577	k__Bacteria;p__Firmicutes;c__Clostridia;o__Clostridiales;f__Ruminococcaceae;g__Ruminococcus;s__
OTU_10	0.0340521	0.0166603	0.0189359	0.0106735	0.0316411	0.0143306	0.0178252	0.035217	0.0219158	0.0190984	0.0195861	0.0235141	0.0237308	0.0152788	0.0635531	k__Bacteria;p__Firmicutes;c__Clostridia;o__Clostridiales;f__Ruminococcaceae
OTU_11	0.0101858	0.00747684	0.0107005	0.0131386	0.0197215	0.010538	0.00609525	0.0163624	0.100964	0.0147911	0.00766647	0.00712467	0.00547218	0.0043344	0.00698922	k__Bacteria;p__Firmicutes;c__Clostridia;o__Clostridiales;f__Ruminococcaceae
OTU_12	0.00877716	0.0788048	0.00138159	0.00167958	0.00186921	0.00260064	0.00035217	0.00192339	0.00086688	0.0008127	0.00143577	0.0134366	0.00029799	0.0002709	0.00016254	k__Bacteria;p__Spirochaetes;c__Spirochaetes;o__Spirochaetales;f__Spirochaetaceae;g__Treponema;s__
OTU_13	0.012949	0.00143577	0.00176085	0.00083979	0.00707049	0.012651	0.00425313	0.0142493	0.00823536	0.00197757	0.00896679	0.00238392	0.00468657	0.0185296	0.00140868	k__Bacteria;p__Firmicutes;c__Clostridia;o__Clostridiales;f__Lachnospiraceae;g__;s__
OTU_14	0.0284987	0.0103484	0.0156309	0.0175272	0.018367	0.0128407	0.0183128	0.0261148	0.0124885	0.0135992	0.02709	0.018963	0.0119467	0.0208051	0.041556	k__Bacteria;p__Firmicutes;c__Clostridia;o__Clostridiales;f__Lachnospiraceae
OTU_15	0.00398223	0.0501707	0.0024381	0.00289863	0.0123259	0.00249228	0.00279027	0.00558054	0.00295281	0.0032508	0.00181503	0.0134637	0.0013545	0.00197757	0.00503874	k__Bacteria;p__Firmicutes;c__Clostridia;o__Clostridiales;f__Lachnospiraceae
OTU_16	0.00842499	0.00574308	0.00428022	0.00880425	0.00341334	0.0116758	0.00560763	0.00690795	0.00422604	0.00414477	0.00463239	0.0105651	0.00642033	0.00246519	0.00170667	k__Bacteria;p__Spirochaetes;c__Spirochaetes;o__Spirochaetales;f__Spirochaetaceae;g__Treponema;s__
OTU_17	0.00048762	0.019559	0.00043344	0.00046053	0.0173647	0.00075852	0.0002709	0.00414477	0.00251937	0.00395514	0.00037926	0.0131116	0.0008127	0.00016254	0.00046053	k__Bacteria;p__Firmicutes;c__Clostridia;o__Clostridiales;f__;g__;s__
OTU_18	0.0350545	0.0209135	0.0399848	0.0400119	0.0241643	0.0173376	0.0304762	0.0353524	0.0151162	0.0371946	0.0221867	0.0248686	0.0169042	0.0137075	0.0224576	k__Bacteria;p__Firmicutes;c__Clostridia;o__Clostridiales;f__Ruminococcaceae;g__;s__
OTU_19	0.00113778	0.00124614	0.00311535	0.00130032	0.00132741	0.0144661	0.0378718	0.00181503	0.00111069	0.00146286	0.00143577	0.00116487	0.0005418	0.0002709	0.00159831	k__Bacteria;p__Bacteroidetes;c__Bacteroidia;o__Bacteroidales;f__BS11;g__;s__
OTU_20	0.00086688	0.025898	0.00075852	0.00035217	0.0107005	0.00178794	0.00067725	0.00368424	0.00533673	0.00300699	0.00119196	0.00739557	0.00178794	0.00070434	0.00148995	k__Bacteria;p__Firmicutes;c__Clostridia;o__Clostridiales;f__Ruminococcaceae;g__Ruminococcus
OTU_21	0.00046053	0.00211302	0.00195048	0.00043344	0.0008127	0.00130032	0.00942732	0.00051471	0.00013545	0.00140868	0.00522837	0.0229452	0.00977949	0.00070434	0.00197757	k__Bacteria;p__Actinobacteria;c__Actinobacteria;o__Bifidobacteriales;f__Bifidobacteriaceae;g__;s__
OTU_22	0.00818118	0.00417186	0.0048762	0.00474075	0.0065016	0.00549927	0.00476784	0.00726012	0.00663705	0.00422604	0.00739557	0.00490329	0.00203175	0.00300699	0.00173376	k__Bacteria;p__Spirochaetes;c__Spirochaetes;o__Spirochaetales;f__Spirochaetaceae;g__Treponema;s__
OTU_23	0.0131657	0.00861462	0.0141681	0.0206697	0.0254375	0.00585144	0.00828954	0.0136534	0.0114862	0.0163082	0.00891261	0.0141952	0.0126239	0.00530964	0.0102129	k__Bacteria;p__Firmicutes;c__Clostridia;o__Clostridiales;f__;g__;s__
OTU_24	0.00520128	0.00200466	0.00295281	0.00560763	0.00614943	0.0112694	0.00314244	0.00436149	0.00249228	0.00184212	0.013843	0.00612234	0.00652869	0.00449694	0.00300699	k__Bacteria;p__Firmicutes;c__Clostridia;o__Clostridiales;f__Ruminococcaceae;g__Ruminococcus
OTU_25	0.0100775	0.00660996	0.00574308	0.0143306	0.0217533	0.00574308	0.00707049	0.0128677	0.00793737	0.00780192	0.00577017	0.00869589	0.00791028	0.00563472	0.0056889	k__Bacteria;p__Firmicutes;c__Clostridia;o__Clostridiales;f__Ruminococcaceae;g__Ruminococcus;s__
OTU_26	0.00612234	0.00414477	0.00495747	0.00679959	0.00804573	0.00972531	0.0051471	0.00522837	0.00455112	0.00349461	0.00446985	0.00474075	0.00465948	0.00262773	0.00457821	k__Bacteria;p__Firmicutes;c__Clostridia;o__Clostridiales;f__Ruminococcaceae;g__Ruminococcus
OTU_27	0.00395514	0.00476784	0.00476784	0.0043344	0.00346752	0.00335916	0.00208593	0.00503874	0.00208593	0.00937314	0.00457821	0.00214011	0.00268191	0.00268191	0.00268191	k__Bacteria;p__Firmicutes;c__Clostridia;o__Clostridiales;f__Ruminococcaceae;g__Oscillospira;s__
OTU_28	0.00371133	0.00167958	0.00279027	0.00381969	0.00346752	0.002709	0.00268191	0.00265482	0.00154413	0.00268191	0.00314244	0.00249228	0.00205884	0.00195048	0.00262773	k__Bacteria;p__Firmicutes;c__Clostridia;o__Clostridiales;f__[Mogibacteriaceae];g__;s__
OTU_29	0.00167958	0.00455112	0.0016254	0.00203175	0.00151704	0.00065016	0.0018963	0.00222138	0.00165249	0.00211302	0.00170667	0.00774774	0.00092106	0.00100233	0.00931896	k__Bacteria;p__Firmicutes;c__Clostridia;o__Clostridiales;f__;g__;s__
OTU_30	0.00357588	0.00414477	0.00631197	0.00376551	0.00428022	0.00181503	0.00411768	0.00281736	0.00471366	0.00346752	0.00241101	0.00279027	0.00130032	0.00113778	0.00303408	k__Bacteria;p__Firmicutes;c__Clostridia;o__Clostridiales;f__Ruminococcaceae
OTU_31	0.00021672	0.00119196	0.00016254	0.00013545	0.00530964	8.127e-05	0.00089397	0.00121905	0.0209677	0.00105651	0.00037926	0.00029799	2.709e-05	0.00070434	0	k__Bacteria;p__Spirochaetes;c__Spirochaetes;o__Spirochaetales;f__Spirochaetaceae;g__Treponema;s__
OTU_32	0.00642033	0.00493038	0.00525546	0.00693504	0.00455112	0.00425313	0.00224847	0.0102671	0.00517419	0.0089397	0.00341334	0.00284445	0.00276318	0.00132741	0.00560763	k__Bacteria;p__Firmicutes;c__Clostridia;o__Clostridiales;f__Ruminococcaceae
OTU_33	0.00311535	0.00021672	0.0106193	0.00319662	0.00111069	0.00089397	0.00113778	0.00232974	0.00062307	0.00306117	0.00260064	0.0010836	0.00086688	0.00078561	0.00086688	k__Bacteria;p__Firmicutes;c__Clostridia;o__Clostridiales;f__Christensenellaceae;g__;s__
OTU_34	0.00455112	0.00219429	0.00281736	0.00338625	0.00457821	0.008127	0.00208593	0.00428022	0.00658287	0.00254646	0.00604107	0.00468657	0.00365715	0.0024381	0.00490329	k__Bacteria;p__Firmicutes;c__Clostridia;o__Clostridiales;f__Ruminococcaceae;g__;s__
OTU_35	0.00024381	0.00303408	0.00016254	0.00021672	0.00067725	0.0124885	8.127e-05	0.00021672	0.00671832	0.00016254	0.00032508	0.00116487	8.127e-05	0.00013545	0.00010836	k__Bacteria;p__Spirochaetes;c__Spirochaetes;o__Spirochaetales;f__Spirochaetaceae;g__Treponema;s__
OTU_36	0.00333207	0.00138159	0.00195048	0.00273609	0.00444276	0.00176085	0.00222138	0.00381969	0.00747684	0.00289863	0.00143577	0.0016254	0.00146286	0.00075852	0.00303408	k__Bacteria;p__Firmicutes;c__Clostridia;o__Clostridiales;f__Clostridiaceae;g__Clostridium;s__
OTU_37	0.00400932	0.00167958	0.00698922	0.00322371	0.00365715	0.00593271	0.0078561	0.00322371	0.00130032	0.00238392	0.00609525	0.00400932	0.00121905	0.00300699	0.0119738	k__Bacteria;p__Firmicutes;c__Clostridia;o__Clostridiales;f__;g__;s__
OTU_38	0.00089397	0.00211302	0.00065016	0.00037926	0.00075852	0.00132741	0.0177439	0.00075852	0.00073143	0.00078561	0.00032508	0.00335916	0.00246519	0.00837081	0.00205884	k__Bacteria;p__Firmicutes;c__Clostridia;o__Clostridiales;f__Ruminococcaceae;g__Ruminococcus;s__
OTU_39	0.00219429	0.00051471	0.00528255	0.00260064	0.00176085	0.0021672	0.00186921	0.00151704	0.00222138	0.00208593	0.00170667	0.00124614	0.00094815	0.00065016	0.00238392	k__Bacteria;p__Firmicutes;c__Clostridia;o__Clostridiales;f__Christensenellaceae;g__;s__
OTU_40	0.0021672	0.00157122	0.00186921	0.00181503	0.00246519	0.0013545	0.00165249	0.00167958	0.00154413	0.00230265	0.00127323	0.00181503	0.00102942	0.00070434	0.00281736	k__Bacteria;p__Firmicutes;c__Clostridia;o__Clostridiales;f__Ruminococcaceae;g__Oscillospira;s__
OTU_41	0.00688086	0.00140868	0.00625779	0.00631197	0.00525546	0.00292572	0.00322371	0.00693504	0.00308826	0.00772065	0.00484911	0.00349461	0.00346752	0.00205884	0.00506583	k__Bacteria;p__Firmicutes;c__Clostridia;o__Clostridiales;f__Ruminococcaceae;g__;s__
OTU_42	0.00246519	0.00371133	0.00314244	0.00717885	0.00357588	0.00075852	0.00100233	0.00365715	0.00200466	0.0043344	0.00246519	0.00530964	0.00127323	0.00097524	0.0013545	k__Bacteria;p__Firmicutes;c__Clostridia;o__Clostridiales;f__Ruminococcaceae;g__Ruminococcus;s__
OTU_43	0.00143577	0.00138159	0.0008127	0.00184212	0.0010836	0.0013545	0.0013545	0.00211302	0.0013545	0.00097524	0.00211302	0.00184212	0.00140868	0.00127323	0.00205884	k__Bacteria;p__Firmicutes;c__Clostridia;o__Clostridiales;f__[Mogibacteriaceae];g__;s__
OTU_44	0.0750935	0.0573766	0.0866609	0.0732243	0.0558325	0.0409872	0.0613588	0.0795633	0.0326976	0.0803218	0.0600043	0.051769	0.0706778	0.0307201	0.0527171	k__Bacteria;p__Firmicutes;c__Clostridia;o__Clostridiales;f__Ruminococcaceae;g__;s__
OTU_45	0.00157122	0.00086688	0.00520128	0.00159831	0.00173376	0.00092106	0.00097524	0.00184212	0.00319662	0.00823536	0.00476784	0.00092106	0.00121905	0.00381969	0.00178794	k__Bacteria;p__Firmicutes;c__Clostridia;o__Clostridiales;f__Clostridiaceae;g__Clostridium;s__
[truncated: 1,821 more rows]
